# Supplementary material for: Phytophthora sojae Effector PsAvh113 Targets Transcription Factors in Nicotiana benthamiana
Source: J Fungi (Basel). 2024 Apr 27;10(5):318. doi: 10.3390/jof10050318 (PMC11122517; doi:10.3390/jof10050318)
Supplement: Supplementary file 1 [file jof-10-00318-s001.zip]

Archive with 6 entries (6 files):
- Supplementary Figures S1-S2.pdf
- Supplementary Table S1 Primers used int his study.xlsx
- Supplementary Table S2 The significantly DEGs between EV and mock.xlsx
- Supplementary Table S3 The significantly DEGs between SS113 and Mock.xlsx
- Supplementary Table S4 The significantly DEGs between SS113 and EV.xlsx
- Supplementary Table S5 1769 DEG genes enriched in response to PsAvh113 expression.xlsx
