# Supplementary material for: Phytophthora sojae Effector PsAvh113 Targets Transcription Factors in Nicotiana benthamiana
Source: J Fungi (Basel). 2024 Apr 27;10(5):318. doi: 10.3390/jof10050318 (PMC11122517; doi:10.3390/jof10050318)
Supplement: Supplementary file 1 [file jof-10-00318-s001.zip › Supplementary Table S1 Primers used int his study.xlsx]

## Sheet: Sheet1
Name	Primer sequence (5' to 3')
TRV2-NbNAC86-F	TGAGTAAGGTTACCGAATTCATGATGATTCTTGATTCTTCAAAGG
TRV2-NbNAC86-R	GACATGCCCGGGCCTCGAGTAAACCATTAAAATCTCCCATA
TRV2-NbMyb4-F	TGAGTAAGGTTACCGAATTCATGTTCTCACATTCACGAACA
TRV2-NbMyb4-R	GACATGCCCGGGCCTCGAGCCAAAACCAATTATCATT
TRV2-NbERF114-F	TGAGTAAGGTTACCGAATTCATGACTTAAATTCAAAGGCAATAAA
TRV2-NbERF114-R	GACATGCCCGGGCCTCGAGTCCGAAACAAAACCTTCAGATA
BD-EcoRI-NbNAC86-F	CATATGGCCATGGAGGCCGAATTCATGGGAGGAACATCATTGCC
BD-BamHI-NbNAC86-R	CGGCCGCTGCAGGTCGACGGATCCTTACTGAAAATTATCTTCGT
BD-EcoRI-NbMyb4-F	CATATGGCCATGGAGGCCGAATTCATGGGCAGAGCTCCTTGCTG
BD-BamHI-NbMyb4-R	CGGCCGCTGCAGGTCGACGGATCCTCATAATTCAGGCACTTCTA
BD-EcoRI-NbERF114-F	CATATGGCCATGGAGGCCGAATTCATGTCTGCTATGGTTTCTGT
BD-BamHI-NbERF114-R	CGGCCGCTGCAGGTCGACGGATCCTTACTTTCTATGTTCAAAAT
QBV3- EcoRV-NbNAC86-F	AAAAAAGCAGGCTCAGGGGATATCATGGGAGGAACATCATTGCC
QBV3- EcoRV-NbNAC86-R	GAAAGCTGGGTGCAGGGCGATATCCTGAAAATTATCTTCGTGCA
QBV3- EcoRV-NbMyb4-F	AAAAAAGCAGGCTCAGGGGATATCATGGGCAGAGCTCCTTGCTG
QBV3- EcoRV-NbMyb4-R	GAAAGCTGGGTGCAGGGCGATATCTAATTCAGGCACTTCTAACA
QBV3- EcoRV-NbERF114-F	AAAAAAGCAGGCTCAGGGGATATCATGTCTGCTATGGTTTCTGT
QBV3- EcoRV-NbERF114-R	GAAAGCTGGGTGCAGGGCGATATCCTTTCTATGTTCAAAATCCT
qPCR-NbNAC86-F	GATTTTCTTGCTCCAGGGGA
qPCR-NbNAC86-R	AGAGGTTGTTTCCGCTCTCG
qPCR-NbMyb4-F	TCACGCATTCATCAGAGCCC
qPCR-NbMyb4-R	GTGCCCATAGTACCTCGGAC
qPCR-NbERF114-F	CGACTTTCGTTGCACCTTGA
qPCR-NbERF114-R	ACGTAAACCTTGCCCTTGCT
qPCR-PcAct-F	AGGAGATGGCCAAGTTAGC
qPCR-PcAct-R	CCGACTCATCATACTCGG
NbEF-F	TGGTGTCCTCAAGCCTGGTA
NbEF-R	ACGCTTGAGATCCTTAACCGC
