# Supplementary material for: Phytophthora sojae Effector PsAvh113 Targets Transcription Factors in Nicotiana benthamiana
Source: J Fungi (Basel). 2024 Apr 27;10(5):318. doi: 10.3390/jof10050318 (PMC11122517; doi:10.3390/jof10050318)
Supplement: Supplementary file 1 [file jof-10-00318-s001.zip › Supplementary Table S2 The significantly DEGs between EV and mock.xlsx]

## Sheet: EV_vs_Mock_merge3
Supplementary Table S2 The significant DEGs between EV and mock
gene id	baseMean	log2FoldChange	Regulation	lfcSE	stat	pvalue	padj	Entry（Uniprot)	Entry Name(Uniprot)	Protein names	Gene Names	Function	Pathway	GO_term	Gene Ontology IDs	Protein families	Domain	Expression_EV_7_1	Expression_EV_7_2	Expression_EV_7_3	Expression_Mock_8_1	Expression_Mock_8_2	Expression_Mock_8_3	Expression_SS113_8_1	Expression_SS113_8_2	Expression_SS113_8_3
NbD035629	1161.56	4.9504	Up	0.179502	27.5785	2.02e-167	6.59e-163	Q40287	UFOG5_MANES	Anthocyanidin 3-O-glucosyltransferase 5 (EC 2.4.1.115) (Flavonol 3-O-glucosyltransferase 5) (UDP-glucose flavonoid 3-O-glucosyltransferase 5)	GT5 UGT73A5	In the presence of other necessary color factors, this glycosylation reaction allows the accumulation of anthocyanin pigments. {ECO:0000250}.	Pigment biosynthesis; anthocyanin biosynthesis.	anthocyanidin 3-O-glucosyltransferase activity [GO:0047213]; anthocyanin-containing compound biosynthetic process [GO:0009718]	GO:0009718; GO:0047213	UDP-glycosyltransferase family		118.4	137.091	129.8	3.30836	3.40702	3.76866	48.1576	17.5153	33.3994
NbD033338	1629.68	4.97451	Up	0.21921	22.6929	5.27e-114	8.61e-110	P92980	APR3_ARATH	5'-adenylylsulfate reductase 3, chloroplastic (EC 1.8.4.9) (3'-phosphoadenosine-5'-phosphosulfate reductase homolog 26) (PAPS reductase homolog 26) (Prh-26) (Adenosine 5'-phosphosulfate 5'-adenylylsulfate sulfotransferase 3) (APS sulfotransferase 3) (Thioredoxin-independent APS reductase 3)	APR3 PRH26 At4g21990 F1N20.90	Reduces sulfate for Cys biosynthesis. Substrate preference is adenosine-5'-phosphosulfate (APS) >> 3'-phosphoadenosine-5'-phosphosulfate (PAPS). Uses glutathione or DTT as source of protons.		chloroplast [GO:0009507]; 4 iron, 4 sulfur cluster binding [GO:0051539]; adenylyl-sulfate reductase (glutathione) activity [GO:0033741]; adenylyl-sulfate reductase activity [GO:0009973]; metal ion binding [GO:0046872]; phosphoadenylyl-sulfate reductase (thioredoxin) activity [GO:0004604]; cysteine biosynthetic process [GO:0019344]; sulfate assimilation [GO:0000103]; sulfate assimilation, phosphoa…	GO:0000103; GO:0004604; GO:0009507; GO:0009973; GO:0019344; GO:0019379; GO:0033741; GO:0046872; GO:0051539	APS reductase family	The C-terminal domain may function as glutaredoxin and mediates the interaction of the enzyme with glutathione (GSH). Active in GSH-dependent reduction of hydroxyethyldisulfide, cystine, dehydroascorbate, insulin disulfides and ribonucleotide reductase (By similarity). {ECO:0000250}.	158.246	219.571	181.284	5.56694	4.9747	4.45864	45.5663	37.4184	59.5151
NbD053184	2262.3	4.07845	Up	0.185734	21.9585	7.18e-107	7.82e-103	P92980	APR3_ARATH	5'-adenylylsulfate reductase 3, chloroplastic (EC 1.8.4.9) (3'-phosphoadenosine-5'-phosphosulfate reductase homolog 26) (PAPS reductase homolog 26) (Prh-26) (Adenosine 5'-phosphosulfate 5'-adenylylsulfate sulfotransferase 3) (APS sulfotransferase 3) (Thioredoxin-independent APS reductase 3)	APR3 PRH26 At4g21990 F1N20.90	Reduces sulfate for Cys biosynthesis. Substrate preference is adenosine-5'-phosphosulfate (APS) >> 3'-phosphoadenosine-5'-phosphosulfate (PAPS). Uses glutathione or DTT as source of protons.		chloroplast [GO:0009507]; 4 iron, 4 sulfur cluster binding [GO:0051539]; adenylyl-sulfate reductase (glutathione) activity [GO:0033741]; adenylyl-sulfate reductase activity [GO:0009973]; metal ion binding [GO:0046872]; phosphoadenylyl-sulfate reductase (thioredoxin) activity [GO:0004604]; cysteine biosynthetic process [GO:0019344]; sulfate assimilation [GO:0000103]; sulfate assimilation, phosphoa…	GO:0000103; GO:0004604; GO:0009507; GO:0009973; GO:0019344; GO:0019379; GO:0033741; GO:0046872; GO:0051539	APS reductase family	The C-terminal domain may function as glutaredoxin and mediates the interaction of the enzyme with glutathione (GSH). Active in GSH-dependent reduction of hydroxyethyldisulfide, cystine, dehydroascorbate, insulin disulfides and ribonucleotide reductase (By similarity). {ECO:0000250}.	229.835	290.053	240.453	13.3263	12.8726	11.7485	86.3913	71.6972	82.252
NbD007550	842.768	-3.00973	Down	0.166662	-18.0589	6.72e-73	5.49e-69	Q9SQZ0	CAAT7_ARATH	Cationic amino acid transporter 7, chloroplastic	CAT7 At3g10600 F13M14.11 F18K10.21	Permease involved in the transport of the cationic amino acids. {ECO:0000250}.		chloroplast membrane [GO:0031969]; transmembrane transporter activity [GO:0022857]; amino acid transport [GO:0006865]	GO:0006865; GO:0022857; GO:0031969	Amino acid-polyamine-organocation (APC) superfamily, Cationic amino acid transporter (CAT) (TC 2.A.3.3) family		9.65479	7.84383	8.66268	61.0934	59.0644	57.285	2.58425	3.20982	1.44653
NbD031072	677.786	-5.90806	Down	0.339592	-17.3975	8.61e-68	5.63e-64	Q29N38	AP2A_DROPS	AP-2 complex subunit alpha (Alpha-adaptin)	alpha-Adaptin GA18063	Adaptins are components of the adapter complexes which link clathrin to receptors in coated vesicles. Clathrin-associated protein complexes are believed to interact with the cytoplasmic tails of membrane proteins, leading to their selection and concentration. Alpha adaptin is a subunit of the plasma membrane adapter (By similarity). {ECO:0000250|UniProtKB:P91926}.		AP-2 adaptor complex [GO:0030122]; clathrin-coated pit [GO:0005905]; plasma membrane [GO:0005886]; presynapse [GO:0098793]; clathrin adaptor activity [GO:0035615]; clathrin-dependent endocytosis [GO:0072583]; intracellular protein transport [GO:0006886]; protein transport [GO:0015031]; synaptic vesicle endocytosis [GO:0048488]	GO:0005886; GO:0005905; GO:0006886; GO:0015031; GO:0030122; GO:0035615; GO:0048488; GO:0072583; GO:0098793	Adapter complexes large subunit family		1.94798	1.38029	2.1683	95.8648	75.011	125.142	1.10968	2.06671	1.09976
NbD036130	576.944	3.05518	Up	0.179607	17.0103	6.89e-65	3.75e-61	Q10S58	SAT2_ORYSJ	Probable serine acetyltransferase 2 (EC 2.3.1.30) (OsSERAT3;1)	SAT2 Os03g0133900 LOC_Os03g04140 OJ1006F06.16		Amino-acid biosynthesis; L-cysteine biosynthesis; L-cysteine from L-serine: step 1/2.	cytosol [GO:0005829]; serine O-acetyltransferase activity [GO:0009001]; cysteine biosynthetic process from serine [GO:0006535]	GO:0005829; GO:0006535; GO:0009001	Transferase hexapeptide repeat family		81.3969	85.664	71.1367	8.05136	8.3229	7.70635	49.6489	29.6627	41.278
NbD048805	4742.4	2.85381	Up	0.1735	16.4484	8.61e-61	4.02e-57	P24629	HSP71_SOLLC	Heat shock cognate 70 kDa protein 1	HSC-I			cytoplasm [GO:0005737]; ATP binding [GO:0005524]; ATP hydrolysis activity [GO:0016887]; ATP-dependent protein folding chaperone [GO:0140662]; heat shock protein binding [GO:0031072]; protein folding chaperone [GO:0044183]; chaperone cofactor-dependent protein refolding [GO:0051085]; protein refolding [GO:0042026]	GO:0005524; GO:0005737; GO:0016887; GO:0031072; GO:0042026; GO:0044183; GO:0051085; GO:0140662	Heat shock protein 70 family		346.334	333.577	374.288	42.7653	46.2098	33.5753	214.185	155.883	191.228
NbD049569	1700.97	-2.90828	Down	0.178019	-16.3369	5.39e-60	2.2e-56	E8MGH8	HYBA1_BIFL2	Non-reducing end beta-L-arabinofuranosidase (EC 3.2.1.185) (Beta-L-arabinofuranosidase) (Beta-AFase)	hypBA1 BLLJ_0211	Beta-L-arabinofuranosidase that removes the beta-L-arabinofuranose residue from the non-reducing end of various substrates, including beta-L-arabinofuranosyl-hydroxyproline (Ara-Hyp), Ara-beta-1,2-Ara-beta-Hyp (Ara(2)-Hyp), Ara-beta-1,2-Ara-beta-1,2-Ara-beta-Hyp (Ara(3)-Hyp), and beta-L-arabinofuranosyl-(1->2)-1-O-methyl-beta-L-arabinofuranose. In the presence of 1-alkanols, shows transglycosylat…		beta-L-arabinofuranosidase activity [GO:0102478]; metal ion binding [GO:0046872]; polysaccharide catabolic process [GO:0000272]	GO:0000272; GO:0046872; GO:0102478	Glycosyl hydrolase 127 family		10.4955	12.6692	14.4676	77.6618	80.3284	81.4743	23.4215	35.429	25.7986
NbD008142	462.21	-3.81108	Down	0.240717	-15.8322	1.87e-56	6.78e-53	O49508	FB237_ARATH	F-box protein At4g18380	At4g18380 F28J12.40							4.70215	3.292	5.66423	59.234	55.1231	52.1372	0.235545	2.40428	0.313403
NbD002394	1393.04	3.08642	Up	0.196693	15.6915	1.73e-55	5.65e-52	Q09893	YAI5_SCHPO	Uncharacterized protein C24B11.05	SPAC24B11.05			cytosol [GO:0005829]; nucleus [GO:0005634]; 5'-nucleotidase activity [GO:0008253]; nucleotidase activity [GO:0008252]; nucleotide catabolic process [GO:0009166]; pyrimidine nucleobase metabolic process [GO:0006206]	GO:0005634; GO:0005829; GO:0006206; GO:0008252; GO:0008253; GO:0009166	SSM1 family		236.567	261.84	195.443	22.9194	25.7072	20.2102	81.9026	36.2836	52.3429
NbD011394	245.11	3.84758	Up	0.248613	15.4762	5.02e-54	1.49e-50	Q9LW49	ERF4_NICSY	Ethylene-responsive transcription factor 4 (Ethylene-responsive element-binding factor 3) (EREBP-3) (Ethylene-responsive element-binding factor 4 homolog) (NsERF3)	ERF4 ERF-3 ERF3	Transcription factor that binds to the GCC-box pathogenesis-related promoter element. Involved in the regulation of gene expression by stress factors and by components of stress signal transduction pathways. Probably acts as a transcriptional repressor and may regulate other AtERFs (By similarity). {ECO:0000250}.		nucleus [GO:0005634]; DNA binding [GO:0003677]; DNA-binding transcription factor activity [GO:0003700]; defense response [GO:0006952]; ethylene-activated signaling pathway [GO:0009873]	GO:0003677; GO:0003700; GO:0005634; GO:0006952; GO:0009873	Ethylene-response factor family, Class 2 subfamily	The AP2/ERF domain binds specifically to the 5'-GCCGCC-3' motif. The affinity of this binding is higher if the seventh amino-acid of this domain is basic (By similarity). {ECO:0000250}.; Contains a slightly degenerated ERF-associated amphiphilic repression (EAR) motif, which may be involved in the activity of transcriptional repression. {ECO:0000250}.	53.7028	49.6796	61.4101	3.88388	2.82924	2.85085	16.3092	9.96281	11.571
NbD034550	1117.32	-3.06685	Down	0.203315	-15.0842	2.06e-51	5.6e-48	Q8RX87	RFS6_ARATH	Probable galactinol--sucrose galactosyltransferase 6 (EC 2.4.1.82) (Protein DARK INDUCIBLE 10) (Raffinose synthase 6)	RFS6 DIN10 RS6 At5g20250 F5O24.140	Transglycosidase operating by a ping-pong reaction mechanism. Involved in the synthesis of raffinose, a major soluble carbohydrate in seeds, roots and tubers (By similarity). {ECO:0000250}.		galactinol-sucrose galactosyltransferase activity [GO:0047274]; carbohydrate metabolic process [GO:0005975]	GO:0005975; GO:0047274	Glycosyl hydrolases 36 family		8.57367	8.1816	6.19177	46.8598	62.334	52.2007	21.5685	16.51	16.1853
NbD003141	477.561	-3.3908	Down	0.227108	-14.9304	2.09e-50	4.88e-47	Q9WYP5	IOLG_THEMA	Myo-inositol 2-dehydrogenase (EC 1.1.1.18)	iolG TM_0414	Catalyzes the NAD(+)-dependent oxidation of myo-inositol (MI) to 2-keto-myo-inositol (scyllo-inosose), and thus probably functions in a myo-inositol degradation pathway together with IolM, IolN and IolO. Has no activity with scyllo-inositol and much reduced activity (78-fold lower catalytic efficiency) with 1D-chiro-inositol. {ECO:0000269|PubMed:23441918}.	Polyol metabolism; myo-inositol metabolism. {ECO:0000305|PubMed:23441918}.	inositol 2-dehydrogenase activity [GO:0050112]; nucleotide binding [GO:0000166]; inositol metabolic process [GO:0006020]	GO:0000166; GO:0006020; GO:0050112	Gfo/Idh/MocA family		7.10183	6.46248	4.68089	53.1154	57.132	49.5484	2.40475	1.52219	2.34661
NbD020195	5489.29	2.93572	Up	0.196581	14.9339	1.98e-50	4.88e-47	Q96471	DCAM_IPONI	S-adenosylmethionine decarboxylase proenzyme (AdoMetDC) (SAMDC) (EC 4.1.1.50) [Cleaved into: S-adenosylmethionine decarboxylase alpha chain; S-adenosylmethionine decarboxylase beta chain]	SAMDC SDCG1		Amine and polyamine biosynthesis; S-adenosylmethioninamine biosynthesis; S-adenosylmethioninamine from S-adenosyl-L-methionine: step 1/1.	adenosylmethionine decarboxylase activity [GO:0004014]; spermidine biosynthetic process [GO:0008295]; spermine biosynthetic process [GO:0006597]	GO:0004014; GO:0006597; GO:0008295	Eukaryotic AdoMetDC family		749.401	544.834	905.626	78.8235	84.0777	77.9048	179.352	117.788	122.934
NbD048204	276.409	3.03317	Up	0.203677	14.8921	3.71e-50	8.09e-47	P92980	APR3_ARATH	5'-adenylylsulfate reductase 3, chloroplastic (EC 1.8.4.9) (3'-phosphoadenosine-5'-phosphosulfate reductase homolog 26) (PAPS reductase homolog 26) (Prh-26) (Adenosine 5'-phosphosulfate 5'-adenylylsulfate sulfotransferase 3) (APS sulfotransferase 3) (Thioredoxin-independent APS reductase 3)	APR3 PRH26 At4g21990 F1N20.90	Reduces sulfate for Cys biosynthesis. Substrate preference is adenosine-5'-phosphosulfate (APS) >> 3'-phosphoadenosine-5'-phosphosulfate (PAPS). Uses glutathione or DTT as source of protons.		chloroplast [GO:0009507]; 4 iron, 4 sulfur cluster binding [GO:0051539]; adenylyl-sulfate reductase (glutathione) activity [GO:0033741]; adenylyl-sulfate reductase activity [GO:0009973]; metal ion binding [GO:0046872]; phosphoadenylyl-sulfate reductase (thioredoxin) activity [GO:0004604]; cysteine biosynthetic process [GO:0019344]; sulfate assimilation [GO:0000103]; sulfate assimilation, phosphoa…	GO:0000103; GO:0004604; GO:0009507; GO:0009973; GO:0019344; GO:0019379; GO:0033741; GO:0046872; GO:0051539	APS reductase family	The C-terminal domain may function as glutaredoxin and mediates the interaction of the enzyme with glutathione (GSH). Active in GSH-dependent reduction of hydroxyethyldisulfide, cystine, dehydroascorbate, insulin disulfides and ribonucleotide reductase (By similarity). {ECO:0000250}.	31.7821	28.4935	26.4969	2.69203	2.87004	3.2955	17.7433	14.7937	17.0498
NbD008530	807.141	2.11982	Up	0.144055	14.7153	5.14e-49	1.05e-45	Q9ZQ47	GRDP1_ARATH	Glycine-rich domain-containing protein 1 (AtGRDP1)	GRDP1 At2g22660 T9I22.10	Plays a regulatory role in abscisic acid (ABA) signaling and tolerance to abiotic stress during germination. May be involved in the regulation of the ABI transcriptional factors. {ECO:0000269|Ref.4}.		plasma membrane [GO:0005886]; abscisic acid-activated signaling pathway [GO:0009738]; cellular response to osmotic stress [GO:0071470]; regulation of abscisic acid-activated signaling pathway [GO:0009787]	GO:0005886; GO:0009738; GO:0009787; GO:0071470			41.1559	40.1028	44.3371	7.90993	7.97051	8.44144	146.691	97.8619	84.5884
NbD009771	521.092	-2.86342	Down	0.198056	-14.4577	2.24e-47	4.31e-44	Q9SIE7	PLAT2_ARATH	PLAT domain-containing protein 2 (AtPLAT2) (PLAT domain protein 2)	PLAT2 At2g22170	Involved in response to abiotic stress. {ECO:0000250|UniProtKB:O65660}.		endoplasmic reticulum [GO:0005783]; secretory vesicle [GO:0099503]; thylakoid [GO:0009579]; vacuole [GO:0005773]	GO:0005773; GO:0005783; GO:0009579; GO:0099503			17.6374	15.8093	19.739	108.378	100.53	120.769	29.7068	48.8783	26.756
NbD014572	9454.86	-2.10336	Down	0.14927	-14.091	4.31e-45	7.84e-42	A5JTQ3	XYL2_MEDSV	Beta-xylosidase/alpha-L-arabinofuranosidase 2 (Xylan 1,4-beta-xylosidase/Alpha-L-arabinofuranosidase 2) (MsXyl2) [Includes: Beta-xylosidase (EC 3.2.1.37) (1,4-beta-D-xylan xylohydrolase) (Xylan 1,4-beta-xylosidase); Alpha-L-arabinofuranosidase (Arabinosidase) (EC 3.2.1.55)]	Xyl2	A bifunctional beta-xylosidase/alpha-L-arabinosidase, exo-enzyme that acts synergistically with endohydrolases. Releases xylose and arabinose from cell walls (By similarity). {ECO:0000250}.		extracellular region [GO:0005576]; alpha-L-arabinofuranosidase activity [GO:0046556]; xylan 1,4-beta-xylosidase activity [GO:0009044]; xylan catabolic process [GO:0045493]	GO:0005576; GO:0009044; GO:0045493; GO:0046556	Glycoside hydrolase 3 family		140.776	113	106.855	401.187	433.081	466.487	108.14	138.194	106.792
NbD017305	508.689	-2.64076	Down	0.192352	-13.7287	6.83e-43	1.18e-39	P93604	LRK10_WHEAT	Rust resistance kinase Lr10 (EC 2.7.11.1) (Probable receptor-like serine/threonine-protein kinase LRK10)	LRK10			plasma membrane [GO:0005886]; ATP binding [GO:0005524]; protein serine kinase activity [GO:0106310]; protein serine/threonine kinase activity [GO:0004674]; phosphorylation [GO:0016310]	GO:0004674; GO:0005524; GO:0005886; GO:0016310; GO:0106310	Protein kinase superfamily, Ser/Thr protein kinase family		7.1596	5.70838	5.32751	31.2126	33.844	30.0444	3.98266	7.51407	7.70336
NbD044370	714.874	2.3992	Up	0.175911	13.6387	2.36e-42	3.67e-39	Q9SSE8	GLYT1_ARATH	Probable glycosyltransferase At3g07620 (EC 2.4.-.-)	At3g07620 MLP3.7	May be involved in cell wall biosynthesis.		Golgi membrane [GO:0000139]; glycosyltransferase activity [GO:0016757]; cell wall organization [GO:0071555]; protein glycosylation [GO:0006486]	GO:0000139; GO:0006486; GO:0016757; GO:0071555	Glycosyltransferase 47 family		53.92	40.989	51.4615	6.62523	8.01918	8.66076	11.4141	11.3808	10.4828
NbD005402	1052.26	-2.31123	Down	0.169427	-13.6415	2.27e-42	3.67e-39	F4HSD5	TRM32_ARATH	Protein TRM32 (TON1-RECRUITING MOTIF protein 32)	TRM32 At1g07620 F24B9.32							10.9193	9.08684	9.67557	39.1537	37.71	46.9683	14.2303	19.1172	16.7452
NbD021662	856.439	2.64572	Up	0.195832	13.5102	1.36e-41	2.02e-38	P27322	HSP72_SOLLC	Heat shock cognate 70 kDa protein 2	HSC-2			cytoplasm [GO:0005737]; ATP binding [GO:0005524]; ATP hydrolysis activity [GO:0016887]; ATP-dependent protein folding chaperone [GO:0140662]; heat shock protein binding [GO:0031072]; protein folding chaperone [GO:0044183]; chaperone cofactor-dependent protein refolding [GO:0051085]; protein refolding [GO:0042026]	GO:0005524; GO:0005737; GO:0016887; GO:0031072; GO:0042026; GO:0044183; GO:0051085; GO:0140662	Heat shock protein 70 family		87.7138	79.4062	93.2112	11.5977	13.9709	9.4125	48.7001	38.9943	40.5801
NbD009400	759.005	-2.77837	Down	0.205829	-13.4985	1.6e-41	2.27e-38	O81760	P2C63_ARATH	Probable protein phosphatase 2C 63 (AtPP2C63) (EC 3.1.3.16)	PP2C63 PP2C-D8 At4g33920 F17I5.110	May dephosphorylate and repress plasma membrane H(+)-ATPases (PM H(+)-ATPases, e.g. AHA1 and AHA2), thus influencing negatively plant growth and fitness. {ECO:0000269|PubMed:24858935}.		metal ion binding [GO:0046872]; myosin phosphatase activity [GO:0017018]	GO:0017018; GO:0046872	PP2C family		15.1883	11.441	15.6173	84.9762	69.5013	90.7004	16.6498	17.2384	14.503
NbD028364	975.919	-3.42878	Down	0.256462	-13.3696	9.1e-41	1.24e-37	Q8GXR2	PLT6_ARATH	Probable polyol transporter 6	PLT6 At4g36670 AP22.86 C7A10.690	Plasma membrane sugar-proton symporter. {ECO:0000250}.		membrane [GO:0016020]; carbohydrate:proton symporter activity [GO:0005351]	GO:0005351; GO:0016020	Major facilitator superfamily, Sugar transporter (TC 2.A.1.1) family		10.4445	7.09717	9.62317	78.5587	61.896	106.763	0.70404	1.64623	1.08179
NbD026706	508.289	-2.54502	Down	0.19488	-13.0595	5.61e-39	7.34e-36	Q8GZM7	PIF1_ARATH	Transcription factor PIF1 (Basic helix-loop-helix protein 15) (AtbHLH15) (bHLH 15) (Phytochrome-interacting factor 1) (Protein PHYTOCHROME INTERACTING FACTOR 3-LIKE 5) (Transcription factor EN 101) (bHLH transcription factor bHLH015)	PIF1 BHLH15 EN101 PIL5 At2g20180 T2G17.2	Transcription activator. Negatively regulates chlorophyll biosynthesis and seed germination in the dark, and lightinduced degradation of PIF1 relieves this negative regulation to promote photomorphogenesis. Binds to the G-box motif (5'-CACGTG-3') found in many light-regulated promoters. Promotes the expression of SOM, and thus modulates responses to abscisic acid (ABA) and gibberellic acid (GA). …		nucleus [GO:0005634]; DNA binding [GO:0003677]; DNA-binding transcription factor activity [GO:0003700]; identical protein binding [GO:0042802]; phytochrome binding [GO:0010313]; protein dimerization activity [GO:0046983]; chlorophyll biosynthetic process [GO:0015995]; gibberellic acid mediated signaling pathway [GO:0009740]; gibberellin biosynthetic process [GO:0009686]; heme biosynthetic process…	GO:0003677; GO:0003700; GO:0005634; GO:0006355; GO:0006783; GO:0009408; GO:0009409; GO:0009686; GO:0009733; GO:0009737; GO:0009740; GO:0009959; GO:0010029; GO:0010099; GO:0010100; GO:0010161; GO:0010187; GO:0010313; GO:0015995; GO:0042802; GO:0046983			7.05001	8.39931	8.61146	36.587	43.5593	39.1203	1.97259	3.20546	2.86277
NbD023783	1884.41	2.52329	Up	0.194516	12.9722	1.76e-38	2.21e-35	O25103	HCPB_HELPY	Beta-lactamase HcpB (EC 3.5.2.6) (Cysteine-rich protein B)	hcpB HP_0336	Hydrolyzes 6-aminopenicillinic acid and 7-aminocephalosporanic acid (ACA) derivatives. {ECO:0000269|PubMed:11777911}.		beta-lactamase activity [GO:0008800]; response to antibiotic [GO:0046677]	GO:0008800; GO:0046677	Hcp beta-lactamase family		251.432	219.069	252.648	32.8148	44.1659	28.7893	135.003	80.4383	114.985
NbD011451	308.714	2.48429	Up	0.191987	12.9399	2.68e-38	3.24e-35	Q42600	C84A1_ARATH	Cytochrome P450 84A1 (EC 1.14.-.-) (Ferulate-5-hydroxylase) (F5H)	CYP84A1 FAH1 At4g36220 F23E13.110		Aromatic compound metabolism; phenylpropanoid biosynthesis.	endoplasmic reticulum [GO:0005783]; plasma membrane [GO:0005886]; heme binding [GO:0020037]; iron ion binding [GO:0005506]; monooxygenase activity [GO:0004497]; oxidoreductase activity, acting on paired donors, with incorporation or reduction of molecular oxygen [GO:0016705]; lignin biosynthetic process [GO:0009809]; phenylpropanoid biosynthetic process [GO:0009699]; response to UV-B [GO:0010224]	GO:0004497; GO:0005506; GO:0005783; GO:0005886; GO:0009699; GO:0009809; GO:0010224; GO:0016705; GO:0020037	Cytochrome P450 family		29.3387	25.7056	26.5131	3.42764	4.28489	4.51725	29.6598	19.0236	10.8581
NbD016422	3492.89	-2.81814	Down	0.219928	-12.8139	1.37e-37	1.6e-34	Q9FMK7	BT1_ARATH	BTB/POZ and TAZ domain-containing protein 1 (BTB and TAZ domain protein 1)	BT1 At5g63160 MDC12.13	May act as a substrate-specific adapter of an E3 ubiquitin-protein ligase complex (CUL3-RBX1-BTB) which mediates the ubiquitination and subsequent proteasomal degradation of target proteins. Also targeted for degradation by the 26S proteasome pathway. May be involved in gametophyte development. {ECO:0000269|PubMed:19054356}.	Protein modification; protein ubiquitination.	cytoplasm [GO:0005737]; nucleus [GO:0005634]; calmodulin binding [GO:0005516]; metal ion binding [GO:0046872]; embryo sac development [GO:0009553]; pollen development [GO:0009555]; protein ubiquitination [GO:0016567]; regulation of DNA-templated transcription [GO:0006355]; response to auxin [GO:0009733]; response to hydrogen peroxide [GO:0042542]; response to salicylic acid [GO:0009751]	GO:0005516; GO:0005634; GO:0005737; GO:0006355; GO:0009553; GO:0009555; GO:0009733; GO:0009751; GO:0016567; GO:0042542; GO:0046872		The BTB/POZ domain mediates the interaction with some component of ubiquitin ligase complexes. {ECO:0000269|PubMed:15749712}.	77.7943	68.3463	64.3251	419.112	310.694	515.244	35.7866	71.7952	51.9172
NbD025153	817.386	-2.6918	Down	0.211455	-12.7299	4.04e-37	4.55e-34	Q8LEV3	Y2060_ARATH	BTB/POZ domain-containing protein At2g30600	At2g30600/At2g30610 T6B20.5/T6B20.4	May act as a substrate-specific adapter of an E3 ubiquitin-protein ligase complex (CUL3-RBX1-BTB) which mediates the ubiquitination and subsequent proteasomal degradation of target proteins. {ECO:0000250}.	Protein modification; protein ubiquitination.	protein ubiquitination [GO:0016567]	GO:0016567		The BTB/POZ domain mediates the interaction with some component of ubiquitin ligase complexes. {ECO:0000269|PubMed:15749712}.	6.60315	8.5723	7.14981	39.3871	47.1036	35.1848	8.30988	12.068	11.2074
NbD033769	312.932	4.67764	Up	0.368747	12.6852	7.14e-37	7.78e-34	Q9FN03	UVR8_ARATH	Ultraviolet-B receptor UVR8 (Protein UV-B RESISTANCE 8) (RCC1 domain-containing protein UVR8)	UVR8 At5g63860 MGI19.7	UV-B specific signaling component that acts as a UV-B photoreceptor and plays a key role in establishing UV-protective responses in plants. Upon UV-B irradiation, UVR8 undergoes an immediate switch from homodimer to monomer, accumulates in the nucleus, interacts with the photomorphogenic repressor COP1 and regulates the expression of the transcription factor HY5 by associating with chromatin (thr…		chromatin [GO:0000785]; cytosol [GO:0005829]; nucleus [GO:0005634]; plastid [GO:0009536]; chromatin binding [GO:0003682]; guanyl-nucleotide exchange factor activity [GO:0005085]; identical protein binding [GO:0042802]; photoreceptor activity [GO:0009881]; protein homodimerization activity [GO:0042803]; entrainment of circadian clock [GO:0009649]; response to UV [GO:0009411]; response to UV-B [GO:…	GO:0000785; GO:0003682; GO:0005085; GO:0005634; GO:0005829; GO:0009411; GO:0009536; GO:0009649; GO:0009881; GO:0010224; GO:0042802; GO:0042803			40.3921	42.0849	19.3648	1.43699	0.936841	0.943819	1.5043	1.4978	0.72402
NbD003793	6953.52	1.71307	Up	0.136089	12.5879	2.46e-36	2.6e-33	Q96471	DCAM_IPONI	S-adenosylmethionine decarboxylase proenzyme (AdoMetDC) (SAMDC) (EC 4.1.1.50) [Cleaved into: S-adenosylmethionine decarboxylase alpha chain; S-adenosylmethionine decarboxylase beta chain]	SAMDC SDCG1		Amine and polyamine biosynthesis; S-adenosylmethioninamine biosynthesis; S-adenosylmethioninamine from S-adenosyl-L-methionine: step 1/1.	adenosylmethionine decarboxylase activity [GO:0004014]; spermidine biosynthetic process [GO:0008295]; spermine biosynthetic process [GO:0006597]	GO:0004014; GO:0006597; GO:0008295	Eukaryotic AdoMetDC family		743.04	782.773	755.094	204.225	188.533	192.628	195.852	143.656	162.482
NbD040361	307.761	3.90924	Up	0.311203	12.5617	3.43e-36	3.5e-33	H2DH21	C7A29_PANGI	Cytochrome P450 CYP72A219 (EC 1.14.-.-) (Cytochrome P450 CYP72A129)		Probable heme-thiolate monooxygenase. {ECO:0000250}.		membrane [GO:0016020]; heme binding [GO:0020037]; iron ion binding [GO:0005506]; monooxygenase activity [GO:0004497]; oxidoreductase activity, acting on paired donors, with incorporation or reduction of molecular oxygen [GO:0016705]	GO:0004497; GO:0005506; GO:0016020; GO:0016705; GO:0020037	Cytochrome P450 family		21.8135	41.3713	27.1654	1.56294	1.72391	1.77977	74.3161	43.3272	68.9328
NbD051695	175.612	4.79662	Up	0.38485	12.4636	1.18e-35	1.17e-32	Q8L730	SDI2_ARATH	Protein SULFUR DEFICIENCY-INDUCED 2	At1g04770 F13M7.24	Involved in the utilization of stored sulfate under sulfur-deficient conditions. {ECO:0000250|UniProtKB:Q8GXU5}.		nucleus [GO:0005634]; cellular response to sulfur starvation [GO:0010438]; chloroplast organization [GO:0009658]; regulation of glucosinolate biosynthetic process [GO:0010439]	GO:0005634; GO:0009658; GO:0010438; GO:0010439	MS5 protein family		30.9082	38.1739	24.0236	0.620222	1.45928	0.653386	11.9385	10.5347	9.76655
NbD020346	336.798	-4.41056	Down	0.355266	-12.4148	2.17e-35	2.09e-32	O31556	YFJC_BACSU	Uncharacterized protein YfjC	yfjC BSU08150							4.4472	1.60839	1.97387	53.7171	36.6729	52.9398	0	0	0
NbD027227	2720.6	2.64035	Up	0.214321	12.3196	7.1e-35	6.63e-32	P37272	PSY_CAPAN	Bifunctional 15-cis-phytoene synthase, chromoplastic (EC 2.5.1.32) (Geranylgeranyl pyrophosphate geranylgeranyltransferase) (Phytoene synthase)	PSY1	Catalyzes the two steps reaction converting geranylgeranyl diphosphate to phytoene via prephytoene diphosphate. {ECO:0000269|PubMed:16578835, ECO:0000269|PubMed:20582146, ECO:0000305|PubMed:8250898}.	Carotenoid biosynthesis; phytoene biosynthesis; all-trans-phytoene from geranylgeranyl diphosphate: step 1/1. {ECO:0000305}.	chromoplast stroma [GO:0009575]; farnesyltranstransferase activity [GO:0004311]; geranylgeranyl-diphosphate geranylgeranyltransferase activity [GO:0016767]; carotenoid biosynthetic process [GO:0016117]	GO:0004311; GO:0009575; GO:0016117; GO:0016767	Phytoene/squalene synthase family		249.48	326.867	349.391	46.0655	35.4022	43.6988	116.745	80.5608	114.756
NbD034759	550.187	2.5875	Up	0.210562	12.2885	1.04e-34	9.48e-32	Q681Z2	DSP3_ARATH	Tyrosine-protein phosphatase DSP3 (EC 3.1.3.48) (Protein PLANT AND FUNGI ATYPICAL DUAL-SPECIFICITY PHOSPHATASE 3) (AtPFA-DSP3)	DSP3 At3g02800 F13E7.26	Possesses phosphotyrosine phosphatase activity in vitro (PubMed:21409566). Hydrolyzes para-nitrophenyl phosphate in vitro (PubMed:17976645, PubMed:21409566). Hydrolyzes O-methylfluorescein phosphate in vitro. Dephosphorylates the phosphoinositides PI(3,5)P2 (PubMed:21409566). {ECO:0000269|PubMed:17976645, ECO:0000269|PubMed:21409566}.		cytoplasm [GO:0005737]; nucleus [GO:0005634]; phosphatase activity [GO:0016791]; protein tyrosine phosphatase activity [GO:0004725]; protein tyrosine/serine/threonine phosphatase activity [GO:0008138]; dephosphorylation [GO:0016311]	GO:0004725; GO:0005634; GO:0005737; GO:0008138; GO:0016311; GO:0016791	Protein-tyrosine phosphatase family		123.855	151.043	114.229	19.3168	16.3671	18.7564	6.05903	12.2717	12.5445
NbD033741	291.507	4.19392	Up	0.342536	12.2437	1.82e-34	1.6e-31	O07427	MGLL_MYCTU	Monoacylglycerol lipase (MGL) (EC 3.1.1.23)	Rv0183 LH57_01015	Involved in the hydrolysis of exogenous host lipids during chronic infection (Probable). Catalyzes the hydrolysis of both monoacylglycerols (MAG) and diacylglycerols (DAG), with a preference for MAG. It hydrolyzes 2-MAG, 1-3-MAG and MAG with short, medium and long chain fatty acids such as 1-monobutyroyl-rac-glycerol (MC4), 1-mono-octanoyl-rac-glycerol (MC8), 1-monodecanoyl-rac-glycerol (MC10), 1…		extracellular region [GO:0005576]; membrane [GO:0016020]; peptidoglycan-based cell wall [GO:0009274]; plasma membrane [GO:0005886]; acylglycerol lipase activity [GO:0047372]; lipase activity [GO:0016298]; glycerolipid catabolic process [GO:0046503]; symbiont-mediated activation of host apoptosis [GO:0052151]	GO:0005576; GO:0005886; GO:0009274; GO:0016020; GO:0016298; GO:0046503; GO:0047372; GO:0052151	AB hydrolase superfamily		43.0459	29.6464	25.435	2.14127	1.36007	0.95314	8.97978	4.59876	6.89061
NbD023872	241.388	3.65525	Up	0.301069	12.1409	6.41e-34	5.52e-31	Q9LNA5	ACR8_ARATH	ACT domain-containing protein ACR8 (Protein ACT DOMAIN REPEATS 8)	ACR8 At1g12420 F5O11.14	May bind amino acids. {ECO:0000303|PubMed:12481063}.		amino acid binding [GO:0016597]; response to abscisic acid [GO:0009737]	GO:0009737; GO:0016597			21.7965	33.3298	25.7081	2.22953	1.72777	1.43133	1.92082	4.6157	3.72184
NbD010666	1084.03	2.87517	Up	0.237952	12.083	1.3e-33	1.09e-30	Q84WW3	VIP2L_ARATH	Inositol hexakisphosphate and diphosphoinositol-pentakisphosphate kinase VIP2 (EC 2.7.4.24) (Protein VIP HOMOLOG 1) (VIP1 homolog protein 2) (Arabidopsis homolog protein of yeast VIP1 2) (AtVIP2)	VIP2 VIH1 At5g15070 F2G14.190	Bifunctional inositol kinase that acts in concert with the IP6K kinases to synthesize the diphosphate group-containing inositol pyrophosphates diphosphoinositol pentakisphosphate, PP-InsP5, and bis-diphosphoinositol tetrakisphosphate, (PP)2-InsP4. PP-InsP5 and (PP)2-InsP4, also respectively called InsP7 and InsP8, may regulate a variety of cellular processes, including apoptosis, vesicle traffick…		cytosol [GO:0005829]; plasma membrane [GO:0005886]; plastid [GO:0009536]; ATP binding [GO:0005524]; diphosphoinositol-pentakisphosphate kinase activity [GO:0033857]; inositol heptakisphosphate kinase activity [GO:0000829]; inositol hexakisphosphate 1-kinase activity [GO:0052723]; inositol hexakisphosphate 3-kinase activity [GO:0052724]; inositol hexakisphosphate 5-kinase activity [GO:0000832]; in…	GO:0000827; GO:0000828; GO:0000829; GO:0000832; GO:0005524; GO:0005829; GO:0005886; GO:0006020; GO:0009536; GO:0016310; GO:0032958; GO:0033857; GO:0052723; GO:0052724; GO:1904966	Histidine acid phosphatase family, VIP1 subfamily		61.0528	52.095	37.9234	4.60841	7.06526	5.6337	9.4507	6.08281	6.97274
NbD001439	777.711	2.31563	Up	0.192399	12.0356	2.31e-33	1.89e-30	F4J8C6	VIP1L_ARATH	Inositol hexakisphosphate and diphosphoinositol-pentakisphosphate kinase VIP1 (EC 2.7.4.24) (Probable protein QUANTITATIVE VITAMIN E-7) (Protein VIP HOMOLOG 2) (VIP1 homolog protein 1) (Arabidopsis homolog protein of yeast VIP1 1) (AtVIP1)	VIP1 QVE7 VIH2 At3g01310 T22N4.6 T4P13.1	Bifunctional inositol kinase that acts in concert with the IP6K kinases to synthesize the diphosphate group-containing inositol pyrophosphates diphosphoinositol pentakisphosphate, PP-InsP5, and bis-diphosphoinositol tetrakisphosphate, (PP)2-InsP4. PP-InsP5 and (PP)2-InsP4, also respectively called InsP7 and InsP8, may regulate a variety of cellular processes, including apoptosis, vesicle traffick…		cytosol [GO:0005829]; plasma membrane [GO:0005886]; ATP binding [GO:0005524]; diphosphoinositol-pentakisphosphate kinase activity [GO:0033857]; inositol heptakisphosphate kinase activity [GO:0000829]; inositol hexakisphosphate 1-kinase activity [GO:0052723]; inositol hexakisphosphate 3-kinase activity [GO:0052724]; inositol hexakisphosphate 5-kinase activity [GO:0000832]; inositol hexakisphosphat…	GO:0000827; GO:0000828; GO:0000829; GO:0000832; GO:0005524; GO:0005829; GO:0005886; GO:0006020; GO:0009861; GO:0016310; GO:0032958; GO:0033857; GO:0050832; GO:0052723; GO:0052724; GO:1900367; GO:1904966; GO:1905036	Histidine acid phosphatase family, VIP1 subfamily		59.2958	53.857	43.0281	7.9163	8.49958	9.92652	10.349	8.43303	8.3627
NbD004276	136.45	3.29407	Up	0.274087	12.0183	2.85e-33	2.27e-30	P09189	HSP7C_PETHY	Heat shock cognate 70 kDa protein	HSP70			ATP binding [GO:0005524]; ATP-dependent protein folding chaperone [GO:0140662]	GO:0005524; GO:0140662	Heat shock protein 70 family		11.4987	8.31693	11.3938	0.814625	0.80282	1.04093	21.3742	9.10141	9.54038
NbD043984	905.192	2.08655	Up	0.173977	11.9933	3.85e-33	3e-30	F4KGY6	RVE1_ARATH	Protein REVEILLE 1	RVE1 At5g17300 MKP11.15	Morning-phased transcription factor integrating the circadian clock and auxin pathways. Binds to the evening element (EE) of promoters. Does not act within the central clock, but regulates free auxin levels in a time-of-day specific manner. Positively regulates the expression of YUC8 during the day, but has no effect during the night. Negative regulator of freezing tolerance. {ECO:0000269|PubMed:…		nucleus [GO:0005634]; DNA binding [GO:0003677]; DNA-binding transcription factor activity [GO:0003700]; auxin-activated signaling pathway [GO:0009734]; circadian rhythm [GO:0007623]; regulation of auxin biosynthetic process [GO:0010600]; regulation of DNA-templated transcription [GO:0006355]	GO:0003677; GO:0003700; GO:0005634; GO:0006355; GO:0007623; GO:0009734; GO:0010600			87.0839	87.3083	68.7751	16.1526	15.9556	16.0021	21.9186	14.323	19.8837
NbD023207	370.512	2.91281	Up	0.243375	11.9684	5.2e-33	3.78e-30	Q9FMX6	DJC76_ARATH	Chaperone protein dnaJ C76, chloroplastic (atDjC76) (AtDjC17) (AtJ17)	DJC76 At5g23240 MKD15.10	May function together with HSC70 chaperone to assist protein folding and prevent protein aggregation during salt stress in the chloroplast (Probable). Involved in root development. Required for the position-dependent cell fate determination during root hair development (PubMed:25339971). {ECO:0000269|PubMed:25339971, ECO:0000305|PubMed:23894646}.		chloroplast [GO:0009507]	GO:0009507	DnaJ family		75.6328	55.0307	49.5987	6.57596	7.93482	5.46139	37.8398	38.9254	46.1434
NbD009246	607.481	1.96583	Up	0.16424	11.9693	5.15e-33	3.78e-30	Q9FNU2	AB25B_ORYSJ	ABC transporter B family member 25 (ABC transporter ABCB.25) (OsABCB25) (Protein ALS1 homolog) (Protein ALUMINUM SENSITIVE 1) (OsALS1)	ABCB25 ALS1 Os03g0755100 LOC_Os03g54790 OSJNBb0081K01.19	Metal transporter involved in the sequestration of aluminum into vacuoles, which is required for cellular detoxification of aluminum. {ECO:0000269|PubMed:22035218}.		plant-type vacuole membrane [GO:0009705]; ABC-type transporter activity [GO:0140359]; aluminum ion transmembrane transporter activity [GO:0015083]; ATP binding [GO:0005524]; ATP hydrolysis activity [GO:0016887]; ATPase-coupled transmembrane transporter activity [GO:0042626]; aluminum ion transmembrane transport [GO:1902602]; detoxification of aluminum ion [GO:0140982]; response to aluminum ion [G…	GO:0005524; GO:0009705; GO:0010044; GO:0015083; GO:0016887; GO:0042626; GO:0055085; GO:0140359; GO:0140982; GO:1902602	ABC transporter superfamily, ABCB family, Multidrug resistance exporter (TC 3.A.1.201) subfamily		44.893	39.6188	39.8339	9.67267	8.33523	8.69908	34.5209	26.0232	31.377
NbD017030	381.635	-2.43805	Down	0.203663	-11.971	5.04e-33	3.78e-30	A7LXU3	BGH3B_BACO1	Beta-glucosidase BoGH3B (EC 3.2.1.21) (Glycosyl hydrolase family protein 3B) (BoGH3B)	BACOVA_02659	Catalyzes the hydrolysis of terminal, non-reducing beta-D-glucosyl residues with release of beta-D-glucose in xyloglucan degradation, leading to remove the backbone 'G' units. {ECO:0000269|PubMed:24463512}.	Glucan metabolism; xyloglucan degradation. {ECO:0000269|PubMed:24463512}.	periplasmic space [GO:0042597]; beta-glucosidase activity [GO:0008422]; scopolin beta-glucosidase activity [GO:0102483]; symbiotic process benefiting host [GO:0085030]; xyloglucan catabolic process [GO:2000899]	GO:0008422; GO:0042597; GO:0085030; GO:0102483; GO:2000899	Glycosyl hydrolase 3 family		5.8289	4.2638	5.99677	25.8555	23.8841	24.5762	10.4137	8.58744	8.95169
NbD001258	2359.49	-2.69922	Down	0.225666	-11.9611	5.68e-33	4.04e-30	F4I9E1	NFD4_ARATH	Protein NUCLEAR FUSION DEFECTIVE 4	NFD4 At1g31470 T8E3.15	Required for karyogamy during female gametophyte development, when the two polar nuclei fuse to form the diploid central cell nucleus (PubMed:16698901). {ECO:0000269|PubMed:16698901}.		membrane [GO:0016020]; mitochondrion [GO:0005739]; karyogamy [GO:0000741]; polar nucleus fusion [GO:0010197]; response to salt stress [GO:0009651]	GO:0000741; GO:0005739; GO:0009651; GO:0010197; GO:0016020			34.9689	19.7442	32.416	158.197	136.156	179.349	10.2901	11.9714	8.24927
NbD035170	158.752	3.3056	Up	0.277993	11.8909	1.32e-32	9.18e-30	P11432	ELI_PEA	Early light-induced protein, chloroplastic (ELIP)		Probably involved in the integration of pigments into the mature pigment-protein complexes.		chloroplast membrane [GO:0031969]	GO:0031969	ELIP/psbS family		48.7882	39.2516	30.9359	3.42308	3.2357	3.35141	141.895	70.3945	65.1446
NbD045793	1670.87	3.2395	Up	0.276573	11.713	1.09e-31	7.45e-29	Q9LVE0	PTR33_ARATH	Protein NRT1/ PTR FAMILY 6.4 (AtNPF6.4) (Nitrate transporter 1.3)	NPF6.4 NRT1.3 NTP3 At3g21670 MIL23.23	Low-affinity nitrate transporter. {ECO:0000250}.		cytosol [GO:0005829]; membrane [GO:0016020]; symporter activity [GO:0015293]; nitrate assimilation [GO:0042128]	GO:0005829; GO:0015293; GO:0016020; GO:0042128	Major facilitator superfamily, Proton-dependent oligopeptide transporter (POT/PTR) (TC 2.A.17) family		194.99	132.966	94.0341	13.6606	10.0516	13.5405	99.8656	58.4496	93.4459
NbD051344	271.011	3.01009	Up	0.257473	11.6909	1.42e-31	9.47e-29	O49687	MYC4_ARATH	Transcription factor MYC4 (AtMYC4) (Basic helix-loop-helix protein 4) (AtbHLH4) (bHLH 4) (Transcription factor EN 37) (bHLH transcription factor bHLH004)	MYC4 BHLH4 EN37 At4g17880 T6K21.60	Transcription factor involved in jasmonic acid (JA) gene regulation. With MYC2 and MYC3, controls additively subsets of JA-dependent responses. Can form complexes with all known glucosinolate-related MYBs to regulate glucosinolate biosynthesis. Binds to the G-box (5'-CACGTG-3') of promoters. Activates multiple TIFY/JAZ promoters. {ECO:0000269|PubMed:21321051, ECO:0000269|PubMed:21335373, ECO:0000…		nucleus [GO:0005634]; bHLH transcription factor binding [GO:0043425]; DNA binding [GO:0003677]; DNA-binding transcription factor activity [GO:0003700]; protein dimerization activity [GO:0046983]; anthocyanin-containing compound biosynthetic process [GO:0009718]; defense response [GO:0006952]; extracellular ATP signaling [GO:0106167]; positive regulation of DNA-templated transcription [GO:0045893]…	GO:0003677; GO:0003700; GO:0005634; GO:0006355; GO:0006952; GO:0009718; GO:0010374; GO:0043425; GO:0045893; GO:0046983; GO:0106167; GO:2000652		The JAZ-interaction domain (JID) (99-150) is sufficient for interaction with MYB proteins and most of the TIFY/JAZ proteins. {ECO:0000269|PubMed:23943862}.	30.558	25.1785	24.9771	2.78974	2.04276	3.54634	33.3665	18.4029	26.2124
NbD050718	794.583	-2.11691	Down	0.18145	-11.6666	1.89e-31	1.23e-28	O82199	C3H20_ARATH	Zinc finger CCCH domain-containing protein 20 (AtC3H20)	At2g19810 F6F22.16			plasma membrane [GO:0005886]; DNA binding [GO:0003677]; DNA-binding transcription factor activity [GO:0003700]; metal ion binding [GO:0046872]; defense response to virus [GO:0051607]; regulation of DNA-templated transcription [GO:0006355]; response to oxidative stress [GO:0006979]	GO:0003677; GO:0003700; GO:0005886; GO:0006355; GO:0006979; GO:0046872; GO:0051607			21.1195	25.807	22.2102	82.1572	79.222	90.9709	5.42173	7.04971	6.15121
NbD001696	528.478	1.69671	Up	0.146604	11.5735	5.62e-31	3.6e-28	Q42954	KPYC_TOBAC	Pyruvate kinase, cytosolic isozyme (PK) (EC 2.7.1.40)			Carbohydrate degradation; glycolysis; pyruvate from D-glyceraldehyde 3-phosphate: step 5/5.	cytoplasm [GO:0005737]; ATP binding [GO:0005524]; kinase activity [GO:0016301]; magnesium ion binding [GO:0000287]; potassium ion binding [GO:0030955]; pyruvate kinase activity [GO:0004743]; glycolytic process [GO:0006096]; phosphorylation [GO:0016310]	GO:0000287; GO:0004743; GO:0005524; GO:0005737; GO:0006096; GO:0016301; GO:0016310; GO:0030955	Pyruvate kinase family		45.9661	41.3716	43.0301	10.8326	11.5954	11.3193	24.038	20.0855	20.3526
NbD036988	197.289	2.90905	Up	0.252529	11.5197	1.05e-30	6.6e-28	A6Q582	RF2_NITSB	Peptide chain release factor 2 (RF-2)	prfB NIS_1534	Peptide chain release factor 2 directs the termination of translation in response to the peptide chain termination codons UGA and UAA. {ECO:0000255|HAMAP-Rule:MF_00094}.		cytoplasm [GO:0005737]; translation release factor activity, codon specific [GO:0016149]	GO:0005737; GO:0016149	Prokaryotic/mitochondrial release factor family		10.4055	11.1789	13.5982	1.51046	1.20421	1.21208	6.73912	6.4786	5.12065
NbD008667	879.467	2.50944	Up	0.218649	11.477	1.72e-30	1.06e-27	Q8GSM7	HST_TOBAC	Shikimate O-hydroxycinnamoyltransferase (EC 2.3.1.133) (Hydroxycinnamoyl transferase) (Hydroxycinnamoyl-Coenzyme A shikimate/quinate hydroxycinnamoyltransferase)	HST HCT	Acyltransferase involved in the biosynthesis of lignin. The affinity for shikimate as acceptor is 100-fold higher than for quinate. The most efficient donors are caffeoyl-CoA > p-coumaroyl-CoA > feruloyl-CoA >> sinapoyl-CoA. {ECO:0000269|PubMed:12381722, ECO:0000269|PubMed:15161961}.		acyltransferase activity, transferring groups other than amino-acyl groups [GO:0016747]; shikimate O-hydroxycinnamoyltransferase activity [GO:0047172]	GO:0016747; GO:0047172	Plant acyltransferase family		94.5318	80.1604	106.955	11.8074	17.8615	11.9107	68.005	50.7668	59.905
NbD039045	1822.43	-2.53112	Down	0.221284	-11.4383	2.69e-30	1.63e-27	Q87DH6	Y709_XYLFT	UPF0162 protein PD_0709	PD_0709					UPF0162 family		36.9654	36.3572	24.1598	175.486	152.517	144.338	33.6045	34.9603	28.9364
NbD011681	2249.73	-2.23936	Down	0.196218	-11.4126	3.62e-30	2.15e-27	C0SVV6	CB60A_ARATH	Calmodulin-binding protein 60 A	CBP60A At5g62570 K19B1.18	Transcription activator that binds DNA in a sequence-specific manner, likely 5'-GAAATTTTGG-3', to promote the expression of target genes. {ECO:0000250|UniProtKB:F4K2R6}.		nucleus [GO:0005634]; calmodulin binding [GO:0005516]; DNA binding [GO:0003677]; negative regulation of defense response to bacterium [GO:1900425]	GO:0003677; GO:0005516; GO:0005634; GO:1900425	Plant ACBP60 protein family		35.9968	31.4097	46.8591	141.36	140.237	173.573	86.4153	54.2792	60.0529
NbD039942	338.64	3.96752	Up	0.348995	11.3684	6.01e-30	3.51e-27	O04161	AMT12_SOLLC	Ammonium transporter 1 member 2 (LeAMT1;2)	AMT1-2	Ammonium transporter probably involved in ammonium uptake from the soil. {ECO:0000269|PubMed:10743657}.		membrane [GO:0016020]; ammonium transmembrane transporter activity [GO:0008519]; ammonium homeostasis [GO:0097272]; ammonium transmembrane transport [GO:0072488]	GO:0008519; GO:0016020; GO:0072488; GO:0097272	Ammonia transporter channel (TC 1.A.11.2) family		20.6204	43.0065	36.9877	1.46607	1.5734	2.39929	24.4898	8.28891	15.358
NbD005571	257.891	-2.99458	Down	0.26503	-11.299	1.33e-29	7.61e-27	Q2QDF6	DET2_GOSHI	Steroid 5-alpha-reductase DET2 (GhDET2) (EC 1.3.1.22)	DET2	Involved in a reduction step in the biosynthesis of the plant steroid, brassinolide (BL) (PubMed:17565582). Promotes cotton fibers (seed trichomes) initiation and elongation (PubMed:17565582). {ECO:0000269|PubMed:17565582}.	Plant hormone biosynthesis; brassinosteroid biosynthesis. {ECO:0000269|PubMed:17565582}.	membrane [GO:0016020]; 3-oxo-5-alpha-steroid 4-dehydrogenase activity [GO:0003865]; 3-oxo-5alpha-steroid 4-dehydrogenase (NADP+) [GO:0047751]; oxidoreductase activity [GO:0016491]; brassinosteroid biosynthetic process [GO:0016132]; seed trichome elongation [GO:0090378]; seed trichome initiation [GO:0090377]	GO:0003865; GO:0016020; GO:0016132; GO:0016491; GO:0047751; GO:0090377; GO:0090378	Steroid 5-alpha reductase family		8.10065	4.05441	5.28044	42.2215	38.9317	37.6252	7.48121	12.526	8.64068
NbD031554	1149.05	-2.38607	Down	0.21338	-11.1823	4.98e-29	2.81e-26	A2YQ93	PRR37_ORYSI	Two-component response regulator-like PRR37 (Pseudo-response regulator 37) (OsPRR37)	PRR37 OsI_026486	Controls photoperiodic flowering response. Seems to be one of the component of the circadian clock. Expression of several members of the ARR-like family is controlled by circadian rhythm. The particular coordinated sequential expression of PRR73, PRR37, PRR95, PRR59 and PPR1 result to circadian waves that may be at the basis of the endogenous circadian clock (By similarity). {ECO:0000250}.		nucleus [GO:0005634]; cytokinin-activated signaling pathway [GO:0009736]; phosphorelay signal transduction system [GO:0000160]; rhythmic process [GO:0048511]	GO:0000160; GO:0005634; GO:0009736; GO:0048511	ARR-like family		15.9872	13.4721	9.47495	55.0541	56.5633	58.7902	40.8353	41.0218	27.645
NbD035302	113.39	5.28906	Up	0.474198	11.1537	6.87e-29	3.81e-26	A7KTC5	PHT11_PETHY	Low affinity inorganic phosphate transporter 1 (PhPT1) (PhPht1;1) (Arbuscular mycorrhiza-induced phosphate transporter PT1) (AM-induced phosphate transporter PT1) (H(+)/Pi cotransporter PT1)	PT1	Low-affinity transporter for external inorganic phosphate (Pi) (By similarity). Involved in phosphorus (P) remobilization from dying to developing tissues during corolla senescence in an ethylene-dependent manner (PubMed:19380421). {ECO:0000250|UniProtKB:Q8GSG4, ECO:0000269|PubMed:19380421}.		plasma membrane [GO:0005886]; inorganic phosphate transmembrane transporter activity [GO:0005315]; symporter activity [GO:0015293]; ethylene-activated signaling pathway [GO:0009873]; floral organ senescence [GO:0080187]; phosphate ion transport [GO:0006817]; response to ethylene [GO:0009723]	GO:0005315; GO:0005886; GO:0006817; GO:0009723; GO:0009873; GO:0015293; GO:0080187	Major facilitator superfamily, phosphate:H(+) symporter (TC 2.A.1.9) family		9.20933	7.14331	17.4278	0.304527	0.196866	0.184175	9.60423	6.76003	3.29049
NbD029285	479.799	2.78501	Up	0.253972	10.9658	5.58e-28	3.04e-25	P92980	APR3_ARATH	5'-adenylylsulfate reductase 3, chloroplastic (EC 1.8.4.9) (3'-phosphoadenosine-5'-phosphosulfate reductase homolog 26) (PAPS reductase homolog 26) (Prh-26) (Adenosine 5'-phosphosulfate 5'-adenylylsulfate sulfotransferase 3) (APS sulfotransferase 3) (Thioredoxin-independent APS reductase 3)	APR3 PRH26 At4g21990 F1N20.90	Reduces sulfate for Cys biosynthesis. Substrate preference is adenosine-5'-phosphosulfate (APS) >> 3'-phosphoadenosine-5'-phosphosulfate (PAPS). Uses glutathione or DTT as source of protons.		chloroplast [GO:0009507]; 4 iron, 4 sulfur cluster binding [GO:0051539]; adenylyl-sulfate reductase (glutathione) activity [GO:0033741]; adenylyl-sulfate reductase activity [GO:0009973]; metal ion binding [GO:0046872]; phosphoadenylyl-sulfate reductase (thioredoxin) activity [GO:0004604]; cysteine biosynthetic process [GO:0019344]; sulfate assimilation [GO:0000103]; sulfate assimilation, phosphoa…	GO:0000103; GO:0004604; GO:0009507; GO:0009973; GO:0019344; GO:0019379; GO:0033741; GO:0046872; GO:0051539	APS reductase family	The C-terminal domain may function as glutaredoxin and mediates the interaction of the enzyme with glutathione (GSH). Active in GSH-dependent reduction of hydroxyethyldisulfide, cystine, dehydroascorbate, insulin disulfides and ribonucleotide reductase (By similarity). {ECO:0000250}.	61.2035	49.247	37.1335	6.33351	4.77643	6.80172	40.8751	32.9829	30.663
NbD000334	902.828	-2.96156	Down	0.271236	-10.9188	9.37e-28	5.02e-25	Q9FMK7	BT1_ARATH	BTB/POZ and TAZ domain-containing protein 1 (BTB and TAZ domain protein 1)	BT1 At5g63160 MDC12.13	May act as a substrate-specific adapter of an E3 ubiquitin-protein ligase complex (CUL3-RBX1-BTB) which mediates the ubiquitination and subsequent proteasomal degradation of target proteins. Also targeted for degradation by the 26S proteasome pathway. May be involved in gametophyte development. {ECO:0000269|PubMed:19054356}.	Protein modification; protein ubiquitination.	cytoplasm [GO:0005737]; nucleus [GO:0005634]; calmodulin binding [GO:0005516]; metal ion binding [GO:0046872]; embryo sac development [GO:0009553]; pollen development [GO:0009555]; protein ubiquitination [GO:0016567]; regulation of DNA-templated transcription [GO:0006355]; response to auxin [GO:0009733]; response to hydrogen peroxide [GO:0042542]; response to salicylic acid [GO:0009751]	GO:0005516; GO:0005634; GO:0005737; GO:0006355; GO:0009553; GO:0009555; GO:0009733; GO:0009751; GO:0016567; GO:0042542; GO:0046872		The BTB/POZ domain mediates the interaction with some component of ubiquitin ligase complexes. {ECO:0000269|PubMed:15749712}.	18.1651	11.0353	18.5777	98.3882	79.6583	136.156	6.7878	37.7998	16.6726
NbD017682	869.316	-2.8882	Down	0.264958	-10.9006	1.15e-27	6.04e-25	B1LZB2	RISB_METRJ	6,7-dimethyl-8-ribityllumazine synthase (DMRL synthase) (LS) (Lumazine synthase) (EC 2.5.1.78)	ribH Mrad2831_3980	Catalyzes the formation of 6,7-dimethyl-8-ribityllumazine by condensation of 5-amino-6-(D-ribitylamino)uracil with 3,4-dihydroxy-2-butanone 4-phosphate. This is the penultimate step in the biosynthesis of riboflavin. {ECO:0000255|HAMAP-Rule:MF_00178}.	Cofactor biosynthesis; riboflavin biosynthesis; riboflavin from 2-hydroxy-3-oxobutyl phosphate and 5-amino-6-(D-ribitylamino)uracil: step 1/2. {ECO:0000255|HAMAP-Rule:MF_00178}.	riboflavin synthase complex [GO:0009349]; 6,7-dimethyl-8-ribityllumazine synthase activity [GO:0000906]; riboflavin biosynthetic process [GO:0009231]	GO:0000906; GO:0009231; GO:0009349	DMRL synthase family		21.2091	31.0953	15.7745	134.176	140.503	149.586	33.1754	39.6073	42.2309
NbD028313	65.1945	4.57622	Up	0.421051	10.8686	1.63e-27	8.44e-25	Q9FIR9	LSU2_ARATH	Protein RESPONSE TO LOW SULFUR 2 (Protein ENHANCED DE-ETIOLATION 6)	LSU2 END6 At5g24660 MXC17.2	May be involved in defense responses monitoring (PubMed:21798943). Probably implicated into osmotic stress signaling (PubMed:23517122). {ECO:0000269|PubMed:21798943, ECO:0000269|PubMed:23517122}.		cellular oxidant detoxification [GO:0098869]; cellular response to sulfur starvation [GO:0010438]; chloroplast organization [GO:0009658]; defense response to bacterium [GO:0042742]; defense response to oomycetes [GO:0002229]; positive regulation of DNA-templated transcription [GO:0045893]; regulation of defense response [GO:0031347]; regulation of response to osmotic stress [GO:0047484]; response…	GO:0002229; GO:0009651; GO:0009658; GO:0010438; GO:0031347; GO:0042742; GO:0045893; GO:0047484; GO:0098869			25.1462	29.1246	31.878	0.805638	1.0493	1.08262	47.6838	42.858	61.1198
NbD026157	995.735	2.68626	Up	0.248256	10.8205	2.75e-27	1.41e-24	O82392	THIC_ARATH	Phosphomethylpyrimidine synthase, chloroplastic (EC 4.1.99.17) (Hydroxymethylpyrimidine phosphate synthase) (HMP-P synthase) (HMP-phosphate synthase) (HMPP synthase) (Protein PYRIMIDINE REQUIRING) (Thiamine biosynthesis protein ThiC) (Protein THIAMINE C)	THIC PY At2g29630 T27A16.27	Catalyzes the synthesis of the hydroxymethylpyrimidine phosphate (HMP-P) moiety of thiamine from aminoimidazole ribotide (AIR) in a radical S-adenosyl-L-methionine (SAM)-dependent reaction. {ECO:0000269|PubMed:18048325, ECO:0000269|PubMed:18332905}.	Cofactor biosynthesis; thiamine diphosphate biosynthesis.	chloroplast [GO:0009507]; chloroplast stroma [GO:0009570]; plastid [GO:0009536]; 4 iron, 4 sulfur cluster binding [GO:0051539]; carbon-carbon lyase activity [GO:0016830]; iron-sulfur cluster binding [GO:0051536]; metal ion binding [GO:0046872]; protein domain specific binding [GO:0019904]; response to vitamin B1 [GO:0010266]; thiamine biosynthetic process [GO:0009228]; thiamine diphosphate biosyn…	GO:0009228; GO:0009229; GO:0009507; GO:0009536; GO:0009570; GO:0010266; GO:0016830; GO:0019904; GO:0046872; GO:0051536; GO:0051539	ThiC family		58.85	92.3514	65.6522	10.1816	10.2074	8.11025	23.8353	22.9719	31.3357
NbD036385	125.968	3.33504	Up	0.310072	10.7557	5.57e-27	2.8e-24	Q9LDX3	UTR4_ARATH	UDP-galactose/UDP-glucose transporter 4 (AtUTr4)	UTR4 At1g12600 F5O11.33 T12C24.13	Sugar transporter involved in the transport of nucleotide-sugars from cytoplasm into the Golgi and/or the endoplasmic reticulum. {ECO:0000250}.		membrane [GO:0016020]; antiporter activity [GO:0015297]; carbohydrate transport [GO:0008643]	GO:0008643; GO:0015297; GO:0016020	Nucleotide-sugar transporter family, UDP-galactose:UMP antiporter (TC 2.A.7.11) subfamily		23.2539	15.1023	14.8138	1.19945	1.73195	1.42051	7.39797	4.18201	5.65507
NbD013388	10748.3	2.43263	Up	0.227494	10.6932	1.1e-26	5.43e-24	Q949G3	PDR1_NICPL	Pleiotropic drug resistance protein 1 (NpPDR1)	PDR1 ABC1	Excretes secondary metabolites such as terpenes. Involved in both constitutive and jasmonic acid-dependent induced defense. Confers some resistance to sclareol and B.cinerea. {ECO:0000269|PubMed:11340184, ECO:0000269|PubMed:16126865}.		plasma membrane [GO:0005886]; ABC-type transporter activity [GO:0140359]; ATP binding [GO:0005524]; ATP hydrolysis activity [GO:0016887]; defense response [GO:0006952]	GO:0005524; GO:0005886; GO:0006952; GO:0016887; GO:0140359	ABC transporter superfamily, ABCG family, PDR (TC 3.A.1.205) subfamily		366.29	268.355	406.177	40.7865	52.6845	68.5121	33.2298	24.8307	28.7151
NbD007373	233.862	3.41749	Up	0.319851	10.6846	1.2e-26	5.86e-24	Q9C757	INT2_ARATH	Probable inositol transporter 2	INT2 At1g30220 F12P21.2	Plasma membrane inositol-proton symporter. Specific for several inositol epimers, such as myoinositol and scylloinositol. D-chiroinositol, mucoinositol, alloinositol and pinitol are also transported with a lower activity. Not active with galactinol and phytate. {ECO:0000269|PubMed:17951450}.		plasma membrane [GO:0005886]; pollen tube [GO:0090406]; myo-inositol:proton symporter activity [GO:0005366]; myo-inositol transport [GO:0015798]; signaling [GO:0023052]	GO:0005366; GO:0005886; GO:0015798; GO:0023052; GO:0090406	Major facilitator superfamily, Sugar transporter (TC 2.A.1.1) family	The PSI domain (383-450) is not involved in the plasma membrane targeting and is dispensable for the transport function, but is required for the inhibition by nickel. {ECO:0000269|PubMed:20230529}.	22.2574	25.1773	12.9526	1.31102	1.7934	1.63621	14.9834	11.0459	8.0716
NbD042582	371.146	3.81917	Up	0.35853	10.6523	1.7e-26	8.18e-24	Q09893	YAI5_SCHPO	Uncharacterized protein C24B11.05	SPAC24B11.05			cytosol [GO:0005829]; nucleus [GO:0005634]; 5'-nucleotidase activity [GO:0008253]; nucleotidase activity [GO:0008252]; nucleotide catabolic process [GO:0009166]; pyrimidine nucleobase metabolic process [GO:0006206]	GO:0005634; GO:0005829; GO:0006206; GO:0008252; GO:0008253; GO:0009166	SSM1 family		81.941	75.0493	34.9154	4.60835	3.86843	2.84047	95.1091	22.5326	36.0047
NbD041120	176.023	3.95109	Up	0.374238	10.5577	4.68e-26	2.22e-23	Q93ZL5	CDF2_ARATH	Cyclic dof factor 2 (Dof zinc finger protein DOF5.2) (AtDOF5.2)	CDF2 DOF5.2 At5g39660 MIJ24.16	Transcription factor that binds specifically to a 5'-AA[AG]G-3' consensus core sequence (By similarity). Regulates a photoperiodic flowering response. Transcriptional repressor of 'CONSTANS' expression. The stability of CDF2 is controlled by 'GIGANTEA' and redundantly by ADO3, ADO2 and/or ADO1. {ECO:0000250, ECO:0000269|PubMed:19619493}.		nucleus [GO:0005634]; DNA-binding transcription factor activity [GO:0003700]; metal ion binding [GO:0046872]; transcription cis-regulatory region binding [GO:0000976]; flower development [GO:0009908]; regulation of DNA-templated transcription [GO:0006355]	GO:0000976; GO:0003700; GO:0005634; GO:0006355; GO:0009908; GO:0046872			15.1825	21.1882	21.6409	0.77391	0.712086	1.65394	9.78736	4.51721	6.47239
NbD047299	589.559	1.82042	Up	0.172792	10.5353	5.94e-26	2.77e-23	Q9FNU2	AB25B_ORYSJ	ABC transporter B family member 25 (ABC transporter ABCB.25) (OsABCB25) (Protein ALS1 homolog) (Protein ALUMINUM SENSITIVE 1) (OsALS1)	ABCB25 ALS1 Os03g0755100 LOC_Os03g54790 OSJNBb0081K01.19	Metal transporter involved in the sequestration of aluminum into vacuoles, which is required for cellular detoxification of aluminum. {ECO:0000269|PubMed:22035218}.		plant-type vacuole membrane [GO:0009705]; ABC-type transporter activity [GO:0140359]; aluminum ion transmembrane transporter activity [GO:0015083]; ATP binding [GO:0005524]; ATP hydrolysis activity [GO:0016887]; ATPase-coupled transmembrane transporter activity [GO:0042626]; aluminum ion transmembrane transport [GO:1902602]; detoxification of aluminum ion [GO:0140982]; response to aluminum ion [G…	GO:0005524; GO:0009705; GO:0010044; GO:0015083; GO:0016887; GO:0042626; GO:0055085; GO:0140359; GO:0140982; GO:1902602	ABC transporter superfamily, ABCB family, Multidrug resistance exporter (TC 3.A.1.201) subfamily		41.7563	34.9159	41.4894	9.22079	8.35252	10.5345	20.1865	19.7714	30.0154
NbD005917	588.241	2.02167	Up	0.192225	10.5172	7.2e-26	3.31e-23	O04133	SRC2_SOYBN	Protein SRC2 (Protein SOYBEAN GENE REGULATED BY COLD 2)	SRC2 Glyma15g16360	May play a role in cold responses. {ECO:0000250|UniProtKB:O04023}.		endoplasmic reticulum membrane [GO:0005789]; plasma membrane [GO:0005886]; protein storage vacuole membrane [GO:0032586]; defense response [GO:0006952]	GO:0005789; GO:0005886; GO:0006952; GO:0032586			70.9235	57.8908	52.1114	13.7011	11.5711	12.0098	30.8047	19.3515	18.6406
NbD012962	2237.69	-2.18804	Down	0.208561	-10.4911	9.49e-26	4.31e-23	Q9LMR5	FK126_ARATH	F-box/kelch-repeat protein At1g15670	At1g15670 F7H2.1			cytosol [GO:0005829]; negative regulation of cytokinin-activated signaling pathway [GO:0080037]; regulation of phenylpropanoid metabolic process [GO:2000762]	GO:0005829; GO:0080037; GO:2000762			81.7714	62.3587	47.758	242.074	238.84	251.048	46.8489	40.4352	39.714
NbD018161	505.632	-2.18233	Down	0.208129	-10.4855	1.01e-25	4.51e-23	Q8C1A9	ABD18_MOUSE	Protein ABHD18 (Alpha/beta hydrolase domain-containing protein 18) (Abhydrolase domain-containing protein 18)	Abhd18			extracellular region [GO:0005576]	GO:0005576	AB hydrolase superfamily		12.6812	15.911	12.7532	57.4439	49.4082	51.087	4.94711	8.87595	5.10454
NbD039646	426.829	3.38256	Up	0.322789	10.4792	1.08e-25	4.76e-23	Q9LVS0	KUA1_ARATH	Transcription factor KUA1 (Myb-related protein H) (AtMYBH) (AtMYBS3) (MYBS3-homolog protein) (Protein KUODA1)	KUA1 MYBH At5g47390 MQL5.25	Transcriptional repressor (PubMed:23888064, PubMed:24806884). Direct regulator of the transcription of peroxidase (Prxs) and reactive oxygen species (ROS)-related genes via the recognition of 5'-ATCACA-3' motif (PubMed:24806884). Binds to 5'-TATCCA-3' motif (TA box) and represses the activity of corresponding promoters (e.g. sugar response genes) (PubMed:25920996). Regulates hypocotyl elongation …		nucleus [GO:0005634]; DNA-binding transcription factor activity [GO:0003700]; transcription cis-regulatory region binding [GO:0000976]; zinc ion binding [GO:0008270]; intracellular auxin homeostasis [GO:0140964]; lateral root development [GO:0048527]; leaf development [GO:0048366]; leaf senescence [GO:0010150]; negative regulation of DNA-templated transcription [GO:0045892]; negative regulation o…	GO:0000122; GO:0000976; GO:0003700; GO:0005634; GO:0006355; GO:0008270; GO:0009646; GO:0009723; GO:0009737; GO:0009739; GO:0009744; GO:0010150; GO:0030307; GO:0045892; GO:0048366; GO:0048527; GO:0090697; GO:0140964; GO:2000469		Contains a R/KLFGV repression motif, which may be involved in the activity of transcriptional repression. {ECO:0000303|PubMed:19324928}.	62.4457	96.42	79.5111	6.33933	8.8943	4.06825	113.283	50.1752	83.1533
NbD015571	542.082	3.00019	Up	0.286605	10.468	1.21e-25	5.21e-23	O80875	SMXL7_ARATH	Protein SMAX1-LIKE 7 (AtSMXL7) (Protein D53-like 1) (AtD53-like 1) (Protein D53-like SMXL 7)	SMXL7 At2g29970 F23F1.11	Probable component of a transcriptional corepressor complex involved in branching control. Regulates cotyledon expansion and lateral root growth, but not germination or hypocotyl elongation. Promotes auxin transport and PIN1 accumulation in the stem and represses BRC1/TCP18 expression in axillary buds (PubMed:26546447, PubMed:26546446). {ECO:0000269|PubMed:26546446, ECO:0000269|PubMed:26546447}.		nucleus [GO:0005634]	GO:0005634	ClpA/ClpB family	Contains 1 EAR motif required for the interaction with TPR2. {ECO:0000269|PubMed:26546446, ECO:0000269|PubMed:26546447}.	29.1834	25.5072	17.9509	1.73921	2.53071	3.37151	13.5915	7.66972	10.416
NbD047782	2145.88	-2.53801	Down	0.242428	-10.4691	1.2e-25	5.21e-23	Q87DH6	Y709_XYLFT	UPF0162 protein PD_0709	PD_0709					UPF0162 family		37.4152	47.0342	29.4504	219.402	170.661	165.959	27.6236	22.5273	20.247
NbD016199	858.057	-2.11993	Down	0.202594	-10.4639	1.27e-25	5.37e-23	Q7SY48	HEAT1_DANRE	HEAT repeat-containing protein 1 (Protein BAP28)	heatr1 zgc:63510	Ribosome biogenesis factor. Involved in nucleolar processing of pre-18S ribosomal RNA. Required for optimal pre-ribosomal RNA transcription by RNA polymerase I (By similarity). Part of the small subunit (SSU) processome, first precursor of the small eukaryotic ribosomal subunit. During the assembly of the SSU processome in the nucleolus, many ribosome biogenesis factors, an RNA chaperone and ribo…		90S preribosome [GO:0030686]; small-subunit processome [GO:0032040]; t-UTP complex [GO:0034455]; snoRNA binding [GO:0030515]; maturation of SSU-rRNA from tricistronic rRNA transcript (SSU-rRNA, 5.8S rRNA, LSU-rRNA) [GO:0000462]; negative regulation of apoptotic process [GO:0043066]; positive regulation of transcription by RNA polymerase I [GO:0045943]; regulation of RNA stability [GO:0043487]; ri…	GO:0000462; GO:0030515; GO:0030686; GO:0032040; GO:0034455; GO:0042274; GO:0043066; GO:0043487; GO:0045943	HEATR1/UTP10 family		17.7214	15.4324	16.4461	60.7316	49.1252	71.4075	3.48331	2.56102	2.4887
NbD036778	178.035	-2.70866	Down	0.260596	-10.3941	2.64e-25	1.11e-22	Q93Z08	E136_ARATH	Glucan endo-1,3-beta-glucosidase 6 (EC 3.2.1.39) ((1->3)-beta-glucan endohydrolase 6) ((1->3)-beta-glucanase 6) (Beta-1,3-endoglucanase 6) (Beta-1,3-glucanase 6)	At5g58090 K21L19.12 K21L19_70			plasma membrane [GO:0005886]; plasmodesma [GO:0009506]; plastid [GO:0009536]; side of membrane [GO:0098552]; glucan endo-1,3-beta-D-glucosidase activity [GO:0042973]; carbohydrate metabolic process [GO:0005975]; defense response [GO:0006952]	GO:0005886; GO:0005975; GO:0006952; GO:0009506; GO:0009536; GO:0042973; GO:0098552	Glycosyl hydrolase 17 family		2.81384	2.84585	2.27566	13.6513	15.1851	15.2632	5.44687	6.16926	6.32519
NbD019984	138.941	-3.65248	Down	0.352575	-10.3594	3.79e-25	1.57e-22	F4JKK0	SUD1_ARATH	Probable E3 ubiquitin ligase SUD1 (EC 2.3.2.27) (Protein ECERIFERUM 9) (Protein SUPPRESSOR OF DRY2 DEFFECTS 1) (AtSUD1) (RING-type E3 ubiquitin transferase SUD1) (RING/U-box domain-containing protein)	SUD1 CER9 At4g34100 F28A23.140	Probable E3 ubiquitin ligase acting as a positive post-transcriptional regulator of 3-hydroxy-3-methylglutaryl-coenzyme A reductase activity. Might be involved in the quality control that degrades misfolded proteins (By similarity). {ECO:0000250, ECO:0000269|PubMed:22635115, ECO:0000269|PubMed:23404890}.	Protein modification; protein ubiquitination.	membrane [GO:0016020]; ubiquitin-protein transferase activity [GO:0004842]; zinc ion binding [GO:0008270]; cuticle development [GO:0042335]; cutin biosynthetic process [GO:0010143]; isoprenoid biosynthetic process [GO:0008299]; positive regulation of isopentenyl diphosphate biosynthetic process, mevalonate pathway [GO:1900486]; protein ubiquitination [GO:0016567]; response to water deprivation [G…	GO:0004842; GO:0008270; GO:0008299; GO:0009414; GO:0010025; GO:0010143; GO:0010345; GO:0016020; GO:0016567; GO:0042335; GO:1900486		The RING-CH-type zinc finger domain is required for E3 ligase activity. {ECO:0000255|PROSITE-ProRule:PRU00623}.	1.8335	2.89575	2.60615	22.1837	31.5696	27.1394	6.69254	9.03862	2.3151
NbD039046	135.695	-4.15734	Down	0.402822	-10.3205	5.69e-25	2.33e-22	Q9C6S5	PHSB_ARATH	Probable polyamine transporter At1g31830	At1g31830 F5M6.16	Probable cell membrane polyamine/proton symporter involved in the polyamine uptake in cells. {ECO:0000250}.		chloroplast [GO:0009507]; plasma membrane [GO:0005886]; polyamine transmembrane transporter activity [GO:0015203]; symporter activity [GO:0015293]; polyamine transport [GO:0015846]	GO:0005886; GO:0009507; GO:0015203; GO:0015293; GO:0015846	Amino acid-polyamine-organocation (APC) superfamily, Polyamine:cation symporter (PHS) (TC 2.A.3.12) family		0.398776	0.461033	0.971867	11.6497	12.3641	8.96083	6.36098	4.59537	5.93718
NbD023315	1613.94	-1.82675	Down	0.177323	-10.3018	6.91e-25	2.79e-22	Q941D3	PAP8_ARATH	Probable plastid-lipid-associated protein 8, chloroplastic (Fibrillin-6)	PAP8 FBN6 FIB6 At5g19940 F28I16_90			chloroplast [GO:0009507]; chloroplast envelope [GO:0009941]; chloroplast thylakoid [GO:0009534]; plastid [GO:0009536]; plastoglobule [GO:0010287]; thylakoid [GO:0009579]	GO:0009507; GO:0009534; GO:0009536; GO:0009579; GO:0009941; GO:0010287	PAP/fibrillin family		66.6687	86.4928	83.442	231.007	245.609	233.03	112.868	141.645	131.128
NbD035434	622.551	2.48443	Up	0.241356	10.2936	7.53e-25	3e-22	Q84W41	GLR36_ARATH	Glutamate receptor 3.6 (Ligand-gated ion channel 3.6)	GLR3.6 At3g51480 F26O13.120	Glutamate-gated receptor that probably acts as a non-selective cation channel. Mediates leaf-to-leaf wound signaling. May be involved in light-signal transduction and calcium homeostasis via the regulation of calcium influx into cells. {ECO:0000269|PubMed:23969459}.		plasma membrane [GO:0005886]; calcium channel activity [GO:0005262]; glutamate receptor activity [GO:0008066]; ligand-gated monoatomic ion channel activity [GO:0015276]; calcium ion transport [GO:0006816]; calcium-mediated signaling [GO:0019722]; cell-cell signaling [GO:0007267]; cellular response to amino acid stimulus [GO:0071230]; induced systemic resistance, jasmonic acid mediated signaling p…	GO:0005262; GO:0005886; GO:0006816; GO:0007267; GO:0008066; GO:0009611; GO:0009864; GO:0015276; GO:0019722; GO:0071230	Glutamate-gated ion channel (TC 1.A.10.1) family		38.4594	29.1518	22.9524	4.29171	3.88008	5.35597	19.6185	13.8736	12.3111
NbD002457	341.789	3.14267	Up	0.307373	10.2243	1.54e-24	6.08e-22	Q41224	AOX1_TOBAC	Ubiquinol oxidase 1, mitochondrial (EC 1.10.3.11) (Alternative oxidase 1)	AOX1	Catalyzes the cyanide-resistant oxidation of ubiquinol and the reduction of molecular oxygen to water, but does not translocate protons and consequently is not linked to oxidative phosphorylation. May increase respiration when the cytochrome respiratory pathway is restricted, or in response to low temperatures. {ECO:0000269|PubMed:8058837}.		mitochondrial inner membrane [GO:0005743]; mitochondrion [GO:0005739]; respirasome [GO:0070469]; alternative oxidase activity [GO:0009916]; metal ion binding [GO:0046872]; superoxide-generating NADPH oxidase activity [GO:0106292]; ubiquinol:oxygen oxidoreductase activity [GO:0102721]; alternative respiration [GO:0010230]	GO:0005739; GO:0005743; GO:0009916; GO:0010230; GO:0046872; GO:0070469; GO:0102721; GO:0106292	Alternative oxidase family		46.0229	45.3307	50.7891	3.43395	6.88758	3.24226	58.4866	30.4861	47.7814
NbD048850	129.481	3.70811	Up	0.36298	10.2157	1.69e-24	6.56e-22	Q9SFW8	NLP5_ARATH	Protein NLP5 (AtNLP5) (NIN-like protein 5) (Nodule inception protein-like protein 5)	NLP5 At1g76350 F15M4.15 T23E18.27	Probable transcription factor. {ECO:0000250}.		nucleus [GO:0005634]; DNA-binding transcription factor activity [GO:0003700]; transcription cis-regulatory region binding [GO:0000976]; regulation of DNA-templated transcription [GO:0006355]; response to nitrate [GO:0010167]	GO:0000976; GO:0003700; GO:0005634; GO:0006355; GO:0010167			6.73874	9.3505	5.12155	0.323064	0.565749	0.4663	0.416601	0.967212	0.404539
NbD026704	223.33	2.70371	Up	0.265334	10.1899	2.2e-24	8.46e-22	Q6L3Z7	R1B14_SOLDE	Putative late blight resistance protein homolog R1B-14	R1B-14 PGEC858M02.15	Confers resistance to late blight (Phytophthora infestans) races carrying the avirulence gene Avr1. Resistance proteins guard the plant against pathogens that contain an appropriate avirulence protein via an indirect interaction with this avirulence protein. That triggers a defense system including the hypersensitive response, which restricts the pathogen growth.		cytoplasm [GO:0005737]; membrane [GO:0016020]; ADP binding [GO:0043531]; ATP binding [GO:0005524]; metal ion binding [GO:0046872]; plant-type hypersensitive response [GO:0009626]	GO:0005524; GO:0005737; GO:0009626; GO:0016020; GO:0043531; GO:0046872	Disease resistance NB-LRR family		9.85834	5.73432	6.66731	0.826601	1.1111	0.905257	4.72115	7.1884	4.41689
NbD006011	1510.71	-1.90542	Down	0.187201	-10.1785	2.47e-24	9.4e-22	Q84LH8	PIF5_ARATH	Transcription factor PIF5 (Basic helix-loop-helix protein 65) (AtbHLH65) (bHLH 65) (Phytochrome interacting factor-like 6) (Phytochrome-interacting factor 5) (Transcription factor EN 103) (bHLH transcription factor bHLH065)	PIF5 BHLH65 EN103 PIL6 At3g59060 F17J16.110	Transcription factor acting negatively in the phytochrome B signaling pathway to promote the shade-avoidance response. Regulates PHYB abundance at the post-transcriptional level, possibly via the ubiquitin-proteasome pathway. Promotes ethylene activity in the dark. May regulate the expression of a subset of genes by binding to the G-box motif. Might be involved in the integration of light-signals…		nucleus [GO:0005634]; DNA binding [GO:0003677]; DNA-binding transcription factor activity [GO:0003700]; promoter-specific chromatin binding [GO:1990841]; protein dimerization activity [GO:0046983]; ethylene biosynthetic process [GO:0009693]; red, far-red light phototransduction [GO:0009585]; regulation of auxin biosynthetic process [GO:0010600]; regulation of auxin mediated signaling pathway [GO:…	GO:0003677; GO:0003700; GO:0005634; GO:0009409; GO:0009585; GO:0009693; GO:0009741; GO:0010244; GO:0010600; GO:0010928; GO:0046983; GO:1990841		The active phytochrome binding (APB) motif (26-39) is involved in interaction with PHYB and is required for proteasome-mediated degradation.	44.6302	34.4021	29.2176	110.066	108.867	120.406	36.9284	35.4389	27.6943
NbD050120	2840.42	-1.76038	Down	0.17359	-10.1411	3.63e-24	1.36e-21	F4I9E1	NFD4_ARATH	Protein NUCLEAR FUSION DEFECTIVE 4	NFD4 At1g31470 T8E3.15	Required for karyogamy during female gametophyte development, when the two polar nuclei fuse to form the diploid central cell nucleus (PubMed:16698901). {ECO:0000269|PubMed:16698901}.		membrane [GO:0016020]; mitochondrion [GO:0005739]; karyogamy [GO:0000741]; polar nucleus fusion [GO:0010197]; response to salt stress [GO:0009651]	GO:0000741; GO:0005739; GO:0009651; GO:0010197; GO:0016020			64.4463	55.4308	58.7206	168.68	198.084	141.48	10.1386	17.1402	12.4625
NbD006204	841.905	-3.04182	Down	0.300445	-10.1244	4.31e-24	1.58e-21	P29332	CCNB2_CHICK	G2/mitotic-specific cyclin-B2	CCNB2 CYCB2	Essential for the control of the cell cycle at the G2/M (mitosis) transition.		centrosome [GO:0005813]; cyclin-dependent protein kinase holoenzyme complex [GO:0000307]; cytoplasm [GO:0005737]; cytosol [GO:0005829]; membrane [GO:0016020]; nucleus [GO:0005634]; cyclin-dependent protein serine/threonine kinase regulator activity [GO:0016538]; cardiac epithelial to mesenchymal transition [GO:0060317]; cell division [GO:0051301]; G2/MI transition of meiotic cell cycle [GO:000831…	GO:0000307; GO:0005634; GO:0005737; GO:0005813; GO:0005829; GO:0007057; GO:0008315; GO:0016020; GO:0016538; GO:0040008; GO:0043029; GO:0044772; GO:0048538; GO:0051301; GO:0060317	Cyclin family, Cyclin AB subfamily		25.2717	10.744	12.9571	119.958	90.6821	125.386	35.8243	29.3462	30.7954
NbD012678	753.054	-2.78183	Down	0.274762	-10.1245	4.3e-24	1.58e-21	F4JKK0	SUD1_ARATH	Probable E3 ubiquitin ligase SUD1 (EC 2.3.2.27) (Protein ECERIFERUM 9) (Protein SUPPRESSOR OF DRY2 DEFFECTS 1) (AtSUD1) (RING-type E3 ubiquitin transferase SUD1) (RING/U-box domain-containing protein)	SUD1 CER9 At4g34100 F28A23.140	Probable E3 ubiquitin ligase acting as a positive post-transcriptional regulator of 3-hydroxy-3-methylglutaryl-coenzyme A reductase activity. Might be involved in the quality control that degrades misfolded proteins (By similarity). {ECO:0000250, ECO:0000269|PubMed:22635115, ECO:0000269|PubMed:23404890}.	Protein modification; protein ubiquitination.	membrane [GO:0016020]; ubiquitin-protein transferase activity [GO:0004842]; zinc ion binding [GO:0008270]; cuticle development [GO:0042335]; cutin biosynthetic process [GO:0010143]; isoprenoid biosynthetic process [GO:0008299]; positive regulation of isopentenyl diphosphate biosynthetic process, mevalonate pathway [GO:1900486]; protein ubiquitination [GO:0016567]; response to water deprivation [G…	GO:0004842; GO:0008270; GO:0008299; GO:0009414; GO:0010025; GO:0010143; GO:0010345; GO:0016020; GO:0016567; GO:0042335; GO:1900486		The RING-CH-type zinc finger domain is required for E3 ligase activity. {ECO:0000255|PROSITE-ProRule:PRU00623}.	26.9157	29.4685	14.3714	134.258	142.017	130.067	5.98947	13.6241	8.79108
NbD023516	526.936	2.52685	Up	0.250787	10.0757	7.08e-24	2.57e-21	Q94AA4	PFKA3_ARATH	ATP-dependent 6-phosphofructokinase 3 (ATP-PFK 3) (Phosphofructokinase 3) (EC 2.7.1.11) (Phosphohexokinase 3)	PFK3 At4g26270 T25K17.80	Catalyzes the phosphorylation of D-fructose 6-phosphate to fructose 1,6-bisphosphate by ATP, the first committing step of glycolysis. {ECO:0000255|HAMAP-Rule:MF_03186}.	Carbohydrate degradation; glycolysis; D-glyceraldehyde 3-phosphate and glycerone phosphate from D-glucose: step 3/4. {ECO:0000255|HAMAP-Rule:MF_03186}.	cytosol [GO:0005829]; 6-phosphofructokinase activity [GO:0003872]; ATP binding [GO:0005524]; metal ion binding [GO:0046872]; cellular response to hypoxia [GO:0071456]; fructose 6-phosphate metabolic process [GO:0006002]; glycolytic process [GO:0006096]; root epidermal cell differentiation [GO:0010053]	GO:0003872; GO:0005524; GO:0005829; GO:0006002; GO:0006096; GO:0010053; GO:0046872; GO:0071456	Phosphofructokinase type A (PFKA) family, PPi-dependent PFK group II subfamily, Atypical ATP-dependent clade 'X' sub-subfamily		44.9787	57.6164	41.5651	8.60662	6.38917	6.03747	5.66279	7.14741	6.66579
NbD007426	346.876	2.46927	Up	0.245269	10.0676	7.68e-24	2.76e-21	Q84V03	FB348_ARATH	F-box protein At2g16365	At2g16365 F16F14.15			nucleus [GO:0005634]; chloroplast organization [GO:0009658]; circadian rhythm [GO:0007623]; positive regulation of DNA-templated transcription [GO:0045893]; regulation of photomorphogenesis [GO:0010099]	GO:0005634; GO:0007623; GO:0009658; GO:0010099; GO:0045893			37.7261	27.0299	21.5091	4.31515	4.25094	4.40759	34.5691	15.1249	22.9379
NbD035759	150.664	2.56179	Up	0.25513	10.0411	1.01e-23	3.57e-21	Q94CL7	PHR1_ARATH	Protein PHOSPHATE STARVATION RESPONSE 1 (AtPHR1)	PHR1 At4g28610 T5F17.60	Transcription factor involved in phosphate starvation signaling (PubMed:11511543, PubMed:17927693, PubMed:26586833). Binds as a dimer to P1BS, an imperfect palindromic sequence 5'-GNATATNC-3', to promote the expression of inorganic phosphate (Pi) starvation-responsive genes (PubMed:11511543, PubMed:20838596, PubMed:26586833). SPX1 is a competitive inhibitor of this DNA-binding (PubMed:25271326). …		nucleus [GO:0005634]; DNA binding [GO:0003677]; DNA-binding transcription factor activity [GO:0003700]; cellular response to high light intensity [GO:0071486]; cellular response to phosphate starvation [GO:0016036]; circadian rhythm [GO:0007623]; regulation of DNA-templated transcription [GO:0006355]; regulation of monoatomic ion transmembrane transport [GO:0034765]; response to arsenite ion [GO:…	GO:0003677; GO:0003700; GO:0005634; GO:0006355; GO:0007623; GO:0016036; GO:0034765; GO:0055063; GO:0071486; GO:1903842	MYB-CC family		17.8423	14.2803	12.3648	2.03884	2.26247	1.9921	8.90342	6.24891	6.8641
NbD040921	688.922	-4.0955	Down	0.41007	-9.98732	1.73e-23	6.09e-21	Q8GXR2	PLT6_ARATH	Probable polyol transporter 6	PLT6 At4g36670 AP22.86 C7A10.690	Plasma membrane sugar-proton symporter. {ECO:0000250}.		membrane [GO:0016020]; carbohydrate:proton symporter activity [GO:0005351]	GO:0005351; GO:0016020	Major facilitator superfamily, Sugar transporter (TC 2.A.1.1) family		1.43817	5.65536	5.0551	71.9829	43.6048	63.8271	1.59039	3.58956	1.18504
NbD007282	1278.26	-1.6807	Down	0.168405	-9.98011	1.86e-23	6.48e-21	Q9ZWM9	RAV1_ARATH	AP2/ERF and B3 domain-containing transcription factor RAV1 (Ethylene-responsive transcription factor RAV1) (Protein RELATED TO ABI3/VP1 1)	RAV1 At1g13260 T6J4.2	Binds specifically to bipartite recognition sequences composed of two unrelated motifs, 5'-CAACA-3' and 5'-CACCTG-3'. May function as negative regulator of plant growth and development. {ECO:0000269|PubMed:15040885, ECO:0000269|PubMed:9862967}.		nucleus [GO:0005634]; DNA binding [GO:0003677]; DNA-binding transcription factor activity [GO:0003700]; transcription cis-regulatory region binding [GO:0000976]; cellular response to hypoxia [GO:0071456]; ethylene-activated signaling pathway [GO:0009873]; lateral root development [GO:0048527]; leaf development [GO:0048366]; negative regulation of DNA-templated transcription [GO:0045892]; negative…	GO:0000976; GO:0003677; GO:0003700; GO:0005634; GO:0009741; GO:0009873; GO:0009910; GO:0045892; GO:0048366; GO:0048527; GO:0071456	AP2/ERF transcription factor family, RAV subfamily	Contains two distinct DNA-binding domains. One is located in the N-terminal region and binds to the 5'-CAACA-3' motif. The second is located in the C-terminal region and binds to the 5'-CACCTG-3' motif.	51.5972	46.0875	41.5139	132.594	112.881	128.549	10.906	23.6832	15.7938
NbD044304	521.354	2.48043	Up	0.248797	9.9697	2.07e-23	7.12e-21	Q9FNI7	CSLA2_ARATH	Glucomannan 4-beta-mannosyltransferase 2 (EC 2.4.1.32) (Cellulose synthase-like protein A2) (AtCslA2) (Glucomannan synthase) (Mannan synthase 2)	CSLA2 At5g22740 MDJ22.16	Possesses glucomannan synthase and mannan synthase activities in vitro. Mannan synthase consists of a 4-beta-mannosyltransferase activity on mannan using GDP-mannose. The beta-1,4-mannan product is the backbone for galactomannan synthesis by galactomannan galactosyltransferase. Galactomannan is a noncellulosic polysaccharides of plant cell wall. {ECO:0000269|PubMed:15647349}.		Golgi apparatus [GO:0005794]; Golgi medial cisterna [GO:0005797]; Golgi membrane [GO:0000139]; glucomannan 4-beta-mannosyltransferase activity [GO:0047259]; mannan synthase activity [GO:0051753]; cell wall organization [GO:0071555]; mucilage biosynthetic process [GO:0010192]; mucilage metabolic process involved in seed coat development [GO:0048359]	GO:0000139; GO:0005794; GO:0005797; GO:0010192; GO:0047259; GO:0048359; GO:0051753; GO:0071555	Glycosyltransferase 2 family, Plant cellulose synthase-like A subfamily		53.4998	35.3464	49.6469	4.9092	8.56598	7.32799	38.6895	42.1423	25.8392
NbD051416	1431.77	2.19046	Up	0.219992	9.95696	2.35e-23	8.01e-21	O65554	CIPK6_ARATH	CBL-interacting serine/threonine-protein kinase 6 (EC 2.7.11.1) (SNF1-related kinase 3.14) (SOS2-like protein kinase PKS4) (SOS3-interacting protein 3)	CIPK6 PKS4 SIP3 SnRK3.14 At4g30960 F6I18.130	CIPK serine-threonine protein kinases interact with CBL proteins. Binding of a CBL protein to the regulatory NAF domain of CIPK protein lead to the activation of the kinase in a calcium-dependent manner. Downstream of CBL1, CBL2, CBL3 and CBL9, regulates by phosphorylation the K(+) conductance and uptake of AKT1. Binds to CBL4 to modulate AKT2 activity by promoting a kinase interaction-dependent …		endoplasmic reticulum [GO:0005783]; ATP binding [GO:0005524]; protein serine kinase activity [GO:0106310]; protein serine/threonine kinase activity [GO:0004674]; basipetal auxin transport [GO:0010540]; hyperosmotic salinity response [GO:0042538]; phosphorylation [GO:0016310]; response to calcium ion [GO:0051592]; response to salt stress [GO:0009651]; response to water deprivation [GO:0009414]; si…	GO:0004674; GO:0005524; GO:0005783; GO:0007165; GO:0009414; GO:0009651; GO:0010540; GO:0016310; GO:0042538; GO:0051592; GO:0106310	Protein kinase superfamily, CAMK Ser/Thr protein kinase family, SNF1 subfamily	The activation loop within the kinase domain is the target of phosphorylation/activation by upstream protein kinases. The PPI motif mediates the interaction with the ABI (abscisic acid-insensitive) phosphatases (By similarity). {ECO:0000250}.	155.257	181.326	114.218	28.6045	28.2523	26.3555	89.9484	52.4546	80.7373
NbD003160	525.067	-2.1932	Down	0.221186	-9.91564	3.56e-23	1.2e-20	Q8VZP6	GUX8_ARATH	Putative glucuronosyltransferase PGSIP8 (EC 2.4.1.-) (Glycogenin-like protein 8) (Plant glycogenin-like starch initiation protein 8)	PGSIP8 At2g35710 T20F21.27			membrane [GO:0016020]; glycosyltransferase activity [GO:0016757]; metal ion binding [GO:0046872]	GO:0016020; GO:0016757; GO:0046872	Glycosyltransferase 8 family, Glycogenin subfamily		9.73565	11.2102	11.3694	32.3444	46.5137	46.7843	9.11233	5.63209	4.68369
NbD014818	212.22	-2.69659	Down	0.273418	-9.86251	6.05e-23	2.02e-20	Q9SIE0	ALKB2_ARATH	DNA oxidative demethylase ALKBH2 (EC 1.14.11.33) (Alkylated DNA repair protein alkB homolog 2) (Alpha-ketoglutarate-dependent dioxygenase alkB homolog 2)	ALKBH2 At2g22260 T26C19.8	Dioxygenase that repairs alkylated DNA containing 1-methyladenine and 1-ethenoadenine by oxidative demethylation. Accepts double-stranded and single-stranded substrates, with a preference for dsDNA over ssDNA. Confers resistance to methylating agents such as methylmethanesulphonate (MMS). {ECO:0000269|PubMed:22532610}.		nucleus [GO:0005634]; DNA demethylase activity [GO:0035514]; metal ion binding [GO:0046872]; oxidative DNA demethylase activity [GO:0035516]; DNA repair [GO:0006281]	GO:0005634; GO:0006281; GO:0035514; GO:0035516; GO:0046872	AlkB family		4.15372	3.74551	6.09166	24.0281	30.1944	25.1795	21.6997	28.5656	25.7518
NbD028505	722.915	-2.06409	Down	0.209575	-9.84894	6.93e-23	2.29e-20	O80738	TPS10_ARATH	Probable alpha,alpha-trehalose-phosphate synthase [UDP-forming] 10 (EC 2.4.1.15) (Trehalose-6-phosphate synthase 10) (AtTPS10)	TPS10 TPS3 At1g60140 T13D8.4			glycosyltransferase activity [GO:0016757]; trehalose biosynthetic process [GO:0005992]	GO:0005992; GO:0016757	Glycosyltransferase 20 family; Trehalose phosphatase family		10.1612	9.09898	7.50317	34.3925	26.6069	32.6007	8.71482	6.87414	6.61289
NbD046182	790.69	1.94132	Up	0.197836	9.81276	9.92e-23	3.24e-20	P45969	SDS22_CAEEL	Protein phosphatase 1 regulatory subunit SDS22 homolog	sds-22 T09A5.9	Regulatory subunit of protein phosphatase 1. {ECO:0000250}.		cytoplasm [GO:0005737]; nucleus [GO:0005634]; negative regulation of centriole replication [GO:0046600]	GO:0005634; GO:0005737; GO:0046600	SDS22 family		49.3965	59.8915	44.2122	11.0041	10.59	12.1028	40.5377	22.8829	31.4183
NbD052751	266.109	2.02639	Up	0.206661	9.80535	1.07e-22	3.46e-20	Q8LBH4	SPX1_ARATH	SPX domain-containing protein 1 (Protein SPX DOMAIN GENE 1) (AtSPX1)	SPX1 At5g20150 F5O24.40	Plays a positive role in plant adaptation to phosphate starvation (PubMed:18315545). Inhibits PHR1 DNA-binding activity in a Pi-dependent manner (PubMed:25271326). {ECO:0000269|PubMed:18315545, ECO:0000269|PubMed:25271326}.		nucleus [GO:0005634]; cellular response to hypoxia [GO:0071456]; cellular response to phosphate starvation [GO:0016036]; positive regulation of cellular response to phosphate starvation [GO:0080040]	GO:0005634; GO:0016036; GO:0071456; GO:0080040			47.1712	39.3908	37.9123	9.46336	8.26852	7.88352	32.5936	25.7156	17.7393
NbD022834	1019.21	-2.78422	Down	0.284884	-9.77316	1.47e-22	4.7e-20	P0DO21	GIP2_NICBE	Probable aspartic proteinase GIP2 (EC 3.4.23.-) (Glucanase inhibitor protein 2) (NbGIP2)	GIP2 Niben101Scf03191g04002	Involved in plant defense against Phytophtora parasitica (PubMed:28082413). Contributes positively to Nicotiana resistance against P.parasitica (PubMed:28082413). Binds the P.parasitica xyloglucanase XEG1 and inhibits its cell wall degrading enzyme activity and its contribution as P.parasitica virulence factor (PubMed:28082413). XEG1 acts as an important virulence factor during P.parasitica infec…		apoplast [GO:0048046]; aspartic-type endopeptidase activity [GO:0004190]; defense response [GO:0006952]; proteolysis [GO:0006508]	GO:0004190; GO:0006508; GO:0006952; GO:0048046	Peptidase A1 family		25.0492	9.54139	16.1615	91.0191	93.8886	106.661	5.16418	8.40166	5.12891
NbD016143	222.54	2.13148	Up	0.218248	9.76632	1.57e-22	4.98e-20	B2KPR3	LAMT_CATRO	Loganic acid O-methyltransferase (CrLAMT) (EC 2.1.1.50)	LAMT	Component of the seco-iridoid and derivatives monoterpenoid indole alkaloids (MIAs, e.g. vinblastine and ajmalicine) biosynthesis pathway. Catalyzes the methylation of loganic acid (6S,7R) to produce loganin (PubMed:29399933, PubMed:18326827, PubMed:24104568). Weak activity with secologanic acid as substrate. Inactive on deoxyloganic, dehydrologanic, epiloganic and loganetic acid (PubMed:18326827…	Alkaloid biosynthesis. {ECO:0000269|PubMed:18326827, ECO:0000269|PubMed:24104568}.	loganate O-methyltransferase activity [GO:0030749]; metal ion binding [GO:0046872]; indole alkaloid metabolic process [GO:0035834]; methylation [GO:0032259]	GO:0030749; GO:0032259; GO:0035834; GO:0046872	Methyltransferase superfamily, Type-7 methyltransferase family		27.8543	23.5703	28.7664	4.34246	5.03567	6.0041	5.07405	3.44274	4.70067
NbD047880	645.276	-3.08261	Down	0.315976	-9.75585	1.74e-22	5.47e-20	Q9SN23	LBD38_ARATH	LOB domain-containing protein 38 (ASYMMETRIC LEAVES 2-like protein 40) (AS2-like protein 40)	LBD38 ASL40 At3g49940 F3A4.20					LOB domain-containing protein family		22.3442	19.0956	8.5292	109.064	124.944	119.988	25.1457	19.9398	21.2008
NbD022661	2051.16	-2.31551	Down	0.237547	-9.7476	1.89e-22	5.88e-20	Q9ZWM9	RAV1_ARATH	AP2/ERF and B3 domain-containing transcription factor RAV1 (Ethylene-responsive transcription factor RAV1) (Protein RELATED TO ABI3/VP1 1)	RAV1 At1g13260 T6J4.2	Binds specifically to bipartite recognition sequences composed of two unrelated motifs, 5'-CAACA-3' and 5'-CACCTG-3'. May function as negative regulator of plant growth and development. {ECO:0000269|PubMed:15040885, ECO:0000269|PubMed:9862967}.		nucleus [GO:0005634]; DNA binding [GO:0003677]; DNA-binding transcription factor activity [GO:0003700]; transcription cis-regulatory region binding [GO:0000976]; cellular response to hypoxia [GO:0071456]; ethylene-activated signaling pathway [GO:0009873]; lateral root development [GO:0048527]; leaf development [GO:0048366]; negative regulation of DNA-templated transcription [GO:0045892]; negative…	GO:0000976; GO:0003677; GO:0003700; GO:0005634; GO:0009741; GO:0009873; GO:0009910; GO:0045892; GO:0048366; GO:0048527; GO:0071456	AP2/ERF transcription factor family, RAV subfamily	Contains two distinct DNA-binding domains. One is located in the N-terminal region and binds to the 5'-CAACA-3' motif. The second is located in the C-terminal region and binds to the 5'-CACCTG-3' motif.	39.9083	38.8765	66.2068	215.508	192.855	200.766	23.9685	37.771	28.7591
NbD047258	763.19	1.74788	Up	0.179941	9.71366	2.64e-22	8.13e-20	Q94BU8	GSDA_ARATH	Guanosine deaminase (EC 3.5.4.15) (tRNA-specific adenosine deaminase TAD4) (AtTAD4)	GSDA TAD4 At5g28050	Catalyzes the hydrolytic deamination of guanosine, producing xanthosine and ammonia. Deaminates exclusively guanosine and 2'-deoxyguanosine but no other aminated purines, pyrimidines, or pterines. Deamination of guanosine by GSDA is the only source of xanthosine production in Arabidopsis. {ECO:0000269|PubMed:24130159}.		cytoplasm [GO:0005737]; nucleus [GO:0005634]; guanosine deaminase activity [GO:0047974]; tRNA-specific adenosine deaminase activity [GO:0008251]; zinc ion binding [GO:0008270]; purine nucleoside catabolic process [GO:0006152]; tRNA wobble adenosine to inosine editing [GO:0002100]	GO:0002100; GO:0005634; GO:0005737; GO:0006152; GO:0008251; GO:0008270; GO:0047974	Cytidine and deoxycytidylate deaminase family		178.373	184.538	152.558	44.8318	45.7486	38.4096	35.9281	34.2404	31.1916
NbD041368	922.08	-2.50704	Down	0.258303	-9.70582	2.85e-22	8.7e-20	Q9SND9	Y3028_ARATH	Uncharacterized acetyltransferase At3g50280 (EC 2.3.1.-)	At3g50280 F11C1.120			acyltransferase activity [GO:0016746]	GO:0016746	Plant acyltransferase family		18.0042	9.4697	20.8927	74.1422	84.3249	74.3516	6.35028	5.43718	4.01841
NbD019763	1322.67	-1.46637	Down	0.151827	-9.65817	4.54e-22	1.37e-19	Q9LX66	HERK_ARATH	Receptor-like protein kinase HERK 1 (EC 2.7.11.-) (Protein HERCULES RECEPTOR KINASE 1)	HERK1 At3g46290 F12M12.260 F18L15.10	Receptor-like protein kinase required for cell elongation during vegetative growth, mostly in a brassinosteroid-(BR-) independent manner. {ECO:0000269|PubMed:19383785}.		plasma membrane [GO:0005886]; plasmodesma [GO:0009506]; ATP binding [GO:0005524]; protein kinase activity [GO:0004672]; protein serine/threonine kinase activity [GO:0004674]; transmembrane receptor protein tyrosine kinase activity [GO:0004714]; phosphorylation [GO:0016310]; response to brassinosteroid [GO:0009741]; unidimensional cell growth [GO:0009826]	GO:0004672; GO:0004674; GO:0004714; GO:0005524; GO:0005886; GO:0009506; GO:0009741; GO:0009826; GO:0016310	Protein kinase superfamily, Ser/Thr protein kinase family		21.9525	24.2307	24.4643	55.6169	52.669	56.157	13.9645	21.5377	21.6427
NbD017467	230.912	-2.24269	Down	0.232417	-9.64944	4.94e-22	1.48e-19	Q9SJL0	U86A1_ARATH	UDP-glycosyltransferase 86A1 (EC 2.4.1.-)	UGT86A1 At2g36970 T1J8.15			UDP-glycosyltransferase activity [GO:0008194]	GO:0008194	UDP-glycosyltransferase family		4.84297	3.83451	4.48915	19.0292	16.2212	17.4441	10.5475	11.0891	9.00538
NbD031071	129.77	-3.79252	Down	0.393352	-9.64154	5.34e-22	1.59e-19	Q6IVY4	SSH_XENLA	Protein phosphatase Slingshot homolog (xSSH) (EC 3.1.3.16) (EC 3.1.3.48) (Slingshot-related protein)	ssh	Protein phosphatase which regulates actin filament dynamics. Dephosphorylates and activates the actin binding/depolymerizing factor cofilin, which subsequently binds to actin filaments and stimulates their disassembly. Required for completion of the gastrulation movement and for cytokinesis. {ECO:0000269|PubMed:16219976, ECO:0000269|PubMed:16219977}.		cleavage furrow [GO:0032154]; cytoplasm [GO:0005737]; cytoskeleton [GO:0005856]; midbody [GO:0030496]; actin binding [GO:0003779]; myosin phosphatase activity [GO:0017018]; protein tyrosine phosphatase activity [GO:0004725]; protein tyrosine/serine/threonine phosphatase activity [GO:0008138]; dephosphorylation [GO:0016311]; negative regulation of actin filament polymerization [GO:0030837]	GO:0003779; GO:0004725; GO:0005737; GO:0005856; GO:0008138; GO:0016311; GO:0017018; GO:0030496; GO:0030837; GO:0032154	Protein-tyrosine phosphatase family		2.07031	0.403403	1.87192	18.7724	19.8051	15.8409	0.760384	1.70759	0.851411
NbD014598	1223.44	-1.88624	Down	0.19629	-9.60943	7.3e-22	2.15e-19	Q9C8G5	CSCLD_ARATH	CSC1-like protein ERD4 (Hyperosmolality-gated Ca2+ permeable channel 3.1) (AtOSCA3.1) (Protein EARLY-RESPONSIVE TO DEHYDRATION STRESS 4)	ERD4 OSCA3.1 At1g30360 T4K22.4	Acts as a hyperosmolarity-gated non-selective cation channel that permeates Ca(2+) ions (PubMed:30190597). Mechanosensitive ion channel that converts mechanical stimuli into a flow of ions (PubMed:30190597). {ECO:0000269|PubMed:30190597}.		chloroplast envelope [GO:0009941]; nucleus [GO:0005634]; plant-type vacuole [GO:0000325]; plasma membrane [GO:0005886]; plasmodesma [GO:0009506]; calcium activated cation channel activity [GO:0005227]; mRNA binding [GO:0003729]	GO:0000325; GO:0003729; GO:0005227; GO:0005634; GO:0005886; GO:0009506; GO:0009941	CSC1 (TC 1.A.17) family		24.6073	15.7124	18.9645	57.5049	70.7722	55.6149	14.0111	22.2482	13.4351
NbD048231	379.007	1.95946	Up	0.204381	9.5873	9.04e-22	2.64e-19	Q93YS6	GTE9_ARATH	Transcription factor GTE9 (BROMODOMAIN AND EXTRATERMINAL DOMAIN PROTEIN 9) (AtBET9) (Bromodomain-containing protein GTE9) (Protein GLOBAL TRANSCRIPTION FACTOR GROUP E9)	GTE9 BET9 At5g14270 F18O22.60			nucleus [GO:0005634]	GO:0005634			32.2883	20.8201	28.8487	5.43447	6.37136	5.88149	16.7442	12.0394	15.1474
NbD012043	1196.67	-2.93661	Down	0.306489	-9.58145	9.57e-22	2.77e-19	P0DO21	GIP2_NICBE	Probable aspartic proteinase GIP2 (EC 3.4.23.-) (Glucanase inhibitor protein 2) (NbGIP2)	GIP2 Niben101Scf03191g04002	Involved in plant defense against Phytophtora parasitica (PubMed:28082413). Contributes positively to Nicotiana resistance against P.parasitica (PubMed:28082413). Binds the P.parasitica xyloglucanase XEG1 and inhibits its cell wall degrading enzyme activity and its contribution as P.parasitica virulence factor (PubMed:28082413). XEG1 acts as an important virulence factor during P.parasitica infec…		apoplast [GO:0048046]; aspartic-type endopeptidase activity [GO:0004190]; defense response [GO:0006952]; proteolysis [GO:0006508]	GO:0004190; GO:0006508; GO:0006952; GO:0048046	Peptidase A1 family		29.1165	13.5138	11.8355	112.73	109.211	125.143	9.14902	7.90543	9.41002
NbD050683	146.065	4.04185	Up	0.422114	9.57527	1.02e-21	2.91e-19	X5JA13	SECAA_ARATH	Exocyst complex component SEC10a (AtSec10a) (Exocyst complex component 5)	SEC10a At5g12370 T2L20.2	Component of the exocyst complex involved in the docking of exocytic vesicles with fusion sites on the plasma membrane during regulated or polarized secretion. Involved in polarized cell growth and organ morphogenesis. During cytokinesis, involved in cell plate initiation, cell plate maturation and formation of new primary cell wall. {ECO:0000269|PubMed:20870962, ECO:0000269|PubMed:23163883}.		cytosol [GO:0005829]; exocyst [GO:0000145]; extracellular exosome [GO:0070062]; exocytosis [GO:0006887]; Golgi to plasma membrane transport [GO:0006893]	GO:0000145; GO:0005829; GO:0006887; GO:0006893; GO:0070062	SEC10 family		7.53646	11.4422	7.7936	0.235105	0.751124	0.377319	5.60227	6.25245	8.22856
NbD023054	639.911	1.95825	Up	0.204835	9.56012	1.18e-21	3.34e-19	P31531	1A1C_SOYBN	1-aminocyclopropane-1-carboxylate synthase (ACC synthase) (EC 4.4.1.14) (S-adenosyl-L-methionine methylthioadenosine-lyase)	ACS1	Catalyzes the formation of 1-aminocyclopropane-1-carboxylate, a direct precursor of ethylene in higher plants.	Alkene biosynthesis; ethylene biosynthesis via S-adenosyl-L-methionine; ethylene from S-adenosyl-L-methionine: step 1/2.	1-aminocyclopropane-1-carboxylate synthase activity [GO:0016847]; pyridoxal phosphate binding [GO:0030170]; transaminase activity [GO:0008483]; amino acid metabolic process [GO:0006520]; ethylene biosynthetic process [GO:0009693]; fruit ripening [GO:0009835]	GO:0006520; GO:0008483; GO:0009693; GO:0009835; GO:0016847; GO:0030170	Class-I pyridoxal-phosphate-dependent aminotransferase family		57.2533	65.6695	48.1	12.1301	13.727	11.18	9.52646	10.0645	14.5558
NbD044420	205.64	2.94489	Up	0.308152	9.55662	1.22e-21	3.43e-19	Q9MAT6	HMG15_ARATH	High mobility group B protein 15 (Nucleosome/chromatin assembly factor group D 15)	HMGB15 NFD15 At1g04880 F13M7.13	Binds preferentially DNA with A/T-rich content. {ECO:0000250}.		nucleus [GO:0005634]; pollen tube [GO:0090406]; DNA-binding transcription factor activity [GO:0003700]; four-way junction DNA binding [GO:0000400]; transcription cis-regulatory region binding [GO:0000976]; glucosinolate metabolic process [GO:0019760]; pollen germination [GO:0009846]; pollen tube growth [GO:0009860]; regulation of DNA-templated transcription [GO:0006355]	GO:0000400; GO:0000976; GO:0003700; GO:0005634; GO:0006355; GO:0009846; GO:0009860; GO:0019760; GO:0090406	HMGB family		23.2934	25.0389	14.0215	2.44244	1.91956	2.41398	5.44621	4.22006	5.11053
NbD006754	355.339	-1.96859	Down	0.206439	-9.53592	1.49e-21	4.15e-19	Q84VQ1	KINB1_ARATH	SNF1-related protein kinase regulatory subunit beta-1 (AKIN subunit beta-1) (AKINB1) (AKINbeta1)	KINB1 At5g21170 T10F18.200	Regulatory subunit of the probable trimeric SNF1-related protein kinase (SnRK) complex, which may play a role in a signal transduction cascade regulating gene expression and carbohydrate metabolism in higher plants. The SnRK complex may also be involved in the regulation of fatty acid synthesis by phosphorylation of acetyl-CoA carboxylase and in assimilation of nitrogen by phosphorylating nitrate…		chloroplast [GO:0009507]; plasma membrane [GO:0005886]; ATP binding [GO:0005524]; carbohydrate metabolic process [GO:0005975]; fatty acid biosynthetic process [GO:0006633]; nitrate assimilation [GO:0042128]	GO:0005524; GO:0005886; GO:0005975; GO:0006633; GO:0009507; GO:0042128	5'-AMP-activated protein kinase beta subunit family	Kinase-interacting sequence (KIS) is specific for the alpha catalytic subunit interaction and Association with SNF1 Complex (ASC) is specific for the gamma non-catalytic regulatory subunit interaction. {ECO:0000269|PubMed:11252725}.	15.1379	14.6568	12.6219	50.3726	44.3203	44.4051	5.1119	8.5445	5.17825
NbD018427	169.412	3.5438	Up	0.37207	9.52456	1.66e-21	4.59e-19	O48818	EXPA4_ARATH	Expansin-A4 (AtEXPA4) (Alpha-expansin-4) (At-EXP4) (AtEx4) (Ath-ExpAlpha-1.6)	EXPA4 EXP4 At2g39700 F17A14.7	Causes loosening and extension of plant cell walls by disrupting non-covalent bonding between cellulose microfibrils and matrix glucans. No enzymatic activity has been found (By similarity). {ECO:0000250}.		extracellular region [GO:0005576]; membrane [GO:0016020]; plant-type cell wall [GO:0009505]; plasmodesma [GO:0009506]; plant-type cell wall organization [GO:0009664]; syncytium formation [GO:0006949]	GO:0005576; GO:0006949; GO:0009505; GO:0009506; GO:0009664; GO:0016020	Expansin family, Expansin A subfamily		44.1037	32.6807	21.1059	2.03479	3.26984	1.66252	51.2086	28.7988	24.6001
NbD043372	164.303	2.15037	Up	0.226392	9.49845	2.13e-21	5.85e-19	Q9LZN2	PILS6_ARATH	Protein PIN-LIKES 6 (Auxin efflux carrier-like protein 6)	PILS6 At5g01990 T7H20_40	Involved in cellular auxin homeostasis by regulating auxin metabolism. Regulates intracellular auxin accumulation at the endoplasmic reticulum and thus auxin availability for nuclear auxin signaling. {ECO:0000305|PubMed:22504182}.		endoplasmic reticulum membrane [GO:0005789]; auxin-activated signaling pathway [GO:0009734]; endoplasmic reticulum to cytosol auxin transport [GO:0080162]; response to auxin [GO:0009733]	GO:0005789; GO:0009733; GO:0009734; GO:0080162	Auxin efflux carrier (TC 2.A.69.2) family		16.9497	15.567	19.0525	2.8894	3.498	3.39753	46.7435	16.0413	24.2773
NbD026919	190.172	2.08933	Up	0.220033	9.49554	2.19e-21	5.97e-19	Q9SA77	ARAE1_ARATH	UDP-arabinose 4-epimerase 1 (EC 5.1.3.5) (UDP-D-xylose 4-epimerase 1)	MUR4 At1g30620 T5I8.7	Acts as a UDP-D-xylose 4-epimerase but lacks both UDP-D-glucose and UDP-D-glucuronic acid 4-epimerase activities in vitro. {ECO:0000269|PubMed:12566589}.	Nucleotide-sugar biosynthesis; UDP-L-arabinose biosynthesis; UDP-L-arabinose from UDP-alpha-D-xylose: step 1/1. {ECO:0000305|PubMed:12566589}.; Cell wall biogenesis; cell wall polysaccharide biosynthesis. {ECO:0000305}.	Golgi apparatus [GO:0005794]; Golgi cisterna membrane [GO:0032580]; Golgi trans cisterna [GO:0000138]; UDP-arabinose 4-epimerase activity [GO:0050373]; UDP-glucose 4-epimerase activity [GO:0003978]; arabinose biosynthetic process [GO:0019567]; capsule polysaccharide biosynthetic process [GO:0045227]; galactose metabolic process [GO:0006012]; plant-type cell wall biogenesis [GO:0009832]; UDP-L-ara…	GO:0000138; GO:0003978; GO:0005794; GO:0006012; GO:0009832; GO:0019567; GO:0032580; GO:0033358; GO:0045227; GO:0050373	NAD(P)-dependent epimerase/dehydratase family		23.2168	17.555	19.7387	3.7264	4.49605	3.69813	14.2987	9.4759	11.8711
NbD012669	1630.08	-2.35576	Down	0.250245	-9.41383	4.78e-21	1.29e-18	F4HXL0	PLIP2_ARATH	Phospholipase A1 PLIP2, chloroplastic (EC 3.1.1.32) (Galactolipase PLIP2) (EC 3.1.1.26) (Protein PLASTID LIPASE 2)	PLIP2 At1g02660 T14P4.6	Sn-1-specific phospholipase A1 that catalyzes the initial step of oxylipins and jasmonate (JA) biosynthesis. Hydrolyzes polyunsaturated acyl groups preferentially from chloroplastic monogalactosyldiacylglycerol (MGDG). May function downstream of abscisic acid (ABA) and provide a link between ABA-mediated abiotic stress responses and oxylipin and JA signalings. In vitro, possesses broad substrate …		chloroplast [GO:0009507]; chloroplast membrane [GO:0031969]; chloroplast stroma [GO:0009570]; 1-18:1-2-16:0-monogalactosyldiacylglycerol lipase activity [GO:0102549]; 1-acyl-2-lysophosphatidylserine acylhydrolase activity [GO:0052740]; galactolipase activity [GO:0047714]; phosphatidylserine 1-acylhydrolase activity [GO:0052739]; phospholipase A1 activity [GO:0008970]; defense response to insect […	GO:0002213; GO:0008970; GO:0009507; GO:0009570; GO:0016042; GO:0031349; GO:0031969; GO:0047714; GO:0052739; GO:0052740; GO:0102549	AB hydrolase superfamily, Lipase family		26.9528	13.5731	18.7891	90.0598	69.4393	93.6243	21.4582	12.7782	9.24189
NbD040867	1026.33	1.63259	Up	0.173475	9.41111	4.91e-21	1.32e-18	Q5R0R2	GLMM_IDILO	Phosphoglucosamine mutase (EC 5.4.2.10)	glmM IL0973	Catalyzes the conversion of glucosamine-6-phosphate to glucosamine-1-phosphate. {ECO:0000255|HAMAP-Rule:MF_01554}.		magnesium ion binding [GO:0000287]; phosphoglucosamine mutase activity [GO:0008966]; carbohydrate metabolic process [GO:0005975]	GO:0000287; GO:0005975; GO:0008966	Phosphohexose mutase family		258.755	203.479	293.77	67.0326	71.1984	66.5112	91.8385	136.319	119.225
NbD019138	6438.28	3.20537	Up	0.341221	9.39383	5.79e-21	1.54e-18	Q08507	ACCO3_PETHY	1-aminocyclopropane-1-carboxylate oxidase 3 (ACC oxidase 3) (EC 1.14.17.4) (Ethylene-forming enzyme) (EFE)	ACO3		Alkene biosynthesis; ethylene biosynthesis via S-adenosyl-L-methionine; ethylene from S-adenosyl-L-methionine: step 2/2.	1-aminocyclopropane-1-carboxylate oxidase activity [GO:0009815]; 2-oxoglutarate-dependent dioxygenase activity [GO:0016706]; L-ascorbic acid binding [GO:0031418]; metal ion binding [GO:0046872]; coumarin biosynthetic process [GO:0009805]; ethylene biosynthetic process [GO:0009693]; response to molecule of fungal origin [GO:0002238]	GO:0002238; GO:0009693; GO:0009805; GO:0009815; GO:0016706; GO:0031418; GO:0046872	Iron/ascorbate-dependent oxidoreductase family		1672.17	656.944	694.819	99.1186	69.468	102.602	87.3749	60.5793	92.0191
NbD006154	881.118	-2.43355	Down	0.259454	-9.37951	6.63e-21	1.75e-18	Q8LEV3	Y2060_ARATH	BTB/POZ domain-containing protein At2g30600	At2g30600/At2g30610 T6B20.5/T6B20.4	May act as a substrate-specific adapter of an E3 ubiquitin-protein ligase complex (CUL3-RBX1-BTB) which mediates the ubiquitination and subsequent proteasomal degradation of target proteins. {ECO:0000250}.	Protein modification; protein ubiquitination.	protein ubiquitination [GO:0016567]	GO:0016567		The BTB/POZ domain mediates the interaction with some component of ubiquitin ligase complexes. {ECO:0000269|PubMed:15749712}.	6.13885	9.23603	11.6928	38.3348	47.6323	38.6976	10.3587	13.9476	11.7944
NbD034807	675.547	1.72066	Up	0.18358	9.37281	7.06e-21	1.85e-18	Q8L866	CUAOZ_ARATH	Amine oxidase [copper-containing] zeta, peroxisomal (AtCuAO1) (AtCuAO3) (AtCuAOzeta) (Copper amine oxidase 3) (EC 1.4.3.21)	CuAOzeta CuAO1 CuAO3 At2g42490 F14N22.1 MHK10.21	Involved in putrescine catabolism in peroxisomes (PubMed:24287136). Copper amine oxidase that can use putrescine and spermidine as substrates (PubMed:23915037). {ECO:0000269|PubMed:23915037, ECO:0000269|PubMed:24287136}.	Amine and polyamine degradation; putrescine degradation. {ECO:0000269|PubMed:23915037, ECO:0000269|PubMed:24287136}.	cytosol [GO:0005829]; peroxisome [GO:0005777]; aliphatic amine oxidase activity [GO:0052595]; aminoacetone:oxygen oxidoreductase(deaminating) activity [GO:0052594]; copper ion binding [GO:0005507]; phenethylamine:oxygen oxidoreductase (deaminating) activity [GO:0052596]; quinone binding [GO:0048038]; tryptamine:oxygen oxidoreductase (deaminating) activity [GO:0052593]; lateral root formation [GO:…	GO:0002237; GO:0005507; GO:0005777; GO:0005829; GO:0009447; GO:0009611; GO:0009737; GO:0009751; GO:0009753; GO:0010311; GO:0048038; GO:0052593; GO:0052594; GO:0052595; GO:0052596	Copper/topaquinone oxidase family		33.9054	32.029	43.08	8.32425	9.81982	9.75337	20.8493	12.5754	9.71788
NbD015588	445.585	2.6131	Up	0.278977	9.36672	7.48e-21	1.94e-18	Q10S58	SAT2_ORYSJ	Probable serine acetyltransferase 2 (EC 2.3.1.30) (OsSERAT3;1)	SAT2 Os03g0133900 LOC_Os03g04140 OJ1006F06.16		Amino-acid biosynthesis; L-cysteine biosynthesis; L-cysteine from L-serine: step 1/2.	cytosol [GO:0005829]; serine O-acetyltransferase activity [GO:0009001]; cysteine biosynthetic process from serine [GO:0006535]	GO:0005829; GO:0006535; GO:0009001	Transferase hexapeptide repeat family		81.022	68.828	41.9077	9.36058	7.54177	9.30601	32.8989	14.6969	22.2106
NbD049188	751.044	2.98103	Up	0.318838	9.34969	8.79e-21	2.26e-18	Q9SUT9	RTNLB_ARATH	Reticulon-like protein B2 (AtRTNLB2) (VirB2-interacting protein 2)	RTNLB2 BTI2 At4g11220 F8L21.10	Plays a role in the Agrobacterium-mediated plant transformation via its interaction with VirB2, the major component of the T-pilus. {ECO:0000269|PubMed:15494553}.		cytoplasmic side of endoplasmic reticulum membrane [GO:0098554]; endoplasmic reticulum [GO:0005783]; endoplasmic reticulum membrane [GO:0005789]; endoplasmic reticulum tubular network [GO:0071782]; Golgi apparatus [GO:0005794]; plasma membrane [GO:0005886]; mRNA binding [GO:0003729]; endoplasmic reticulum tubular network organization [GO:0071786]	GO:0003729; GO:0005783; GO:0005789; GO:0005794; GO:0005886; GO:0071782; GO:0071786; GO:0098554			166.271	137.42	103.638	11.9238	21.7856	9.6549	118.175	87.9378	96.0612
NbD049984	317.463	4.16308	Up	0.446201	9.33007	1.06e-20	2.7e-18	A0A165U5V5	ADH1_EUPLT	Short chain aldehyde dehydrogenase 1 (ElADH1) (EC 1.1.1.1) (Jolkinol C synthase) (EC 1.1.1.-)	ADH1	Involved in the biosynthesis of macrocyclic lathyrane type diterpenoids (also called Euphorbia factors) natural products, including the cyclization route from casbene to jolkinol C, a precursor for ingenol mebutate that is used to treat actinic keratosis, a precancerous skin condition (PubMed:27506796). Catalyzes the conversion of 4,5,8-trihydroxycasbene into jolkinol C in presence of NAD (PubMed…	Secondary metabolite biosynthesis; terpenoid biosynthesis. {ECO:0000269|PubMed:27506796}.	oxidoreductase activity [GO:0016491]; terpenoid biosynthetic process [GO:0016114]	GO:0016114; GO:0016491	Short-chain dehydrogenases/reductases (SDR) family		53.7262	22.555	98.5428	2.95244	2.37446	2.76492	62.3131	74.4098	58.3497
NbD047364	228.334	2.78833	Up	0.299224	9.31854	1.18e-20	2.99e-18	Q9LKL2	APRR1_ARATH	Two-component response regulator-like APRR1 (ABI3-interacting protein 1) (Pseudo-response regulator 1) (Timing of CAB expression 1)	APRR1 AIP1 TOC1 At5g61380 MFB13.16	Controls photoperiodic flowering response. Component of the circadian clock. Expression of several members of the ARR-like family is controlled by circadian rhythm. The particular coordinated sequential expression of APRR9, APRR7, APRR5, APRR3 and APPR1 result to circadian waves that may be at the basis of the endogenous circadian clock. Positive regulator of CCA1 and LHY expression. {ECO:0000269…		nucleus [GO:0005634]; DNA binding [GO:0003677]; DNA-binding transcription factor activity [GO:0003700]; circadian rhythm [GO:0007623]; circumnutation [GO:0010031]; cytokinin-activated signaling pathway [GO:0009736]; DNA-templated transcription [GO:0006351]; flower development [GO:0009908]; negative regulation of gene expression [GO:0010629]; phosphorelay signal transduction system [GO:0000160]; r…	GO:0000160; GO:0003677; GO:0003700; GO:0005634; GO:0006351; GO:0006355; GO:0007623; GO:0009736; GO:0009908; GO:0010031; GO:0010468; GO:0010629	ARR-like family	The N-terminus (1-243) is required for interactions with ADO1/ZTL and APRR3.	17.7501	16.7142	24.7454	2.71564	1.65329	2.82686	15.5832	12.649	11.179
NbD028590	175.391	-2.34117	Down	0.251524	-9.30795	1.3e-20	3.28e-18	Q9C5E5	DGK5_ARATH	Diacylglycerol kinase 5 (AtDGK5) (DAG kinase 5) (EC 2.7.1.107) (Diglyceride kinase 5) (DGK 5)	DGK5 At2g20900 F5H14.13	Phosphorylates the second messenger diacylglycerol (DAG) to generate phosphatidic acid (PA), another important signaling molecule. PA is required for plant development and responses to abiotic stress and pathogen attack. May be involved in the accumulation of PA during cold stress (By similarity). {ECO:0000250}.		ATP binding [GO:0005524]; ATP-dependent diacylglycerol kinase activity [GO:0004143]; defense response [GO:0006952]; phosphorylation [GO:0016310]; protein kinase C-activating G protein-coupled receptor signaling pathway [GO:0007205]	GO:0004143; GO:0005524; GO:0006952; GO:0007205; GO:0016310	Eukaryotic diacylglycerol kinase family		3.06295	3.55739	2.87645	13.7512	14.0099	13.1934	12.2934	8.71202	13.9984
NbD021737	2371.98	-2.34762	Down	0.25277	-9.28757	1.58e-20	3.94e-18	Q9SDN0	DNJ20_ARATH	Chaperone protein dnaJ 20, chloroplastic (AtDjC20) (AtJ20)	ATJ20 C20 J20 At4g13830 F18A5.220	Plays a continuous role in plant development probably in the structural organization of compartments. {ECO:0000250}.		chloroplast [GO:0009507]; nucleus [GO:0005634]; chaperone-mediated protein folding [GO:0061077]; regulation of 1-deoxy-D-xylulose-5-phosphate synthase activity [GO:1902395]; regulation of isopentenyl diphosphate biosynthetic process, methylerythritol 4-phosphate pathway [GO:0010322]	GO:0005634; GO:0009507; GO:0010322; GO:0061077; GO:1902395	DnaJ family, C/III subfamily		167.523	108.096	80.1837	505.676	518.734	487.387	11.2269	25.9203	31.262
NbD043965	639.62	3.12248	Up	0.336991	9.26577	1.94e-20	4.8e-18	P0CG71	UBIQ1_CAEEL	Polyubiquitin-A [Cleaved into: Ubiquitin; Ubiquitin-related]	ubq-1 ubia F25B5.4	Ubiquitin exists either covalently attached to another protein, or free (unanchored). When covalently bound, it is conjugated to target proteins via an isopeptide bond either as a monomer (monoubiquitin), a polymer linked via different Lys residues of the ubiquitin (polyubiquitin chains) or a linear polymer linked via the initiator Met of the ubiquitin (linear polyubiquitin chains). Polyubiquitin…		cytoplasm [GO:0005737]; nucleus [GO:0005634]; protein tag activity [GO:0031386]; ubiquitin protein ligase binding [GO:0031625]; modification-dependent protein catabolic process [GO:0019941]; programmed cell death involved in cell development [GO:0010623]; protein ubiquitination [GO:0016567]; ubiquitin-dependent protein catabolic process [GO:0006511]	GO:0005634; GO:0005737; GO:0006511; GO:0010623; GO:0016567; GO:0019941; GO:0031386; GO:0031625	Ubiquitin family		52.9954	38.3566	95.4998	5.4811	7.59164	4.91151	25.5875	18.2356	23.1009
NbD003096	457.64	3.02892	Up	0.327897	9.23743	2.52e-20	6.21e-18	Q8GVE8	CAPP4_ARATH	Phosphoenolpyruvate carboxylase 4 (AtPPC4) (PEPC 4) (PEPCase 4) (EC 4.1.1.31)	PPC4 At1g68750 F14K14.14 F24J5.1	Through the carboxylation of phosphoenolpyruvate (PEP) it forms oxaloacetate, a four-carbon dicarboxylic acid source for the tricarboxylic acid cycle.		cytoplasm [GO:0005737]; phosphoenolpyruvate carboxylase activity [GO:0008964]; carbon fixation [GO:0015977]; photosynthesis [GO:0015979]; tricarboxylic acid cycle [GO:0006099]	GO:0005737; GO:0006099; GO:0008964; GO:0015977; GO:0015979	PEPCase type 1 family		23.3029	26.2814	13.9861	1.5933	3.06525	1.913	7.86748	1.91963	3.32825
NbD006878	305.073	-3.03996	Down	0.329126	-9.23647	2.55e-20	6.22e-18	I1JIC4	ERD15_SOYBN	Protein EARLY RESPONSIVE TO DEHYDRATION 15 (GmERD15)	ERD15 GLYMA_02G260800	DNA-binding protein that binds to the NRP-B promoter to activate the NRP-B-mediated cell death response (PubMed:21482825). Functions as an upstream component of stress-induced NRP-B-mediated signaling to connect stress in the endoplasmic reticulum (ER) to an osmotic stress-induced cell death signal (PubMed:21482825). Exhibits transactivation activity in yeast (PubMed:21482825). {ECO:0000269|PubMe…		nucleus [GO:0005634]; DNA binding [GO:0003677]; positive regulation of DNA-templated transcription [GO:0045893]	GO:0003677; GO:0005634; GO:0045893			21.1083	6.15186	11.7642	80.2385	96.0641	92.4902	34.7077	33.0555	24.1796
NbD035588	2659.98	-2.26281	Down	0.246467	-9.18097	4.27e-20	1.03e-17	C0SVV6	CB60A_ARATH	Calmodulin-binding protein 60 A	CBP60A At5g62570 K19B1.18	Transcription activator that binds DNA in a sequence-specific manner, likely 5'-GAAATTTTGG-3', to promote the expression of target genes. {ECO:0000250|UniProtKB:F4K2R6}.		nucleus [GO:0005634]; calmodulin binding [GO:0005516]; DNA binding [GO:0003677]; negative regulation of defense response to bacterium [GO:1900425]	GO:0003677; GO:0005516; GO:0005634; GO:1900425	Plant ACBP60 protein family		34.822	57.3667	40.2951	186.321	154.487	197.44	80.0157	79.2694	68.6313
NbD044860	103.232	-4.23831	Down	0.462	-9.17382	4.57e-20	1.1e-17	Q9XF92	BRH1_ARATH	Brassinosteroid-responsive RING protein 1	BRH1 At3g61460 F2A19.60	May be involved in the brassinosteroids (BRs) signaling pathway and regulate the growth and development of rosette leaves (PubMed:28887625). Seems to prevent over development of leaves and inflorescence stems (PubMed:12012249). {ECO:0000269|PubMed:12012249, ECO:0000269|PubMed:28887625}.		membrane [GO:0016020]; zinc ion binding [GO:0008270]; brassinosteroid mediated signaling pathway [GO:0009742]; regulation of leaf morphogenesis [GO:1901371]; regulation of plant organ morphogenesis [GO:1905421]; response to brassinosteroid [GO:0009741]; response to chitin [GO:0010200]	GO:0008270; GO:0009741; GO:0009742; GO:0010200; GO:0016020; GO:1901371; GO:1905421	RING-type zinc finger family		1.83242	0	2.70572	26.3873	27.961	28.2132	3.52142	3.81541	2.05089
NbD052175	1215.73	1.60284	Up	0.175943	9.10997	8.24e-20	1.97e-17	Q8H1Z0	CER3_ARATH	Very-long-chain aldehyde decarbonylase CER3 (EC 4.1.99.5) (Protein ECERIFERUM 3) (Protein FACELESS POLLEN 1) (Protein WAX2) (Protein YORE-YORE)	CER3 FLP1 WAX2 YRE At5g57800 MTI20.3	Involved in cuticule membrane and wax production, and in the typhine and sporopollenin biosynthesis of pollen. Core components of a very-long-chain alkane synthesis complex. May be the fatty acid reductase responsible for aldehyde formation. {ECO:0000269|PubMed:12724542, ECO:0000269|PubMed:12974811, ECO:0000269|PubMed:14756310, ECO:0000269|PubMed:22773744}.		endoplasmic reticulum membrane [GO:0005789]; membrane [GO:0016020]; plasma membrane [GO:0005886]; aldehyde oxygenase (deformylating) activity [GO:1990465]; iron ion binding [GO:0005506]; octadecanal decarbonylase activity [GO:0009924]; oxidoreductase activity [GO:0016491]; alkane biosynthetic process [GO:0043447]; cuticle hydrocarbon biosynthetic process [GO:0006723]; pollen sperm cell differenti…	GO:0005506; GO:0005789; GO:0005886; GO:0006723; GO:0009924; GO:0010025; GO:0016020; GO:0016491; GO:0043447; GO:0048235; GO:1990465	Sterol desaturase family		97.7246	65.2155	77.086	20.7447	21.4029	23.9958	28.5899	37.2594	30.4708
NbD021168	446.185	2.49883	Up	0.274683	9.09715	9.27e-20	2.2e-17	Q589Y0	MAT1_TOBAC	Phenolic glucoside malonyltransferase 1 (NtMaT1) (EC 2.3.1.-) (EC 2.3.1.116) (Flavonol/naphthol glucoside malonyltransferase 1) (Phenolic glucoside-6'-O-malonyltransferase 1)	mat1	Malonyltransferase with broad substrate specificity acting on phenolic glucosides including xenobiotic naphthols. Has activity against flavonoid 7-O-glucosides, flavonoid 3-O-glucosides and naphthol glucosides, and to a lesser extent against coumarin glucosides in vitro. Prefers malonyl-CoA as an acyl donor, but also active with succinyl-CoA and methylmalonyl-CoA, but not with acetyl-CoA. {ECO:00…		flavonol-3-O-beta-glucoside O-malonyltransferase activity [GO:0047165]; malonyltransferase activity [GO:0016420]; response to toxic substance [GO:0009636]; xenobiotic metabolic process [GO:0006805]	GO:0006805; GO:0009636; GO:0016420; GO:0047165	Plant acyltransferase family, Phenolic glucoside malonyltransferase subfamily	The HXXXXD motif is essential for acyltransferase activity. {ECO:0000305|PubMed:22610270}.	65.1672	39.8188	33.2672	6.886	5.9637	7.52805	31.7752	10.9628	20.0011
NbD034922	670.254	-1.38563	Down	0.15233	-9.09627	9.35e-20	2.2e-17	Q2V452	CIPK3_ARATH	CBL-interacting serine/threonine-protein kinase 3 (EC 2.7.11.1) (SNF1-related kinase 3.17) (SOS2-like protein kinase PKS12)	CIPK3 PKS12 SnRK3.17 At2g26980 T20P8.3	Involved in the resistance to some abiotic stresses (e.g. high salt, hyperosmotic stress) in young seedlings, by regulating the expression of several stress-inducible genes (cold- and salt-induced genes but not drought-responsive genes). Required for the ABA response during germination. CIPK serine-threonine protein kinases interact with CBL proteins. Binding of a CBL protein to the regulatory NA…		ATP binding [GO:0005524]; protein serine kinase activity [GO:0106310]; protein serine/threonine kinase activity [GO:0004674]; phosphorylation [GO:0016310]; signal transduction [GO:0007165]	GO:0004674; GO:0005524; GO:0007165; GO:0016310; GO:0106310	Protein kinase superfamily, CAMK Ser/Thr protein kinase family, SNF1 subfamily	The activation loop within the kinase domain is the target of phosphorylation/activation by upstream protein kinases. The PPI motif mediates the interaction with the ABI (abscisic acid-insensitive) phosphatases (By similarity). {ECO:0000250}.	23.0314	21.8175	24.2268	51.6553	50.1948	50.5857	12.7395	14.1951	10.1221
NbD025820	230.779	-2.04207	Down	0.225048	-9.0739	1.15e-19	2.68e-17	Q93Z08	E136_ARATH	Glucan endo-1,3-beta-glucosidase 6 (EC 3.2.1.39) ((1->3)-beta-glucan endohydrolase 6) ((1->3)-beta-glucanase 6) (Beta-1,3-endoglucanase 6) (Beta-1,3-glucanase 6)	At5g58090 K21L19.12 K21L19_70			plasma membrane [GO:0005886]; plasmodesma [GO:0009506]; plastid [GO:0009536]; side of membrane [GO:0098552]; glucan endo-1,3-beta-D-glucosidase activity [GO:0042973]; carbohydrate metabolic process [GO:0005975]; defense response [GO:0006952]	GO:0005886; GO:0005975; GO:0006952; GO:0009506; GO:0009536; GO:0042973; GO:0098552	Glycosyl hydrolase 17 family		4.63622	5.17099	5.33179	18.6412	16.7984	17.6648	8.46376	9.13731	11.3994
NbD049260	190.158	3.20003	Up	0.355754	8.99507	2.36e-19	5.47e-17	Q9SZ42	FAD4_ARATH	Fatty acid desaturase 4, chloroplastic (EC 1.14.19.43) (Fatty acid desaturase A)	FAD4 FADA At4g27030 F10M23.370	Fatty acid desaturase involved in the production of chloroplast-specific phosphatidylglycerol molecular species containing 16:1(3E). Catalyzes the formation of a trans double bond introduced close to the carboxyl group of palmitic acid, which is specifically esterified to the sn-2 glyceryl carbon of phosphatidylglycerol. {ECO:0000269|PubMed:17796728, ECO:0000269|PubMed:19682287}.	Lipid metabolism; fatty acid metabolism. {ECO:0000269|PubMed:17796728}.	chloroplast [GO:0009507]; chloroplast membrane [GO:0031969]; 1-18:1-2-16:0-phosphatidylglycerol trans-3 desaturase activity [GO:0102654]; 1-18:2-2-16:0-phosphatidylglycerol desaturase activity [GO:0102851]; delta 3-trans-hexadecenoic acid phosphatidylglycerol desaturase activity [GO:0052637]; phosphatidylglycerol metabolic process [GO:0046471]; unsaturated fatty acid biosynthetic process [GO:0006…	GO:0006636; GO:0009507; GO:0031969; GO:0046471; GO:0052637; GO:0102654; GO:0102851	Fatty acid desaturase CarF family	The histidine box domains are involved in binding the catalytic metal ions. {ECO:0000250|UniProtKB:O00767}.	20.374	36.9084	24.6154	3.22908	1.80686	2.40056	17.1546	15.0544	22.768
NbD037503	989.44	-1.57077	Down	0.175221	-8.96454	3.12e-19	7.17e-17	Q9LQP8	KCS3_ARATH	3-ketoacyl-CoA synthase 3 (KCS-3) (EC 2.3.1.199) (Very long-chain fatty acid condensing enzyme 3) (VLCFA condensing enzyme 3)	KCS3 At1g07720 F24B9.18		Lipid metabolism; fatty acid biosynthesis.	endoplasmic reticulum [GO:0005783]; membrane [GO:0016020]; fatty acid elongase activity [GO:0009922]; fatty acid biosynthetic process [GO:0006633]; response to cold [GO:0009409]; response to light stimulus [GO:0009416]	GO:0005783; GO:0006633; GO:0009409; GO:0009416; GO:0009922; GO:0016020	Thiolase-like superfamily, Chalcone/stilbene synthases family		27.0627	25.6541	34.3227	72.4367	76.9688	69.2888	17.4953	24.1153	22.4491
NbD018540	633.03	-2.45708	Down	0.274285	-8.95812	3.3e-19	7.55e-17	Q8RX87	RFS6_ARATH	Probable galactinol--sucrose galactosyltransferase 6 (EC 2.4.1.82) (Protein DARK INDUCIBLE 10) (Raffinose synthase 6)	RFS6 DIN10 RS6 At5g20250 F5O24.140	Transglycosidase operating by a ping-pong reaction mechanism. Involved in the synthesis of raffinose, a major soluble carbohydrate in seeds, roots and tubers (By similarity). {ECO:0000250}.		galactinol-sucrose galactosyltransferase activity [GO:0047274]; carbohydrate metabolic process [GO:0005975]	GO:0005975; GO:0047274	Glycosyl hydrolases 36 family		9.77337	4.5168	5.02903	28.7578	30.9006	28.7861	16.5401	9.72017	11.096
NbD050569	95.2981	-3.25549	Down	0.364438	-8.9329	4.15e-19	9.42e-17	Q8H0Z4	GT121_ARATH	Putative glutamine amidotransferase GAT1_2.1 (EC 2.4.2.-) (Class I glutamine amidotransferase) (GAT1_2 domain-containing protein 1)	GAT1_2.1 GAT At1g15040 T15D22.12	Putative glutamine amidotransferase that represses shoot branching. May act as a factor that links nitrogen stress response and branching control. May activate strigolactones by amidation, or represent a new pathway for repression of shoot branching. {ECO:0000269|PubMed:22885937}.		hydrolase activity, acting on carbon-nitrogen (but not peptide) bonds, in linear amides [GO:0016811]; transferase activity [GO:0016740]; glutamine metabolic process [GO:0006541]; regulation of secondary shoot formation [GO:2000032]	GO:0006541; GO:0016740; GO:0016811; GO:2000032			1.39577	1.24052	0.888062	8.99959	9.33791	9.70394	5.48321	6.07435	4.96387
NbD020531	713.371	4.20042	Up	0.471092	8.91637	4.82e-19	1.09e-16	Q9ZVJ6	ANXD4_ARATH	Annexin D4 (AnnAt4)	ANN4 ANNAT4 At2g38750 T6A23.5	May be involved in osmotic stress and abscisic acid signaling in a calcium-dependent manner. {ECO:0000269|PubMed:15161963}.		Golgi apparatus [GO:0005794]; plasmodesma [GO:0009506]; calcium ion binding [GO:0005509]; calcium-dependent phospholipid binding [GO:0005544]; mRNA binding [GO:0003729]; response to abscisic acid [GO:0009737]; response to cold [GO:0009409]; response to heat [GO:0009408]; response to osmotic stress [GO:0006970]; response to salt stress [GO:0009651]; response to water deprivation [GO:0009414]	GO:0003729; GO:0005509; GO:0005544; GO:0005794; GO:0006970; GO:0009408; GO:0009409; GO:0009414; GO:0009506; GO:0009651; GO:0009737	Annexin (TC 1.A.31.1) family	A pair of annexin repeats may form one binding site for calcium and phospholipid.	219.032	52.481	89.5298	3.98982	3.73296	8.43476	220.323	156.069	135.378
NbD028017	305.202	-3.77703	Down	0.423938	-8.90939	5.13e-19	1.15e-16	Q9FYB5	DNJ11_ARATH	Chaperone protein dnaJ 11, chloroplastic (AtDjC11) (AtJ11)	ATJ11 C11 J11 At4g36040 T19K4.170	Plays a continuous role in plant development probably in the structural organization of compartments. {ECO:0000250}.		chloroplast [GO:0009507]; chloroplast stroma [GO:0009570]; nucleus [GO:0005634]; plastid [GO:0009536]	GO:0005634; GO:0009507; GO:0009536; GO:0009570	DnaJ family, C/III subfamily		13.6152	5.91582	2.70061	76.8287	83.7972	92.6101	2.29331	2.76874	5.58609
NbD004460	406.531	1.78445	Up	0.200652	8.89326	5.93e-19	1.32e-16	Q9LM59	GLYC6_ARATH	Serine hydroxymethyltransferase 6 (AtSHMT6) (EC 2.1.2.1) (Glycine hydroxymethyltransferase 6) (Serine methylase 6)	SHM6 SHMT6 At1g22020 F2E2.7	Catalyzes the interconversion of serine and glycine. {ECO:0000250}.	One-carbon metabolism; tetrahydrofolate interconversion.	cytoplasm [GO:0005737]; glycine hydroxymethyltransferase activity [GO:0004372]; pyridoxal phosphate binding [GO:0030170]; glycine biosynthetic process from serine [GO:0019264]; tetrahydrofolate interconversion [GO:0035999]	GO:0004372; GO:0005737; GO:0019264; GO:0030170; GO:0035999	SHMT family		27.2414	30.3931	28.9658	7.31716	7.88856	5.97076	11.5013	9.94713	10.9067
NbD036804	883.69	1.87044	Up	0.210361	8.89154	6.03e-19	1.33e-16	Q5S1U6	IFRD1_PIG	Interferon-related developmental regulator 1	IFRD1	Could play a role in regulating gene activity in the proliferative and/or differentiative pathways induced by NGF. May be an autocrine factor that attenuates or amplifies the initial ligand-induced signal (By similarity). {ECO:0000250}.		nucleus [GO:0005634]; cell differentiation [GO:0030154]	GO:0005634; GO:0030154	IFRD family		95.1599	87.8109	61.4871	17.9354	20.148	18.0801	48.716	23.6395	34.2696
NbD036002	255.318	2.1434	Up	0.241123	8.88924	6.15e-19	1.35e-16	Q9ZRZ8	RH28_ARATH	DEAD-box ATP-dependent RNA helicase 28 (EC 3.6.4.13)	RH28 At4g16630 dl4340c FCAALL.424			ATP binding [GO:0005524]; ATP hydrolysis activity [GO:0016887]; RNA binding [GO:0003723]; RNA helicase activity [GO:0003724]	GO:0003723; GO:0003724; GO:0005524; GO:0016887	DEAD box helicase family, DDX27/DRS1 subfamily	The Q motif is unique to and characteristic of the DEAD box family of RNA helicases and controls ATP binding and hydrolysis.	12.9998	14.345	18.3135	2.73847	3.41694	2.57676	8.94105	6.95732	7.94634
NbD031457	237.825	1.90288	Up	0.21418	8.88448	6.42e-19	1.4e-16	Q9SB37	PMEI7_ARATH	Pectinesterase inhibitor 7 (Pectin methylesterase inhibitor 7) (AtPMEI7)	PMEI7 At4g25260 F24A6.100	Pectin methylesterase (PME) inhibitor that can target PME3 in a pH-dependent manner, mainly in slightly acidic conditions (pH 6.0 and 5.0) but not at pH 7.0; this processus relies on changes in the protonation of amino acids involved in intermolecular and intramolecular interactions (PubMed:26183897, PubMed:29109147). Regulates homogalacturonan methylesterification during plant development (PubMe…		apoplast [GO:0048046]; plant-type cell wall [GO:0009505]; pectinesterase inhibitor activity [GO:0046910]; negative regulation of catalytic activity [GO:0043086]; shade avoidance [GO:0009641]	GO:0009505; GO:0009641; GO:0043086; GO:0046910; GO:0048046	PMEI family		54.7507	41.7668	42.3504	11.0937	10.5953	9.36135	21.3172	18.2223	27.9474
NbD004790	955.471	-1.71841	Down	0.193905	-8.86212	7.85e-19	1.7e-16	Q9SCV4	BGAL8_ARATH	Beta-galactosidase 8 (Lactase 8) (EC 3.2.1.23) (Protein AR782)	BGAL8 At2g28470 T17D12.3			apoplast [GO:0048046]; beta-galactosidase activity [GO:0004565]; carbohydrate binding [GO:0030246]; carbohydrate metabolic process [GO:0005975]	GO:0004565; GO:0005975; GO:0030246; GO:0048046	Glycosyl hydrolase 35 family		21.302	21.8356	22.7461	64.6965	68.3794	49.7201	62.2329	73.5224	50.3446
NbD040687	1275.15	2.12036	Up	0.240124	8.83028	1.04e-18	2.25e-16	Q03461	NLTP2_TOBAC	Non-specific lipid-transfer protein 2 (LTP 2)		Plant non-specific lipid-transfer proteins transfer phospholipids as well as galactolipids across membranes. May play a role in wax or cutin deposition in the cell walls of expanding epidermal cells and certain secretory tissues.		lipid binding [GO:0008289]; lipid transport [GO:0006869]	GO:0006869; GO:0008289	Plant LTP family		689.428	428.402	372.079	98.8021	88.7185	98.3221	396.444	352.284	320.235
NbD010300	738.672	-2.6085	Down	0.295541	-8.82618	1.08e-18	2.31e-16	Q9CAG8	FBK28_ARATH	F-box/kelch-repeat protein At1g67480	At1g67480 F12B7.3 T1F15.5							16.4656	18.6307	9.72512	81.5066	58.3138	89.4644	8.05545	9.33191	13.6292
NbD018045	343.311	-1.96356	Down	0.222544	-8.82324	1.11e-18	2.36e-16	Q8L7S6	HEXO3_ARATH	Beta-hexosaminidase 3 (EC 3.2.1.52) (Beta-GlcNAcase 3) (Beta-N-acetylhexosaminidase 3) (Beta-hexosaminidase 1) (AtHEX1) (N-acetyl-beta-glucosaminidase 3)	HEXO3 HEX1 At1g65590 F5I14.13	Has a broad substrate specificity. Can use synthetic substrates such as pyridylaminated chitotriose, p-nitrophenyl-beta-N-acetylglucosaminide, p-nitrophenyl-2-acetamido-2-deoxy-beta-D-glucopyranoside (pNP-GlcNAc), p-nitrophenyl-2-acetamido-2-deoxy-beta-D-galactopyranoside (pNP-GalNAc), 4-methylumbelliferyl-2-acetamido-2-deoxy-beta-D-glucopyranoside (MU-GlcNAc), and 4-methylumbelliferyl-6-sulfo-2-…		nucleus [GO:0005634]; plasma membrane [GO:0005886]; beta-N-acetylhexosaminidase activity [GO:0004563]; hexosaminidase activity [GO:0015929]; N-acetyl-beta-D-galactosaminidase activity [GO:0102148]; carbohydrate metabolic process [GO:0005975]	GO:0004563; GO:0005634; GO:0005886; GO:0005975; GO:0015929; GO:0102148	Glycosyl hydrolase 20 family		6.65482	5.65512	8.85124	24.1707	22.6799	23.9405	21.0377	17.763	14.8122
NbD024678	270.788	2.93884	Up	0.334495	8.78591	1.55e-18	3.27e-16	Q6ZRS4	ITPI1_HUMAN	Protein ITPRID1 (Coiled-coil domain-containing protein 129) (ITPR-interacting domain-containing protein 1)	ITPRID1 CCDC129			signaling receptor binding [GO:0005102]	GO:0005102			78.3682	72.9433	34.854	7.36055	6.30997	6.60363	74.6613	35.197	40.7578
NbD026111	146.629	2.09034	Up	0.238624	8.75997	1.95e-18	4.09e-16	Q8LBH4	SPX1_ARATH	SPX domain-containing protein 1 (Protein SPX DOMAIN GENE 1) (AtSPX1)	SPX1 At5g20150 F5O24.40	Plays a positive role in plant adaptation to phosphate starvation (PubMed:18315545). Inhibits PHR1 DNA-binding activity in a Pi-dependent manner (PubMed:25271326). {ECO:0000269|PubMed:18315545, ECO:0000269|PubMed:25271326}.		nucleus [GO:0005634]; cellular response to hypoxia [GO:0071456]; cellular response to phosphate starvation [GO:0016036]; positive regulation of cellular response to phosphate starvation [GO:0080040]	GO:0005634; GO:0016036; GO:0071456; GO:0080040			25.1312	23.2593	20.6721	4.89751	4.41904	4.2796	23.9822	14.6257	20.2097
NbD003127	162.506	-2.20253	Down	0.251626	-8.7532	2.07e-18	4.32e-16	Q8L7Y8	KN12B_ARATH	Kinesin-like protein KIN-12B (Phragmoplast-associated kinesin-related protein 1-like protein) (AtPAKRP1L)	KIN12B PAKRP1L At3g23670 MDB19.16	Plus-end directed kinesin-like motor enzyme that plays a critical role in the organization of phragmoplast microtubules during cytokinesis. Constitutes a signaling module in association with serine/threonine-protein kinase TIO that is required to support phragmoplast expansion and cell-plate growth in plant cells. {ECO:0000269|PubMed:17720869}.		microtubule [GO:0005874]; phragmoplast [GO:0009524]; ATP binding [GO:0005524]; microtubule binding [GO:0008017]; microtubule motor activity [GO:0003777]; male meiosis cytokinesis [GO:0007112]; microgametogenesis [GO:0055046]; microtubule-based movement [GO:0007018]; phragmoplast microtubule organization [GO:0080175]	GO:0003777; GO:0005524; GO:0005874; GO:0007018; GO:0007112; GO:0008017; GO:0009524; GO:0055046; GO:0080175	TRAFAC class myosin-kinesin ATPase superfamily, Kinesin family, KIN-12 subfamily		1.10251	1.05053	1.3103	4.33453	4.57918	4.86179	3.60282	2.42993	1.97697
NbD047828	2204.56	-1.7034	Down	0.19465	-8.75108	2.11e-18	4.37e-16	Q08451	PIP1_SOLLC	Probable aquaporin PIP-type pTOM75 (Ripening-associated membrane protein) (RAMP)		Aquaporins facilitate the transport of water and small neutral solutes across cell membranes. {ECO:0000250}.		plasma membrane [GO:0005886]; water channel activity [GO:0015250]; response to water deprivation [GO:0009414]	GO:0005886; GO:0009414; GO:0015250	MIP/aquaporin (TC 1.A.8) family, PIP (TC 1.A.8.11) subfamily	Aquaporins contain two tandem repeats each containing three membrane-spanning domains and a pore-forming loop with the signature motif Asn-Pro-Ala (NPA).	92.7619	116.199	85.2019	261.594	299.107	247.914	139.733	121.724	128.867
NbD038700	88.801	8.31065	Up	0.950272	8.74555	2.22e-18	4.56e-16	Q9ZSK5	ZOG_PHALU	Zeatin O-glucosyltransferase (EC 2.4.1.203) (Trans-zeatin O-beta-D-glucosyltransferase)	ZOG1	May regulate active versus storage forms of cytokinins, and could have an impact on seed growth. Can also use UDP-xylose to catalyze the formation of O-xylosylzeatin but at much lower affinity. {ECO:0000269|PubMed:9874810}.		trans-zeatin O-beta-D-glucosyltransferase activity [GO:0050403]; zeatin O-beta-D-xylosyltransferase activity [GO:0050404]; cytokinin metabolic process [GO:0009690]; flower morphogenesis [GO:0048439]; leaf morphogenesis [GO:0009965]; negative regulation of growth [GO:0045926]; protein glycosylation [GO:0006486]; regulation of chlorophyll biosynthetic process [GO:0010380]; regulation of vegetative …	GO:0006486; GO:0009690; GO:0009965; GO:0010015; GO:0010083; GO:0010380; GO:0045926; GO:0048316; GO:0048439; GO:0050403; GO:0050404	UDP-glycosyltransferase family		13.4644	5.15488	12.7133	0	0	0.071852	1.63933	4.12329	3.52268
NbD040057	257.015	2.55121	Up	0.291977	8.73772	2.38e-18	4.86e-16	Q9LZN2	PILS6_ARATH	Protein PIN-LIKES 6 (Auxin efflux carrier-like protein 6)	PILS6 At5g01990 T7H20_40	Involved in cellular auxin homeostasis by regulating auxin metabolism. Regulates intracellular auxin accumulation at the endoplasmic reticulum and thus auxin availability for nuclear auxin signaling. {ECO:0000305|PubMed:22504182}.		endoplasmic reticulum membrane [GO:0005789]; auxin-activated signaling pathway [GO:0009734]; endoplasmic reticulum to cytosol auxin transport [GO:0080162]; response to auxin [GO:0009733]	GO:0005789; GO:0009733; GO:0009734; GO:0080162	Auxin efflux carrier (TC 2.A.69.2) family		40.5485	22.7127	21.9883	4.34905	3.43935	4.29698	43.1103	14.345	22.9028
NbD041348	442.635	-2.09664	Down	0.240126	-8.73144	2.51e-18	5.11e-16	Q9LQU4	PCR2_ARATH	Protein PLANT CADMIUM RESISTANCE 2 (AtPCR2)	PCR2 At1g14870 F10B6.27	Zinc transporter acting in both zinc extrusion and long-distance zinc transport. Involved in the loading of zinc into the xyleme and in the detoxification of excess zinc at the epidermal cells. Acts independently from the zinc transporters HMA2 and HMA4. May be also involved in cadmium resistance. {ECO:0000269|PubMed:15181212, ECO:0000269|PubMed:20647347}.		plasma membrane [GO:0005886]; response to oxidative stress [GO:0006979]	GO:0005886; GO:0006979	Cornifelin family		22.2231	16.0874	30.3975	83.1832	87.3163	80.3326	59.6777	54.4344	66.3843
NbD018019	149.398	2.90218	Up	0.332518	8.7279	2.59e-18	5.24e-16	Q940H3	TBL36_ARATH	Protein trichome birefringence-like 36	TBL36 At3g54260 F24B22.220	May act as a bridging protein that binds pectin and other cell wall polysaccharides. Probably involved in maintaining esterification of pectins (By similarity). May be involved in the specific O-acetylation of cell wall polymers (By similarity). {ECO:0000250|UniProtKB:Q9FG35, ECO:0000250|UniProtKB:Q9LY46}.		membrane [GO:0016020]; O-acetyltransferase activity [GO:0016413]	GO:0016020; GO:0016413	PC-esterase family, TBL subfamily		25.5846	15.6166	16.733	1.32773	2.65663	2.46925	38.4173	46.583	27.1738
NbD011795	1069.17	-2.12092	Down	0.243079	-8.72523	2.66e-18	5.33e-16	F4JTP5	STY46_ARATH	Serine/threonine-protein kinase STY46 (EC 2.7.11.1) (Serine/threonine/tyrosine-protein kinase 46)	STY46 At4g38470 F20M13.30	Serine/threonine protein kinase that specifically phosphorylates chloroplast precursor proteins in the cytosol within the cleavable presequences (transit peptides). May be part of a cytosolic regulatory network involved in chloroplast protein import. Does not phosphorylate mitochondrion precursor proteins. Specific for ATP and does not utilize other NTPs (PubMed:17090544, PubMed:16429265). Plays …		cytosol [GO:0005829]; ATP binding [GO:0005524]; protein serine kinase activity [GO:0106310]; protein serine/threonine kinase activity [GO:0004674]; protein serine/threonine/tyrosine kinase activity [GO:0004712]; cellular response to hypoxia [GO:0071456]; chloroplast organization [GO:0009658]; protein phosphorylation [GO:0006468]; response to abscisic acid [GO:0009737]	GO:0004674; GO:0004712; GO:0005524; GO:0005829; GO:0006468; GO:0009658; GO:0009737; GO:0071456; GO:0106310	Protein kinase superfamily, Ser/Thr protein kinase family		22.7097	20.4634	14.107	58.5579	86.851	64.08	14.2043	14.3258	15.3345
NbD041016	254.93	2.19487	Up	0.251877	8.71405	2.93e-18	5.84e-16	Q6Z3U3	Y7797_ORYSJ	B3 domain-containing protein Os07g0679700	Os07g0679700 LOC_Os07g48200 OJ1205_F02.12			nucleus [GO:0005634]; DNA binding [GO:0003677]; zinc ion binding [GO:0008270]	GO:0003677; GO:0005634; GO:0008270			12.448	13.6086	11.5442	2.48185	1.72863	2.68358	13.3976	6.2257	7.51222
NbD016945	807.432	1.58859	Up	0.182598	8.69993	3.32e-18	6.58e-16	Q9M1C7	AB9C_ARATH	ABC transporter C family member 9 (ABC transporter ABCC.9) (AtABCC9) (EC 7.6.2.2) (ATP-energized glutathione S-conjugate pump 9) (Glutathione S-conjugate-transporting ATPase 9) (Multidrug resistance-associated protein 9)	ABCC9 MRP9 At3g60160 T2O9.140	Pump for glutathione S-conjugates. {ECO:0000250}.		membrane [GO:0016020]; plasmodesma [GO:0009506]; ABC-type xenobiotic transporter activity [GO:0008559]; ATP binding [GO:0005524]; ATP hydrolysis activity [GO:0016887]; ATPase-coupled transmembrane transporter activity [GO:0042626]; response to nematode [GO:0009624]	GO:0005524; GO:0008559; GO:0009506; GO:0009624; GO:0016020; GO:0016887; GO:0042626	ABC transporter superfamily, ABCC family, Conjugate transporter (TC 3.A.1.208) subfamily		22.1375	23.1317	20.5679	6.93392	5.97158	5.48099	21.6014	10.4621	13.801
NbD015386	1424.49	-1.76946	Down	0.20376	-8.68404	3.82e-18	7.52e-16	Q43793	G6PDC_TOBAC	Glucose-6-phosphate 1-dehydrogenase, chloroplastic (G6PD) (EC 1.1.1.49)		Catalyzes the rate-limiting step of the oxidative pentose-phosphate pathway, which represents a route for the dissimilation of carbohydrates besides glycolysis. The main function of this enzyme is to provide reducing power (NADPH) and pentose phosphates for fatty acid and nucleic acid synthesis which are involved in membrane synthesis and cell division (By similarity). {ECO:0000250|UniProtKB:Q437…	Carbohydrate degradation; pentose phosphate pathway; D-ribulose 5-phosphate from D-glucose 6-phosphate (oxidative stage): step 1/3. {ECO:0000305}.	chloroplast [GO:0009507]; glucose-6-phosphate dehydrogenase activity [GO:0004345]; NADP binding [GO:0050661]; glucose metabolic process [GO:0006006]; pentose-phosphate shunt, oxidative branch [GO:0009051]	GO:0004345; GO:0006006; GO:0009051; GO:0009507; GO:0050661	Glucose-6-phosphate dehydrogenase family		25.3773	29.3503	34.1797	96.4339	74.7327	84.3426	20.9214	21.264	18.5808
NbD024045	221.23	3.23382	Up	0.3729	8.67208	4.24e-18	8.31e-16	Q6Z3U3	Y7797_ORYSJ	B3 domain-containing protein Os07g0679700	Os07g0679700 LOC_Os07g48200 OJ1205_F02.12			nucleus [GO:0005634]; DNA binding [GO:0003677]; zinc ion binding [GO:0008270]	GO:0003677; GO:0005634; GO:0008270			13.966	13.2973	8.74754	1.24928	0.556747	1.39871	7.84877	4.18339	4.4269
NbD027310	895.545	-2.22966	Down	0.257408	-8.66196	4.64e-18	9.02e-16	Q9LZA6	SDP1_ARATH	Triacylglycerol lipase SDP1 (EC 3.1.1.3) (Protein SUGAR-DEPENDENT 1)	SDP1 At5g04040 F8F6.10 F8F6_250	Involved in the release of fatty acids from the oil body in germinating seedlings (PubMed:16473965, PubMed:19136267, PubMed:27466365). Can hydrolyze triacylglycerols and diacylglycerols but not monoacylglycerols, phospholipids, galactolipids or cholesterol esters (PubMed:16473965, PubMed:19136267). SDP1 lipase activity is required to limit triacylglycerol accumulation in roots, leaves and stems, …		membrane [GO:0016020]; monolayer-surrounded lipid storage body [GO:0012511]; peroxisome [GO:0005777]; triglyceride lipase activity [GO:0004806]; glycerol metabolic process [GO:0006071]; triglyceride catabolic process [GO:0019433]; triglyceride metabolic process [GO:0006641]	GO:0004806; GO:0005777; GO:0006071; GO:0006641; GO:0012511; GO:0016020; GO:0019433	PLPL family		14.5145	6.64119	9.31327	39.1575	36.2655	44.0943	5.6497	4.17577	5.24913
NbD027960	191.138	2.60538	Up	0.300965	8.65676	4.85e-18	9.39e-16	Q8VY13	FRO8_ARATH	Ferric reduction oxidase 8, mitochondrial (AtFRO8) (EC 1.16.1.7) (Ferric-chelate reductase 8)	FRO8 At5g50160 K6A12.2	Ferric chelate reductase probably involved in iron reduction in leaf veins for transport. May participate in the transport of electrons to a Fe(3+) ion via FAD and heme intermediates. {ECO:0000269|PubMed:16006655}.		mitochondrial membrane [GO:0031966]; mitochondrion [GO:0005739]; ferric-chelate reductase (NADH) activity [GO:0140618]; ferric-chelate reductase activity [GO:0000293]; metal ion binding [GO:0046872]; monoatomic ion transport [GO:0006811]	GO:0000293; GO:0005739; GO:0006811; GO:0031966; GO:0046872; GO:0140618	Ferric reductase (FRE) family		19.6068	12.8175	12.3892	1.45052	2.05934	2.62843	14.3838	8.2665	7.62269
NbD028522	328.756	-3.38547	Down	0.391866	-8.63935	5.65e-18	1.09e-15	I1JIC4	ERD15_SOYBN	Protein EARLY RESPONSIVE TO DEHYDRATION 15 (GmERD15)	ERD15 GLYMA_02G260800	DNA-binding protein that binds to the NRP-B promoter to activate the NRP-B-mediated cell death response (PubMed:21482825). Functions as an upstream component of stress-induced NRP-B-mediated signaling to connect stress in the endoplasmic reticulum (ER) to an osmotic stress-induced cell death signal (PubMed:21482825). Exhibits transactivation activity in yeast (PubMed:21482825). {ECO:0000269|PubMe…		nucleus [GO:0005634]; DNA binding [GO:0003677]; positive regulation of DNA-templated transcription [GO:0045893]	GO:0003677; GO:0005634; GO:0045893			10.8714	3.59227	16.9542	104.029	76.681	107.183	35.8569	43.3915	41.0988
NbD036572	203.325	-2.55886	Down	0.296296	-8.63616	5.81e-18	1.11e-15	Q8H0Z4	GT121_ARATH	Putative glutamine amidotransferase GAT1_2.1 (EC 2.4.2.-) (Class I glutamine amidotransferase) (GAT1_2 domain-containing protein 1)	GAT1_2.1 GAT At1g15040 T15D22.12	Putative glutamine amidotransferase that represses shoot branching. May act as a factor that links nitrogen stress response and branching control. May activate strigolactones by amidation, or represent a new pathway for repression of shoot branching. {ECO:0000269|PubMed:22885937}.		hydrolase activity, acting on carbon-nitrogen (but not peptide) bonds, in linear amides [GO:0016811]; transferase activity [GO:0016740]; glutamine metabolic process [GO:0006541]; regulation of secondary shoot formation [GO:2000032]	GO:0006541; GO:0016740; GO:0016811; GO:2000032			4.64049	3.73428	3.0317	18.8576	22.7816	14.8215	1.62664	2.42354	1.46625
NbD052631	110.777	4.0027	Up	0.46376	8.63096	6.08e-18	1.16e-15	Q39128	KAT1_ARATH	Potassium channel KAT1	KAT1 At5g46240 MPL12.2	Highly selective inward-rectifying potassium channel. This voltage-gated channel could mediate long-term potassium influx into guard cells leading to stomatal opening. Assuming opened or closed conformations in response to the voltage difference across the membrane, the channel is activated by hyperpolarization. The channel activity is enhanced upon external acidification. Also permeable to ammon…		monoatomic ion channel complex [GO:0034702]; plasma membrane [GO:0005886]; identical protein binding [GO:0042802]; inward rectifier potassium channel activity [GO:0005242]	GO:0005242; GO:0005886; GO:0034702; GO:0042802	Potassium channel family, Plant (TC 1.A.1.4) subfamily	The segment S4 is probably the voltage-sensor and is characterized by a series of positively charged amino acids. The pore-forming region H5 is enclosed by the transmembrane segments S5 and S6 in the Shaker-type (1P/6TM) and contains the GYGD signature motif which seems to be involved in potassium selectivity.; The KHA domain (rich in hydrophobic and acidic residues) present in the C-terminal par…	11.169	8.53424	4.33031	0.200995	0.555673	0.464269	0.746599	0.580602	1.02324
NbD047578	455.044	1.84441	Up	0.214175	8.6117	7.2e-18	1.36e-15	P85524	KIRO_ACTDE	Kirola (allergen Act d 11)				activation of immune response [GO:0002253]; defense response [GO:0006952]	GO:0002253; GO:0006952	MLP family		144.959	107.434	146.064	29.741	26.2124	37.1646	224.009	429.252	197.644
NbD014993	1999	2.21297	Up	0.257394	8.59762	8.14e-18	1.53e-15	P37272	PSY_CAPAN	Bifunctional 15-cis-phytoene synthase, chromoplastic (EC 2.5.1.32) (Geranylgeranyl pyrophosphate geranylgeranyltransferase) (Phytoene synthase)	PSY1	Catalyzes the two steps reaction converting geranylgeranyl diphosphate to phytoene via prephytoene diphosphate. {ECO:0000269|PubMed:16578835, ECO:0000269|PubMed:20582146, ECO:0000305|PubMed:8250898}.	Carotenoid biosynthesis; phytoene biosynthesis; all-trans-phytoene from geranylgeranyl diphosphate: step 1/1. {ECO:0000305}.	chromoplast stroma [GO:0009575]; farnesyltranstransferase activity [GO:0004311]; geranylgeranyl-diphosphate geranylgeranyltransferase activity [GO:0016767]; carotenoid biosynthetic process [GO:0016117]	GO:0004311; GO:0009575; GO:0016117; GO:0016767	Phytoene/squalene synthase family		156.355	261.052	234.137	44.2693	32.8782	41.6691	65.7716	57.3512	66.2777
NbD038852	363.607	2.06253	Up	0.240249	8.58499	9.08e-18	1.7e-15	P57631	HFLK_BUCAI	Protein HflK	hflK BU568	HflC and HflK could encode or regulate a protease. {ECO:0000250}.		membrane [GO:0016020]	GO:0016020	Band 7/mec-2 family, HflK subfamily		83.4189	64.0518	48.9273	11.7454	14.4465	13.124	33.0682	33.6095	42.171
NbD052829	341.918	1.79067	Up	0.208933	8.57055	1.03e-17	1.91e-15	Q8GYH8	SUT42_ARATH	Probable sulfate transporter 4.2	SULTR4;2 At3g12520 MQC3.34 T2E22.36	H(+)/sulfate cotransporter that may play a role in the regulation of sulfate assimilation. {ECO:0000250}.		membrane [GO:0016020]; secondary active sulfate transmembrane transporter activity [GO:0008271]; symporter activity [GO:0015293]	GO:0008271; GO:0015293; GO:0016020	SLC26A/SulP transporter (TC 2.A.53) family		21.2365	22.6408	18.3604	5.30351	4.39221	5.39569	11.3863	8.38958	8.32059
NbD028242	119.439	4.7341	Up	0.55335	8.55534	1.18e-17	2.17e-15	Q39016	CDPKB_ARATH	Calcium-dependent protein kinase 11 (EC 2.7.11.1) (Calcium-dependent protein kinase isoform CDPK2) (AtCDPK2)	CPK11 CDPK2 At1g35670 F15O4.8	May play a role in signal transduction pathways that involve calcium as a second messenger. Functions as a regulator of the calcium-mediated abscisic acid (ABA) signaling pathway. Phosphorylates ABA-responsive transcription factors ABF1 and ABF4 in vitro. {ECO:0000269|PubMed:17921317, ECO:0000269|PubMed:8078458}.		cytosol [GO:0005829]; nucleus [GO:0005634]; ATP binding [GO:0005524]; calcium ion binding [GO:0005509]; calmodulin-dependent protein kinase activity [GO:0004683]; protein kinase activity [GO:0004672]; protein serine kinase activity [GO:0106310]; protein serine/threonine kinase activity [GO:0004674]; positive regulation of abscisic acid-activated signaling pathway [GO:0009789]; protein autophospho…	GO:0004672; GO:0004674; GO:0004683; GO:0005509; GO:0005524; GO:0005634; GO:0005829; GO:0006468; GO:0009789; GO:0046777; GO:0080092; GO:0106310; GO:1901979	Protein kinase superfamily, Ser/Thr protein kinase family, CDPK subfamily	There are 3 contiguous domains conserved in the CDPK subfamily: a kinase domain, an autoinhibitory (junction) domain and a calmodulin-like domain. The autoinhibitory domain (290-320) inactivates kinase activity under calcium-free conditions (By similarity). {ECO:0000250}.	16.9866	14.6013	5.76328	0.1115	0.534001	0.515115	1.40082	0.518602	1.23312
NbD032511	738.281	-1.45967	Down	0.170702	-8.55102	1.22e-17	2.24e-15	Q9SA22	P2C06_ARATH	Probable protein phosphatase 2C 6 (AtPP2C06) (EC 3.1.3.16)	At1g16220 F3O9.3			metal ion binding [GO:0046872]; myosin phosphatase activity [GO:0017018]	GO:0017018; GO:0046872	PP2C family		21.5808	20.6575	19.9579	42.5254	55.1572	46.248	17.007	12.603	13.6853
NbD009931	235.927	1.84517	Up	0.215808	8.55005	1.23e-17	2.25e-15	Q93Y39	RH13_ARATH	DEAD-box ATP-dependent RNA helicase 13 (EC 3.6.4.13)	RH13 At3g16840 K20I9.7			ATP binding [GO:0005524]; ATP hydrolysis activity [GO:0016887]; RNA binding [GO:0003723]; RNA helicase activity [GO:0003724]	GO:0003723; GO:0003724; GO:0005524; GO:0016887	DEAD box helicase family, DDX24/MAK5 subfamily	The Q motif is unique to and characteristic of the DEAD box family of RNA helicases and controls ATP binding and hydrolysis.	11.8437	11.944	14.0929	2.79021	2.69577	3.39981	6.83573	5.46802	7.07977
NbD026453	450.754	1.87154	Up	0.218985	8.54643	1.27e-17	2.31e-15	P85524	KIRO_ACTDE	Kirola (allergen Act d 11)				activation of immune response [GO:0002253]; defense response [GO:0006952]	GO:0002253; GO:0006952	MLP family		143.773	107.433	144.938	28.9191	25.2314	36.8151	222.589	421.381	193.243
NbD018874	515.372	1.99379	Up	0.23337	8.54348	1.3e-17	2.35e-15	Q944H5	MTM1_ARATH	Mitochondrial carrier protein MTM1 (Manganese tracking factor for mitochondrial SOD2)	MTM1 At4g27940 T13J8.50	Involved in the mitochondrial activation of MSD1 by specifically facilitating insertion of the essential manganese cofactor. Has the ability to activate iron regulon in an iron-dependent manner. {ECO:0000269|PubMed:17522887}.		membrane [GO:0016020]; mitochondrial inner membrane [GO:0005743]; mitochondrion [GO:0005739]; metallochaperone activity [GO:0016530]; superoxide dismutase activity [GO:0004784]; manganese ion transport [GO:0006828]; mitochondrial transmembrane transport [GO:1990542]; response to paraquat [GO:1901562]; stress response to metal ion [GO:0097501]	GO:0004784; GO:0005739; GO:0005743; GO:0006828; GO:0016020; GO:0016530; GO:0097501; GO:1901562; GO:1990542	Mitochondrial carrier (TC 2.A.29) family		46.2378	64.7707	49.3894	10.7873	13.2853	9.96456	13.52	15.5715	21.0838
NbD013797	383.571	-1.61867	Down	0.190058	-8.5167	1.64e-17	2.95e-15	P55049	YMEL_STRLN	Uncharacterized 17.2 kDa protein in melC2-rnhH intergenic region (ORF3)								19.475	20.2872	21.7788	56.6175	52.9349	50.0768	18.6304	17.7691	21.2022
NbD052739	694.833	1.84746	Up	0.217351	8.4999	1.9e-17	3.39e-15	P37118	C71A2_SOLME	Cytochrome P450 71A2 (EC 1.14.-.-) (CYPLXXIA2) (Cytochrome P-450EG4)	CYP71A2 CYPEG4	May have a role in maturation, such as during flavor formation or other metabolite production specific to aging tissues.		membrane [GO:0016020]; heme binding [GO:0020037]; iron ion binding [GO:0005506]; monooxygenase activity [GO:0004497]; oxidoreductase activity, acting on paired donors, with incorporation or reduction of molecular oxygen [GO:0016705]	GO:0004497; GO:0005506; GO:0016020; GO:0016705; GO:0020037	Cytochrome P450 family		62.2541	64.9943	50.1561	15.7409	11.386	14.2528	32.6844	16.6103	18.6026
NbD015636	208.084	-2.86457	Down	0.337336	-8.49172	2.04e-17	3.62e-15	O81760	P2C63_ARATH	Probable protein phosphatase 2C 63 (AtPP2C63) (EC 3.1.3.16)	PP2C63 PP2C-D8 At4g33920 F17I5.110	May dephosphorylate and repress plasma membrane H(+)-ATPases (PM H(+)-ATPases, e.g. AHA1 and AHA2), thus influencing negatively plant growth and fitness. {ECO:0000269|PubMed:24858935}.		metal ion binding [GO:0046872]; myosin phosphatase activity [GO:0017018]	GO:0017018; GO:0046872	PP2C family		4.50086	1.70307	4.62848	27.3523	19.0711	21.7965	4.60221	4.4703	4.49199
NbD014482	442.975	-2.88768	Down	0.340938	-8.46979	2.46e-17	4.34e-15	K4CI52	ABAH2_SOLLC	Abscisic acid 8'-hydroxylase CYP707A2 (ABA 8'-hydroxylase CYP707A2) (SlCYP707A2) (EC 1.14.14.137) (Cytochrome P450 707A2)	CYP707A2 Solyc08g005610.2.1	Negative regulator of fruit ripening involved in the oxidative degradation of abscisic acid (ABA). {ECO:0000269|PubMed:25039074}.	Plant hormone degradation; abscisic acid degradation. {ECO:0000269|PubMed:25039074}.	membrane [GO:0016020]; (+)-abscisic acid 8'-hydroxylase activity [GO:0010295]; heme binding [GO:0020037]; iron ion binding [GO:0005506]; oxidoreductase activity, acting on paired donors, with incorporation or reduction of molecular oxygen, NAD(P)H as one donor, and incorporation of one atom of oxygen [GO:0016709]; abscisic acid catabolic process [GO:0046345]; abscisic acid metabolic process [GO:0…	GO:0005506; GO:0009414; GO:0009687; GO:0009737; GO:0009835; GO:0010295; GO:0016020; GO:0016125; GO:0016709; GO:0020037; GO:0046345	Cytochrome P450 family		4.2142	4.58183	9.26902	42.8606	43.4247	28.3667	0	1.27113	0.273236
NbD030961	163.108	6.01547	Up	0.71041	8.4676	2.5e-17	4.4e-15	Q66PF2	URT1_FRAAN	Putative UDP-rhamnose:rhamnosyltransferase 1 (FaRT1) (EC 2.4.1.-) (Glycosyltransferase 4) (FaGT4)	GT4			membrane [GO:0016020]; UDP-glycosyltransferase activity [GO:0008194]	GO:0008194; GO:0016020	UDP-glycosyltransferase family		40.7492	6.85882	10.0426	0.119821	0.108718	0.474477	29.7956	15.484	18.7446
NbD050904	1746.84	-1.20482	Down	0.142574	-8.4505	2.9e-17	5.07e-15	Q9SKK0	EBF1_ARATH	EIN3-binding F-box protein 1 (F-box/LRR-repeat protein 6)	EBF1 FBL6 At2g25490 F13B15.15	Component of SCF(EBF1) E3 ubiquitin ligase complexes, which may mediate the ubiquitination and subsequent proteasomal degradation of target proteins (probably including EIN3 and EIL1). Regulator of the ethylene signaling cascade by modulating the stability of EIN3 and EIL1 proteins. Confers insensitivity to ethylene. {ECO:0000269|PubMed:14675533}.	Protein modification; protein ubiquitination.	cytoplasm [GO:0005737]; nucleus [GO:0005634]; ethylene-activated signaling pathway [GO:0009873]; negative regulation of ethylene-activated signaling pathway [GO:0010105]; protein ubiquitination [GO:0016567]; response to ethylene [GO:0009723]; ubiquitin-dependent protein catabolic process [GO:0006511]	GO:0005634; GO:0005737; GO:0006511; GO:0009723; GO:0009873; GO:0010105; GO:0016567		The F-box is necessary for the interaction with ASK proteins. {ECO:0000250}.	46.9724	47.0254	42.0724	83.875	94.4494	85.3601	24.1087	20.7429	21.5003
NbD051804	584.067	1.52343	Up	0.180375	8.44587	3.02e-17	5.25e-15	Q9SSJ8	FAB1C_ARATH	Putative 1-phosphatidylinositol-3-phosphate 5-kinase FAB1C (Phosphatidylinositol 3-phosphate 5-kinase) (EC 2.7.1.150) (Phosphatidylinositol 3-phosphate 5-kinase type III) (PIPkin-III) (Type III PIP kinase) (Protein FORMS APLOID AND BINUCLEATE CELLS 1C)	FAB1C At1g71010 F15H11.20	The PI(3,5)P2 regulatory complex regulates both the synthesis and turnover of phosphatidylinositol 3,5-bisphosphate (PtdIns(3,5)P2). Catalyzes the phosphorylation of phosphatidylinositol 3-phosphate on the fifth hydroxyl of the myo-inositol ring, to form phosphatidylinositol 3,5-bisphosphate (By similarity). {ECO:0000250}.		1-phosphatidylinositol-3-phosphate 5-kinase activity [GO:0000285]; ATP binding [GO:0005524]; phosphatidylinositol metabolic process [GO:0046488]; phosphorylation [GO:0016310]; stomatal closure [GO:0090332]	GO:0000285; GO:0005524; GO:0016310; GO:0046488; GO:0090332			13.2046	15.3583	12.302	3.87938	4.12841	3.96088	7.31832	6.66542	6.84781
NbD025914	223.023	3.6079	Up	0.427385	8.4418	3.12e-17	5.41e-15	Q8GSM7	HST_TOBAC	Shikimate O-hydroxycinnamoyltransferase (EC 2.3.1.133) (Hydroxycinnamoyl transferase) (Hydroxycinnamoyl-Coenzyme A shikimate/quinate hydroxycinnamoyltransferase)	HST HCT	Acyltransferase involved in the biosynthesis of lignin. The affinity for shikimate as acceptor is 100-fold higher than for quinate. The most efficient donors are caffeoyl-CoA > p-coumaroyl-CoA > feruloyl-CoA >> sinapoyl-CoA. {ECO:0000269|PubMed:12381722, ECO:0000269|PubMed:15161961}.		acyltransferase activity, transferring groups other than amino-acyl groups [GO:0016747]; shikimate O-hydroxycinnamoyltransferase activity [GO:0047172]	GO:0016747; GO:0047172	Plant acyltransferase family		34.3119	27.102	15.8527	2.78565	1.49358	0.971709	6.17597	2.02781	3.40827
NbD037225	135.908	-3.92809	Down	0.465576	-8.43706	3.25e-17	5.6e-15	Q9Y8T5	TRPB1_AERPE	Tryptophan synthase beta chain 1 (EC 4.2.1.20)	trpB1 APE_2548	The beta subunit is responsible for the synthesis of L-tryptophan from indole and L-serine. {ECO:0000250}.	Amino-acid biosynthesis; L-tryptophan biosynthesis; L-tryptophan from chorismate: step 5/5.	pyridoxal phosphate binding [GO:0030170]; tryptophan synthase activity [GO:0004834]	GO:0004834; GO:0030170	TrpB family		3.89392	0.911735	0.795158	22.5763	28.642	20.5863	1.08815	0.591308	0.669036
NbD044850	892.439	-2.50759	Down	0.297294	-8.43472	3.32e-17	5.68e-15	A7LXU3	BGH3B_BACO1	Beta-glucosidase BoGH3B (EC 3.2.1.21) (Glycosyl hydrolase family protein 3B) (BoGH3B)	BACOVA_02659	Catalyzes the hydrolysis of terminal, non-reducing beta-D-glucosyl residues with release of beta-D-glucose in xyloglucan degradation, leading to remove the backbone 'G' units. {ECO:0000269|PubMed:24463512}.	Glucan metabolism; xyloglucan degradation. {ECO:0000269|PubMed:24463512}.	periplasmic space [GO:0042597]; beta-glucosidase activity [GO:0008422]; scopolin beta-glucosidase activity [GO:0102483]; symbiotic process benefiting host [GO:0085030]; xyloglucan catabolic process [GO:2000899]	GO:0008422; GO:0042597; GO:0085030; GO:0102483; GO:2000899	Glycosyl hydrolase 3 family		8.30107	8.77704	17.4111	48.9033	54.2906	63.9051	45.9058	54.3907	54.4841
NbD017342	249.061	-2.5702	Down	0.305429	-8.41507	3.93e-17	6.69e-15	O82225	GGP5_ARATH	Gamma-glutamyl peptidase 5 (EC 3.4.19.-)	GGP5 At2g23970	Involved in glucosinolate biosynthesis. Hydrolyzes the gamma-glutamyl peptide bond of several glutathione (GSH) conjugates to produce Cys-Gly conjugates related to glucosinolates. The gamma-Glu-Cys-Gly-GSH conjugates are the sulfur-donating molecule in glucosinolate biosynthesis. {ECO:0000250|UniProtKB:Q9M0A7}.	Secondary metabolite biosynthesis. {ECO:0000305}.	cytosol [GO:0005829]; peptidase activity [GO:0008233]; proteolysis [GO:0006508]	GO:0005829; GO:0006508; GO:0008233	Peptidase C26 family		12.3716	6.38625	5.86859	34.9165	47.4616	38.8323	28.4127	31.9797	32.7199
NbD052766	6421.82	2.79644	Up	0.333052	8.3964	4.6e-17	7.8e-15	A0A7G2A2Z3	NLTP_MACIN	Non-specific lipid-transfer protein (LTP) (NsLTP)	Mac_nsLTP	Plant non-specific lipid-transfer proteins transfer phospholipids as well as galactolipids across membranes. May play a role in wax or cutin deposition in the cell walls of expanding epidermal cells and certain secretory tissues. {ECO:0000255|RuleBase:RU000628}.		IgE binding [GO:0019863]; lipid binding [GO:0008289]; lipid transport [GO:0006869]	GO:0006869; GO:0008289; GO:0019863	Plant LTP family		4355.96	1919.82	1637.25	336.158	262.328	345.546	4908.94	4108.13	3618.11
NbD034673	349.499	-2.10389	Down	0.251402	-8.36863	5.83e-17	9.82e-15	Q9LYP4	BAG3_ARATH	BAG family molecular chaperone regulator 3 (Bcl-2-associated athanogene 3)	BAG3 At5g07220 T28J14_160	Co-chaperone that regulates diverse cellular pathways, such as programmed cell death and stress responses. {ECO:0000250}.		cytoplasm [GO:0005737]; protein-folding chaperone binding [GO:0051087]	GO:0005737; GO:0051087			16.0357	14.5794	10.8317	41.955	61.011	46.486	41.9241	21.8431	36.2332
NbD034362	221.222	-1.9614	Down	0.234454	-8.36583	5.97e-17	1e-14	O80970	NPY2_ARATH	BTB/POZ domain-containing protein NPY2 (Protein NAKED PINS IN YUC MUTANTS 2)	NPY2 At2g14820 F26C24.4	May act as a substrate-specific adapter of an E3 ubiquitin-protein ligase complex (CUL3-RBX1-BTB) which mediates the ubiquitination and subsequent proteasomal degradation of target proteins (By similarity). May play an essential role in auxin-mediated organogenesis and in root gravitropic responses. {ECO:0000250, ECO:0000269|PubMed:19075219, ECO:0000269|PubMed:20833732}.	Protein modification; protein ubiquitination.	cell periphery [GO:0071944]; positive gravitropism [GO:0009958]; protein ubiquitination [GO:0016567]	GO:0009958; GO:0016567; GO:0071944	NPH3 family	The BTB/POZ domain mediates the interaction with some component of ubiquitin ligase complexes. {ECO:0000269|PubMed:15749712}.	3.64825	3.44496	4.56342	13.5338	13.4506	11.9333	4.51486	4.29314	2.46591
NbD026642	62.9222	5.09369	Up	0.609995	8.35039	6.8e-17	1.13e-14	Q9LRM4	MIP1B_ARATH	B-box domain protein 31 (AtBBX31) (Microprotein 1B)	MIP1B BBX31 At3g21890	Developmental regulator acting by forming heterodimeric complexes, that sequester CO and CO-like (COL) proteins into non-functional complexes (PubMed:27015278). Involved in the CO-mediated long-day flowering-promotion pathway (PubMed:27015278). Engages CO and the transcriptional repressor TPL in a tripartite complex (By similarity). {ECO:0000250|UniProtKB:Q1G3I2, ECO:0000269|PubMed:27015278}.		nucleus [GO:0005634]; DNA-binding transcription factor activity [GO:0003700]; protein-macromolecule adaptor activity [GO:0030674]; transcription cis-regulatory region binding [GO:0000976]; zinc ion binding [GO:0008270]; circadian rhythm [GO:0007623]; regulation of DNA-templated transcription [GO:0006355]; regulation of flower development [GO:0009909]; response to UV-B [GO:0010224]	GO:0000976; GO:0003700; GO:0005634; GO:0006355; GO:0007623; GO:0008270; GO:0009909; GO:0010224; GO:0030674			25.6855	22.8958	7.72539	0.317493	0.646243	0.349978	2.00827	0.421914	0
NbD006523	180.745	1.87201	Up	0.224895	8.32391	8.51e-17	1.41e-14	A8Y432	KMO_CAEBR	Kynurenine 3-monooxygenase (EC 1.14.13.9) (Kynurenine 3-hydroxylase)	kmo-1 CBG23368	Catalyzes the hydroxylation of L-kynurenine (L-Kyn) to form 3-hydroxy-L-kynurenine (L-3OHKyn). Required for synthesis of quinolinic acid. {ECO:0000255|HAMAP-Rule:MF_03018}.	Cofactor biosynthesis; NAD(+) biosynthesis; quinolinate from L-kynurenine: step 1/3. {ECO:0000255|HAMAP-Rule:MF_03018}.	mitochondrial outer membrane [GO:0005741]; FAD binding [GO:0071949]; kynurenine 3-monooxygenase activity [GO:0004502]; 'de novo' NAD biosynthetic process from tryptophan [GO:0034354]; anthranilate metabolic process [GO:0043420]; kynurenine metabolic process [GO:0070189]; NAD metabolic process [GO:0019674]; quinolinate biosynthetic process [GO:0019805]; tryptophan catabolic process [GO:0006569]	GO:0004502; GO:0005741; GO:0006569; GO:0019674; GO:0019805; GO:0034354; GO:0043420; GO:0070189; GO:0071949	Aromatic-ring hydroxylase family, KMO subfamily		22.3055	19.0038	18.2113	5.00056	4.21092	4.36607	13.7016	7.88446	8.16162
NbD003496	159.635	2.32394	Up	0.279448	8.31618	9.08e-17	1.5e-14	Q93ZL5	CDF2_ARATH	Cyclic dof factor 2 (Dof zinc finger protein DOF5.2) (AtDOF5.2)	CDF2 DOF5.2 At5g39660 MIJ24.16	Transcription factor that binds specifically to a 5'-AA[AG]G-3' consensus core sequence (By similarity). Regulates a photoperiodic flowering response. Transcriptional repressor of 'CONSTANS' expression. The stability of CDF2 is controlled by 'GIGANTEA' and redundantly by ADO3, ADO2 and/or ADO1. {ECO:0000250, ECO:0000269|PubMed:19619493}.		nucleus [GO:0005634]; DNA-binding transcription factor activity [GO:0003700]; metal ion binding [GO:0046872]; transcription cis-regulatory region binding [GO:0000976]; flower development [GO:0009908]; regulation of DNA-templated transcription [GO:0006355]	GO:0000976; GO:0003700; GO:0005634; GO:0006355; GO:0009908; GO:0046872			21.3539	13.5162	22.6464	3.58343	2.84766	3.16586	6.80449	3.17663	6.09307
NbD034853	836.825	1.3549	Up	0.163151	8.30457	1e-16	1.65e-14	Q9XIH7	PLT1_ARATH	Putative polyol transporter 1	PLT1 At2g16120 F7H1.14	Plasma membrane sugar-proton symporter. {ECO:0000250}.		plasma membrane [GO:0005886]; pollen tube [GO:0090406]; carbohydrate:proton symporter activity [GO:0005351]	GO:0005351; GO:0005886; GO:0090406	Major facilitator superfamily, Sugar transporter (TC 2.A.1.1) family		77.6479	67.5147	65.7403	23.0437	25.5713	20.5838	30.9382	19.5368	26.2565
NbD009352	665.003	1.71047	Up	0.207049	8.2612	1.44e-16	2.36e-14	Q94AA4	PFKA3_ARATH	ATP-dependent 6-phosphofructokinase 3 (ATP-PFK 3) (Phosphofructokinase 3) (EC 2.7.1.11) (Phosphohexokinase 3)	PFK3 At4g26270 T25K17.80	Catalyzes the phosphorylation of D-fructose 6-phosphate to fructose 1,6-bisphosphate by ATP, the first committing step of glycolysis. {ECO:0000255|HAMAP-Rule:MF_03186}.	Carbohydrate degradation; glycolysis; D-glyceraldehyde 3-phosphate and glycerone phosphate from D-glucose: step 3/4. {ECO:0000255|HAMAP-Rule:MF_03186}.	cytosol [GO:0005829]; 6-phosphofructokinase activity [GO:0003872]; ATP binding [GO:0005524]; metal ion binding [GO:0046872]; cellular response to hypoxia [GO:0071456]; fructose 6-phosphate metabolic process [GO:0006002]; glycolytic process [GO:0006096]; root epidermal cell differentiation [GO:0010053]	GO:0003872; GO:0005524; GO:0005829; GO:0006002; GO:0006096; GO:0010053; GO:0046872; GO:0071456	Phosphofructokinase type A (PFKA) family, PPi-dependent PFK group II subfamily, Atypical ATP-dependent clade 'X' sub-subfamily		58.3886	58.8237	45.2681	14.3231	11.8055	15.5214	17.2752	13.1681	17.7887
NbD003757	285.717	3.6817	Up	0.446175	8.25171	1.56e-16	2.54e-14	P22240	TAS14_SOLLC	Abscisic acid and environmental stress-inducible protein TAS14 (Dehydrin TAS14)	TAS14			cold acclimation [GO:0009631]; response to abscisic acid [GO:0009737]; response to water deprivation [GO:0009414]	GO:0009414; GO:0009631; GO:0009737	Plant dehydrin family		187.411	56.2318	55.7811	5.94327	5.94055	7.26883	60.2944	44.1063	33.0867
NbD002385	101.486	-2.70373	Down	0.327721	-8.25009	1.58e-16	2.56e-14	A1U600	IF2_MARN8	Translation initiation factor IF-2	infB Maqu_3348	One of the essential components for the initiation of protein synthesis. Protects formylmethionyl-tRNA from spontaneous hydrolysis and promotes its binding to the 30S ribosomal subunits. Also involved in the hydrolysis of GTP during the formation of the 70S ribosomal complex. {ECO:0000255|HAMAP-Rule:MF_00100}.		cytoplasm [GO:0005737]; GTP binding [GO:0005525]; GTPase activity [GO:0003924]; translation initiation factor activity [GO:0003743]	GO:0003743; GO:0003924; GO:0005525; GO:0005737	TRAFAC class translation factor GTPase superfamily, Classic translation factor GTPase family, IF-2 subfamily		3.01473	2.39122	2.02394	12.5062	13.8304	14.5622	5.61816	8.71337	6.11311
NbD007135	291.263	1.78503	Up	0.216848	8.23172	1.85e-16	2.97e-14	A8MRC7	B3GT2_ARATH	Probable beta-1,3-galactosyltransferase 2 (EC 2.4.1.-)	B3GALT2 At1g05170 YUP8H12.22	Beta-1,3-galactosyltransferase that transfers galactose from UDP-galactose to substrates with a terminal glycosyl residue. {ECO:0000250}.	Protein modification; protein glycosylation.	Golgi apparatus [GO:0005794]; Golgi membrane [GO:0000139]; hexosyltransferase activity [GO:0016758]; protein glycosylation [GO:0006486]	GO:0000139; GO:0005794; GO:0006486; GO:0016758	Glycosyltransferase 31 family		29.6697	33.5097	26.691	7.03445	6.56594	8.30942	20.1173	18.1376	19.2237
NbD018115	329.886	-1.50214	Down	0.182614	-8.22581	1.94e-16	3.11e-14	Q6DHN0	TMM53_DANRE	Transmembrane protein 53	tmem53 zgc:92204	Ensures normal bone formation, through the negative regulation of bone morphogenetic protein (BMP) signaling in osteoblast lineage cells by blocking cytoplasm-nucleus translocation of phosphorylated SMAD proteins. {ECO:0000250|UniProtKB:Q9D0Z3}.		nuclear membrane [GO:0031965]; nuclear outer membrane [GO:0005640]; negative regulation of BMP signaling pathway [GO:0030514]; negative regulation of ossification [GO:0030279]; negative regulation of osteoblast differentiation [GO:0045668]; regulation of nucleocytoplasmic transport [GO:0046822]	GO:0005640; GO:0030279; GO:0030514; GO:0031965; GO:0045668; GO:0046822	TMEM53 family		11.9724	11.0892	11.2804	25.3918	27.6379	29.2775	6.79349	8.64862	7.73917
NbD003932	259.892	-1.65393	Down	0.201329	-8.21505	2.12e-16	3.38e-14	Q9Y7K5	YGI3_SCHPO	Uncharacterized WD repeat-containing protein C2A9.03	SPBC2A9.03			cytosol [GO:0005829]	GO:0005829			7.6319	7.10346	8.03903	19.3733	22.0376	19.5761	16.4703	13.4645	15.2034
NbD016993	1349.49	2.84648	Up	0.347706	8.18647	2.69e-16	4.27e-14	F4J3R7	SPD1_ARATH	Protein SEEDLING PLASTID DEVELOPMENT 1	SPD1 At3g10420 F13M14.30	Required during eoplast (a highly reduced plastid type present during the degreening and dehydration stages of seed maturation) development in embryos and early stages of eoplast redifferentiation during seedling growth. {ECO:0000269|PubMed:21045120}.		chloroplast [GO:0009507]; chloroplast envelope [GO:0009941]; chloroplast intermembrane space [GO:0031972]; chloroplast membrane [GO:0031969]; ATP binding [GO:0005524]; ATP hydrolysis activity [GO:0016887]; plastid organization [GO:0009657]; reversible differentiation [GO:0090677]; seed maturation [GO:0010431]	GO:0005524; GO:0009507; GO:0009657; GO:0009941; GO:0010431; GO:0016887; GO:0031969; GO:0031972; GO:0090677	Ycf45 family		127.612	90.3441	41.1882	8.79874	10.6343	10.7331	16.9273	10.2249	12.6617
NbD048183	51.1688	4.22996	Up	0.517418	8.17513	2.96e-16	4.65e-14	Q9SV13	SUT31_ARATH	Sulfate transporter 3.1 (AST12) (AtST1)	SULTR3;1 ST1 At3g51895 ATEM1.15 F4F15.10	H(+)/sulfate cotransporter that may play a role in the regulation of sulfate assimilation.		chloroplast [GO:0009507]; membrane [GO:0016020]; secondary active sulfate transmembrane transporter activity [GO:0008271]; sulfate transmembrane transporter activity [GO:0015116]; symporter activity [GO:0015293]; sulfate transport [GO:0008272]	GO:0008271; GO:0008272; GO:0009507; GO:0015116; GO:0015293; GO:0016020	SLC26A/SulP transporter (TC 2.A.53) family		8.31426	7.21591	3.79755	0.366215	0.249127	0.241814	5.09439	1.18561	2.1676
NbD013594	552.196	-2.00781	Down	0.245603	-8.17502	2.96e-16	4.65e-14	Q56YP2	PI5K1_ARATH	Phosphatidylinositol 4-phosphate 5-kinase 1 (AtPIP5K1) (EC 2.7.1.68) (1-phosphatidylinositol 4-phosphate kinase 1) (Diphosphoinositide kinase 1) (PtdIns(4)P-5-kinase 1)	PIP5K1 P5K1 At1g21980 F2E2.1	Catalyzes the synthesis of phosphatidylinositol 4,5-bisphosphate and phosphatidylinositol 3,4-bisphosphate. {ECO:0000269|PubMed:11672432}.		plasma membrane [GO:0005886]; 1-phosphatidylinositol-4-phosphate 5-kinase activity [GO:0016308]; actin filament binding [GO:0051015]; actin monomer binding [GO:0003785]; ATP binding [GO:0005524]; phosphatidylinositol metabolic process [GO:0046488]; phosphorylation [GO:0016310]	GO:0003785; GO:0005524; GO:0005886; GO:0016308; GO:0016310; GO:0046488; GO:0051015			15.6395	11.9188	8.49569	43.6548	38.6454	38.2196	12.985	7.71632	9.88332
NbD031078	72.7403	2.84343	Up	0.348559	8.15768	3.42e-16	5.34e-14	Q9LTA6	WAV3_ARATH	E3 ubiquitin-protein ligase WAV3 (EC 2.3.2.27) (Protein WAVY GROWTH 3) (RING-type E3 ubiquitin transferase WAV3)	WAV3 At5g49665 K2I5.2	E3 ubiquitin-protein ligase involved in the regulation of root growth. Acts as a positive regulator of root gravitropism. Possesses E3 protein ligase activity in vitro. {ECO:0000269|PubMed:22122664}.		metal ion binding [GO:0046872]; ubiquitin protein ligase activity [GO:0061630]; gravitropism [GO:0009630]; hydrotropism [GO:0010274]; protein ubiquitination [GO:0016567]; root development [GO:0048364]	GO:0009630; GO:0010274; GO:0016567; GO:0046872; GO:0048364; GO:0061630			3.86124	5.21147	5.21509	0.637715	0.455884	0.57337	3.27634	3.00393	3.53864
NbD033691	87.8602	2.90645	Up	0.356597	8.1505	3.62e-16	5.64e-14	Q65XL5	WTF1_ORYSJ	Protein WHAT'S THIS FACTOR 1 homolog, chloroplastic	Os05g0571100 LOC_Os05g49610 OJ1735_C10.3 OsJ_19611	RNA-binding protein involved in group II intron splicing. Binds specific group II introns and promotes their splicing. Functions in the context of a heterodimer with the ribonuclease III domain-containing protein RNC1. {ECO:0000250|UniProtKB:B6TTV8}.		chloroplast [GO:0009507]; RNA binding [GO:0003723]; mRNA processing [GO:0006397]; RNA splicing [GO:0008380]	GO:0003723; GO:0006397; GO:0008380; GO:0009507			9.1917	10.6698	11.3463	0.771076	1.66219	1.06083	2.4944	2.6877	3.9698
NbD022425	295.811	-2.22617	Down	0.273592	-8.13681	4.06e-16	6.29e-14	Q93ZH1	TORL4_ARATH	TORTIFOLIA1-like protein 4	TOR1L4 At1g27210 F17L21.1 T7N9.27			microtubule [GO:0005874]; microtubule binding [GO:0008017]	GO:0005874; GO:0008017			4.63367	2.87658	5.32338	16.6219	14.3842	20.6652	5.38189	6.86654	5.54766
NbD033131	496.966	2.23389	Up	0.274896	8.12633	4.42e-16	6.82e-14	Q9LE38	NLP4_ARATH	Protein NLP4 (AtNLP4) (NIN-like protein 4) (Nodule inception protein-like protein 4)	NLP4 At1g20640 F2D10.12	Probable transcription factor. {ECO:0000250}.		nucleus [GO:0005634]; DNA binding [GO:0003677]; DNA-binding transcription factor activity [GO:0003700]; response to nitrate [GO:0010167]	GO:0003677; GO:0003700; GO:0005634; GO:0010167			27.4468	29.4261	15.8978	4.40966	3.90177	4.67461	3.96258	3.45638	4.27877
NbD033885	655.332	1.30655	Up	0.161118	8.10931	5.09e-16	7.81e-14	P0C7P8	LHWL1_ARATH	Transcription factor EMB1444 (Basic helix-loop-helix protein 169) (AtbHLH169) (bHLH 169) (LONESOME HIGHWAY-like protein 1) (Protein EMBRYO DEFECTIVE 1444) (bHLH transcription factor bHLH169)	EMB1444 BHLH169 At1g06150 T21E18.20	Transcription factor that may regulate root development. {ECO:0000250}.		nucleus [GO:0005634]; DNA binding [GO:0003677]; DNA-binding transcription factor activity [GO:0003700]; protein dimerization activity [GO:0046983]; root development [GO:0048364]	GO:0003677; GO:0003700; GO:0005634; GO:0046983; GO:0048364	BHLH protein family, LHW subfamily		32.5377	36.9648	34.6894	11.2629	12.0835	12.176	19.4466	10.1215	11.4051
NbD007064	8236.42	-1.49736	Down	0.184775	-8.10366	5.33e-16	8.15e-14	Q949Q5	PSAO_ARATH	Photosystem I subunit O (PSI-O)	PSAO At1g08380 T27G7	Involved in the balancing of excitation energy between the two photosystems I (PSI) and II (PSII). {ECO:0000269|PubMed:11801243, ECO:0000269|PubMed:15169790}.		chloroplast [GO:0009507]; chloroplast thylakoid membrane [GO:0009535]; extracellular region [GO:0005576]; photosystem I [GO:0009522]; thylakoid [GO:0009579]; mRNA binding [GO:0003729]; photosynthesis, light harvesting in photosystem I [GO:0009768]; photosynthetic electron transport chain [GO:0009767]	GO:0003729; GO:0005576; GO:0009507; GO:0009522; GO:0009535; GO:0009579; GO:0009767; GO:0009768	PSAO family		670.418	865.394	910.584	2029.98	1899.85	1897.95	570.181	838.691	895.611
NbD050573	242.75	1.49595	Up	0.185084	8.08258	6.34e-16	9.64e-14	Q9LY03	IRK_ARATH	Probable LRR receptor-like serine/threonine-protein kinase IRK (EC 2.7.11.1) (Inflorescence and root apices receptor-like kinase)	IRK At3g56370 T5P19.20			plasma membrane [GO:0005886]; ATP binding [GO:0005524]; protein serine kinase activity [GO:0106310]; protein serine/threonine kinase activity [GO:0004674]; phosphorylation [GO:0016310]; regulation of cell division [GO:0051302]; root development [GO:0048364]	GO:0004674; GO:0005524; GO:0005886; GO:0016310; GO:0048364; GO:0051302; GO:0106310	Protein kinase superfamily, Ser/Thr protein kinase family		11.7769	9.82648	11.2586	3.15442	3.43021	3.22472	6.15673	6.63293	6.47744
NbD047985	285.875	1.76452	Up	0.218884	8.06144	7.54e-16	1.14e-13	Q9ZTP3	EIN4_ARATH	Protein EIN4 (AtEIN4) (EC 2.7.11.-) (Protein ETHYLENE INSENSITIVE 4)	EIN4 At3g04580 F7O18.5	Ethylene receptor related to bacterial two-component regulators. Acts as a redundant negative regulator of ethylene signaling.		endoplasmic reticulum [GO:0005783]; endoplasmic reticulum membrane [GO:0005789]; ATP binding [GO:0005524]; ethylene binding [GO:0051740]; ethylene receptor activity [GO:0038199]; metal ion binding [GO:0046872]; phosphorelay sensor kinase activity [GO:0000155]; protein serine/threonine kinase activity [GO:0004674]; negative regulation of ethylene-activated signaling pathway [GO:0010105]	GO:0000155; GO:0004674; GO:0005524; GO:0005783; GO:0005789; GO:0010105; GO:0038199; GO:0046872; GO:0051740	Ethylene receptor family		18.4259	13.5868	15.7656	3.18571	3.95058	4.66532	1.29854	1.30124	0.935968
NbD024399	1550.58	2.51796	Up	0.312632	8.05409	8.01e-16	1.21e-13	P11965	PERX_TOBAC	Lignin-forming anionic peroxidase (EC 1.11.1.7) (TOPA)		Removal of H(2)O(2), oxidation of toxic reductants, biosynthesis and degradation of lignin, suberization, auxin catabolism, response to environmental stresses such as wounding, pathogen attack and oxidative stress. These functions might be dependent on each isozyme/isoform in each plant tissue.; Plays an integral role in secondary cell wall biosynthesis by the polymerization of cinnamyl alcohols …		extracellular region [GO:0005576]; heme binding [GO:0020037]; lactoperoxidase activity [GO:0140825]; metal ion binding [GO:0046872]; hydrogen peroxide catabolic process [GO:0042744]; response to oxidative stress [GO:0006979]	GO:0005576; GO:0006979; GO:0020037; GO:0042744; GO:0046872; GO:0140825	Peroxidase family, Classical plant (class III) peroxidase subfamily		267.028	159.874	246.764	29.2379	48.345	20.8356	97.3071	101.186	95.3927
NbD005674	534.09	-1.67274	Down	0.20778	-8.05052	8.24e-16	1.24e-13	Q8C1A9	ABD18_MOUSE	Protein ABHD18 (Alpha/beta hydrolase domain-containing protein 18) (Abhydrolase domain-containing protein 18)	Abhd18			extracellular region [GO:0005576]	GO:0005576	AB hydrolase superfamily		17.6944	22.5391	17.7205	55.8722	47.3161	51.8149	5.12188	9.07868	6.41249
NbD045061	255.399	2.22786	Up	0.276881	8.04626	8.54e-16	1.27e-13	W8JMV4	UGT9_CATRO	UDP glycosyltransferase 9 (CrUGT9) (EC 2.4.1.-)	UGT9			UDP-glycosyltransferase activity [GO:0008194]	GO:0008194	UDP-glycosyltransferase family		23.8556	32.4687	20.7632	4.29509	5.61299	3.99042	31.8035	15.1953	16.6087
NbD005952	417.078	-2.04114	Down	0.253884	-8.03966	9.01e-16	1.34e-13	Q3A097	TOLB_SYNC1	Tol-Pal system protein TolB	tolB Pcar_2975	Part of the Tol-Pal system, which plays a role in outer membrane invagination during cell division and is important for maintaining outer membrane integrity. {ECO:0000255|HAMAP-Rule:MF_00671}.		periplasmic space [GO:0042597]; cell cycle [GO:0007049]; cell division [GO:0051301]; protein import [GO:0017038]	GO:0007049; GO:0017038; GO:0042597; GO:0051301	TolB family		8.6029	4.74114	5.6635	22.8786	18.3707	24.3032	6.52941	4.71837	4.1056
NbD004308	96.962	-3.33554	Down	0.415476	-8.02826	9.89e-16	1.46e-13	Q9LY05	EF106_ARATH	Ethylene-responsive transcription factor ERF106	ERF106 At5g07580 MBK20.1 T2I1.290	Probably acts as a transcriptional activator. Binds to the GCC-box pathogenesis-related promoter element. May be involved in the regulation of gene expression by stress factors and by components of stress signal transduction pathways (By similarity). {ECO:0000250}.		nucleus [GO:0005634]; DNA binding [GO:0003677]; DNA-binding transcription factor activity [GO:0003700]; ethylene-activated signaling pathway [GO:0009873]	GO:0003677; GO:0003700; GO:0005634; GO:0009873	AP2/ERF transcription factor family, ERF subfamily		3.34763	2.48088	1.23366	16.2328	22.5479	20.9552	0	2.06685	2.02016
NbD004234	6169.05	-1.16558	Down	0.145324	-8.02055	1.05e-15	1.55e-13	O04616	CUT1A_ARATH	Protein CURVATURE THYLAKOID 1A, chloroplastic	CURT1A At4g01150 A_IG002N01.18 F2N1.18	Determines thylakoid architecture by inducing membrane curvature. {ECO:0000269|PubMed:23839788}.		chloroplast [GO:0009507]; chloroplast envelope [GO:0009941]; chloroplast thylakoid [GO:0009534]; chloroplast thylakoid membrane [GO:0009535]; cytosol [GO:0005829]; granal stacked thylakoid [GO:0009515]; plastoglobule [GO:0010287]; thylakoid [GO:0009579]; granum assembly [GO:0090391]; membrane bending [GO:0097753]	GO:0005829; GO:0009507; GO:0009515; GO:0009534; GO:0009535; GO:0009579; GO:0009941; GO:0010287; GO:0090391; GO:0097753	CURT family		579.687	618.831	646.425	1196.44	1075.49	1212.09	537.219	788.458	942.23
NbD010138	229.305	3.54747	Up	0.442811	8.01123	1.14e-15	1.66e-13	O07427	MGLL_MYCTU	Monoacylglycerol lipase (MGL) (EC 3.1.1.23)	Rv0183 LH57_01015	Involved in the hydrolysis of exogenous host lipids during chronic infection (Probable). Catalyzes the hydrolysis of both monoacylglycerols (MAG) and diacylglycerols (DAG), with a preference for MAG. It hydrolyzes 2-MAG, 1-3-MAG and MAG with short, medium and long chain fatty acids such as 1-monobutyroyl-rac-glycerol (MC4), 1-mono-octanoyl-rac-glycerol (MC8), 1-monodecanoyl-rac-glycerol (MC10), 1…		extracellular region [GO:0005576]; membrane [GO:0016020]; peptidoglycan-based cell wall [GO:0009274]; plasma membrane [GO:0005886]; acylglycerol lipase activity [GO:0047372]; lipase activity [GO:0016298]; glycerolipid catabolic process [GO:0046503]; symbiont-mediated activation of host apoptosis [GO:0052151]	GO:0005576; GO:0005886; GO:0009274; GO:0016020; GO:0016298; GO:0046503; GO:0047372; GO:0052151	AB hydrolase superfamily		43.1621	21.4489	10.8344	1.80694	1.97967	1.52971	17.3856	4.51345	8.14754
NbD040783	56.2616	4.13022	Up	0.515801	8.00739	1.17e-15	1.71e-13	P10967	ACCH3_SOLLC	1-aminocyclopropane-1-carboxylate oxidase homolog (Protein E8)	ACO3			2-oxoglutarate-dependent dioxygenase activity [GO:0016706]; L-ascorbic acid binding [GO:0031418]; metal ion binding [GO:0046872]; coumarin biosynthetic process [GO:0009805]; ethylene biosynthetic process [GO:0009693]; fruit ripening [GO:0009835]; response to molecule of fungal origin [GO:0002238]	GO:0002238; GO:0009693; GO:0009805; GO:0009835; GO:0016706; GO:0031418; GO:0046872	Iron/ascorbate-dependent oxidoreductase family		8.31669	5.69527	9.82048	0.566825	0.139314	0.423174	6.61718	6.70953	10.4776
NbD046529	1032.15	1.33785	Up	0.167635	7.98076	1.45e-15	2.11e-13	Q9LYR6	PTR49_ARATH	Protein NRT1/ PTR FAMILY 6.1 (AtNPF6.1)	NPF6.1 At5g13400 T22N19.50			membrane [GO:0016020]; transmembrane transporter activity [GO:0022857]; oligopeptide transport [GO:0006857]	GO:0006857; GO:0016020; GO:0022857	Major facilitator superfamily, Proton-dependent oligopeptide transporter (POT/PTR) (TC 2.A.17) family		57.0996	67.4295	59.3161	20.769	21.1805	19.3634	40.7229	37.9648	36.8146
NbD050714	271.554	2.55776	Up	0.320668	7.97636	1.51e-15	2.18e-13	Q39218	SAT3_ARATH	Serine acetyltransferase 3, mitochondrial (AtSAT-3) (AtSERAT2;2) (SAT-m) (EC 2.3.1.30)	SAT3 SAT1 SATA At3g13110 MJG19.6		Amino-acid biosynthesis; L-cysteine biosynthesis; L-cysteine from L-serine: step 1/2.	mitochondrion [GO:0005739]; serine O-acetyltransferase activity [GO:0009001]; zinc ion binding [GO:0008270]; cysteine biosynthetic process [GO:0019344]; cysteine biosynthetic process from serine [GO:0006535]	GO:0005739; GO:0006535; GO:0008270; GO:0009001; GO:0019344	Transferase hexapeptide repeat family		42.1279	42.5034	21.1953	5.54057	4.31038	5.17675	21.2106	13.1454	20.9392
NbD048952	970.352	1.68649	Up	0.211825	7.96174	1.7e-15	2.44e-13	O82089	CCH_ARATH	Copper transport protein CCH (Copper chaperone CCH)	CCH At3g56240 F18O21.200	Involved in copper homeostasis. Can complement the yeast mutants atx1 and sod1. {ECO:0000269|PubMed:11439106, ECO:0000269|PubMed:9701579}.		chloroplast [GO:0009507]; cytosol [GO:0005829]; copper chaperone activity [GO:0016531]; metal ion binding [GO:0046872]; protein domain specific binding [GO:0019904]; copper ion transport [GO:0006825]; intracellular copper ion homeostasis [GO:0006878]; response to cadmium ion [GO:0046686]	GO:0005829; GO:0006825; GO:0006878; GO:0009507; GO:0016531; GO:0019904; GO:0046686; GO:0046872	ATX1 family		286.411	331.729	408.9	100.378	88.3389	80.0129	591.269	637.434	540.902
NbD027446	483.033	-1.50389	Down	0.189174	-7.94977	1.87e-15	2.67e-13	P72817	Y1654_SYNY3	Universal stress protein Sll1654 (USP Sll1654)	sll1654					Universal stress protein A family		31.7606	30.1931	34.0048	80.6329	67.3244	82.2085	31.9114	42.0656	44.6957
NbD041896	349.171	-2.82997	Down	0.355982	-7.94975	1.87e-15	2.67e-13	O64884	OFT20_ARATH	O-fucosyltransferase 20 (O-FucT-20) (EC 2.4.1.-) (O-fucosyltransferase family protein)	OFUT20 At2g44500 F4I1.31	May play a role in the biosynthesis of matrix polysaccharides and contribute to the biomechanics and development of the plant cell wall. {ECO:0000269|Ref.11}.	Glycan metabolism. {ECO:0000305}.	Golgi membrane [GO:0000139]; glycosyltransferase activity [GO:0016757]; cell wall organization [GO:0071555]; fucose metabolic process [GO:0006004]	GO:0000139; GO:0006004; GO:0016757; GO:0071555	Glycosyltransferase GT106 family		2.89363	2.55209	7.17283	26.1326	27.4442	24.6265	3.43465	4.61667	3.81824
NbD003128	99.2787	-3.21316	Down	0.404666	-7.94028	2.02e-15	2.87e-13	Q9SRT2	BH062_ARATH	Transcription factor bHLH62 (Basic helix-loop-helix protein 62) (AtbHLH62) (bHLH 62) (Transcription factor EN 85) (bHLH transcription factor bHLH062)	BHLH62 CIB3 EN85 At3g07340 F21O3.5			nucleus [GO:0005634]; DNA-binding transcription factor activity [GO:0003700]; protein dimerization activity [GO:0046983]; transcription cis-regulatory region binding [GO:0000976]; regulation of DNA-templated transcription [GO:0006355]	GO:0000976; GO:0003700; GO:0005634; GO:0006355; GO:0046983			1.2035	1.81109	0.716603	8.44565	8.31291	10.8522	3.2218	4.53052	4.94505
NbD044654	209.877	2.03996	Up	0.256997	7.93766	2.06e-15	2.92e-13	F4KGY6	RVE1_ARATH	Protein REVEILLE 1	RVE1 At5g17300 MKP11.15	Morning-phased transcription factor integrating the circadian clock and auxin pathways. Binds to the evening element (EE) of promoters. Does not act within the central clock, but regulates free auxin levels in a time-of-day specific manner. Positively regulates the expression of YUC8 during the day, but has no effect during the night. Negative regulator of freezing tolerance. {ECO:0000269|PubMed:…		nucleus [GO:0005634]; DNA binding [GO:0003677]; DNA-binding transcription factor activity [GO:0003700]; auxin-activated signaling pathway [GO:0009734]; circadian rhythm [GO:0007623]; regulation of auxin biosynthetic process [GO:0010600]; regulation of DNA-templated transcription [GO:0006355]	GO:0003677; GO:0003700; GO:0005634; GO:0006355; GO:0007623; GO:0009734; GO:0010600			23.5562	17.9722	18.2174	3.4725	3.48534	5.22682	10.3421	10.1455	13.4951
NbD029031	2353.05	2.95829	Up	0.372899	7.93323	2.14e-15	3.01e-13	Q339N5	CSLH1_ORYSJ	Cellulose synthase-like protein H1 (EC 2.4.1.-) (OsCslH1)	CSLH1 Os10g0341700 LOC_Os10g20090 OSJNBa0035F15.9	Thought to be a Golgi-localized beta-glycan synthase that polymerize the backbones of noncellulosic polysaccharides (hemicelluloses) of plant cell wall.		Golgi membrane [GO:0000139]; plasma membrane [GO:0005886]; cellulose synthase (UDP-forming) activity [GO:0016760]; mannan synthase activity [GO:0051753]; cell wall organization [GO:0071555]; cellulose biosynthetic process [GO:0030244]; plant-type primary cell wall biogenesis [GO:0009833]	GO:0000139; GO:0005886; GO:0009833; GO:0016760; GO:0030244; GO:0051753; GO:0071555	Glycosyltransferase 2 family, Plant cellulose synthase-like H subfamily		196.668	190.482	67.1766	20.0654	15.2098	13.7491	35.2446	19.7892	22.7166
NbD009165	679.624	2.05015	Up	0.25867	7.92575	2.27e-15	3.18e-13	Q9ZNR0	C78A6_ARATH	Cytochrome P450 78A6 (EC 1.14.-.-) (Protein ENHANCER OF DA1-1)	CYP78A6 EOD3 At2g46660 T3A4.4	Plays a role in seed and fruit development. Functions probably in association with CYP78A9 in the regulation of seed growth. Acts maternally to promote seed growth. {ECO:0000269|PubMed:22251317}.		membrane [GO:0016020]; heme binding [GO:0020037]; iron ion binding [GO:0005506]; monooxygenase activity [GO:0004497]; oxidoreductase activity, acting on paired donors, with incorporation or reduction of molecular oxygen [GO:0016705]; seed development [GO:0048316]	GO:0004497; GO:0005506; GO:0016020; GO:0016705; GO:0020037; GO:0048316	Cytochrome P450 family		77.9519	38.1722	54.7131	9.51421	13.051	11.8971	4.13424	1.60327	2.31293
NbD041374	905.3	-1.25242	Down	0.158065	-7.92344	2.31e-15	3.23e-13	Q9SI52	P4KG7_ARATH	Phosphatidylinositol 4-kinase gamma 7 (AtPI4Kgamma7) (PI-4Kgamma7) (PI4K gamma 7) (EC 2.7.1.67) (Ubiquitin-like domain kinase gamma 7) (UbDK gamma 7)	PI4KG7 PI4KGAMMA7 UBDKGAMMA7 At2g03890 T18C20.9	The phosphorylation of phosphatidylinositol (PI) to PI4P is the first committed step in the generation of phosphatidylinositol 4,5-bisphosphate (PIP2), a precursor of the second messenger inositol 1,4,5-trisphosphate (InsP3) (By similarity). Undergoes autophosphorylation and phosphorylates serine/threonine residues of protein substrates (PubMed:17880284). {ECO:0000250|UniProtKB:Q9BTU6, ECO:000026…		1-phosphatidylinositol 4-kinase activity [GO:0004430]; ATP binding [GO:0005524]; phosphatidylinositol phosphate biosynthetic process [GO:0046854]; protein autophosphorylation [GO:0046777]	GO:0004430; GO:0005524; GO:0046777; GO:0046854	PI3/PI4-kinase family, Type II PI4K subfamily		21.6927	23.6376	23.1231	43.7704	43.8769	49.9457	19.0522	19.2827	18.3303
NbD033210	143.371	2.8732	Up	0.362961	7.91599	2.45e-15	3.41e-13	O04209	CLC2_ARATH	Clathrin light chain 2	CLC2 At2g40060 T28M21.22	Clathrin is the major protein of the polyhedral coat of coated pits and vesicles.		cell plate [GO:0009504]; chloroplast envelope [GO:0009941]; clathrin coat of coated pit [GO:0030132]; clathrin coat of trans-Golgi network vesicle [GO:0030130]; cytoskeleton [GO:0005856]; Golgi apparatus [GO:0005794]; phragmoplast [GO:0009524]; identical protein binding [GO:0042802]; structural molecule activity [GO:0005198]; intracellular protein transport [GO:0006886]; vesicle-mediated transpor…	GO:0005198; GO:0005794; GO:0005856; GO:0006886; GO:0009504; GO:0009524; GO:0009941; GO:0016192; GO:0030130; GO:0030132; GO:0042802	Clathrin light chain family		37.298	20.2373	26.0507	3.30557	1.91635	4.23478	15.7163	9.88769	16.2675
NbD015777	167.749	2.03882	Up	0.258196	7.89643	2.87e-15	3.98e-13	A0A3Q7I5Y9	ERFC3_SOLLC	Ethylene-response factor C3 (Sl.ERF.C.3) (Ethylene-responsive element-binding factor C3) (Ethylene-responsive transcription factor C3)	ERF.C.3 Solyc09g066360	Transcription activator that binds to the GCC-box cis-acting elements found in the promoter regions of ethylene-responsive genes (PubMed:23057995). Acts downstream of MYC2 in the jasmonate-mediated response to Botrytis cinerea infection (PubMed:28733419). With MYC2 forms a transcription module that regulates pathogen-responsive genes (PubMed:28733419). {ECO:0000269|PubMed:23057995, ECO:0000269|Pu…		nucleus [GO:0005634]; DNA-binding transcription factor activity [GO:0003700]; sequence-specific DNA binding [GO:0043565]; defense response [GO:0006952]; ethylene-activated signaling pathway [GO:0009873]; positive regulation of DNA-templated transcription [GO:0045893]; regulation of defense response [GO:0031347]; regulation of ethylene-activated signaling pathway [GO:0010104]	GO:0003700; GO:0005634; GO:0006952; GO:0009873; GO:0010104; GO:0031347; GO:0043565; GO:0045893	AP2/ERF transcription factor family, ERF subfamily		35.2028	27.7141	29.8074	5.46326	8.06933	5.4303	1.11547	1.49358	0.753567
NbD027538	37.0931	4.73016	Up	0.601972	7.85778	3.91e-15	5.39e-13	Q93ZL5	CDF2_ARATH	Cyclic dof factor 2 (Dof zinc finger protein DOF5.2) (AtDOF5.2)	CDF2 DOF5.2 At5g39660 MIJ24.16	Transcription factor that binds specifically to a 5'-AA[AG]G-3' consensus core sequence (By similarity). Regulates a photoperiodic flowering response. Transcriptional repressor of 'CONSTANS' expression. The stability of CDF2 is controlled by 'GIGANTEA' and redundantly by ADO3, ADO2 and/or ADO1. {ECO:0000250, ECO:0000269|PubMed:19619493}.		nucleus [GO:0005634]; DNA-binding transcription factor activity [GO:0003700]; metal ion binding [GO:0046872]; transcription cis-regulatory region binding [GO:0000976]; flower development [GO:0009908]; regulation of DNA-templated transcription [GO:0006355]	GO:0000976; GO:0003700; GO:0005634; GO:0006355; GO:0009908; GO:0046872			5.78721	5.10907	4.26691	0.266477	0.066914	0.129576	2.60844	1.88886	3.70178
NbD042776	292.098	1.59939	Up	0.203601	7.85551	3.98e-15	5.47e-13	Q0WNP8	IQD9_ARATH	Protein IQ-DOMAIN 9 (AtIQD9)	IQD9 At2g33990 T14G11.11	May be involved in cooperative interactions with calmodulins or calmodulin-like proteins (By similarity). Recruits calmodulin proteins to microtubules, thus being a potential scaffold in cellular signaling and trafficking (By similarity). May associate with nucleic acids and regulate gene expression at the transcriptional or post-transcriptional level (By similarity). {ECO:0000250|UniProtKB:Q9SF3…		nuclear body [GO:0016604]; calmodulin binding [GO:0005516]	GO:0005516; GO:0016604	IQD family		45.374	37.1298	32.1682	10.0226	10.7624	10.8897	26.2619	16.4973	15.8648
NbD019177	536.415	-1.24618	Down	0.158655	-7.85465	4.01e-15	5.48e-13	Q4LDF9	OEP37_PEA	Outer envelope pore protein 37, chloroplastic (Chloroplastic outer envelope pore protein of 37 kDa) (PsOEP37)	OEP37	Voltage-dependent peptide-sensitive high conductance rectifying cation channel with a strong affinity for TIC32 that is imported into the chloroplast. Conductance is pH-dependent decreasing with decreasing pH values. {ECO:0000269|PubMed:16624824}.		chloroplast inner membrane [GO:0009706]; chloroplast outer membrane [GO:0009707]; pore complex [GO:0046930]; identical protein binding [GO:0042802]; monoatomic ion channel activity [GO:0005216]; porin activity [GO:0015288]; monoatomic cation transport [GO:0006812]	GO:0005216; GO:0006812; GO:0009706; GO:0009707; GO:0015288; GO:0042802; GO:0046930	Plastid outer envelope porin OEP37 (TC 1.B.47) family		26.1722	24.5727	26.3784	51.3263	49.264	53.5342	49.0401	44.1621	39.8454
NbD029811	132.824	2.14541	Up	0.273415	7.84671	4.27e-15	5.82e-13	Q9SY69	PPR29_ARATH	Pentatricopeptide repeat-containing protein At1g10270 (Protein GLUTAMINE-RICH PROTEIN 23)	GRP23 At1g10270 F14N23.15	May function as a transcriptional regulator essential for early embryogenesis. {ECO:0000269|PubMed:16489121}.		mitochondrion [GO:0005739]; nucleus [GO:0005634]; cell division [GO:0051301]; embryo development ending in seed dormancy [GO:0009793]	GO:0005634; GO:0005739; GO:0009793; GO:0051301	PPR family, P subfamily	The WQQ domain consists of a repetition of W-x(2)-Q-x(4)-Q-x(2) motifs.	7.10327	4.48016	6.44072	1.14366	0.991367	1.2815	4.64998	3.70026	3.78569
NbD017313	272.031	2.32149	Up	0.295918	7.84506	4.33e-15	5.87e-13	O82117	CO3_ORYSJ	Zinc finger protein CO3 (Protein CONSTANS-like CO3) (OsCO3)	CO3 Os09g0240200 LOC_Os09g06464 OJ1178_D01.3	Probable transcription factor involved in the regulation of flowering time under short day (SD) conditions. Functions as a repressor of flowering under SD conditions, independently of HD1, EHD1, MADS50 and MADS51. Controls flowering time under SD conditions by negatively regulating the expression of HD3A and FTL. {ECO:0000269|PubMed:18449564}.		nucleus [GO:0005634]; DNA binding [GO:0003677]; zinc ion binding [GO:0008270]; flower development [GO:0009908]; negative regulation of short-day photoperiodism, flowering [GO:0048577]; regulation of flower development [GO:0009909]; regulation of photoperiodism, flowering [GO:2000028]	GO:0003677; GO:0005634; GO:0008270; GO:0009908; GO:0009909; GO:0048577; GO:2000028	CONSTANS family		58.9102	33.7467	41.0181	8.55956	8.52273	5.18942	50.3075	26.5554	28.6061
NbD042292	341.24	-2.73523	Down	0.348696	-7.84417	4.36e-15	5.89e-13	Q9LEX0	P2A13_ARATH	F-box protein PP2-A13 (Protein PHLOEM PROTEIN 2-LIKE A13) (AtPP2-A13) (SKP1-interacting partner 9)	PP2A13 SKIP9 At3g61060 T27I15.150	Component of SCF(ASK-cullin-F-box) E3 ubiquitin ligase complexes, which may mediate the ubiquitination and subsequent proteasomal degradation of target proteins. {ECO:0000250}.	Protein modification; protein ubiquitination.	nucleus [GO:0005634]; protein ubiquitination [GO:0016567]	GO:0005634; GO:0016567		The F-box is necessary for the interaction with ASK proteins. {ECO:0000250}.	14.1222	5.71372	5.16657	47.6196	41.4602	49.9655	1.75313	5.87355	3.14925
NbD007323	185.398	-2.14582	Down	0.273698	-7.84013	4.5e-15	6.06e-13	Q42561	FATA1_ARATH	Oleoyl-acyl carrier protein thioesterase 1, chloroplastic (EC 3.1.2.14) (18:0-acyl-carrier protein thioesterase) (18:0-ACP thioesterase) (Acyl-[acyl-carrier-protein] hydrolase)	FATA FATA1 At3g25110 MJL12.5	Plays an essential role in chain termination during de novo fatty acid synthesis. Possesses high thioesterase activity for oleoyl-ACP versus other acyl-ACPs. Substrate preference is 18:1 > 18:0 > 16:1. {ECO:0000269|PubMed:12061798, ECO:0000269|PubMed:22002626}.		chloroplast [GO:0009507]; acyl-[acyl-carrier-protein] hydrolase activity [GO:0016297]; oleoyl-[acyl-carrier-protein] hydrolase activity [GO:0004320]; fatty acid biosynthetic process [GO:0006633]	GO:0004320; GO:0006633; GO:0009507; GO:0016297	Acyl-ACP thioesterase family		18.0039	14.3607	10.3445	47.6235	57.3638	52.6872	13.1705	12.4974	12.8915
NbD048453	82.2521	-5.69918	Down	0.728086	-7.82763	4.97e-15	6.66e-13	Q492W6	6PGL_BLOPB	6-phosphogluconolactonase (6-P-gluconolactonase) (EC 3.1.1.31)	pgl BPEN_351	Catalyzes the hydrolysis of 6-phosphogluconolactone to 6-phosphogluconate. {ECO:0000255|HAMAP-Rule:MF_01605}.	Carbohydrate degradation; pentose phosphate pathway; D-ribulose 5-phosphate from D-glucose 6-phosphate (oxidative stage): step 2/3. {ECO:0000255|HAMAP-Rule:MF_01605}.	6-phosphogluconolactonase activity [GO:0017057]; glucose metabolic process [GO:0006006]; pentose-phosphate shunt [GO:0006098]	GO:0006006; GO:0006098; GO:0017057	Cycloisomerase 2 family		0	0	0.879759	21.0309	12.9841	17.2798	0	0	0
NbD035836	70.8679	-3.11276	Down	0.397927	-7.82242	5.18e-15	6.91e-13	Q8LGJ5	PCO2_ARATH	Plant cysteine oxidase 2 (AtPCO2) (EC 1.13.11.20) (Hypoxia-responsive unknown protein 43)	PCO2 HUP43 At5g39890 MYH19.8	Catalyzes the oxidation of N-terminal cysteine residues (N-Cys), thus preparing the protein for N-end rule pathway-mediated proteasomal degradation, upstream of the N-end rule enzymes ATE1, ATE2 and PRT6 (PubMed:24599061, PubMed:29848548, PubMed:33207269). Controls the preparation of the group VII ethylene response factor (ERF-VII) proteins for degradation via the 26S proteasome N-end rule pathwa…		cytosol [GO:0005829]; nucleus [GO:0005634]; cysteine dioxygenase activity [GO:0017172]; iron ion binding [GO:0005506]; cellular response to hypoxia [GO:0071456]; detection of hypoxia [GO:0070483]; peptidyl-cysteine oxidation [GO:0018171]; response to hypoxia [GO:0001666]	GO:0001666; GO:0005506; GO:0005634; GO:0005829; GO:0017172; GO:0018171; GO:0070483; GO:0071456	Cysteine dioxygenase family		1.45774	1.08385	1.53648	10.2354	10.583	11.0881	3.10125	3.04204	3.04604
NbD029828	94.4351	2.82603	Up	0.361394	7.8198	5.29e-15	7.03e-13	O81007	GT7_ARATH	Putative glycosyltransferase 7 (AtGT7) (EC 2.4.-.-)	GT7 GTL6 At2g22900 T20K9.110	Probable glycosyltransferase that may be involved in the biosynthesis of xyloglucan. {ECO:0000250|UniProtKB:Q9CA75}.		endosome [GO:0005768]; Golgi apparatus [GO:0005794]; Golgi membrane [GO:0000139]; trans-Golgi network [GO:0005802]; galactosyltransferase activity [GO:0008378]; transcription cis-regulatory region binding [GO:0000976]; galactoglucomannan metabolic process [GO:0010392]; galactomannan biosynthetic process [GO:0051070]; mucilage biosynthetic process [GO:0010192]; seed coat development [GO:0010214]	GO:0000139; GO:0000976; GO:0005768; GO:0005794; GO:0005802; GO:0008378; GO:0010192; GO:0010214; GO:0010392; GO:0051070	Glycosyltransferase 34 family		11.6202	7.16579	11.0841	0.748259	1.61725	1.14773	8.15478	7.92924	6.23525
NbD034016	984.055	1.6373	Up	0.209477	7.81613	5.45e-15	7.21e-13	Q9C5L3	GLPT1_ARATH	Putative glycerol-3-phosphate transporter 1 (G-3-P transporter 1) (Glycerol-3-phosphate permease 1) (AtG3Pp1) (G-3-P permease 1) (Protein PHOSPHATE STARVATION-INDUCED GENE 3) (AtPS3)	At3g47420 T21L8.170			membrane [GO:0016020]; transmembrane transporter activity [GO:0022857]; carbohydrate transport [GO:0008643]; phosphate ion homeostasis [GO:0055062]	GO:0008643; GO:0016020; GO:0022857; GO:0055062	Major facilitator superfamily, Organophosphate:Pi antiporter (OPA) (TC 2.A.1.4) family		87.5281	84.5859	62.6746	22.6788	22.7145	18.0099	71.7175	37.5993	38.5401
NbD007938	1684.64	1.63238	Up	0.209095	7.80689	5.86e-15	7.73e-13	P32811	PHSH_SOLTU	Alpha-glucan phosphorylase, H isozyme (EC 2.4.1.1) (Starch phosphorylase H)		Phosphorylase is an important allosteric enzyme in carbohydrate metabolism. Enzymes from different sources differ in their regulatory mechanisms and in their natural substrates. However, all known phosphorylases share catalytic and structural properties.		cytoplasm [GO:0005737]; glycogen phosphorylase activity [GO:0008184]; linear malto-oligosaccharide phosphorylase activity [GO:0102250]; pyridoxal phosphate binding [GO:0030170]; SHG alpha-glucan phosphorylase activity [GO:0102499]; glycogen catabolic process [GO:0005980]	GO:0005737; GO:0005980; GO:0008184; GO:0030170; GO:0102250; GO:0102499	Glycogen phosphorylase family		88.5494	78.212	81.5882	19.1803	18.872	29.3382	90.239	75.8301	94.0185
NbD033203	681.635	-1.37787	Down	0.176536	-7.80504	5.95e-15	7.81e-13	K4BVL1	SPA_SOLLC	Protein SPA, chloroplastic (Sugar partition-affecting protein)	SPA Solyc04g081320	Participates in determining harvest index (HI) by affecting source-sink carbon distribution. Up-regulates the conversion of fixed carbon to exportable sugars. {ECO:0000269|PubMed:24372694}.		chloroplast [GO:0009507]; chloroplast thylakoid membrane [GO:0009535]; protein disulfide isomerase activity [GO:0003756]; photosystem II repair [GO:0010206]	GO:0003756; GO:0009507; GO:0009535; GO:0010206			60.0931	65.8463	68.8959	151.697	131.163	144.07	99.47	145.154	128.3
NbD045381	341.539	2.48994	Up	0.319113	7.80269	6.06e-15	7.91e-13	A6YIH8	C7D55_HYOMU	Premnaspirodiene oxygenase (HPO) (EC 1.14.14.151) (Cytochrome P450 71D55)	CYP71D55	Involved in the biosynthesis of solavetivone, a potent antifungal phytoalexin. Catalyzes the successive and independent hydroxylations of premnaspirodiene and solavetivol. The first hydroxylation step is 3-fold more efficient than the second hydroxylation reaction.		membrane [GO:0016020]; heme binding [GO:0020037]; iron ion binding [GO:0005506]; monooxygenase activity [GO:0004497]; oxidoreductase activity, acting on paired donors, with incorporation or reduction of molecular oxygen [GO:0016705]	GO:0004497; GO:0005506; GO:0016020; GO:0016705; GO:0020037	Cytochrome P450 family		48.3241	24.7624	21.4948	4.7706	4.00199	5.19755	36.5259	28.2153	27.8166
NbD001588	487.963	1.45021	Up	0.185868	7.80238	6.08e-15	7.91e-13	O80452	AMPD_ARATH	AMP deaminase (AtAMPD) (EC 3.5.4.6) (Protein EMBRYONIC FACTOR 1)	AMPD FAC1 At2g38280 F16M14.21	AMP deaminase plays a critical role in energy metabolism. Essential for the transition from zygote to embryo. {ECO:0000269|PubMed:15918887}.	Purine metabolism; IMP biosynthesis via salvage pathway; IMP from AMP: step 1/1.	endoplasmic reticulum [GO:0005783]; intracellular membrane-bounded organelle [GO:0043231]; membrane [GO:0016020]; AMP deaminase activity [GO:0003876]; ATP binding [GO:0005524]; metal ion binding [GO:0046872]; protein histidine kinase binding [GO:0043424]; embryo development ending in seed dormancy [GO:0009793]; IMP salvage [GO:0032264]	GO:0003876; GO:0005524; GO:0005783; GO:0009793; GO:0016020; GO:0032264; GO:0043231; GO:0043424; GO:0046872	Metallo-dependent hydrolases superfamily, Adenosine and AMP deaminases family		28.3396	20.2492	21.1207	7.13606	6.77375	7.44197	12.5174	7.87018	10.6409
NbD049317	2014.53	-1.49047	Down	0.191601	-7.77904	7.31e-15	9.48e-13	Q9ZRR5	TBA3_HORVU	Tubulin alpha-3 chain (EC 3.6.5.-)	TUBA3 ATUB3	Tubulin is the major constituent of microtubules, a cylinder consisting of laterally associated linear protofilaments composed of alpha- and beta-tubulin heterodimers. Microtubules grow by the addition of GTP-tubulin dimers to the microtubule end, where a stabilizing cap forms. Below the cap, tubulin dimers are in GDP-bound state, owing to GTPase activity of alpha-tubulin.		cytoplasm [GO:0005737]; microtubule [GO:0005874]; GTP binding [GO:0005525]; hydrolase activity [GO:0016787]; metal ion binding [GO:0046872]; structural constituent of cytoskeleton [GO:0005200]; microtubule-based process [GO:0007017]	GO:0005200; GO:0005525; GO:0005737; GO:0005874; GO:0007017; GO:0016787; GO:0046872	Tubulin family		62.3139	53.3172	76.4724	125.75	158.974	170.576	155.956	182.038	170.935
NbD021191	175.524	2.56958	Up	0.330458	7.77583	7.5e-15	9.69e-13	Q4UKR8	HSPC2_RICFE	Small heat shock protein C2	hspC2 RF_1004					Small heat shock protein (HSP20) family		35.6031	38.3832	21.4685	3.69248	5.90604	3.89451	27.5749	14.5696	28.9371
NbD003397	212.825	-2.74223	Down	0.352982	-7.76875	7.93e-15	1.02e-12	O23310	NFYB3_ARATH	Nuclear transcription factor Y subunit B-3 (AtNF-YB-3) (AtNF-YB3) (Transcriptional activator HAP3C)	NFYB3 HAP3C At4g14540 dl3310w FCAALL.252	Component of the NF-Y/HAP transcription factor complex (By similarity). The NF-Y complex stimulates the transcription of various genes by recognizing and binding to a CCAAT motif in promoters (By similarity). Promotes the expression of heat stress-inducible genes by contributing to the formation of a heat stress-specific transcriptional complex with NF-Y subunits (e.g. DPB3-1, NF-YA2 and NF-YB3) …		CCAAT-binding factor complex [GO:0016602]; cytosol [GO:0005829]; nucleus [GO:0005634]; DNA-binding transcription activator activity, RNA polymerase II-specific [GO:0001228]; DNA-binding transcription factor activity [GO:0003700]; protein heterodimerization activity [GO:0046982]; sequence-specific DNA binding [GO:0043565]; positive regulation of DNA-templated transcription [GO:0045893]; response t…	GO:0001228; GO:0003700; GO:0005634; GO:0005829; GO:0009408; GO:0009414; GO:0016602; GO:0043565; GO:0045893; GO:0046982	NFYB/HAP3 subunit family		5.12489	5.64662	12.96	48.7572	43.4943	47.8049	12.8378	22.3411	19.5886
NbD021847	604.907	-1.28327	Down	0.165312	-7.76271	8.31e-15	1.07e-12	Q9SZU7	KAI2_ARATH	Probable esterase KAI2 (Protein DWARF-14-like) (Protein D14-like) (Protein HYPOSENSITIVE TO LIGHT) (Protein KARRIKIN INSENSITIVE 2)	KAI2 D14L HTL At4g37470 F6G17.120	Involved in seed germination and seedling development. Essential for plant responses to karrikins, a class of butenolide compounds, structurally similar to strigolactones, released from burning vegetation that stimulate seed germination and enhance seedling photomorphogenesis. KAI2 is not required for strigolactone-mediated responses, but MAX2 is necessary for responses to karrikins and strigolac…		cytosol [GO:0005829]; nucleus [GO:0005634]; hydrolase activity [GO:0016787]; de-etiolation [GO:0009704]; photomorphogenesis [GO:0009640]; response to karrikin [GO:0080167]	GO:0005634; GO:0005829; GO:0009640; GO:0009704; GO:0016787; GO:0080167	AB hydrolase superfamily		35.3792	31.791	39.1829	75.4796	71.9818	71.1104	80.4601	75.3595	83.6472
NbD042608	2313.55	1.10681	Up	0.142756	7.75316	8.96e-15	1.14e-12	Q8S9J6	ASPA_ARATH	Aspartyl protease family protein At5g10770 (EC 3.4.23.-)	At5g10770 T30N20_40	Probably not redundant with AED1 and not involved in restriction of salicylic acid (SA) or systemic acquired resistance (SAR) signaling. {ECO:0000269|PubMed:24755512}.		plasma membrane [GO:0005886]; side of membrane [GO:0098552]; aspartic-type endopeptidase activity [GO:0004190]; proteolysis [GO:0006508]	GO:0004190; GO:0005886; GO:0006508; GO:0098552	Peptidase A1 family		167.163	143.971	186.677	62.0147	66.5823	65.6583	119.405	102.897	92.2979
NbD032554	559.388	1.75262	Up	0.226443	7.7398	9.96e-15	1.27e-12	A0A3G5BB24	NBS_NARPS	Norbelladine synthase (NpNBS) (EC 4.2.1.-)	NBS	Catalyzes the condensation of tyramine and 3,4-dihydroxybenzaldehyde (3,4-DHBA) to form norbelladine, the common precursor to all Amaryllidaceae alkaloids such as galanthamine, lycorine and haemanthamine, and including haemanthamine- and crinamine-type alkaloids, promising anticancer agents. {ECO:0000269|PubMed:30526483}.	Alkaloid biosynthesis. {ECO:0000269|PubMed:30526483}.	lyase activity [GO:0016829]; alkaloid metabolic process [GO:0009820]; defense response [GO:0006952]	GO:0006952; GO:0009820; GO:0016829	BetVI family		139.568	136.267	186.652	38.7356	31.5603	45.3	75.6172	172.428	163.43
NbD020836	165.502	3.00369	Up	0.388187	7.73774	1.01e-14	1.28e-12	Q9SV13	SUT31_ARATH	Sulfate transporter 3.1 (AST12) (AtST1)	SULTR3;1 ST1 At3g51895 ATEM1.15 F4F15.10	H(+)/sulfate cotransporter that may play a role in the regulation of sulfate assimilation.		chloroplast [GO:0009507]; membrane [GO:0016020]; secondary active sulfate transmembrane transporter activity [GO:0008271]; sulfate transmembrane transporter activity [GO:0015116]; symporter activity [GO:0015293]; sulfate transport [GO:0008272]	GO:0008271; GO:0008272; GO:0009507; GO:0015116; GO:0015293; GO:0016020	SLC26A/SulP transporter (TC 2.A.53) family		16.7208	12.4336	7.65947	1.73849	0.840763	1.21017	5.45774	4.81832	4.10131
NbD017549	72.7146	-3.84165	Down	0.497939	-7.7151	1.21e-14	1.53e-12	Q8GX29	SKI25_ARATH	F-box/kelch-repeat protein SKIP25 (SKP1-interacting partner 25)	SKIP25 At1g31350 T19E23.14	Component of SCF(ASK-cullin-F-box) E3 ubiquitin ligase complexes, which may mediate the ubiquitination and subsequent proteasomal degradation of target proteins. {ECO:0000250}.	Protein modification; protein ubiquitination.	nucleus [GO:0005634]; protein ubiquitination [GO:0016567]	GO:0005634; GO:0016567		The F-box is necessary for the interaction with ASK proteins. {ECO:0000250}.	1.20121	0.312967	0.456779	6.36301	7.73224	9.58482	0.406041	0.396401	0.159207
NbD015484	907.032	2.52593	Up	0.327541	7.71179	1.24e-14	1.56e-12	O04933	SPSA2_CRAPL	Probable sucrose-phosphate synthase 2 (EC 2.4.1.14) (UDP-glucose-fructose-phosphate glucosyltransferase 2)	SPS2	Plays a role in photosynthetic sucrose synthesis by catalyzing the rate-limiting step of sucrose biosynthesis from UDP-glucose and fructose- 6-phosphate. Involved in the regulation of carbon partitioning in the leaves of plants. May regulate the synthesis of sucrose and therefore play a major role as a limiting factor in the export of photoassimilates out of the leaf. Plays a role for sucrose ava…	Glycan biosynthesis; sucrose biosynthesis; sucrose from D-fructose 6-phosphate and UDP-alpha-D-glucose: step 1/2.	sucrose synthase activity [GO:0016157]; sucrose-phosphate synthase activity [GO:0046524]; sucrose biosynthetic process [GO:0005986]	GO:0005986; GO:0016157; GO:0046524	Glycosyltransferase 1 family		50.1262	44.0613	24.5186	6.66519	3.78594	6.79517	24.4107	17.3767	24.6517
NbD028370	880.467	1.08509	Up	0.141092	7.6907	1.46e-14	1.83e-12	Q9LJE5	ECT2_ARATH	YTH domain-containing protein ECT2 (Protein EVOLUTIONARILY CONSERVED C-TERMINAL REGION 2)	ECT2 At3g13460 MRP15.12	Specifically recognizes and binds N6-methyladenosine (m6A)-containing RNAs, and regulates mRNA stability (Probable) (PubMed:29716990, PubMed:29618631). M6A is a modification present at internal sites of mRNAs and some non-coding RNAs and plays a role in mRNA stability and processing (Probable) (PubMed:29716990, PubMed:29618631). Binds preferentially in the 3'UTRs of target genes (PubMed:29716990)…		cytoplasm [GO:0005737]; cytosol [GO:0005829]; nucleus [GO:0005634]; mRNA binding [GO:0003729]	GO:0003729; GO:0005634; GO:0005737; GO:0005829			46.1746	43.8729	47.3426	17.1809	17.6366	19.6605	31.2321	23.8471	25.7472
NbD041277	310.088	4.07847	Up	0.531772	7.66958	1.73e-14	2.15e-12	Q9LQU4	PCR2_ARATH	Protein PLANT CADMIUM RESISTANCE 2 (AtPCR2)	PCR2 At1g14870 F10B6.27	Zinc transporter acting in both zinc extrusion and long-distance zinc transport. Involved in the loading of zinc into the xyleme and in the detoxification of excess zinc at the epidermal cells. Acts independently from the zinc transporters HMA2 and HMA4. May be also involved in cadmium resistance. {ECO:0000269|PubMed:15181212, ECO:0000269|PubMed:20647347}.		plasma membrane [GO:0005886]; response to oxidative stress [GO:0006979]	GO:0005886; GO:0006979	Cornifelin family		46.5345	36.6693	184.659	3.63455	4.76888	4.8723	7.3808	13.4408	28.5761
NbD031062	152.368	2.17754	Up	0.284056	7.6659	1.78e-14	2.21e-12	Q6R567	RMA1_CAPAN	E3 ubiquitin-protein ligase RMA1H1 (EC 2.3.2.27) (Protein RING membrane-anchor 1 homolog 1) (RING-type E3 ubiquitin transferase RMA1H1)	RMA1H1	E3 ubiquitin-protein ligase required for aquaporin levels regulation. {ECO:0000269|PubMed:19234086}.	Protein modification; protein ubiquitination.	endoplasmic reticulum membrane [GO:0005789]; metal ion binding [GO:0046872]; ubiquitin protein ligase activity [GO:0061630]; ubiquitin-protein transferase activity [GO:0004842]; proteasome-mediated ubiquitin-dependent protein catabolic process [GO:0043161]; protein ubiquitination [GO:0016567]; response to cold [GO:0009409]; response to ethylene [GO:0009723]; response to osmotic stress [GO:0006970…	GO:0004842; GO:0005789; GO:0006970; GO:0009409; GO:0009414; GO:0009611; GO:0009723; GO:0016567; GO:0043161; GO:0046872; GO:0061630		The RING-type zinc finger domain is required for E3 ligase activity.	31.401	33.2569	23.1554	5.38352	6.47513	4.42792	19.2415	15.1241	18.2349
NbD036482	847.97	1.43835	Up	0.187766	7.66033	1.85e-14	2.3e-12	Q9SGZ8	FLZ6_ARATH	FCS-Like Zinc finger 6	FLZ6 DUF581-6 At1g78020 F28K19.24	May act as an adapter to facilitate the interaction of SnRK1 complex with effector proteins, conferring tissue- and stimulus-type specific differences in the SnRK1 regulation pathway (PubMed:24600465). Negatively regulates KIN10 leading to a repression of the SnRK1 signaling pathway (PubMed:29406622). {ECO:0000269|PubMed:24600465, ECO:0000269|PubMed:29406622}.		cytoplasm [GO:0005737]; cytosol [GO:0005829]; endoplasmic reticulum [GO:0005783]; nucleus [GO:0005634]; kinase binding [GO:0019900]; metal ion binding [GO:0046872]; response to starvation [GO:0042594]; seedling development [GO:0090351]	GO:0005634; GO:0005737; GO:0005783; GO:0005829; GO:0019900; GO:0042594; GO:0046872; GO:0090351	FLZ family		237.062	212.392	167.354	58.2443	69.8125	63.0591	313.651	153.795	204.344
NbD042743	696.363	-1.10455	Down	0.144206	-7.65956	1.87e-14	2.3e-12	Q66HG4	GALM_RAT	Galactose mutarotase (EC 5.1.3.3) (Aldose 1-epimerase)	Galm	Mutarotase that catalyzes the interconversion of beta-D-galactose and alpha-D-galactose during galactose metabolism. Beta-D-galactose is metabolized in the liver into glucose 1-phosphate, the primary metabolic fuel, by the action of four enzymes that constitute the Leloir GALM, GALK1 (galactokinase), GALT (galactose-1-phosphate uridylyltransferase) and GALE (UDP-galactose-4'-epimerase). Involved …	Carbohydrate metabolism; hexose metabolism. {ECO:0000250|UniProtKB:Q96C23}.; Carbohydrate metabolism; galactose metabolism. {ECO:0000250|UniProtKB:Q96C23}.	cytoplasm [GO:0005737]; aldose 1-epimerase activity [GO:0004034]; carbohydrate binding [GO:0030246]; carbohydrate metabolic process [GO:0005975]; galactose catabolic process via UDP-galactose [GO:0033499]; galactose metabolic process [GO:0006012]; glucose metabolic process [GO:0006006]	GO:0004034; GO:0005737; GO:0005975; GO:0006006; GO:0006012; GO:0030246; GO:0033499	Aldose epimerase family		38.2558	33.9377	35.7117	65.0357	64.787	65.4483	55.3877	49.1221	49.5314
NbD014142	347.501	-1.43381	Down	0.187499	-7.64701	2.06e-14	2.53e-12	Q3UDW8	HGNAT_MOUSE	Heparan-alpha-glucosaminide N-acetyltransferase (EC 2.3.1.78) (Transmembrane protein 76)	Hgsnat D8Ertd354e Tmem76	Lysosomal acetyltransferase that acetylates the non-reducing terminal alpha-glucosamine residue of intralysosomal heparin or heparan sulfate, converting it into a substrate for luminal alpha-N-acetyl glucosaminidase. {ECO:0000269|PubMed:16960811}.		lysosomal lumen [GO:0043202]; lysosomal membrane [GO:0005765]; acyltransferase activity [GO:0016746]; heparan-alpha-glucosaminide N-acetyltransferase activity [GO:0015019]; heparan sulfate proteoglycan catabolic process [GO:0030200]; lysosomal transport [GO:0007041]; protein complex oligomerization [GO:0051259]	GO:0005765; GO:0007041; GO:0015019; GO:0016746; GO:0030200; GO:0043202; GO:0051259			11.7779	9.84253	9.96844	23.5203	22.3915	25.7765	28.416	24.1998	19.3673
NbD050347	346.221	1.87666	Up	0.245771	7.63582	2.24e-14	2.75e-12	Q39013	NAC2_ARATH	NAC domain-containing protein 2 (ANAC002)	NAC002 ATAF1 At1g01720 T1N6.12			nucleus [GO:0005634]; DNA-binding transcription factor activity [GO:0003700]; kinase binding [GO:0019900]; transcription cis-regulatory region binding [GO:0000976]; cellular response to hypoxia [GO:0071456]; negative regulation of abscisic acid-activated signaling pathway [GO:0009788]; response to wounding [GO:0009611]	GO:0000976; GO:0003700; GO:0005634; GO:0009611; GO:0009788; GO:0019900; GO:0071456		The NAC domain includes a DNA-binding domain and a dimerization domain.	59.0401	36.3749	47.5604	11.6977	12.2276	8.61115	12.1893	9.35626	10.7727
NbD002959	271.11	-1.53943	Down	0.201689	-7.63269	2.3e-14	2.8e-12	Q93ZH7	IQD2_ARATH	Protein IQ-DOMAIN 2 (AtIQD2)	IQD2 At5g03040 F15A17.70	May be involved in cooperative interactions with calmodulins or calmodulin-like proteins (By similarity). Recruits calmodulin proteins to microtubules, thus being a potential scaffold in cellular signaling and trafficking (By similarity). May associate with nucleic acids and regulate gene expression at the transcriptional or post-transcriptional level (By similarity). {ECO:0000250|UniProtKB:Q9SF3…		cytoplasm [GO:0005737]; cytoskeleton [GO:0005856]; nucleus [GO:0005634]; plasma membrane [GO:0005886]; calmodulin binding [GO:0005516]	GO:0005516; GO:0005634; GO:0005737; GO:0005856; GO:0005886	IQD family		10.1295	7.39178	9.45149	20.477	23.2588	22.707	14.3754	13.7631	13.1614
NbD021674	41852.6	-1.72394	Down	0.226101	-7.62467	2.45e-14	2.97e-12	P27489	CB23_SOLLC	Chlorophyll a-b binding protein 13, chloroplastic (LHCII type III CAB-13)	CAB13 LHBC1	The light-harvesting complex (LHC) functions as a light receptor, it captures and delivers excitation energy to photosystems with which it is closely associated.		chloroplast thylakoid membrane [GO:0009535]; photosystem I [GO:0009522]; photosystem II [GO:0009523]; chlorophyll binding [GO:0016168]; metal ion binding [GO:0046872]; photosynthesis, light harvesting in photosystem I [GO:0009768]; response to light stimulus [GO:0009416]	GO:0009416; GO:0009522; GO:0009523; GO:0009535; GO:0009768; GO:0016168; GO:0046872	Light-harvesting chlorophyll a/b-binding (LHC) protein family	The N-terminus of the protein extends into the stroma where it is involved with adhesion of granal membranes and post-translational modifications; both are believed to mediate the distribution of excitation energy between photosystems I and II.	1506.52	2465.74	1982.1	5711.06	5558.47	5399.84	1432.9	2038.53	2048.33
NbD017043	694.839	-1.1331	Down	0.148701	-7.61997	2.54e-14	3.07e-12	Q9SGE0	AXS2_ARATH	UDP-D-apiose/UDP-D-xylose synthase 2	AXS2 At1g08200 T23G18.6	Catalyzes the conversion of UDP-D-glucuronate to a mixture of UDP-D-apiose and UDP-D-xylose. D-Apiose (3-C-hydroxymethyl-d-erythrose) is the only plant cell wall monosaccharide with a branched carbon skeleton and is found in rhamnogalacturonan II (RG-II), apiogalacturonan, and several apioglycosides (By similarity). {ECO:0000250}.		apoplast [GO:0048046]; cytoplasm [GO:0005737]; cytosol [GO:0005829]; extracellular region [GO:0005576]; carboxy-lyase activity [GO:0016831]; cell wall organization [GO:0071555]	GO:0005576; GO:0005737; GO:0005829; GO:0016831; GO:0048046; GO:0071555	NAD(P)-dependent epimerase/dehydratase family		34.3369	28.2643	29.6546	54.0289	57.0982	58.7533	55.1342	46.6123	45.1967
NbD038140	426.872	1.79072	Up	0.235046	7.61858	2.56e-14	3.09e-12	P42736	RAP23_ARATH	Ethylene-responsive transcription factor RAP2-3 (Cadmium-induced protein AS30) (Ethylene response factor 72) (ERF72) (Ethylene-responsive element binding protein) (AtEBP) (Protein RELATED TO APETALA2 3) (Related to AP2 3)	RAP2-3 EBP ERF072 At3g16770 MGL6.1 MGL6.24	Probably acts as a transcriptional activator. Binds to the GCC-box pathogenesis-related promoter element. May be involved in the regulation of gene expression by stress factors and by components of stress signal transduction pathways (By similarity). {ECO:0000250, ECO:0000269|PubMed:9159183}.		cytoplasm [GO:0005737]; nucleus [GO:0005634]; plasma membrane [GO:0005886]; DNA binding [GO:0003677]; DNA-binding transcription factor activity [GO:0003700]; transcription cis-regulatory region binding [GO:0000976]; cell death [GO:0008219]; ethylene-activated signaling pathway [GO:0009873]; heat acclimation [GO:0010286]; positive regulation of DNA-templated transcription [GO:0045893]; response to…	GO:0000976; GO:0003677; GO:0003700; GO:0005634; GO:0005737; GO:0005886; GO:0008219; GO:0009723; GO:0009735; GO:0009753; GO:0009873; GO:0010286; GO:0045893; GO:0051707	AP2/ERF transcription factor family, ERF subfamily		80.0104	74.7396	50.3162	16.6327	17.8564	15.1818	41.3433	22.1923	27.975
NbD045031	1166.4	1.60647	Up	0.210931	7.61608	2.61e-14	3.14e-12	G0S3B8	VPS13_CHATD	Intermembrane lipid transfer protein VPS13 (Vacuolar protein sorting-associated protein 13)	VPS13 CTHT_0020450	Mediates the transfer of lipids between membranes at organelle contact sites (By similarity). Binds phospholipids, including phosphatidylcholine (PC), phosphatidylethanolamine (PE), phosphatidic acid (PA), and phosphatidylserine (PS) (PubMed:30093493). May play a role in mitochondrial lipid homeostasis, Golgi vesicle transport, reticulophagy, actin cytoskeleton organization and formation of the p…		membrane [GO:0016020]; phospholipid binding [GO:0005543]; phospholipid transfer activity [GO:0120014]; intermembrane lipid transfer [GO:0120009]	GO:0005543; GO:0016020; GO:0120009; GO:0120014	VPS13 family		14.9252	14.3082	9.5922	3.42211	3.70548	3.59439	4.48661	4.16081	4.29991
NbD021918	2584.41	2.89784	Up	0.380622	7.61342	2.67e-14	3.2e-12	Q8RWS6	FRO6_ARATH	Ferric reduction oxidase 6 (AtFRO6) (EC 1.16.1.7) (Ferric-chelate reductase 6)	FRO6 At5g49730 K2I5.9	Ferric chelate reductase involved in iron uptake by shoot and leaf cells. May participate in the transport of electrons to a Fe(3+) ion via FAD and heme intermediates. {ECO:0000269|PubMed:16006655, ECO:0000269|PubMed:18647837, ECO:0000269|PubMed:21104018}.		plasma membrane [GO:0005886]; plastid [GO:0009536]; ferric-chelate reductase activity [GO:0000293]; metal ion binding [GO:0046872]; monoatomic ion transport [GO:0006811]; response to light stimulus [GO:0009416]	GO:0000293; GO:0005886; GO:0006811; GO:0009416; GO:0009536; GO:0046872	Ferric reductase (FRE) family		160.135	262.208	76.4508	20.1302	18.2724	18.4567	125.016	60.2496	89.4315
NbD006704	103.905	2.16021	Up	0.283813	7.61138	2.71e-14	3.24e-12	Q56YU0	AL2C4_ARATH	Aldehyde dehydrogenase family 2 member C4 (EC 1.2.1.3) (ALDH1a) (Protein REDUCED EPIDERMAL FLUORESCENCE 1)	ALDH2C4 REF1 At3g24503 MOB24.3	Involved in ferulic acid and sinapic acid biosynthesis by oxidation of conyferylaldehyde and sinapaldehyde, respectively. Can oxidize L-lactaldehyde. Possesses activity on acetaldehyde and glycolaldehyde in vitro. {ECO:0000269|PubMed:11999848, ECO:0000269|PubMed:14729911}.		cytosol [GO:0005829]; aldehyde dehydrogenase (NAD+) activity [GO:0004029]; coniferyl-aldehyde dehydrogenase activity [GO:0050269]; glyceraldehyde-3-phosphate dehydrogenase (NAD+) (non-phosphorylating) activity [GO:0043878]; phenylpropanoid biosynthetic process [GO:0009699]	GO:0004029; GO:0005829; GO:0009699; GO:0043878; GO:0050269	Aldehyde dehydrogenase family		9.16641	7.86016	10.6723	1.81377	1.95822	1.47714	3.37162	3.94672	3.20415
NbD030908	1366.75	1.3872	Up	0.1825	7.60109	2.94e-14	3.49e-12	Q9LF79	ACA8_ARATH	Calcium-transporting ATPase 8, plasma membrane-type (EC 7.2.2.10) (Ca(2+)-ATPase isoform 8)	ACA8 At5g57110 MUL3.5	This magnesium-dependent enzyme catalyzes the hydrolysis of ATP coupled with the translocation of calcium from the cytosol out of the cell.		plasma membrane [GO:0005886]; plasmodesma [GO:0009506]; plastid [GO:0009536]; ATP binding [GO:0005524]; ATP hydrolysis activity [GO:0016887]; calmodulin binding [GO:0005516]; metal ion binding [GO:0046872]; P-type calcium transporter activity [GO:0005388]; protein self-association [GO:0043621]; response to nematode [GO:0009624]	GO:0005388; GO:0005516; GO:0005524; GO:0005886; GO:0009506; GO:0009536; GO:0009624; GO:0016887; GO:0043621; GO:0046872	Cation transport ATPase (P-type) (TC 3.A.3) family, Type IIB subfamily	The N-terminus contains an autoinhibitory calmodulin-binding domain, which binds calmodulin in a calcium-dependent fashion.	51.5125	41.5568	58.8721	14.245	16.0371	18.5667	98.9726	69.9773	72.2825
NbD051426	1713.51	-1.09739	Down	0.144408	-7.59925	2.98e-14	3.53e-12	O65837	LCYE_SOLLC	Lycopene epsilon cyclase, chloroplastic (EC 5.5.1.18)	CRTL-E-1	Catalyzes the single cyclization reaction which converts lycopene to delta-carotene and neurosporene to alpha-zeacarotene. Required for lutein biosynthesis. {ECO:0000250|UniProtKB:Q38932}.	Carotenoid biosynthesis; alpha-zeacarotene biosynthesis. {ECO:0000305}.; Carotenoid biosynthesis; delta-carotene biosynthesis. {ECO:0000305}.	chloroplast membrane [GO:0031969]; intramolecular oxidoreductase activity [GO:0016860]; oxidoreductase activity, acting on paired donors, with incorporation or reduction of molecular oxygen [GO:0016705]; carotenoid biosynthetic process [GO:0016117]	GO:0016117; GO:0016705; GO:0016860; GO:0031969	Lycopene cyclase family		53.3282	57.5984	59.6806	101.741	98.9119	107.054	37.0251	57.7079	63.6923
NbD026764	86.7119	-2.59537	Down	0.34156	-7.59857	2.99e-14	3.53e-12	F4JLP5	PLPD2_ARATH	Dihydrolipoyl dehydrogenase 2, chloroplastic (ptLPD2) (EC 1.8.1.4) (Dihydrolipoamide dehydrogenase 2) (Protein LIPOAMIDE DEHYDROGENASE 2) (Pyruvate dehydrogenase complex E3 subunit 2) (E3-2) (PDC-E3 2)	LPD2 At4g16155 FCAALL.61	Lipoamide dehydrogenase is a component of the plastidial pyruvate dehydrogenase complex (PDC). {ECO:0000269|PubMed:11056213}.		chloroplast [GO:0009507]; chloroplast envelope [GO:0009941]; chloroplast stroma [GO:0009570]; cytosol [GO:0005829]; dihydrolipoyl dehydrogenase activity [GO:0004148]; flavin adenine dinucleotide binding [GO:0050660]; response to arsenic-containing substance [GO:0046685]	GO:0004148; GO:0005829; GO:0009507; GO:0009570; GO:0009941; GO:0046685; GO:0050660	Class-I pyridine nucleotide-disulfide oxidoreductase family		1.64195	1.77078	1.52544	8.17948	8.28701	9.45865	3.37807	5.48361	3.67945
NbD008987	266.927	1.63998	Up	0.21588	7.59669	3.04e-14	3.57e-12	O04209	CLC2_ARATH	Clathrin light chain 2	CLC2 At2g40060 T28M21.22	Clathrin is the major protein of the polyhedral coat of coated pits and vesicles.		cell plate [GO:0009504]; chloroplast envelope [GO:0009941]; clathrin coat of coated pit [GO:0030132]; clathrin coat of trans-Golgi network vesicle [GO:0030130]; cytoskeleton [GO:0005856]; Golgi apparatus [GO:0005794]; phragmoplast [GO:0009524]; identical protein binding [GO:0042802]; structural molecule activity [GO:0005198]; intracellular protein transport [GO:0006886]; vesicle-mediated transpor…	GO:0005198; GO:0005794; GO:0005856; GO:0006886; GO:0009504; GO:0009524; GO:0009941; GO:0016192; GO:0030130; GO:0030132; GO:0042802	Clathrin light chain family		54.3162	41.782	37.4282	10.6747	12.495	12.6146	28.3478	16.1619	23.8257
NbD018616	297.539	1.44318	Up	0.190074	7.59272	3.13e-14	3.67e-12	F4J8K6	RRP5_ARATH	rRNA biogenesis protein RRP5 (AtRrp5) (Ribosomal RNA-processing protein 5)	RRP5 At3g11964 F26K24.26 T21B14.19	Involved in the biogenesis of ribosomal RNA (rRNA). Required for the formation of 5.8S rRNA. Required for normal development of female gametophytes. {ECO:0000269|PubMed:23382868}.		nucleolus [GO:0005730]; plasma membrane [GO:0005886]; ribonucleoprotein complex [GO:1990904]; nucleic acid binding [GO:0003676]; embryo sac development [GO:0009553]; rRNA processing [GO:0006364]	GO:0003676; GO:0005730; GO:0005886; GO:0006364; GO:0009553; GO:1990904			7.11965	5.06649	6.31784	1.83237	1.90241	1.9793	3.80633	2.37627	3.52452
NbD043569	280.166	-1.76466	Down	0.232575	-7.5875	3.26e-14	3.81e-12	O74738	SET10_SCHPO	Ribosomal lysine N-methyltransferase set10 (EC 2.1.1.-) (SET domain-containing protein 10)	set10 SPBC1709.13c	S-adenosyl-L-methionine-dependent protein-lysine N-methyltransferase that methylates ribosomal protein L23 (rpl23a and rpl23b). {ECO:0000269|PubMed:18292091}.		cytosol [GO:0005829]; nucleus [GO:0005634]; protein-lysine N-methyltransferase activity [GO:0016279]; methylation [GO:0032259]; ribosome biogenesis [GO:0042254]	GO:0005634; GO:0005829; GO:0016279; GO:0032259; GO:0042254	Class V-like SAM-binding methyltransferase superfamily, RKM1 family		5.5799	6.76902	5.00421	18.0962	15.4884	15.9888	6.90339	8.25587	6.62904
NbD045584	972.751	1.8176	Up	0.239588	7.58635	3.29e-14	3.83e-12	Q40863	EMB8_PICGL	Embryogenesis-associated protein EMB8 (EC 3.1.1.-)	EMB8			carboxylic ester hydrolase activity [GO:0052689]	GO:0052689	AB hydrolase superfamily, AB hydrolase 4 family		21.7085	29.1548	18.1577	5.64417	4.87822	6.01406	17.9633	9.43581	14.5095
NbD041118	230.481	-2.41729	Down	0.319166	-7.57376	3.63e-14	4.2e-12	Q7TMD5	ZC3HE_RAT	Zinc finger CCCH domain-containing protein 14 (Nuclear protein UKp83/UKp68)	Zc3h14 Npuk68	Involved in poly(A) tail length control in neuronal cells. Binds the polyadenosine RNA oligonucleotides. {ECO:0000250|UniProtKB:Q6PJT7}.		axon cytoplasm [GO:1904115]; cytoplasm [GO:0005737]; dendrite cytoplasm [GO:0032839]; nuclear speck [GO:0016607]; nucleus [GO:0005634]; ribonucleoprotein complex [GO:1990904]; metal ion binding [GO:0046872]; poly(A) binding [GO:0008143]; negative regulation of mRNA polyadenylation [GO:1900364]; regulation of mRNA stability [GO:0043488]	GO:0005634; GO:0005737; GO:0008143; GO:0016607; GO:0032839; GO:0043488; GO:0046872; GO:1900364; GO:1904115; GO:1990904	ZC3H14 family		27.7486	11.5293	14.6152	87.3827	86.4445	67.1628	2.25233	1.98919	1.85869
NbD046652	317.855	-2.36792	Down	0.312727	-7.57184	3.68e-14	4.25e-12	Q9SCV9	BGAL3_ARATH	Beta-galactosidase 3 (Lactase 3) (EC 3.2.1.23)	BGAL3 At4g36360 C7A10.1000 F23E13.200			apoplast [GO:0048046]; plant-type cell wall [GO:0009505]; plasma membrane [GO:0005886]; beta-galactosidase activity [GO:0004565]; carbohydrate binding [GO:0030246]; carbohydrate metabolic process [GO:0005975]	GO:0004565; GO:0005886; GO:0005975; GO:0009505; GO:0030246; GO:0048046	Glycosyl hydrolase 35 family		5.13201	1.87738	4.59804	16.8424	15.0182	18.7411	5.48982	7.77802	8.30597
NbD008732	887.791	-1.82673	Down	0.241504	-7.56395	3.91e-14	4.5e-12	Q8W4P8	MEB1_ARATH	Membrane protein of ER body 1	MEB1 At4g27860 T27E11.100	May sequester excess cytosolic iron and manganese into endoplasmic reticulum to reduce metal ion toxicity. Not essential for the accumulation of ER body components, including PYK10. {ECO:0000269|PubMed:23166355}.		endoplasmic reticulum [GO:0005783]; endoplasmic reticulum membrane [GO:0005789]; ER body [GO:0010168]; iron ion transmembrane transporter activity [GO:0005381]; manganese ion transmembrane transporter activity [GO:0005384]	GO:0005381; GO:0005384; GO:0005783; GO:0005789; GO:0010168	CCC1 family		6.07634	9.82612	10.3564	25.4071	26.1287	27.5975	18.641	17.2199	16.5404
NbD027568	806.136	2.20294	Up	0.291315	7.56207	3.97e-14	4.55e-12	O65390	APA1_ARATH	Aspartic proteinase A1 (EC 3.4.23.-)	APA1 PRA1 At1g11910 F12F1.24	Involved in the breakdown of propeptides of storage proteins in protein-storage vacuoles (By similarity). Possesses aspartic protease activity in vitro. {ECO:0000250, ECO:0000269|PubMed:20079503}.		extracellular region [GO:0005576]; plant-type vacuole [GO:0000325]; plasmodesma [GO:0009506]; secretory vesicle [GO:0099503]; vacuole [GO:0005773]; aspartic-type endopeptidase activity [GO:0004190]; endopeptidase activity [GO:0004175]; lipid metabolic process [GO:0006629]; proteolysis [GO:0006508]	GO:0000325; GO:0004175; GO:0004190; GO:0005576; GO:0005773; GO:0006508; GO:0006629; GO:0009506; GO:0099503	Peptidase A1 family		63.0841	51.8665	98.3713	15.4279	13.7417	9.6207	38.6517	44.1243	32.5252
NbD005184	2258.83	1.51609	Up	0.200496	7.56168	3.98e-14	4.55e-12	Q39963	PDX1_HEVBR	Probable pyridoxal 5'-phosphate synthase subunit PDX1 (PLP synthase subunit PDX1) (EC 4.3.3.6) (Ethylene-inducible protein HEVER)	PDX1 ER1	Catalyzes the formation of pyridoxal 5'-phosphate from ribose 5-phosphate (RBP), glyceraldehyde 3-phosphate (G3P) and ammonia. The ammonia is provided by PDX2. Can also use ribulose 5-phosphate and dihydroxyacetone phosphate as substrates, resulting from enzyme-catalyzed isomerization of RBP and G3P, respectively. Also plays an indirect role in resistance to singlet oxygen-generating photosensiti…	Cofactor biosynthesis; pyridoxal 5'-phosphate biosynthesis.	pyridoxal 5'-phosphate synthase (glutamine hydrolysing) activity [GO:0036381]; pyridoxal phosphate biosynthetic process [GO:0042823]	GO:0036381; GO:0042823	PdxS/SNZ family		233.115	317.665	331.285	81.2072	85.2938	94.3381	91.8458	79.9437	90.7277
NbD001568	913.133	-2.23982	Down	0.296381	-7.55726	4.12e-14	4.69e-12	P17407	21KD_DAUCA	21 kDa protein (1.2 protein)				enzyme inhibitor activity [GO:0004857]	GO:0004857			47.3738	24.2646	55.693	154.501	140.177	211.387	1.29416	4.54236	2.58796
NbD040539	179.657	1.87664	Up	0.248456	7.5532	4.25e-14	4.82e-12	Q8LDC8	ERF92_ARATH	Ethylene-responsive transcription factor 1B (AtERF1B) (Ethylene-responsive element-binding factor 1B) (EREBP-1B)	ERF1B ERF092 ERF1 At3g23240 K14B15.15	Acts as a transcriptional activator. Binds to the GCC-box pathogenesis-related promoter element. Involved in the regulation of gene expression during the plant development, and/or mediated by stress factors and by components of stress signal transduction pathways. Seems to be a key integrator of ethylene and jasmonate signals in the regulation of ethylene/jasmonate-dependent defenses. Can mediate…		nucleus [GO:0005634]; DNA binding [GO:0003677]; DNA-binding transcription factor activity [GO:0003700]; transcription cis-regulatory region binding [GO:0000976]; defense response [GO:0006952]; ethylene-activated signaling pathway [GO:0009873]; jasmonic acid mediated signaling pathway [GO:0009867]	GO:0000976; GO:0003677; GO:0003700; GO:0005634; GO:0006952; GO:0009867; GO:0009873	AP2/ERF transcription factor family, ERF subfamily	The AP2/ERF domain binds specifically to the 5'-GCCGCC-3' motif. The affinity of this binding is higher if the seventh amino-acid of this domain is basic (By similarity). {ECO:0000250}.	29.7906	32.6033	31.8923	8.6371	6.37814	6.55024	1.06347	0.581516	0.952978
NbD011321	1309.99	1.277	Up	0.169098	7.55181	4.29e-14	4.86e-12	Q5ZCI1	MPK10_ORYSJ	Mitogen-activated protein kinase 10 (MAP kinase 10) (EC 2.7.11.24)	MPK10 Os01g0629900 LOC_Os01g43910 OsJ_02699 OSJNBb0035I14.5-1 OSJNBb0035I14.5-2 OSJNBb0035I14.5-3			cytoplasm [GO:0005737]; nucleus [GO:0005634]; ATP binding [GO:0005524]; MAP kinase activity [GO:0004707]; protein serine kinase activity [GO:0106310]; intracellular signal transduction [GO:0035556]; phosphorylation [GO:0016310]	GO:0004707; GO:0005524; GO:0005634; GO:0005737; GO:0016310; GO:0035556; GO:0106310	Protein kinase superfamily, CMGC Ser/Thr protein kinase family, MAP kinase subfamily	The TXY motif contains the threonine and tyrosine residues whose phosphorylation activates the MAP kinases.	81.152	90.8461	71.6821	27.0704	29.9077	27.7624	63.2856	48.9963	45.2973
NbD033892	1109.84	2.66741	Up	0.353396	7.54793	4.42e-14	4.99e-12	H2DH21	C7A29_PANGI	Cytochrome P450 CYP72A219 (EC 1.14.-.-) (Cytochrome P450 CYP72A129)		Probable heme-thiolate monooxygenase. {ECO:0000250}.		membrane [GO:0016020]; heme binding [GO:0020037]; iron ion binding [GO:0005506]; monooxygenase activity [GO:0004497]; oxidoreductase activity, acting on paired donors, with incorporation or reduction of molecular oxygen [GO:0016705]	GO:0004497; GO:0005506; GO:0016020; GO:0016705; GO:0020037	Cytochrome P450 family		133.042	127.629	52.4344	16.6684	14.1181	10.5602	57.4955	23.3832	30.7932
NbD010586	630.171	3.82168	Up	0.506752	7.54152	4.65e-14	5.22e-12	P32068	TRPE_ARATH	Anthranilate synthase alpha subunit 1, chloroplastic (EC 4.1.3.27) (Anthranilate synthase component 1-1) (Anthranilate synthase component I-1) (Protein A-METHYL TRYPTOPHAN RESISTANT 1) (Protein JASMONATE-INDUCED DEFECTIVE LATERAL ROOT 1) (Protein TRYPTOPHAN BIOSYNTHESIS 5) (Protein WEAK ETHYLENE INSENSITIVE 2)	ASA1 AMT1 JDL1 TRP5 WEI2 At5g05730 MJJ3.14	Part of a heterotetrameric complex that catalyzes the two-step biosynthesis of anthranilate, an intermediate in the biosynthesis of L-tryptophan. In the first step, the glutamine-binding beta subunit of anthranilate synthase (AS) provides the glutamine amidotransferase activity which generates ammonia as a substrate that, along with chorismate, is used in the second step, catalyzed by the large a…	Amino-acid biosynthesis; L-tryptophan biosynthesis; L-tryptophan from chorismate: step 1/5. {ECO:0000269|PubMed:7972519}.	chloroplast [GO:0009507]; anthranilate synthase activity [GO:0004049]; metal ion binding [GO:0046872]; regulation of auxin biosynthetic process [GO:0010600]; tryptophan biosynthetic process [GO:0000162]	GO:0000162; GO:0004049; GO:0009507; GO:0010600; GO:0046872	Anthranilate synthase component I family		109.062	21.2675	30.0256	2.93672	2.22889	4.13561	23.7556	18.0303	16.3119
NbD037390	278.084	1.81613	Up	0.241029	7.5349	4.89e-14	5.47e-12	Q93ZH9	HHP1_ARATH	Heptahelical transmembrane protein 1 (PAQR family protein HHP1)	HHP1 At5g20270 F5O24.160	May act as a negative regulator of abscisic acid (ABA)-mediated osmotic stress signaling and function in cross-talk between cold and osmotic signaling. {ECO:0000269|PubMed:19286917, ECO:0000269|PubMed:20566565}.		membrane [GO:0016020]; negative regulation of abscisic acid-activated signaling pathway [GO:0009788]; response to hormone [GO:0009725]; response to salt stress [GO:0009651]; response to sucrose [GO:0009744]	GO:0009651; GO:0009725; GO:0009744; GO:0009788; GO:0016020	ADIPOR family		32.2005	27.5971	34.6859	6.42973	9.7653	6.39707	4.4488	7.58804	7.78331
NbD007773	54.5391	2.84674	Up	0.378006	7.53094	5.04e-14	5.62e-12	Q43117	KPYA_RICCO	Pyruvate kinase isozyme A, chloroplastic (EC 2.7.1.40)			Carbohydrate degradation; glycolysis; pyruvate from D-glyceraldehyde 3-phosphate: step 5/5.	chloroplast [GO:0009507]; ATP binding [GO:0005524]; kinase activity [GO:0016301]; magnesium ion binding [GO:0000287]; potassium ion binding [GO:0030955]; pyruvate kinase activity [GO:0004743]; phosphorylation [GO:0016310]	GO:0000287; GO:0004743; GO:0005524; GO:0009507; GO:0016301; GO:0016310; GO:0030955	Pyruvate kinase family		5.81981	5.24637	5.63828	0.515067	0.86457	0.53528	2.18786	2.30059	1.72345
NbD033238	656.45	2.27886	Up	0.302651	7.52965	5.09e-14	5.66e-12	O22822	U74F2_ARATH	UDP-glycosyltransferase 74F2 (EC 2.4.1.-) (AtSGT1) (Salicylic acid glucosyltransferase 1)	UGT74F2 GT SAGT1 SGT1 At2g43820 F18O19.7	Glycosyltransferase that glucosylates benzoic acid and derivatives. Substrate preference is benzoic acid > salicylic acid (SA) > 3-hydroxybenzoic acid > 4-hydroxybenzoic acid. Catalyzes the formation of both SA 2-O-beta-D-glucoside (SAG) and SA glucose ester (SGE). Has high affinity for the tryptophan precursor anthranilate. Catalyzes the formation of anthranilate glucose ester. Is the major sour…		cytosol [GO:0005829]; benzoic acid glucosyltransferase activity [GO:0052641]; nicotinate-O-glucosyltransferase activity [GO:0090704]; salicylic acid glucosyltransferase (ester-forming) activity [GO:0052639]; salicylic acid glucosyltransferase (glucoside-forming) activity [GO:0052640]; UDP-glucose:4-aminobenzoate acylglucosyltransferase activity [GO:0080002]; UDP-glucosyltransferase activity [GO:0…	GO:0005829; GO:0009696; GO:0010030; GO:0018874; GO:0035251; GO:0046482; GO:0052639; GO:0052640; GO:0052641; GO:0080002; GO:0090704	UDP-glycosyltransferase family		88.9767	35.4529	73.4778	10.6318	12.8819	10.4341	40.3856	31.4828	38.6532
NbD025161	2787.14	-1.36126	Down	0.180897	-7.52507	5.27e-14	5.84e-12	Q42699	METE_CATRO	5-methyltetrahydropteroyltriglutamate--homocysteine methyltransferase (EC 2.1.1.14) (Cobalamin-independent methionine synthase isozyme) (Vitamin-B12-independent methionine synthase isozyme)	METE	Catalyzes the transfer of a methyl group from 5-methyltetrahydrofolate to homocysteine resulting in methionine formation.	Amino-acid biosynthesis; L-methionine biosynthesis via de novo pathway; L-methionine from L-homocysteine (MetE route): step 1/1.	cytoplasm [GO:0005737]; 5-methyltetrahydropteroyltriglutamate-homocysteine S-methyltransferase activity [GO:0003871]; zinc ion binding [GO:0008270]; methionine biosynthetic process [GO:0009086]; methylation [GO:0032259]	GO:0003871; GO:0005737; GO:0008270; GO:0009086; GO:0032259	Vitamin-B12 independent methionine synthase family		60.1397	42.4163	65.3862	114.66	118.695	128.722	107.374	99.2851	94.5929
NbD026665	101.785	2.43024	Up	0.323118	7.52121	5.43e-14	5.99e-12	O58403	RACD_PYRHO	Aspartate racemase (EC 5.1.1.13)	PH0670			aspartate racemase activity [GO:0047689]; nitrogen compound metabolic process [GO:0006807]	GO:0006807; GO:0047689	Aspartate/glutamate racemases family		18.5695	10.0126	14.2018	1.72818	2.57262	2.33494	23.3645	13.3622	21.5776
NbD032713	473.903	-1.56679	Down	0.208339	-7.52039	5.46e-14	6.01e-12	Q9LHJ8	SAP5_ARATH	Zinc finger A20 and AN1 domain-containing stress-associated protein 5 (AtSAP5)	SAP5 At3g12630 T2E22.105 T2E22.6	May be involved in environmental stress response. {ECO:0000250}.		nucleus [GO:0005634]; DNA binding [GO:0003677]; ubiquitin-protein transferase activity [GO:0004842]; zinc ion binding [GO:0008270]; protein autoubiquitination [GO:0051865]; protein ubiquitination [GO:0016567]; response to osmotic stress [GO:0006970]; response to water deprivation [GO:0009414]	GO:0003677; GO:0004842; GO:0005634; GO:0006970; GO:0008270; GO:0009414; GO:0016567; GO:0051865			47.6901	47.7704	41.9401	123.306	95.3213	122.371	40.8306	42.4694	36.9027
NbD018958	213.878	1.46899	Up	0.195361	7.51938	5.5e-14	6.04e-12	Q9NCL8	PITP1_DICDI	Phosphatidylinositol transfer protein 1 (PtdIns transfer protein 1) (DdPITP1)	pitA DDB_G0290069	Catalyzes the transfer of PtdIns and phosphatidylcholine between membranes.		cell periphery [GO:0071944]; cytoplasm [GO:0005737]; Golgi apparatus [GO:0005794]; phosphatidylcholine binding [GO:0031210]; phosphatidylcholine transporter activity [GO:0008525]; phosphatidylinositol binding [GO:0035091]; phosphatidylinositol transfer activity [GO:0008526]	GO:0005737; GO:0005794; GO:0008525; GO:0008526; GO:0031210; GO:0035091; GO:0071944	PtdIns transfer protein family, PI transfer class I subfamily		32.4814	31.0832	30.2626	8.6449	9.74164	10.1106	19.3915	10.7349	11.9091
NbD020530	131.18	4.48795	Up	0.597027	7.51716	5.6e-14	6.12e-12	Q9SE45	ANXD3_ARATH	Annexin D3 (AnnAt3)	ANN3 ANNAT3 At2g38760 T6A23.4			plant-type vacuole [GO:0000325]; calcium ion binding [GO:0005509]; calcium-dependent phospholipid binding [GO:0005544]; response to cold [GO:0009409]; response to heat [GO:0009408]; response to salt stress [GO:0009651]; response to water deprivation [GO:0009414]	GO:0000325; GO:0005509; GO:0005544; GO:0009408; GO:0009409; GO:0009414; GO:0009651	Annexin (TC 1.A.31.1) family	A pair of annexin repeats may form one binding site for calcium and phospholipid.	43.8164	8.2386	11.195	0.624121	0.547355	1.11086	70.594	33.0814	35.9905
NbD013490	503.468	2.25041	Up	0.299491	7.51412	5.73e-14	6.24e-12	A0A4D6Q415	CYP1_CROXC	Flavonoid 3'-monooxygenase CYP75B137 (EC 1.14.14.82) (Cytochrome P450 1) (CcCYP1) (Cytochrome P450 75B137) (Flavonoid 3'-hydroxylase CYP75B137)	CYP75B137 CYP1	Flavonoid 3'-hydroxylase that catalyzes the 3'-hydroxylation of flavanones, dihydroflavonols and flavonols (PubMed:31004005). Converts narigenin to eriodictyol, dihydrokaempferol to dihydroquercetin and kaempferol to quercetin (PubMed:31004005). {ECO:0000269|PubMed:31004005}.	Flavonoid metabolism. {ECO:0000305}.	membrane [GO:0016020]; flavonoid 3'-monooxygenase activity [GO:0016711]; heme binding [GO:0020037]; iron ion binding [GO:0005506]; flavonoid biosynthetic process [GO:0009813]	GO:0005506; GO:0009813; GO:0016020; GO:0016711; GO:0020037	Cytochrome P450 family		52.5933	46.1726	32.9832	5.24783	10.8925	7.17726	36.5867	20.8946	19.7024
NbD029114	399.309	-2.34073	Down	0.311606	-7.51181	5.83e-14	6.33e-12	P24829	VE1_HPV39	Replication protein E1 (EC 3.6.4.12) (ATP-dependent helicase E1)	E1	ATP-dependent DNA helicase required for initiation of viral DNA replication. It forms a complex with the viral E2 protein. The E1-E2 complex binds to the replication origin which contains binding sites for both proteins. During the initial step, a dimer of E1 interacts with a dimer of protein E2 leading to a complex that binds the viral origin of replication with high specificity. Then, a second …		host cell nucleus [GO:0042025]; ATP binding [GO:0005524]; ATP hydrolysis activity [GO:0016887]; DNA binding [GO:0003677]; DNA helicase activity [GO:0003678]; DNA replication [GO:0006260]	GO:0003677; GO:0003678; GO:0005524; GO:0006260; GO:0016887; GO:0042025	Papillomaviridae E1 protein family		36.4313	19.6245	51.2326	165.795	131.065	168.816	40.5252	55.2347	46.4968
NbD053127	178.667	1.89772	Up	0.252825	7.50607	6.09e-14	6.6e-12	Q8RY67	WAKLO_ARATH	Wall-associated receptor kinase-like 14 (EC 2.7.11.-)	WAKL14 At2g23450 F26B6.10	Serine/threonine-protein kinase that may function as a signaling receptor of extracellular matrix component.		membrane [GO:0016020]; ATP binding [GO:0005524]; protein serine kinase activity [GO:0106310]; protein serine/threonine kinase activity [GO:0004674]; phosphorylation [GO:0016310]	GO:0004674; GO:0005524; GO:0016020; GO:0016310; GO:0106310	Protein kinase superfamily, Ser/Thr protein kinase family		12.4838	12.3115	9.9036	2.63207	3.04004	2.13024	1.70738	1.08818	1.62753
NbD006784	375.863	1.57323	Up	0.209833	7.49754	6.5e-14	7.02e-12	Q3A097	TOLB_SYNC1	Tol-Pal system protein TolB	tolB Pcar_2975	Part of the Tol-Pal system, which plays a role in outer membrane invagination during cell division and is important for maintaining outer membrane integrity. {ECO:0000255|HAMAP-Rule:MF_00671}.		periplasmic space [GO:0042597]; cell cycle [GO:0007049]; cell division [GO:0051301]; protein import [GO:0017038]	GO:0007049; GO:0017038; GO:0042597; GO:0051301	TolB family		26.8241	18.6547	19.7648	5.84217	7.03228	5.48535	88.1252	48.7263	50.8069
NbD013428	737.563	1.07749	Up	0.143748	7.49569	6.59e-14	7.09e-12	Q9SIZ8	RKP_ARATH	E3 ubiquitin-protein ligase RKP (AtKPC1) (EC 2.3.2.27) (Protein RELATED TO KPC1) (RING-type E3 ubiquitin transferase RKP)	RKP KPC1 At2g22010 F7D8.33	E3 ubiquitin-protein ligase that promotes the ubiquitination and proteasomal degradation of KRP1 and KRP2. {ECO:0000269|PubMed:18005227, ECO:0000269|PubMed:19000158}.		cytoplasm [GO:0005737]; membrane [GO:0016020]; metal ion binding [GO:0046872]; ubiquitin protein ligase activity [GO:0061630]; ubiquitin-protein transferase activity [GO:0004842]; positive regulation of ubiquitin-dependent protein catabolic process [GO:2000060]; protein catabolic process [GO:0030163]; protein ubiquitination [GO:0016567]; proteolysis involved in protein catabolic process [GO:00516…	GO:0004842; GO:0005737; GO:0016020; GO:0016567; GO:0030163; GO:0046872; GO:0051603; GO:0061630; GO:2000060			22.587	21.166	20.6888	8.16352	8.34155	9.16098	9.33102	5.79234	6.82459
NbD032388	151.364	-2.71576	Down	0.36237	-7.49444	6.66e-14	7.14e-12	Q9LZX5	ZPR2_ARATH	Protein LITTLE ZIPPER 2	ZPR2 At3g60890 T4C21.300	Competitive inhibitor of the HD-ZIPIII transcription factors in shoot apical meristem (SAM) development. Acts by forming non-functional heterodimers. Part of a negative feedback loop. Essential for proper functioning of stem cells in the SAM. {ECO:0000250|UniProtKB:Q9LXI8}.						11.5808	10.6032	6.61294	64.9183	56.0735	38.1933	0	1.90112	1.02327
NbD001490	1072.57	1.66238	Up	0.221933	7.49047	6.86e-14	7.33e-12	P07164	AEQ1_AEQVI	Aequorin-1		Ca(2+)-dependent bioluminescence photoprotein. Displays an emission peak at 470 nm (blue light). Trace amounts of calcium ion trigger the intramolecular oxidation of the chromophore, coelenterazine into coelenteramide and CO(2) with the concomitant emission of light.		calcium ion binding [GO:0005509]; bioluminescence [GO:0008218]	GO:0005509; GO:0008218	Aequorin family		156.41	116.713	97.8271	34.5673	36.138	27.3342	42.0934	38.6865	41.4963
NbD028582	662.647	1.40517	Up	0.187674	7.48732	7.03e-14	7.49e-12	Q9LK64	AB3C_ARATH	ABC transporter C family member 3 (ABC transporter ABCC.3) (AtABCC3) (EC 7.6.2.2) (ATP-energized glutathione S-conjugate pump 3) (Glutathione S-conjugate-transporting ATPase 3) (Multidrug resistance-associated protein 3)	ABCC3 EST2 MRP3 At3g13080 MJG19.3	Pump for glutathione S-conjugates. Mediates the transport of glutathione conjugates such as chlorodinitrobenzene-GS (DNB-GS), and of chlorophyll catabolites such as Bn-NCC-1. Transports also heavy metals such as cadmium (Cd). {ECO:0000269|PubMed:9681016}.		apoplast [GO:0048046]; plant-type vacuole [GO:0000325]; plasmodesma [GO:0009506]; vacuolar membrane [GO:0005774]; vacuole [GO:0005773]; ABC-type glutathione S-conjugate transporter activity [GO:0015431]; ABC-type xenobiotic transporter activity [GO:0008559]; ATP binding [GO:0005524]; ATP hydrolysis activity [GO:0016887]; ATPase-coupled transmembrane transporter activity [GO:0042626]; chlorophyll …	GO:0000325; GO:0005524; GO:0005773; GO:0005774; GO:0008559; GO:0009506; GO:0010290; GO:0015431; GO:0016887; GO:0042626; GO:0048046	ABC transporter superfamily, ABCC family, Conjugate transporter (TC 3.A.1.208) subfamily		15.1548	16.8481	20.2999	5.32815	6.01893	5.31932	23.7488	16.4382	24.4883
NbD049856	270.794	-2.25358	Down	0.301352	-7.47822	7.53e-14	8e-12	B3EWI4	PST2_PETHY	Photosystem II 5 kDa protein, chloroplastic		May be a component of the oxygen-evolving complex. {ECO:0000250|UniProtKB:P31336}.		chloroplast thylakoid membrane [GO:0009535]; photosystem II [GO:0009523]; photosynthesis [GO:0015979]	GO:0009523; GO:0009535; GO:0015979			23.7451	45.5014	25.2197	135.785	122.308	121.578	7.66879	51.1258	73.3881
NbD016181	329.165	1.60094	Up	0.214231	7.47298	7.84e-14	8.28e-12	Q9LM59	GLYC6_ARATH	Serine hydroxymethyltransferase 6 (AtSHMT6) (EC 2.1.2.1) (Glycine hydroxymethyltransferase 6) (Serine methylase 6)	SHM6 SHMT6 At1g22020 F2E2.7	Catalyzes the interconversion of serine and glycine. {ECO:0000250}.	One-carbon metabolism; tetrahydrofolate interconversion.	cytoplasm [GO:0005737]; glycine hydroxymethyltransferase activity [GO:0004372]; pyridoxal phosphate binding [GO:0030170]; glycine biosynthetic process from serine [GO:0019264]; tetrahydrofolate interconversion [GO:0035999]	GO:0004372; GO:0005737; GO:0019264; GO:0030170; GO:0035999	SHMT family		19.9608	26.61	21.3185	6.22732	6.52243	6.11226	9.59153	10.7498	11.9823
NbD030867	320.326	1.37236	Up	0.183648	7.47275	7.85e-14	8.28e-12	Q84WV0	GLYC7_ARATH	Serine hydroxymethyltransferase 7 (AtSHMT7) (EC 2.1.2.1) (Glycine hydroxymethyltransferase 7) (Serine methylase 7)	SHM7 SHMT7 At1g36370 F7F23.9	Catalyzes the interconversion of serine and glycine. {ECO:0000250}.	One-carbon metabolism; tetrahydrofolate interconversion.	cytoplasm [GO:0005737]; nucleus [GO:0005634]; glycine hydroxymethyltransferase activity [GO:0004372]; pyridoxal phosphate binding [GO:0030170]; glycine biosynthetic process from serine [GO:0019264]; regulation of DNA methylation [GO:0044030]; response to cadmium ion [GO:0046686]; S-adenosylmethionine metabolic process [GO:0046500]; sulfate ion homeostasis [GO:0055063]; tetrahydrofolate interconve…	GO:0004372; GO:0005634; GO:0005737; GO:0019264; GO:0030170; GO:0035999; GO:0044030; GO:0046500; GO:0046686; GO:0055063	SHMT family		27.6875	25.6746	24.3629	7.89377	7.91094	9.37999	11.043	9.96508	9.60732
NbD010764	661.768	2.06035	Up	0.276177	7.46027	8.63e-14	9.08e-12	Q8Y6Z6	LDH2_LISMO	L-lactate dehydrogenase 2 (L-LDH 2) (EC 1.1.1.27)	ldh2 lmo1534	Catalyzes the conversion of lactate to pyruvate. {ECO:0000255|HAMAP-Rule:MF_00488}.	Fermentation; pyruvate fermentation to lactate; (S)-lactate from pyruvate: step 1/1. {ECO:0000255|HAMAP-Rule:MF_00488}.	cytoplasm [GO:0005737]; L-lactate dehydrogenase activity [GO:0004459]; glycolytic process [GO:0006096]; lactate metabolic process [GO:0006089]; pyruvate metabolic process [GO:0006090]	GO:0004459; GO:0005737; GO:0006089; GO:0006090; GO:0006096	LDH/MDH superfamily, LDH family		159.376	175.933	101.1	23.4512	37.1399	27.8249	118.294	91.2575	99.5013
NbD003779	589.621	-1.37622	Down	0.184742	-7.44943	9.37e-14	9.79e-12	K7QHS5	BCAT2_HUMLU	Branched-chain amino acid aminotransferase 2, chloroplastic (HlBCAT2) (EC 2.6.1.42)	BCAT2	Converts 2-oxo acids to branched-chain amino acids. Shows no kinetic preferences corresponding to anabolic or catabolic functions, but likely involved in BCAA biosynthesis. {ECO:0000269|PubMed:23347725}.	Amino-acid biosynthesis; L-isoleucine biosynthesis; L-isoleucine from 2-oxobutanoate: step 4/4. {ECO:0000305}.; Amino-acid biosynthesis; L-leucine biosynthesis; L-leucine from 3-methyl-2-oxobutanoate: step 4/4. {ECO:0000305}.; Amino-acid biosynthesis; L-valine biosynthesis; L-valine from pyruvate: step 4/4. {ECO:0000305}.	chloroplast [GO:0009507]; L-isoleucine transaminase activity [GO:0052656]; L-leucine transaminase activity [GO:0052654]; L-leucine:2-oxoglutarate aminotransferase activity [GO:0050048]; L-valine transaminase activity [GO:0052655]; isoleucine biosynthetic process [GO:0009097]; leucine biosynthetic process [GO:0009098]; valine biosynthetic process [GO:0009099]	GO:0009097; GO:0009098; GO:0009099; GO:0009507; GO:0050048; GO:0052654; GO:0052655; GO:0052656	Class-IV pyridoxal-phosphate-dependent aminotransferase family		19.3933	23.1208	21.5058	46.3779	42.8034	50.9458	42.5036	38.7008	45.1149
NbD025989	179.935	1.6723	Up	0.224482	7.44959	9.36e-14	9.79e-12	Q9LRR4	R13L1_ARATH	Putative disease resistance RPP13-like protein 1	RPPL1 At3g14470 MOA2.9	Potential disease resistance protein.		ADP binding [GO:0043531]; ATP binding [GO:0005524]; defense response [GO:0006952]; response to other organism [GO:0051707]	GO:0005524; GO:0006952; GO:0043531; GO:0051707	Disease resistance NB-LRR family, RPP13 subfamily	The LRR repeats probably act as specificity determinant of pathogen recognition. {ECO:0000250}.	5.33767	5.70676	5.63718	1.39458	1.32816	1.68404	4.00073	1.8439	2.0085
NbD002609	4545.64	2.07052	Up	0.278078	7.44581	9.64e-14	1e-11	P93157	ANX1_GOSHI	Annexin Gh1 (Anx(Gh1))	AnnGh1	Binds to phospholipid vesicles in a calcium-dependent manner in vitro (PubMed:16331990, PubMed:18441010). Prefers phosphatidyl-serine containing membranes. May have a role in the membrane cytoskeleton scaffolding or exocytotic processes (PubMed:16331990). May be involved in oxidative stress response (Probable). {ECO:0000269|PubMed:16331990, ECO:0000269|PubMed:18441010, ECO:0000305|PubMed:12787021…		cytoplasm [GO:0005737]; exocytic vesicle [GO:0070382]; membrane [GO:0016020]; calcium ion binding [GO:0005509]; calcium-dependent phospholipid binding [GO:0005544]; phosphatidylserine binding [GO:0001786]; calcium-ion regulated exocytosis [GO:0017156]; fruit ripening [GO:0009835]; protein trimerization [GO:0070206]; regulation of cellulose biosynthetic process [GO:2001006]; response to oxidative …	GO:0001786; GO:0005509; GO:0005544; GO:0005737; GO:0006979; GO:0009835; GO:0016020; GO:0017156; GO:0032940; GO:0070206; GO:0070382; GO:2001006	Annexin family	A pair of annexin repeats may form one binding site for calcium and phospholipid. {ECO:0000255|RuleBase:RU003540}.	892.212	546.725	488.475	95.6547	172.185	116.943	373.703	358.213	309.395
NbD017573	277.187	1.43334	Up	0.192511	7.44549	9.66e-14	1e-11	Q8VYI9	LTG31_ARATH	Non-specific lipid transfer protein GPI-anchored 31 (AtLTPG-31) (Protein LTP-GPI-ANCHORED 31) (Xylogen protein 1) (AtXYP1)	LTPG31 XYP1 At5g64080 MHJ24.6	Probable lipid transfer protein (By similarity). Proteoglycan-like factor that exhibits xylogen activity consisting in mediating local and inductive cell-cell interactions required for xylem differentiation (PubMed:15215864, PubMed:21558309). {ECO:0000250|UniProtKB:Q9C7F7, ECO:0000269|PubMed:15215864, ECO:0000269|PubMed:21558309}.		plasma membrane [GO:0005886]; plastid [GO:0009536]; side of membrane [GO:0098552]; lipid binding [GO:0008289]; lipid transport [GO:0006869]; xylem development [GO:0010089]	GO:0005886; GO:0006869; GO:0008289; GO:0009536; GO:0010089; GO:0098552	Plant LTP family		59.006	53.2087	67.9138	19.2342	18.8681	18.1983	35.207	38.919	27.7205
NbD010660	57.2779	-4.00465	Down	0.538768	-7.43298	1.06e-13	1.1e-11	Q8LGJ5	PCO2_ARATH	Plant cysteine oxidase 2 (AtPCO2) (EC 1.13.11.20) (Hypoxia-responsive unknown protein 43)	PCO2 HUP43 At5g39890 MYH19.8	Catalyzes the oxidation of N-terminal cysteine residues (N-Cys), thus preparing the protein for N-end rule pathway-mediated proteasomal degradation, upstream of the N-end rule enzymes ATE1, ATE2 and PRT6 (PubMed:24599061, PubMed:29848548, PubMed:33207269). Controls the preparation of the group VII ethylene response factor (ERF-VII) proteins for degradation via the 26S proteasome N-end rule pathwa…		cytosol [GO:0005829]; nucleus [GO:0005634]; cysteine dioxygenase activity [GO:0017172]; iron ion binding [GO:0005506]; cellular response to hypoxia [GO:0071456]; detection of hypoxia [GO:0070483]; peptidyl-cysteine oxidation [GO:0018171]; response to hypoxia [GO:0001666]	GO:0001666; GO:0005506; GO:0005634; GO:0005829; GO:0017172; GO:0018171; GO:0070483; GO:0071456	Cysteine dioxygenase family		0.575648	0.905303	0.492809	10.5883	8.37952	8.54731	1.20408	0.431521	2.79991
NbD029516	413.962	-1.33775	Down	0.180165	-7.42512	1.13e-13	1.16e-11	Q84X53	MTEF1_ARATH	Transcription termination factor MTEF1, chloroplastic (Mitochondrial transcription termination factor 1) (Protein EMBRYO DEFECTIVE 93) (Protein SINGLET OXYGEN-LINKED DEATH ACTIVATOR 10)	MTERF1 EMB93 SOLDAT10 At2g03050 T17M13.22	Transcription termination factor required for plastid-specific rRNA accumulation and protein synthesis in plastids (PubMed:19563435). Essential for embryogenesis (PubMed:12324593, PubMed:19563435). {ECO:0000269|PubMed:12324593, ECO:0000269|PubMed:19563435}.		chloroplast [GO:0009507]; double-stranded DNA binding [GO:0003690]; cellular response to singlet oxygen [GO:0071452]; chloroplast organization [GO:0009658]; DNA-templated transcription termination [GO:0006353]; embryo development ending in seed dormancy [GO:0009793]; regulation of DNA-templated transcription [GO:0006355]	GO:0003690; GO:0006353; GO:0006355; GO:0009507; GO:0009658; GO:0009793; GO:0071452	MTERF family		19.9643	23.0601	21.9012	46.3627	45.2866	46.5522	17.3478	20.3803	26.8457
NbD003248	235.776	2.09047	Up	0.281852	7.41692	1.2e-13	1.23e-11	P92979	APR1_ARATH	5'-adenylylsulfate reductase 1, chloroplastic (EC 1.8.4.9) (3'-phosphoadenosine-5'-phosphosulfate reductase homolog 19) (PAPS reductase homolog 19) (Prh-19) (Adenosine 5'-phosphosulfate 5'-adenylylsulfate sulfotransferase 1) (APS sulfotransferase 1) (Thioredoxin-independent APS reductase 1)	APR1 PRH19 At4g04610 F4H6.13	Reduces sulfate for Cys biosynthesis. Substrate preference is adenosine-5'-phosphosulfate (APS) >> 3'-phosphoadenosine-5'-phosphosulfate (PAPS). Uses glutathione or DTT as source of protons.		chloroplast [GO:0009507]; chloroplast stroma [GO:0009570]; plastid [GO:0009536]; 4 iron, 4 sulfur cluster binding [GO:0051539]; adenylyl-sulfate reductase (glutathione) activity [GO:0033741]; adenylyl-sulfate reductase activity [GO:0009973]; metal ion binding [GO:0046872]; phosphoadenylyl-sulfate reductase (thioredoxin) activity [GO:0004604]; cysteine biosynthetic process [GO:0019344]; sulfate as…	GO:0000103; GO:0004604; GO:0009507; GO:0009536; GO:0009570; GO:0009973; GO:0019344; GO:0019379; GO:0019419; GO:0033741; GO:0046872; GO:0051539	APS reductase family	The C-terminal domain may function as glutaredoxin and mediates the interaction of the enzyme with glutathione (GSH). Active in GSH-dependent reduction of hydroxyethyldisulfide, cystine, dehydroascorbate, insulin disulfides and ribonucleotide reductase.	37.1461	30.6564	20.2553	4.74376	6.33785	6.20681	41.4335	27.1403	23.7488
NbD000051	1005.42	-3.11579	Down	0.420271	-7.41377	1.23e-13	1.26e-11	Q9SAG8	DNAJ8_ARATH	Chaperone protein dnaJ 8, chloroplastic (AtDjC8) (AtJ8)	ATJ8 C8 J8 At1g80920 F23A5.28	Plays a continuous role in plant development probably in the structural organization of compartments. {ECO:0000250}.		chloroplast [GO:0009507]; chloroplast stroma [GO:0009570]; nucleus [GO:0005634]; response to light stimulus [GO:0009416]	GO:0005634; GO:0009416; GO:0009507; GO:0009570	DnaJ family, C/III subfamily		108.432	40.4904	24.2631	425.067	411.095	407.405	13.7994	9.75554	7.21572
NbD007597	501.593	2.76313	Up	0.373049	7.40688	1.29e-13	1.32e-11	A0A068Q5V6	C7150_PRUMU	Cytochrome P450 71AU50 (EC 1.14.-.-)	CYP71AU50			membrane [GO:0016020]; heme binding [GO:0020037]; iron ion binding [GO:0005506]; monooxygenase activity [GO:0004497]; oxidoreductase activity, acting on paired donors, with incorporation or reduction of molecular oxygen [GO:0016705]	GO:0004497; GO:0005506; GO:0016020; GO:0016705; GO:0020037	Cytochrome P450 family		81.57	35.3409	28.1156	6.22533	4.70756	6.7588	28.7084	18.3035	16.5406
NbD042018	342.934	1.95882	Up	0.26508	7.38955	1.47e-13	1.5e-11	Q94B74	NUDT2_ARATH	Nudix hydrolase 2 (AtNUDT2) (EC 3.6.1.-) (ADP-ribose pyrophosphatase) (EC 3.6.1.13) (NADH pyrophosphatase) (EC 3.6.1.22)	NUDT2 NUDX2 At5g47650 MNJ7.24	Probably mediates the hydrolysis of some nucleoside diphosphate derivatives. In vitro, it can use both NADH and ADP-ribose as substrates; however the relevance of such substrates in vivo is unclear. Confers tolerance to oxidative stress (PubMed:18798872). {ECO:0000269|PubMed:15878881, ECO:0000269|PubMed:18798872}.		cytosol [GO:0005829]; ADP-ribose diphosphatase activity [GO:0047631]; metal ion binding [GO:0046872]; NAD binding [GO:0051287]; NAD+ diphosphatase activity [GO:0000210]; NADH pyrophosphatase activity [GO:0035529]; response to oxidative stress [GO:0006979]	GO:0000210; GO:0005829; GO:0006979; GO:0035529; GO:0046872; GO:0047631; GO:0051287	Nudix hydrolase family		57.5701	61.9758	38.6383	8.95653	13.0028	12.3262	21.8288	20.3045	18.8323
NbD011936	402.343	-1.71051	Down	0.231576	-7.38641	1.51e-13	1.53e-11	Q09893	YAI5_SCHPO	Uncharacterized protein C24B11.05	SPAC24B11.05			cytosol [GO:0005829]; nucleus [GO:0005634]; 5'-nucleotidase activity [GO:0008253]; nucleotidase activity [GO:0008252]; nucleotide catabolic process [GO:0009166]; pyrimidine nucleobase metabolic process [GO:0006206]	GO:0005634; GO:0005829; GO:0006206; GO:0008252; GO:0008253; GO:0009166	SSM1 family		21.0493	21.3535	15.8995	50.6777	63.6296	46.0598	39.965	13.9833	13.0638
NbD049471	204.093	-1.64515	Down	0.223115	-7.37356	1.66e-13	1.68e-11	A2RVM8	HIP37_ARATH	Heavy metal-associated isoprenylated plant protein 37 (AtHIP37)	HIPP37 At1g23000 F19G10.6	Heavy-metal-binding protein. {ECO:0000250|UniProtKB:Q9LZF1}.		metal ion binding [GO:0046872]	GO:0046872	HIPP family		7.42828	6.19755	6.55161	18.2919	16.383	18.6349	4.59409	10.3957	6.73971
NbD001266	158.817	2.21378	Up	0.300309	7.37168	1.68e-13	1.7e-11	Q10FT0	PUB24_ORYSJ	U-box domain-containing protein 24 (EC 2.3.2.27) (Plant U-box protein 24) (OsPUB24) (RING-type E3 ubiquitin transferase PUB24)	PUB24 Os03g0657100 LOC_Os03g45420 OSJNBa0075A22.19	E3 ubiquitin-protein ligase that functions as a negative regulator of brassinosteroid (BR) signaling (PubMed:30920691). Targets BZR1, a positive regulator of BR signaling pathway, and promotes its degradation via the ubiquitin-26S proteasome pathway (PubMed:30920691). {ECO:0000269|PubMed:30920691}.	Protein modification; protein ubiquitination. {ECO:0000305}.	cytosol [GO:0005829]; nucleus [GO:0005634]; ubiquitin-protein transferase activity [GO:0004842]; brassinosteroid mediated signaling pathway [GO:0009742]; protein ubiquitination [GO:0016567]	GO:0004842; GO:0005634; GO:0005829; GO:0009742; GO:0016567			8.13249	7.99896	9.05422	1.22951	2.15139	1.19468	3.13999	2.05958	2.29635
NbD002725	4087.98	-2.4067	Down	0.326591	-7.36914	1.72e-13	1.73e-11	Q9SHE8	PSAF_ARATH	Photosystem I reaction center subunit III, chloroplastic (Light-harvesting complex I 17 kDa protein) (PSI-F)	PSAF At1g31330 T19E23.12	Participates in efficiency of electron transfer from plastocyanin to P700 (or cytochrome c553 in algae and cyanobacteria). This plastocyanin-docking protein contributes to the specific association of plastocyanin to PSI. {ECO:0000269|PubMed:10900198}.		chloroplast [GO:0009507]; chloroplast envelope [GO:0009941]; chloroplast thylakoid [GO:0009534]; chloroplast thylakoid membrane [GO:0009535]; nucleus [GO:0005634]; photosystem I reaction center [GO:0009538]; plastoglobule [GO:0010287]; thylakoid [GO:0009579]; mRNA binding [GO:0003729]; protein domain specific binding [GO:0019904]; photosynthesis [GO:0015979]	GO:0003729; GO:0005634; GO:0009507; GO:0009534; GO:0009535; GO:0009538; GO:0009579; GO:0009941; GO:0010287; GO:0015979; GO:0019904	PsaF family		89.3619	199.993	224.839	837.826	691.242	784.098	0	368.201	406.766
NbD025557	533.247	3.09333	Up	0.420178	7.36195	1.81e-13	1.82e-11	Q9FDX6	CP1_ARATH	Calcium-binding protein CP1 (NaCl-inducible Ca2+-binding protein) (AtCP1)	CP1 ACP1 At5g49480 K6M13.2	Binds calcium in vitro. {ECO:0000269|PubMed:9678579}.		cytosol [GO:0005829]; plastid [GO:0009536]; calcium ion binding [GO:0005509]; hyperosmotic salinity response [GO:0042538]	GO:0005509; GO:0005829; GO:0009536; GO:0042538			115.464	111.05	249.009	9.9087	25.7983	11.3518	18.9473	21.8183	25.8316
NbD007812	1545.4	-2.02828	Down	0.27556	-7.36056	1.83e-13	1.83e-11	P53393	SUT3_STYHA	Low affinity sulfate transporter 3	ST3	Low-affinity H(+)/sulfate cotransporter which may be involved in the internal transport of sulfate between cellular or subcellular compartments within the plant.		membrane [GO:0016020]; secondary active sulfate transmembrane transporter activity [GO:0008271]	GO:0008271; GO:0016020	SLC26A/SulP transporter (TC 2.A.53) family		17.5233	21.6721	35.5688	77.8748	81.1724	99.1389	6.17695	17.9764	17.3802
NbD004884	298.893	-2.11445	Down	0.287346	-7.35854	1.86e-13	1.85e-11	P93604	LRK10_WHEAT	Rust resistance kinase Lr10 (EC 2.7.11.1) (Probable receptor-like serine/threonine-protein kinase LRK10)	LRK10			plasma membrane [GO:0005886]; ATP binding [GO:0005524]; protein serine kinase activity [GO:0106310]; protein serine/threonine kinase activity [GO:0004674]; phosphorylation [GO:0016310]	GO:0004674; GO:0005524; GO:0005886; GO:0016310; GO:0106310	Protein kinase superfamily, Ser/Thr protein kinase family		5.95811	2.67505	6.10626	19.4886	16.8946	17.7537	9.13777	9.16558	8.10693
NbD000254	302.721	2.01842	Up	0.27486	7.34344	2.08e-13	2.07e-11	Q9SYD6	DTX42_ARATH	Protein DETOXIFICATION 42 (AtDTX42) (Aluminum-activated citrate transporter) (AtMATE) (FRD-like protein) (Multidrug and toxic compound extrusion protein 42) (MATE protein 42)	DTX42 FRDL MATE At1g51340 F11M15.20	Citrate transporter critical for aluminum tolerance. Responsible for citrate exudation into the rhizosphere to protect roots from aluminum toxicity. {ECO:0000269|PubMed:18826429, ECO:0000269|PubMed:22413742}.		plasma membrane [GO:0005886]; root hair [GO:0035618]; antiporter activity [GO:0015297]; citrate transmembrane transporter activity [GO:0015137]; xenobiotic transmembrane transporter activity [GO:0042910]; citrate transport [GO:0015746]; monoatomic ion transmembrane transport [GO:0034220]; response to aluminum ion [GO:0010044]	GO:0005886; GO:0010044; GO:0015137; GO:0015297; GO:0015746; GO:0034220; GO:0035618; GO:0042910	Multi antimicrobial extrusion (MATE) (TC 2.A.66.1) family		47.6594	42.1475	26.3304	8.58184	7.04799	8.33096	23.09	12.9036	8.36745
NbD014849	846.714	-1.64482	Down	0.224043	-7.34154	2.11e-13	2.09e-11	P24805	TSJT1_TOBAC	Stem-specific protein TSJT1	TSJT1							44.8785	53.3976	33.0988	116.765	110.405	118.112	4.53239	11.7629	6.92791
NbD013933	191.746	2.56652	Up	0.349613	7.34102	2.12e-13	2.09e-11	Q0WVX5	SSY4_ARATH	Probable starch synthase 4, chloroplastic/amyloplastic (AtSS4) (EC 2.4.1.21) (Soluble starch synthase IV) (SSIV)	SS4 At4g18240 T9A21.90	Probably involved in the priming of starch granule formation. May play a regulatory role in the control of starch accumulation in plastids. Is necessary and sufficient to establish the correct number of starch granules observed in chloroplasts. {ECO:0000269|PubMed:17217470, ECO:0000269|PubMed:19666739, ECO:0000269|PubMed:21645200}.	Glycan biosynthesis; starch biosynthesis. {ECO:0000305}.	amyloplast [GO:0009501]; chloroplast [GO:0009507]; alpha-1,4-glucan synthase activity [GO:0033201]; glycogen (starch) synthase activity [GO:0004373]; starch synthase activity [GO:0009011]; starch biosynthetic process [GO:0019252]; starch metabolic process [GO:0005982]	GO:0004373; GO:0005982; GO:0009011; GO:0009501; GO:0009507; GO:0019252; GO:0033201	Glycosyltransferase 1 family, Bacterial/plant glycogen synthase subfamily		10.6445	8.50619	7.7044	1.30993	0.71154	1.76427	6.37034	7.03008	6.59138
NbD032172	263.055	-1.77556	Down	0.241936	-7.33897	2.15e-13	2.12e-11	P78559	MAP1A_HUMAN	Microtubule-associated protein 1A (MAP-1A) (Proliferation-related protein p80) [Cleaved into: MAP1A heavy chain; MAP1 light chain LC2]	MAP1A MAP1L	Structural protein involved in the filamentous cross-bridging between microtubules and other skeletal elements.		axon [GO:0030424]; axon cytoplasm [GO:1904115]; axon initial segment [GO:0043194]; cytoplasm [GO:0005737]; cytosol [GO:0005829]; dendrite [GO:0030425]; dendritic branch [GO:0044307]; dendritic microtubule [GO:1901588]; dendritic shaft [GO:0043198]; microtubule [GO:0005874]; microtubule associated complex [GO:0005875]; neuron projection [GO:0043005]; neuronal cell body [GO:0043025]; primary dendri…	GO:0000226; GO:0003779; GO:0005198; GO:0005737; GO:0005829; GO:0005874; GO:0005875; GO:0007409; GO:0007613; GO:0008017; GO:0008093; GO:0008306; GO:0015631; GO:0016358; GO:0030424; GO:0030425; GO:0031114; GO:0032435; GO:0043005; GO:0043025; GO:0043194; GO:0043198; GO:0044307; GO:0045202; GO:0048156; GO:0048167; GO:0050882; GO:0070050; GO:0099641; GO:0099642; GO:0150001; GO:1901588; GO:1902817; GO:…	MAP1 family	The basic region containing the repeats may be responsible for the binding of MAP1A to microtubules.	4.22061	5.44511	3.63234	11.5365	13.8989	12.8102	6.4263	7.12726	9.5733
NbD016012	982.823	1.19949	Up	0.163516	7.33558	2.21e-13	2.17e-11	Q9SZ83	Y4967_ARATH	Uncharacterized oxidoreductase At4g09670 (EC 1.-.-.-)	At4g09670 F17A8.20			cytosol [GO:0005829]; nucleotide binding [GO:0000166]; oxidoreductase activity [GO:0016491]	GO:0000166; GO:0005829; GO:0016491	Gfo/Idh/MocA family		105.975	98.0794	106.511	41.0327	39.5049	33.05	92.8582	61.401	80.0091
NbD003477	588.263	-2.72003	Down	0.371117	-7.32931	2.31e-13	2.26e-11	Q1RI35	PLP_RICBR	Parvulin-like PPIase (EC 5.2.1.8) (Peptidyl-prolyl cis-trans isomerase plp) (Rotamase plp)	plp RBE_0898			cell outer membrane [GO:0009279]; peptidyl-prolyl cis-trans isomerase activity [GO:0003755]	GO:0003755; GO:0009279	PpiC/parvulin rotamase family		38.8622	35.3671	12.5892	183.613	136.676	157.34	0.604529	2.00081	3.28154
NbD004384	420.915	-1.5197	Down	0.207378	-7.32814	2.33e-13	2.28e-11	Q9S7I0	TADA_ARATH	tRNA(adenine(34)) deaminase, chloroplastic (TADA) (EC 3.5.4.33) (tRNA adenosine deaminase arginine) (tRNA arginine adenosine deaminase)	TADA At1g68720 F14K14.18 F24J5.5	Deaminates adenosines to inosines in tRNA-Arg(ACG). Exclusively involved in A-to-I editing of the prokaryote-type chloroplast-tRNA and not involved in C-to-U editing. {ECO:0000269|PubMed:19460869, ECO:0000269|PubMed:19602623}.		chloroplast [GO:0009507]; metal ion binding [GO:0046872]; tRNA-specific adenosine deaminase activity [GO:0008251]; tRNA-specific adenosine-34 deaminase activity [GO:0052717]; tRNA wobble adenosine to inosine editing [GO:0002100]	GO:0002100; GO:0008251; GO:0009507; GO:0046872; GO:0052717	Cytidine and deoxycytidylate deaminase family	The C-terminus (843-1307) is sufficient for the deamination. {ECO:0000269|PubMed:19602623}.	3.71956	4.44988	4.82547	10.7701	9.41656	11.3272	4.87386	5.15322	4.48051
NbD011738	35.3802	9.41798	Up	1.28632	7.32167	2.45e-13	2.38e-11	O23095	RLA12_ARATH	Large ribosomal subunit protein P1z (60S acidic ribosomal protein P1-2)	RPP1B At4g00810 T18A10.9	Plays an important role in the elongation step of protein synthesis. {ECO:0000250}.		cytosol [GO:0005829]; cytosolic ribosome [GO:0022626]; ribonucleoprotein complex [GO:1990904]; structural constituent of ribosome [GO:0003735]; translational elongation [GO:0006414]	GO:0003735; GO:0005829; GO:0006414; GO:0022626; GO:1990904	Eukaryotic ribosomal protein P1/P2 family		21.819	9.61153	19.3034	0	0	0	5.57579	18.1603	27.4832
NbD045684	416.829	1.51702	Up	0.207328	7.31697	2.54e-13	2.46e-11	Q08448	LPL1_YEAST	Lipid droplet phospholipase 1 (EC 3.1.-.-) (EC 3.1.1.4)	LPL1 YOR059C YOR29-10	Phospholipase involved in maintaining the lipid droplet morphology (PubMed:25014274). Has phospholipase activity with broad substrate specificity, acting on glycerophospholipids phosphatidylethanolamine (PE), phosphatidic acid (PA), phosphatidycholine (PC) and phosphatidylserine (PS), primarily at sn-2 position (PubMed:25014274). It can later remove fatty acids from the sn-1 position of the produ…		endoplasmic reticulum [GO:0005783]; lipid droplet [GO:0005811]; membrane [GO:0016020]; acylglycerol lipase activity [GO:0047372]; lysophospholipase activity [GO:0004622]; phospholipase A2 activity [GO:0004623]; cellular lipid metabolic process [GO:0044255]; lipid catabolic process [GO:0016042]; lipid homeostasis [GO:0055088]	GO:0004622; GO:0004623; GO:0005783; GO:0005811; GO:0016020; GO:0016042; GO:0044255; GO:0047372; GO:0055088	Putative lipase ROG1 family		45.2584	34.6648	29.4714	10.0703	11.1027	10.7881	31.0388	23.2222	23.9077
NbD049853	759.293	-1.16666	Down	0.159601	-7.30986	2.67e-13	2.59e-11	O81629	KLCR1_ARATH	Protein KINESIN LIGHT CHAIN-RELATED 1	KLCR1 At4g10840 F25I24.50 F8M12.21			cytoplasm [GO:0005737]; cytosol [GO:0005829]; microtubule [GO:0005874]	GO:0005737; GO:0005829; GO:0005874	Kinesin light chain family		21.9009	17.8309	23.5909	39.3264	40.5788	39.9558	34.6041	27.8172	29.7701
NbD028322	285.738	-1.36045	Down	0.186193	-7.30666	2.74e-13	2.63e-11	Q9FZ80	SOT17_ARATH	Cytosolic sulfotransferase 17 (AtSOT17) (EC 2.8.2.38) (Desulfoglucosinolate sulfotransferase C) (AtST5c)	SOT17 ST5C At1g18590 F25I16.7 F25I16_11	Sulfotransferase that utilizes 3'-phospho-5'-adenylyl sulfate (PAPS) as sulfonate donor to catalyze the sulfate conjugation of desulfo-glucosinolates (dsGSs), the final step in the biosynthesis of the glucosinolate core structure. Substrate preference is desulfo-benzyl glucosinolate > desulfo-6-methylthiohexyl glucosinolate. Increased specific activity with increasing chain length of desulfo-gluc…		cytoplasm [GO:0005737]; nucleus [GO:0005634]; desulfoglucosinolate sulfotransferase activity [GO:0047364]; glucosinolate biosynthetic process [GO:0019761]	GO:0005634; GO:0005737; GO:0019761; GO:0047364	Sulfotransferase 1 family		14.0952	11.4326	13.1041	27.3113	28.1093	28.366	24.4866	22.5997	26.7721
NbD014904	107.63	-2.75334	Down	0.376812	-7.30694	2.73e-13	2.63e-11	Q8LDC8	ERF92_ARATH	Ethylene-responsive transcription factor 1B (AtERF1B) (Ethylene-responsive element-binding factor 1B) (EREBP-1B)	ERF1B ERF092 ERF1 At3g23240 K14B15.15	Acts as a transcriptional activator. Binds to the GCC-box pathogenesis-related promoter element. Involved in the regulation of gene expression during the plant development, and/or mediated by stress factors and by components of stress signal transduction pathways. Seems to be a key integrator of ethylene and jasmonate signals in the regulation of ethylene/jasmonate-dependent defenses. Can mediate…		nucleus [GO:0005634]; DNA binding [GO:0003677]; DNA-binding transcription factor activity [GO:0003700]; transcription cis-regulatory region binding [GO:0000976]; defense response [GO:0006952]; ethylene-activated signaling pathway [GO:0009873]; jasmonic acid mediated signaling pathway [GO:0009867]	GO:0000976; GO:0003677; GO:0003700; GO:0005634; GO:0006952; GO:0009867; GO:0009873	AP2/ERF transcription factor family, ERF subfamily	The AP2/ERF domain binds specifically to the 5'-GCCGCC-3' motif. The affinity of this binding is higher if the seventh amino-acid of this domain is basic (By similarity). {ECO:0000250}.	3.69329	1.95902	3.8831	20.0259	23.2834	14.0195	0	0.273162	0.249737
NbD021525	2590.45	1.58233	Up	0.216576	7.30615	2.75e-13	2.64e-11	Q9AWA5	GWD1_SOLTU	Alpha-glucan water dikinase, chloroplastic (EC 2.7.13.3) (EC 2.7.9.4) (Starch-related R1 protein)	R1	Mediates the incorporation of phosphate into starch-like alpha-glucan, mostly at the C-6 position of glucose units. Acts as an overall regulator of starch mobilization. Required for starch degradation, suggesting that the phosphate content of starch regulates its degradability. More active on alpha-1,6 branched amylopectin. {ECO:0000269|PubMed:11841813, ECO:0000269|PubMed:14525539, ECO:0000269|Pu…		chloroplast [GO:0009507]; ATP binding [GO:0005524]; maltodextrin water dikinase [GO:0102216]; metal ion binding [GO:0046872]; protein histidine kinase activity [GO:0004673]; starch, H2O dikinase activity [GO:0102218]; carbohydrate metabolic process [GO:0005975]	GO:0004673; GO:0005524; GO:0005975; GO:0009507; GO:0046872; GO:0102216; GO:0102218	PEP-utilizing enzyme family	The N-terminal domain contains the alpha-glucan binding site, the central domain the pyrophosphate/phosphate carrier histidine, and the C-terminal domain the ATP binding site.	83.9577	74.6968	54.9188	16.4195	19.875	23.7554	41.6285	31.4671	30.7582
NbD014819	1316.06	-1.27452	Down	0.17451	-7.30342	2.81e-13	2.68e-11	Q9LFU1	ASNS3_ARATH	Asparagine synthetase [glutamine-hydrolyzing] 3 (EC 6.3.5.4) (Glutamine-dependent asparagine synthetase 3)	ASN3 At5g10240 F18D22.10 T31P16.230	Essential for nitrogen assimilation, distribution and remobilization within the plant via the phloem. {ECO:0000250}.	Amino-acid biosynthesis; L-asparagine biosynthesis.	asparagine synthase (glutamine-hydrolyzing) activity [GO:0004066]; ATP binding [GO:0005524]; glutamine metabolic process [GO:0006541]; L-asparagine biosynthetic process [GO:0070981]	GO:0004066; GO:0005524; GO:0006541; GO:0070981			31.9136	39.0649	37.2097	74.1174	68.0615	78.5882	25.7263	28.338	26.4594
NbD021927	1334.34	-2.10604	Down	0.288831	-7.2916	3.06e-13	2.92e-11	Q8H129	PPA3_ARATH	Purple acid phosphatase 3 (EC 3.1.3.2)	PAP3 At1g14700 F10B6.10			extracellular region [GO:0005576]; plant-type vacuole [GO:0000325]; acid phosphatase activity [GO:0003993]; metal ion binding [GO:0046872]	GO:0000325; GO:0003993; GO:0005576; GO:0046872	Metallophosphoesterase superfamily, Purple acid phosphatase family		32.6891	58.0575	32.7649	169.276	157.301	123.888	30.5866	40.11	32.4905
NbD003845	255.759	2.50413	Up	0.343544	7.28912	3.12e-13	2.96e-11	Q9FVC1	SVP_ARATH	MADS-box protein SVP (Protein SHORT VEGETATIVE PHASE)	SVP At2g22540 F14M13.6	Transcription repressor that inhibit floral transition in the autonomous flowering pathway, independent of photoperiod and temperature. Acts in a dosage-dependent manner. Together with AGL24 and AP1, controls the identity of the floral meristem and regulates expression of class B, C and E genes. Promotes EFM expression to suppress flowering (PubMed:25132385). {ECO:0000269|PubMed:16679456, ECO:000…		nucleus [GO:0005634]; DNA-binding transcription factor activity [GO:0003700]; mRNA regulatory element binding translation repressor activity [GO:0000900]; protein dimerization activity [GO:0046983]; RNA polymerase II transcription regulatory region sequence-specific DNA binding [GO:0000977]; sequence-specific DNA binding [GO:0043565]; cell differentiation [GO:0030154]; flower development [GO:0009…	GO:0000900; GO:0000977; GO:0003700; GO:0005634; GO:0009266; GO:0009908; GO:0009910; GO:0030154; GO:0043565; GO:0045892; GO:0045944; GO:0046983			65.875	52.3451	41.4109	11.1724	4.99873	7.19653	28.9052	22.996	31.6525
NbD004986	867.007	1.06592	Up	0.146299	7.28586	3.2e-13	3.03e-11	F4JSE7	EDR2_ARATH	Protein ENHANCED DISEASE RESISTANCE 2	EDR2 At4g19040 F13C5.210	Negative regulator of the salicylic acid- (SA-) mediated resistance to pathogens, including the biotrophic powdery mildew pathogens Golovinomyces cichoracearum and Blumeria graminis, and the downy mildew pathogen Hyaloperonospora parasitica, probably by limiting the initiation of cell death and the establishment of the hypersensitive response (HR). Prevents ethylene-induced senescence. Binds to p…		endoplasmic reticulum membrane [GO:0005789]; endosome membrane [GO:0010008]; plasma membrane [GO:0005886]; phosphatidylinositol-4-phosphate binding [GO:0070273]; ethylene-activated signaling pathway [GO:0009873]; negative regulation of leaf senescence [GO:1900056]; plant-type hypersensitive response [GO:0009626]; regulation of defense response to fungus [GO:1900150]; response to ethylene [GO:0009…	GO:0005789; GO:0005886; GO:0009626; GO:0009723; GO:0009751; GO:0009873; GO:0010008; GO:0070273; GO:1900056; GO:1900150		The pleckstrin homology domain (3-110) binds to phosphatidylinositol-4-phosphate (PtdIns(4)P).	67.1577	62.253	62.7977	24.628	28.462	24.1343	61.9205	40.9757	36.0655
NbD004082	105.937	3.07675	Up	0.42278	7.27743	3.4e-13	3.21e-11	O23522	PLA14_ARATH	Phospholipase A1-Ibeta2, chloroplastic (EC 3.1.1.-)	At4g16820 dl4435w FCAALL.42	Acylhydrolase that catalyzes the hydrolysis of phosphatidylcholine at the sn-1 position. Has a strong galactolipase activity toward digalactosyldiacylglycerol (DGDG). Hydrolyzes triacylglycerol (TAG), but has a low activity toward phosphatidylcholine (PC) and monogalactosyldiacylglycerol (MGDG).		chloroplast [GO:0009507]; galactolipase activity [GO:0047714]; phospholipase A1 activity [GO:0008970]; triglyceride lipase activity [GO:0004806]; lipid catabolic process [GO:0016042]	GO:0004806; GO:0008970; GO:0009507; GO:0016042; GO:0047714	AB hydrolase superfamily, Lipase family		13.3865	9.01671	6.07406	0.746196	0.652614	1.38632	7.61815	8.02547	4.89793
NbD009904	4070.63	-2.01098	Down	0.276506	-7.27282	3.52e-13	3.32e-11	Q41228	PSAEA_NICSY	Photosystem I reaction center subunit IV A, chloroplastic (PSI-E A) [Cleaved into: Photosystem I reaction center subunit IV A isoform 2]	PSAEA	Stabilizes the interaction between PsaC and the PSI core, assists the docking of the ferredoxin to PSI and interacts with ferredoxin-NADP oxidoreductase. {ECO:0000250}.		chloroplast thylakoid membrane [GO:0009535]; photosystem I reaction center [GO:0009538]; photosynthesis [GO:0015979]	GO:0009535; GO:0009538; GO:0015979	PsaE family		195.058	322.952	410.864	1134.09	1004.51	1029.31	490.898	907.531	886.174
NbD039733	1419.64	-1.0817	Down	0.148905	-7.2644	3.75e-13	3.52e-11	Q1LWV7	MEAK7_DANRE	MTOR-associated protein MEAK7 (MEAK7) (TBC/LysM-associated domain-containing protein 1) (TLD domain-containing protein 1)	meak7 KIAA1609 tldc1 si:ch211-260p9.6 zgc:153621	Activates an alternative mTOR signaling to regulate cell proliferation and migration. {ECO:0000250|UniProtKB:Q6P9B6}.		cytoplasm [GO:0005737]; lysosomal membrane [GO:0005765]; membrane [GO:0016020]; positive regulation of protein localization to lysosome [GO:0150032]; regulation of cell migration [GO:0030334]; regulation of cell population proliferation [GO:0042127]; response to amino acid [GO:0043200]; response to insulin [GO:0032868]; response to nutrient levels [GO:0031667]; TOR signaling [GO:0031929]	GO:0005737; GO:0005765; GO:0016020; GO:0030334; GO:0031667; GO:0031929; GO:0032868; GO:0042127; GO:0043200; GO:0150032			48.0073	48.826	43.1753	84.8268	85.2231	78.9335	35.7529	32.399	37.3468
NbD013294	142.954	2.44168	Up	0.336198	7.26263	3.8e-13	3.55e-11	O65685	BLH6_ARATH	BEL1-like homeodomain protein 6 (BEL1-like protein 6)	BLH6 At4g34610 T4L20.190			nucleus [GO:0005634]; DNA-binding transcription factor activity [GO:0003700]; transcription cis-regulatory region binding [GO:0000976]	GO:0000976; GO:0003700; GO:0005634	TALE/BELL homeobox family	The SR/KY and BELL domains are responsive for the interaction between the TALE/BELL proteins and the TALE/KNOX proteins.	15.3977	9.32559	7.24247	1.3574	1.63088	1.89681	2.26039	3.1019	2.39991
NbD016208	3551.49	-2.79511	Down	0.384874	-7.26239	3.8e-13	3.55e-11	Q9SAG8	DNAJ8_ARATH	Chaperone protein dnaJ 8, chloroplastic (AtDjC8) (AtJ8)	ATJ8 C8 J8 At1g80920 F23A5.28	Plays a continuous role in plant development probably in the structural organization of compartments. {ECO:0000250}.		chloroplast [GO:0009507]; chloroplast stroma [GO:0009570]; nucleus [GO:0005634]; response to light stimulus [GO:0009416]	GO:0005634; GO:0009416; GO:0009507; GO:0009570	DnaJ family, C/III subfamily		256.383	140.114	63.8873	876.552	877.924	907.606	36.1728	35.9695	24.9405
NbD049227	812.862	1.54497	Up	0.212812	7.25978	3.88e-13	3.61e-11	Q05085	PTR7_ARATH	Protein NRT1/ PTR FAMILY 6.3 (AtNPF6.3) (Nitrate transporter 1.1) (AtNRT1) (Nitrate/chlorate transporter) (Protein CHLORINA 1)	NPF6.3 CHL1 NRT1 NRT1.1 At1g12110 F12F1.1 T28K15_13	Dual affinity nitrate transporter. Involved in proton-dependent nitrate uptake and in the regulation of the nitrate transporter NRT2.1. Acts also as a nitrate sensor that trigger a specific signaling pathway stimulating lateral root growth and seed germination. The uptake activity is not required for sensor function. Displays an auxin transport facilitation inhibited by high nitrate concentration…		plasma membrane [GO:0005886]; nitrate transmembrane transporter activity [GO:0015112]; symporter activity [GO:0015293]; auxin-activated signaling pathway [GO:0009734]; basipetal auxin transport [GO:0010540]; lateral root development [GO:0048527]; nitrate assimilation [GO:0042128]; nitrate transmembrane transport [GO:0015706]; oligopeptide transport [GO:0006857]; photoperiodism, flowering [GO:0048…	GO:0005886; GO:0006857; GO:0009414; GO:0009635; GO:0009734; GO:0010167; GO:0010540; GO:0015112; GO:0015293; GO:0015706; GO:0042128; GO:0048527; GO:0048573	Major facilitator superfamily, Proton-dependent oligopeptide transporter (POT/PTR) (TC 2.A.17) family		69.1712	56.994	42.3066	14.7911	16.5208	17.1266	46.3182	29.2486	38.7868
NbD027313	2100.9	-1.29705	Down	0.17876	-7.25585	3.99e-13	3.71e-11	Q39096	ERD15_ARATH	Protein EARLY RESPONSIVE TO DEHYDRATION 15 (PAM2-containing protein CID1) (Polyadenylate-binding protein-interacting protein 1) (PABP-interacting protein 1) (Poly(A)-binding protein-interacting protein 1) (Protein CTC-INTERACTING DOMAIN 1) (Protein LIGHT STRESS-REGULATED 1)	ERD15 CID1 LSR1 At2g41430 F13H10.2 T26J13.2	Central component of stress responses that interacts with poly(A)-binding proteins. Negative regulator of abscisic acid (ABA) responses, including resistance to drought and freezing as well as stomatal closure regulation. Mediates resistance to the bacterial necrotroph pathogen Erwinia carotovora subsp. carotovora and promotes the induction of marker genes for systemic acquired resistance (SAR). …		cytoplasm [GO:0005737]; cytosol [GO:0005829]; thylakoid membrane [GO:0042651]; cellular response to hypoxia [GO:0071456]; nonphotochemical quenching [GO:0010196]; response to bacterium [GO:0009617]; response to high light intensity [GO:0009644]; response to water deprivation [GO:0009414]	GO:0005737; GO:0005829; GO:0009414; GO:0009617; GO:0009644; GO:0010196; GO:0042651; GO:0071456		Contains a PAM2-like motif, which seems to be involved in the binding to the PABC/CTC domain of PAB proteins.	250.395	180.97	168.776	382.482	420.673	432.308	187.22	175.267	167.376
NbD048962	168.866	1.66692	Up	0.2299	7.25061	4.15e-13	3.84e-11	P37707	B2_DAUCA	B2 protein				response to endoplasmic reticulum stress [GO:0034976]	GO:0034976			25.5394	19.8572	26.4287	5.6569	6.21723	7.10845	10.9541	19.9808	15.4155
NbD002618	135.898	2.27565	Up	0.313908	7.24943	4.19e-13	3.87e-11	Q8VWZ7	C76B6_CATRO	Geraniol 8-hydroxylase (EC 1.14.14.83) (Cytochrome P450 76B6) (Geraniol 10-hydroxylase) (CrG10H)	CYP76B6 G10H	Hydroxylase involved in the biosynthesis of hydroxygeraniol, a precursor of the terpenoid indole alkaloids such as vinblastine and vincristine. Also able to hydroxylate in vitro nerol and to catalyze 3'-hydroxylation of the flavanone naringenin to form eriodictyol. No activity with apigenin, kaempferol, p-coumaric acid and ferulic acid as substrates. {ECO:0000269|PubMed:11718718, ECO:0000269|PubM…		endoplasmic reticulum membrane [GO:0005789]; geraniol 10-hydroxylase activity [GO:0102811]; heme binding [GO:0020037]; iron ion binding [GO:0005506]; oxidoreductase activity, acting on paired donors, with incorporation or reduction of molecular oxygen, NAD(P)H as one donor, and incorporation of one atom of oxygen [GO:0016709]; monoterpenoid biosynthetic process [GO:0016099]	GO:0005506; GO:0005789; GO:0016099; GO:0016709; GO:0020037; GO:0102811	Cytochrome P450 family		13.1389	11.8921	10.6736	1.49132	2.91945	1.78021	30.1513	26.5753	16.0667
NbD017157	153.723	-1.87003	Down	0.257991	-7.24844	4.22e-13	3.88e-11	Q9C685	CHR41_ARATH	Protein CHLORORESPIRATORY REDUCTION 41, chloroplastic	CRR41 At1g51100 F23H24.6	Required for both formation and activity of the chloroplast NAD(P)H dehydrogenase (NDH) complex of the photosynthetic electron transport chain (PubMed:22274627). Functions in assembly or stabilization of the NDH complex; probably involved, together with NdhO and NdhH, in the formation of an NDH subcomplex A assembly intermediate (NAI500) (PubMed:22274627). {ECO:0000269|PubMed:22274627}.		chloroplast [GO:0009507]; chloroplast stroma [GO:0009570]; NADH dehydrogenase complex (plastoquinone) assembly [GO:0010258]	GO:0009507; GO:0009570; GO:0010258			10.3673	7.86142	6.80393	24.4311	25.8359	26.3041	9.04902	11.2213	11.2503
NbD031139	346.158	-1.4847	Down	0.204965	-7.24366	4.37e-13	4.01e-11	Q9ZU95	NUD17_ARATH	Nudix hydrolase 17, mitochondrial (AtNUDT17) (EC 3.6.1.-)	NUDT17 NUDX17 At2g01670 T8O11.16	Probably mediates the hydrolysis of some nucleoside diphosphate derivatives. {ECO:0000250}.		mitochondrion [GO:0005739]; metal ion binding [GO:0046872]; pyrophosphatase activity [GO:0016462]	GO:0005739; GO:0016462; GO:0046872	Nudix hydrolase family		21.0101	14.9529	15.9459	43.2555	37.7279	41.0673	10.1959	17.9921	12.615
NbD015258	315.06	-2.9479	Down	0.407113	-7.24098	4.45e-13	4.08e-11	Q8LFP9	ABA4_ARATH	Protein ABA DEFICIENT 4, chloroplastic	ABA4 At1g67080 F1O19.13	Required for neoxanthin biosynthesis, an intermediary step in abscisic acid (ABA) biosynthesis. Probably not involved directly in the enzymatic conversion of violaxanthin to neoxanthin. Cannot convert violaxanthin to neoxanthin in vitro. Required for ABA biosynthesis in response to drought stress (PubMed:17470058). Required for neoxanthin biosynthesis which is involved in photoprotection of photo…		chloroplast envelope [GO:0009941]; chloroplast membrane [GO:0031969]; abscisic acid biosynthetic process [GO:0009688]; regulation of superoxide anion generation [GO:0032928]; xanthophyll metabolic process [GO:0016122]	GO:0009688; GO:0009941; GO:0016122; GO:0031969; GO:0032928			3.30288	8.28329	14.671	62.3985	59.7163	57.2622	33.9161	50.7775	34.2258
NbD027643	2416.13	-1.61623	Down	0.22339	-7.23503	4.65e-13	4.25e-11	P19954	PRSP1_SPIOL	Ribosome-binding factor PSRP1, chloroplastic (30S ribosomal protein 1) (CS-S5) (CS5) (Plastid-specific 30S ribosomal protein 1) (PSrp-1) (Ribosomal protein 1) (S22) (Translation factor pY)	PSRP1 RPS22 RPS30 SOVF_177810	Ribosome-binding factor involved in light- and temperature-dependent control of protein synthesis. Interacts with 16S sRNA nucleotides at the A-site and P-site, where it protects the decoding center and inhibits translation by preventing tRNA binding. Stabilizes 70S ribosomes against dissociation. May be recycled by the combined action of ribosome-recycling factor (RRF) and EF-G. {ECO:0000269|Pub…		chloroplast stroma [GO:0009570]; cytosolic small ribosomal subunit [GO:0022627]; ribosomal small subunit binding [GO:0043024]; rRNA binding [GO:0019843]; negative regulation of translational elongation [GO:0045900]; primary metabolic process [GO:0044238]	GO:0009570; GO:0019843; GO:0022627; GO:0043024; GO:0044238; GO:0045900	HPF/YfiA ribosome-associated protein family, Long plastid HPF subfamily		103.598	129.172	85.713	284.561	233.593	305.45	30.6281	43.0672	41.5145
NbD041136	111.4	-2.35201	Down	0.32511	-7.2345	4.67e-13	4.25e-11	Q9SRT2	BH062_ARATH	Transcription factor bHLH62 (Basic helix-loop-helix protein 62) (AtbHLH62) (bHLH 62) (Transcription factor EN 85) (bHLH transcription factor bHLH062)	BHLH62 CIB3 EN85 At3g07340 F21O3.5			nucleus [GO:0005634]; DNA-binding transcription factor activity [GO:0003700]; protein dimerization activity [GO:0046983]; transcription cis-regulatory region binding [GO:0000976]; regulation of DNA-templated transcription [GO:0006355]	GO:0000976; GO:0003700; GO:0005634; GO:0006355; GO:0046983			2.08262	1.79025	2.63913	9.5095	8.19263	11.4252	4.36313	8.36898	9.6301
NbD035904	374.758	-1.41703	Down	0.195996	-7.22991	4.83e-13	4.39e-11	A7LXU3	BGH3B_BACO1	Beta-glucosidase BoGH3B (EC 3.2.1.21) (Glycosyl hydrolase family protein 3B) (BoGH3B)	BACOVA_02659	Catalyzes the hydrolysis of terminal, non-reducing beta-D-glucosyl residues with release of beta-D-glucose in xyloglucan degradation, leading to remove the backbone 'G' units. {ECO:0000269|PubMed:24463512}.	Glucan metabolism; xyloglucan degradation. {ECO:0000269|PubMed:24463512}.	periplasmic space [GO:0042597]; beta-glucosidase activity [GO:0008422]; scopolin beta-glucosidase activity [GO:0102483]; symbiotic process benefiting host [GO:0085030]; xyloglucan catabolic process [GO:2000899]	GO:0008422; GO:0042597; GO:0085030; GO:0102483; GO:2000899	Glycosyl hydrolase 3 family		10.0485	7.77018	10.0564	18.3875	23.5391	21.1334	24.5076	11.3747	11.1796
NbD037681	1314.72	-1.48334	Down	0.205431	-7.22065	5.17e-13	4.69e-11	A7LXU3	BGH3B_BACO1	Beta-glucosidase BoGH3B (EC 3.2.1.21) (Glycosyl hydrolase family protein 3B) (BoGH3B)	BACOVA_02659	Catalyzes the hydrolysis of terminal, non-reducing beta-D-glucosyl residues with release of beta-D-glucose in xyloglucan degradation, leading to remove the backbone 'G' units. {ECO:0000269|PubMed:24463512}.	Glucan metabolism; xyloglucan degradation. {ECO:0000269|PubMed:24463512}.	periplasmic space [GO:0042597]; beta-glucosidase activity [GO:0008422]; scopolin beta-glucosidase activity [GO:0102483]; symbiotic process benefiting host [GO:0085030]; xyloglucan catabolic process [GO:2000899]	GO:0008422; GO:0042597; GO:0085030; GO:0102483; GO:2000899	Glycosyl hydrolase 3 family		34.8338	29.6306	26.5527	74.1624	57.096	82.0065	33.9385	39.3765	36.9493
NbD042788	621.538	1.18992	Up	0.164852	7.21813	5.27e-13	4.76e-11	Q9MUK5	TOC64_PEA	Translocon at the outer membrane of chloroplasts 64	TOC64	Chaperone receptor mediating Hsp90-dependent protein targeting to chloroplasts. Bi-functional preprotein receptor acting on both sides of the membrane. {ECO:0000269|PubMed:10725334, ECO:0000269|PubMed:16619024, ECO:0000269|PubMed:17306301}.		chloroplast outer membrane [GO:0009707]; protein transport [GO:0015031]	GO:0009707; GO:0015031		The TPR region (477-578) is not required for assembly into the Toc complex, but interacts with TOC34 only while transferring the preprotein from HSP90 to the Toc core translocon.; The amidase region (166-200) is required for the efficient transfer of the preprotein.	36.533	41.0656	42.1805	14.9008	14.4969	14.9151	19.9455	18.6842	20.9391
NbD003114	314.479	3.30336	Up	0.457955	7.21327	5.46e-13	4.92e-11	K4CF70	HPL_SOLLC	Fatty acid hydroperoxide lyase, chloroplastic (LeHPL) (EC 4.2.99.-) (Cytochrome P450 74B)	HPL Solyc07g049690	Cytochrome P450 of the CYP74B subfamily involved in the biosynthesis of traumatin and C6 aldehydes (PubMed:10923789, PubMed:10859201). Metabolizes 13- but not 9-hydroperoxides of linoleic and linolenic acids (PubMed:10923789, PubMed:10859201). Can use 15S-hydroperoxy-11(Z),13(E),17(Z)-eicosatrienoic acid (15-HPET) and 13S-hydroperoxy-9(Z),11(E),15(Z)-octadecatrienoic acid (13-HPOT) as substrates,…		chloroplast outer membrane [GO:0009707]; heme binding [GO:0020037]; iron ion binding [GO:0005506]; lyase activity [GO:0016829]; monooxygenase activity [GO:0004497]; oxidoreductase activity, acting on paired donors, with incorporation or reduction of molecular oxygen [GO:0016705]; defense response [GO:0006952]; fatty acid biosynthetic process [GO:0006633]; oxylipin biosynthetic process [GO:0031408…	GO:0004497; GO:0005506; GO:0006633; GO:0006952; GO:0009707; GO:0016125; GO:0016705; GO:0016829; GO:0020037; GO:0031408	Cytochrome P450 family		57.5519	17.0493	21.8837	2.13466	1.84843	4.05769	36.1699	29.6821	33.7912
NbD029635	3283.6	-1.51693	Down	0.210384	-7.21026	5.58e-13	5.02e-11	Q9SCV4	BGAL8_ARATH	Beta-galactosidase 8 (Lactase 8) (EC 3.2.1.23) (Protein AR782)	BGAL8 At2g28470 T17D12.3			apoplast [GO:0048046]; beta-galactosidase activity [GO:0004565]; carbohydrate binding [GO:0030246]; carbohydrate metabolic process [GO:0005975]	GO:0004565; GO:0005975; GO:0030246; GO:0048046	Glycosyl hydrolase 35 family		56.7616	47.4622	60.8209	136.009	160.04	100.67	95.6695	82.1728	71.62
NbD027361	530.949	-1.23337	Down	0.171084	-7.20914	5.63e-13	5.04e-11	Q42569	C90A1_ARATH	3beta,22alpha-dihydroxysteroid 3-dehydrogenase (EC 1.14.19.79) ((22R,23R)-22,23-dihydroxy-campest-4-en-3-one synthase) ((22S,24R)-22-hydroxy-5alpha-ergostan-3-one synthase) ((22S,24R)-22-hydroxyergost-4-en-3-one synthase) (3-dehydro-6-deoxoteasterone synthase) (Cytochrome P450 90A1) (AtCYP90A1) (Protein CONSTITUTIVE PHOTOMORPHOGENESIS AND DWARFISM)	CYP90A1 CPD CYP90 At5g05690 MJJ3.9	Catalyzes C3-oxidation steps in brassinosteroids biosynthesis (PubMed:22822057). Converts (22S)-22-hydroxycampesterol (22-OHCR) to (22S,24R)-22-hydroxyergost-4-en-3-one (22-hydroxy-campesta-4-en-3-one, 22-OH-4-en-3-one), 6-deoxocathasterone (6-deoxoCT) to (22S,24R)-22-hydroxy-5alpha-ergostan-3-one (22-hydroxy-campesta-3-one, 22-OH-3-one), (22R,23R)-22,23-dihydroxycampesterol (22,23-diOHCR) to (22…	Plant hormone biosynthesis; brassinosteroid biosynthesis. {ECO:0000269|PubMed:22822057}.	membrane [GO:0016020]; heme binding [GO:0020037]; iron ion binding [GO:0005506]; monooxygenase activity [GO:0004497]; oxidoreductase activity, acting on paired donors, with incorporation or reduction of molecular oxygen [GO:0016705]; anther wall tapetum cell differentiation [GO:0048657]; brassinosteroid biosynthetic process [GO:0016132]; brassinosteroid homeostasis [GO:0010268]; pollen exine form…	GO:0004497; GO:0005506; GO:0009911; GO:0010224; GO:0010268; GO:0010584; GO:0016020; GO:0016132; GO:0016705; GO:0020037; GO:0048657	Cytochrome P450 family		18.7547	18.9244	16.8785	33.6444	35.0788	39.2649	55.1136	50.2189	48.7107
NbD034312	521.774	1.58621	Up	0.220045	7.2086	5.65e-13	5.05e-11	Q9ZSY2	DNJ15_ARATH	Chaperone protein dnaJ 15 (AtDjB15) (AtJ15) (Protein ALTERED RESPONSE TO GRAVITY) (AtARG1)	ATJ15 ARG1 B15 At1g68370 T2E12.8	Plays a continuous role in plant development probably in the structural organization of compartments (By similarity). Seems to be involved in early gravitropic signal transduction within the gravity-perceiving cells (statocytes), where it influences pH changes and auxin distribution. Probably affects the localization and/or activity of auxin efflux carrier components (PIN proteins) or other prote…		cytoskeleton [GO:0005856]; endoplasmic reticulum membrane [GO:0005789]; Golgi membrane [GO:0000139]; cytoskeletal protein binding [GO:0008092]; positive gravitropism [GO:0009958]	GO:0000139; GO:0005789; GO:0005856; GO:0008092; GO:0009958	DnaJ family, B/II subfamily		46.5017	62.1435	45.1687	15.0302	13.2675	14.9391	22.2364	13.7589	15.0526
NbD036623	895.282	2.40535	Up	0.334636	7.18796	6.58e-13	5.86e-11	Q9M1P7	BOR2_ARATH	Probable boron transporter 2	BOR2 At3g62270 T17J13.230	Probable boron transporter. Boron is essential for maintaining the integrity of plants cell walls (By similarity). {ECO:0000250}.		plasma membrane [GO:0005886]; solute:inorganic anion antiporter activity [GO:0005452]; monoatomic anion transport [GO:0006820]; root development [GO:0048364]	GO:0005452; GO:0005886; GO:0006820; GO:0048364	Anion exchanger (TC 2.A.31.3) family		42.2688	51.2801	78.2572	6.97914	13.6775	6.79814	31.2874	16.5923	13.1679
NbD031636	197.056	-2.02773	Down	0.282297	-7.18297	6.82e-13	6.06e-11	Q8VXX5	SKS1_ARATH	Monocopper oxidase-like protein SKS1	SKS1 At4g25240 F24A6.80			cytosol [GO:0005829]; plasma membrane [GO:0005886]; plasmodesma [GO:0009506]; side of membrane [GO:0098552]; copper ion binding [GO:0005507]; oxidoreductase activity [GO:0016491]	GO:0005507; GO:0005829; GO:0005886; GO:0009506; GO:0016491; GO:0098552	Multicopper oxidase family		3.73211	4.30923	2.83732	13.0807	10.1765	13.8315	3.73964	5.29251	3.13834
NbD028020	375.896	1.62918	Up	0.226848	7.18184	6.88e-13	6.09e-11	F4HSD5	TRM32_ARATH	Protein TRM32 (TON1-RECRUITING MOTIF protein 32)	TRM32 At1g07620 F24B9.32							21.6845	15.0415	13.5744	4.1949	5.08611	4.32551	8.66449	7.97109	6.63519
NbD045625	493.659	1.51936	Up	0.211642	7.17892	7.03e-13	6.21e-11	O49500	MBR2_ARATH	E3 ubiquitin-protein ligase MBR2 (EC 2.3.2.27) (HAL3-interacting protein 1 homolog) (AtHIP1) (MED25-binding RING-H2 protein 2) (RING-H2 finger MBR2) (RING-type E3 ubiquitin transferase MBR2)	MBR2 HIP1 At4g34040	E3 ubiquitin-protein ligase that functions as a regulator of MED25 stability by targeting MED25 for degradation in a RING-H2-dependent way. Proteasome-dependent degradation of MED25 seems to activate its function as positive regulator of FLOWERING LOCUS T (FT) and is important to induce the expression of FT and consequently to promote flowering. May function downstream of HAL3 and be required for…	Protein modification; protein ubiquitination.	metal ion binding [GO:0046872]; ubiquitin protein ligase activity [GO:0061630]; flower development [GO:0009908]; proteasome-mediated ubiquitin-dependent protein catabolic process [GO:0043161]; protein ubiquitination [GO:0016567]; vegetative to reproductive phase transition of meristem [GO:0010228]	GO:0009908; GO:0010228; GO:0016567; GO:0043161; GO:0046872; GO:0061630	RING-type zinc finger family	The RING-type zinc finger domain mediates binding to an E2 ubiquitin-conjugating enzyme. {ECO:0000305}.	61.5322	51.7876	56.4937	13.6218	15.18	21.0267	20.8968	17.3125	15.4851
NbD013938	132.426	2.10777	Up	0.293643	7.17801	7.07e-13	6.23e-11	Q9ASX9	BH144_ARATH	Transcription factor bHLH144 (Basic helix-loop-helix protein 144) (AtbHLH144) (bHLH 144) (Transcription factor EN 130) (bHLH transcription factor bHLH144)	BHLH144 EN130 At1g29950 F1N18.24 T1P2.2			nucleus [GO:0005634]; DNA binding [GO:0003677]; DNA-binding transcription factor activity [GO:0003700]; protein dimerization activity [GO:0046983]; regulation of DNA-templated transcription [GO:0006355]	GO:0003677; GO:0003700; GO:0005634; GO:0006355; GO:0046983			31.474	21.502	20.2862	3.61078	5.25333	5.35788	25.1209	17.6699	16.733
NbD012204	45.138	3.46759	Up	0.483212	7.17614	7.17e-13	6.3e-11	C3MZC0	RL10_SULIA	Large ribosomal subunit protein uL10 (50S ribosomal protein L10) (Acidic ribosomal protein P0 homolog)	rpl10 rplP0 M1627_1881	Forms part of the ribosomal stalk, playing a central role in the interaction of the ribosome with GTP-bound translation factors. {ECO:0000255|HAMAP-Rule:MF_00280}.		ribonucleoprotein complex [GO:1990904]; ribosome [GO:0005840]; large ribosomal subunit rRNA binding [GO:0070180]; translation [GO:0006412]	GO:0005840; GO:0006412; GO:0070180; GO:1990904	Universal ribosomal protein uL10 family		15.4285	12.3834	7.84129	1.18259	0.684324	0.780372	6.21437	9.9729	14.687
NbD000586	764.463	-2.56429	Down	0.357377	-7.17532	7.21e-13	6.32e-11	O48529	STR9_ARATH	Rhodanese-like domain-containing protein 9, chloroplastic (Sulfurtransferase 9) (AtStr9)	STR9 At2g42220 T24P15.13			chloroplast [GO:0009507]; chloroplast thylakoid [GO:0009534]; chloroplast thylakoid membrane [GO:0009535]; cytosol [GO:0005829]	GO:0005829; GO:0009507; GO:0009534; GO:0009535			11.7413	26.3641	37.4333	127.777	120.572	134.335	85.9776	162.284	137.607
NbD032661	5031.37	-2.82459	Down	0.394751	-7.15537	8.34e-13	7.29e-11	Q8LD26	DRMH3_ARATH	Dormancy-associated protein homolog 3 (DRM1 homolog 3)	At1g56220 F14G9.17					DRM1/ARP family		393.861	347.96	103.38	1696.17	1742.67	1590.87	18.3117	22.2514	13.1165
NbD011253	381.299	-1.72726	Down	0.241451	-7.15365	8.45e-13	7.37e-11	Q9FG70	NSTU2_ARATH	Nucleotide-sugar uncharacterized transporter 2	At5g55950 MYN21.6			membrane [GO:0016020]; carbohydrate transport [GO:0008643]	GO:0008643; GO:0016020	TPT transporter family, TPT (TC 2.A.7.9) subfamily		16.4366	11.9246	9.66934	32.2934	40.5864	32.6312	22.032	24.8452	17.1257
NbD003165	52.9471	2.76284	Up	0.38703	7.13857	9.43e-13	8.2e-11	P11890	HS23C_OXYRB	Small heat shock protein, chloroplastic	HSP23			chloroplast stroma [GO:0009570]	GO:0009570	Small heat shock protein (HSP20) family		12.89	12.4434	10.5813	1.29617	1.90632	1.17082	5.38216	3.75474	4.19093
NbD032312	448.234	1.50993	Up	0.211736	7.13122	9.95e-13	8.63e-11	Q9SGP2	HSL1_ARATH	Receptor-like protein kinase HSL1 (EC 2.7.11.1) (Protein HAESA-LIKE1)	HSL1 At1g28440 F3M18.12			plasma membrane [GO:0005886]; ATP binding [GO:0005524]; protein serine kinase activity [GO:0106310]; protein serine/threonine kinase activity [GO:0004674]; phosphorylation [GO:0016310]	GO:0004674; GO:0005524; GO:0005886; GO:0016310; GO:0106310	Protein kinase superfamily, Ser/Thr protein kinase family		21.3615	19.2627	14.7049	4.84559	6.12756	5.33031	12.6941	12.6612	11.1574
NbD019312	58.2029	2.67621	Up	0.37573	7.12269	1.06e-12	9.15e-11	A6Q582	RF2_NITSB	Peptide chain release factor 2 (RF-2)	prfB NIS_1534	Peptide chain release factor 2 directs the termination of translation in response to the peptide chain termination codons UGA and UAA. {ECO:0000255|HAMAP-Rule:MF_00094}.		cytoplasm [GO:0005737]; translation release factor activity, codon specific [GO:0016149]	GO:0005737; GO:0016149	Prokaryotic/mitochondrial release factor family		2.92292	3.53468	3.568	0.398809	0.352621	0.569094	2.66159	2.93383	3.00771
NbD010333	161.735	4.29092	Up	0.602585	7.12086	1.07e-12	9.25e-11	A0A068Q5V6	C7150_PRUMU	Cytochrome P450 71AU50 (EC 1.14.-.-)	CYP71AU50			membrane [GO:0016020]; heme binding [GO:0020037]; iron ion binding [GO:0005506]; monooxygenase activity [GO:0004497]; oxidoreductase activity, acting on paired donors, with incorporation or reduction of molecular oxygen [GO:0016705]	GO:0004497; GO:0005506; GO:0016020; GO:0016705; GO:0020037	Cytochrome P450 family		36.8566	5.18651	9.73808	0.640854	0.559758	0.916144	14.7891	11.9168	9.41963
NbD050759	2353.26	4.69194	Up	0.659559	7.11376	1.13e-12	9.71e-11	Q9SSV4	INO1_NICPA	Inositol-3-phosphate synthase (MIP synthase) (EC 5.5.1.4) (Myo-inositol 1-phosphate synthase) (IPS) (MI-1-P synthase)	INPS1	Key enzyme in myo-inositol biosynthesis pathway that catalyzes the conversion of glucose 6-phosphate to 1-myo-inositol 1-phosphate in a NAD-dependent manner. {ECO:0000250|UniProtKB:P42801}.	Polyol metabolism; myo-inositol biosynthesis; myo-inositol from D-glucose 6-phosphate: step 1/2.	cytosol [GO:0005829]; nucleus [GO:0005634]; inositol-3-phosphate synthase activity [GO:0004512]; inositol biosynthetic process [GO:0006021]; phospholipid biosynthetic process [GO:0008654]	GO:0004512; GO:0005634; GO:0005829; GO:0006021; GO:0008654	Myo-inositol 1-phosphate synthase family		372.915	276.94	80.5816	8.5648	10.0926	4.97075	32.6696	8.81288	21.6813
NbD038868	986.216	-1.19586	Down	0.168155	-7.11166	1.15e-12	9.84e-11	Q93ZH1	TORL4_ARATH	TORTIFOLIA1-like protein 4	TOR1L4 At1g27210 F17L21.1 T7N9.27			microtubule [GO:0005874]; microtubule binding [GO:0008017]	GO:0005874; GO:0008017			26.0996	22.8071	28.2634	42.6609	55.8078	50.7823	22.8014	30.4089	28.6167
NbD035607	107.883	2.21448	Up	0.311521	7.10859	1.17e-12	1e-10	F4ISY0	Y2837_ARATH	WEB family protein At2g38370	At2g38370 T19C21.14					WEB family		11.6769	7.67154	7.98628	1.94611	1.66966	1.31738	12.122	8.25973	5.90039
NbD005706	605.837	1.18503	Up	0.166729	7.10751	1.18e-12	1.01e-10	Q7XTV7	HIP1_ORYSJ	Probable E3 ubiquitin-protein ligase HIP1 (EC 2.3.2.27) (HAL3-interacting protein 1) (OsHIP1) (RING-H2 finger HIP1) (RING-type E3 ubiquitin transferase HIP1)	HIP1 Os04g0648800 LOC_Os04g55510 OsJ_16417 OSJNBa0010D21.9	Probable E3 ubiquitin-protein ligase that functions downstream of HAL3 and is required for HAL3-regulated plant growth. Activation of HIP1 by HAL3 may lead to the degradation of cell cycle suppressors, resulting in enhancement of cell division and plant growth. {ECO:0000269|PubMed:19543273}.	Protein modification; protein ubiquitination.	metal ion binding [GO:0046872]; ubiquitin protein ligase activity [GO:0061630]; protein ubiquitination [GO:0016567]	GO:0016567; GO:0046872; GO:0061630	RING-type zinc finger family	The RING-type zinc finger domain mediates binding to an E2 ubiquitin-conjugating enzyme. {ECO:0000250}.	62.6728	64.1174	56.1148	23.4269	23.0494	21.1452	39.3284	29.4437	36.8586
NbD037674	1818.78	1.63743	Up	0.230441	7.10561	1.2e-12	1.02e-10	Q3SYS4	DAAF1_BOVIN	Dynein axonemal assembly factor 1 (Leucine-rich repeat-containing protein 50)	DNAAF1 LRRC50	Cilium-specific protein required for the stability of the ciliary architecture. Plays a role in cytoplasmic preassembly of dynein arms (By similarity). Involved in regulation of microtubule-based cilia and actin-based brush border microvilli (By similarity). {ECO:0000250}.		axoneme [GO:0005930]; dynein complex binding [GO:0070840]; axoneme assembly [GO:0035082]; cilium assembly [GO:0060271]	GO:0005930; GO:0035082; GO:0060271; GO:0070840	DNAAF1 family		121.041	136.019	84.0854	32.6421	27.2226	32.495	66.8728	44.151	54.9009
NbD041404	83.3272	2.89654	Up	0.408092	7.09776	1.27e-12	1.07e-10	O48766	GUN11_ARATH	Endoglucanase 11 (EC 3.2.1.4) (Endo-1,4-beta glucanase 11)	At2g32990 T21L14.7			extracellular region [GO:0005576]; cellulase activity [GO:0008810]; cell wall organization [GO:0071555]; cellulose catabolic process [GO:0030245]	GO:0005576; GO:0008810; GO:0030245; GO:0071555	Glycosyl hydrolase 9 (cellulase E) family		11.5262	5.82134	5.96198	0.934757	1.06769	0.58415	12.1347	10.6518	5.78837
NbD050995	1176.85	-1.48722	Down	0.209525	-7.09802	1.27e-12	1.07e-10	Q5BIM2	ATOSB_BOVIN	Atos homolog protein B	ATOSB FAM214B	Transcription regulator that may syncronize transcriptional and translational programs. {ECO:0000250|UniProtKB:Q8BR27}.		nucleus [GO:0005634]	GO:0005634	ATOS family	The protein contains a transactivation domain (TAD) which may be required for transcriptional activation of a subset of target genes. {ECO:0000250|UniProtKB:Q8BR27}.	23.5228	29.3348	19.7059	60.1763	54.801	56.2443	13.1181	12.5096	15.3456
NbD023911	838.199	-1.16126	Down	0.163769	-7.09084	1.33e-12	1.13e-10	Q9LXA5	LRK91_ARATH	L-type lectin-domain containing receptor kinase IX.1 (LecRK-IX.1) (EC 2.7.11.1)	LECRK91 At5g10530 F12B17.120	Promotes hydrogen peroxide H(2)O(2) production and cell death. {ECO:0000269|PubMed:26011556}.; Involved in resistance response to the pathogenic oomycetes Phytophthora infestans and Phytophthora capsici. {ECO:0000269|PubMed:25083911, ECO:0000269|PubMed:26011556}.		plasma membrane [GO:0005886]; ATP binding [GO:0005524]; carbohydrate binding [GO:0030246]; protein serine kinase activity [GO:0106310]; protein serine/threonine kinase activity [GO:0004674]; defense response to oomycetes [GO:0002229]; phosphorylation [GO:0016310]; plant-type hypersensitive response [GO:0009626]	GO:0002229; GO:0004674; GO:0005524; GO:0005886; GO:0009626; GO:0016310; GO:0030246; GO:0106310	Protein kinase superfamily, Ser/Thr protein kinase family; Leguminous lectin family		18.909	17.9651	22.957	37.2063	38.9001	36.9884	3.19398	5.96903	6.29446
NbD009021	262.912	2.01728	Up	0.284853	7.08183	1.42e-12	1.2e-10	Q9FNI7	CSLA2_ARATH	Glucomannan 4-beta-mannosyltransferase 2 (EC 2.4.1.32) (Cellulose synthase-like protein A2) (AtCslA2) (Glucomannan synthase) (Mannan synthase 2)	CSLA2 At5g22740 MDJ22.16	Possesses glucomannan synthase and mannan synthase activities in vitro. Mannan synthase consists of a 4-beta-mannosyltransferase activity on mannan using GDP-mannose. The beta-1,4-mannan product is the backbone for galactomannan synthesis by galactomannan galactosyltransferase. Galactomannan is a noncellulosic polysaccharides of plant cell wall. {ECO:0000269|PubMed:15647349}.		Golgi apparatus [GO:0005794]; Golgi medial cisterna [GO:0005797]; Golgi membrane [GO:0000139]; glucomannan 4-beta-mannosyltransferase activity [GO:0047259]; mannan synthase activity [GO:0051753]; cell wall organization [GO:0071555]; mucilage biosynthetic process [GO:0010192]; mucilage metabolic process involved in seed coat development [GO:0048359]	GO:0000139; GO:0005794; GO:0005797; GO:0010192; GO:0047259; GO:0048359; GO:0051753; GO:0071555	Glycosyltransferase 2 family, Plant cellulose synthase-like A subfamily		25.9893	13.4127	26.756	4.03771	4.53433	5.10337	19.7343	17.784	12.3836
NbD026089	1080.35	1.49881	Up	0.211687	7.08032	1.44e-12	1.21e-10	O94667	RTF1_SCHPO	RNA polymerase-associated protein C651.09c (Protein RTF1 homolog)	SPBC651.09c	The PAF1 complex is a multifunctional complex. Involved in transcription initiation via genetic interactions with TATA-binding proteins. Involved in elongation. Also has a role in transcription-coupled histone modification. Important for TATA site selection by TBP. Directly or indirectly regulates the DNA-binding properties of the TATA box-binding protein, and the relative activities of different…		Cdc73/Paf1 complex [GO:0016593]; nucleus [GO:0005634]; bubble DNA binding [GO:0000405]; RNA binding [GO:0003723]; RNA polymerase II C-terminal domain phosphoserine binding [GO:1990269]; single-stranded DNA binding [GO:0003697]; transcription elongation by RNA polymerase II [GO:0006368]	GO:0000405; GO:0003697; GO:0003723; GO:0005634; GO:0006368; GO:0016593; GO:1990269			52.2902	42.9409	40.7706	12.5489	10.9704	16.8724	32.0076	19.9358	23.5571
NbD019069	585.786	-1.29443	Down	0.182812	-7.08065	1.43e-12	1.21e-10	O82161	PHI1_TOBAC	Protein PHOSPHATE-INDUCED 1	PHI-1	May be involved in the regulation of cell division. {ECO:0000269|PubMed:10189698}.		apoplast [GO:0048046]	GO:0048046	EXORDIUM family		31.2065	31.0408	27.0455	66.6772	56.5255	60.3889	0.170896	4.95545	1.06981
NbD052981	829.352	1.33874	Up	0.189206	7.07555	1.49e-12	1.24e-10	Q9FM80	MTEF9_ARATH	Transcription termination factor MTERF9, chloroplastic (Mitochondrial transcription termination factor 9) (Protein TWIRT1)	MTERF9 At5g55580 MDF20.2	Transcription termination factor required for processing and steady-state levels of plastid transcripts. May play a role in response to abiotic stresses. {ECO:0000269|PubMed:25393651}.		chloroplast [GO:0009507]; double-stranded DNA binding [GO:0003690]; chloroplast disassembly [GO:1904821]; chloroplast organization [GO:0009658]; DNA-templated transcription termination [GO:0006353]; regulation of DNA-templated transcription [GO:0006355]; response to salt stress [GO:0009651]; root development [GO:0048364]; shoot system development [GO:0048367]; singlet oxygen-mediated programmed c…	GO:0003690; GO:0006353; GO:0006355; GO:0009507; GO:0009651; GO:0009658; GO:0010343; GO:0048364; GO:0048367; GO:1904821	MTERF family		76.6686	70.4571	55.3781	22.9417	20.5299	23.6563	38.9141	31.159	36.421
NbD004617	287.65	3.44963	Up	0.48771	7.07311	1.52e-12	1.26e-10	O82743	AGL19_ARATH	Agamous-like MADS-box protein AGL19	AGL19 At4g22950 F7H19.130	Probable transcription factor that promotes flowering, especially in response to vernalization by short periods of cold, in an FLC-inpedendent manner. {ECO:0000269|PubMed:16778081}.		nucleus [GO:0005634]; DNA-binding transcription factor activity [GO:0003700]; protein dimerization activity [GO:0046983]; RNA polymerase II transcription regulatory region sequence-specific DNA binding [GO:0000977]; flower development [GO:0009908]; positive regulation of transcription by RNA polymerase II [GO:0045944]; regulation of timing of transition from vegetative to reproductive phase [GO:0…	GO:0000977; GO:0003700; GO:0005634; GO:0009908; GO:0010048; GO:0045944; GO:0046983; GO:0048510			133.993	42.3183	30.1621	5.6337	3.89917	5.93916	20.1499	11.7453	8.63018
NbD042322	143.008	2.05007	Up	0.289925	7.07103	1.54e-12	1.28e-10	F4I9E1	NFD4_ARATH	Protein NUCLEAR FUSION DEFECTIVE 4	NFD4 At1g31470 T8E3.15	Required for karyogamy during female gametophyte development, when the two polar nuclei fuse to form the diploid central cell nucleus (PubMed:16698901). {ECO:0000269|PubMed:16698901}.		membrane [GO:0016020]; mitochondrion [GO:0005739]; karyogamy [GO:0000741]; polar nucleus fusion [GO:0010197]; response to salt stress [GO:0009651]	GO:0000741; GO:0005739; GO:0009651; GO:0010197; GO:0016020			14.3825	8.75423	10.5623	2.08971	2.83437	1.86455	8.59679	8.38973	4.88195
NbD026165	532.874	-1.28867	Down	0.18228	-7.06969	1.55e-12	1.29e-10	Q39193	SRK2I_ARATH	Serine/threonine-protein kinase SRK2I (EC 2.7.11.1) (OST1-kinase-like 2) (Protein ATHPROKIN B) (SNF1-related kinase 2.3) (SnRK2.3)	SRK2I 41K OSKL2 SNRK2.3 At5g66880 MUD21.14	Together with SRK2D, key component and activator of the abscisic acid (ABA) signaling pathway that regulates numerous ABA responses, such as seed germination, Pro accumulation, root growth inhibition, dormancy and seedling growth, and, to a lesser extent, stomatal closure (PubMed:17307925). In response to ABA, phosphorylates the ESCRT-I complex component FREE1, which is required for ABA-induced F…		cytoplasm [GO:0005737]; nucleus [GO:0005634]; plastid [GO:0009536]; ATP binding [GO:0005524]; kinase activity [GO:0016301]; protein kinase activity [GO:0004672]; protein serine kinase activity [GO:0106310]; protein serine/threonine kinase activity [GO:0004674]; abscisic acid-activated signaling pathway [GO:0009738]; phosphorylation [GO:0016310]; regulation of seed germination [GO:0010029]; respon…	GO:0004672; GO:0004674; GO:0005524; GO:0005634; GO:0005737; GO:0006970; GO:0009414; GO:0009536; GO:0009651; GO:0009737; GO:0009738; GO:0009739; GO:0010029; GO:0016301; GO:0016310; GO:0106310	Protein kinase superfamily, Ser/Thr protein kinase family		22.7826	26.5949	22.1461	46.1424	47.6528	53.088	16.0326	18.8036	19.7788
NbD002380	151.963	2.55766	Up	0.362069	7.064	1.62e-12	1.34e-10	Q9LSF1	OXI1_ARATH	Serine/threonine-protein kinase OXI1 (EC 2.7.11.1) (AGC serine/threonine-protein kinase subfamily 2 member 1) (Protein OXIDATIVE SIGNAL-INDUCIBLE 1)	OXI1 AGC2-1 At3g25250 MJL12.21	Involved in oxidative burst-mediated signaling. Required for basal resistance to P.parasitica infection and root hair growth. Partly required for the activation of MPK3 and MPK6 by hydrogen peroxide and cellulase elicitor. {ECO:0000269|PubMed:14985766}.		ATP binding [GO:0005524]; kinase activity [GO:0016301]; protein kinase activity [GO:0004672]; protein kinase binding [GO:0019901]; protein serine kinase activity [GO:0106310]; protein serine/threonine kinase activity [GO:0004674]; cellular response to hypoxia [GO:0071456]; defense response [GO:0006952]; positive regulation of apoptotic process [GO:0043065]; protein phosphorylation [GO:0006468]; r…	GO:0004672; GO:0004674; GO:0005524; GO:0006468; GO:0006952; GO:0006979; GO:0009611; GO:0016301; GO:0019901; GO:0043065; GO:0071456; GO:0106310	Protein kinase superfamily, AGC Ser/Thr protein kinase family	The activation loop within the kinase domain is the target of phosphorylation. {ECO:0000250}.	21.5537	10.0616	18.091	3.15909	1.8454	1.98625	17.4276	12.4447	14.8994
NbD028243	930.855	1.53349	Up	0.217375	7.05458	1.73e-12	1.43e-10	F4HPF1	SBT34_ARATH	Subtilisin-like protease SBT3.4 (EC 3.4.21.-) (Subtilase subfamily 3 member 4) (AtSBT3.4)	SBT3.4 At1g32950 F9L11.12			extracellular region [GO:0005576]; serine-type endopeptidase activity [GO:0004252]; proteolysis [GO:0006508]	GO:0004252; GO:0005576; GO:0006508	Peptidase S8 family		356.491	370.414	259.178	90.5603	112.22	83.9414	386.254	321.908	350.707
NbD046042	30.8096	9.22514	Up	1.30778	7.05407	1.74e-12	1.43e-10	P31674	RS15_ORYSJ	Small ribosomal subunit protein uS19 (40S ribosomal protein S15)	RPS15 Os07g0184300 LOC_Os07g08660 OJ1046_F10.119			cytosolic small ribosomal subunit [GO:0022627]; RNA binding [GO:0003723]; structural constituent of ribosome [GO:0003735]; ribosomal small subunit assembly [GO:0000028]; translation [GO:0006412]	GO:0000028; GO:0003723; GO:0003735; GO:0006412; GO:0022627	Universal ribosomal protein uS19 family		10.3795	6.40604	16.1018	0	0	0	6.66493	13.1949	26.3274
NbD018738	217.047	-3.56313	Down	0.505342	-7.05094	1.78e-12	1.46e-10	B0C6F8	TRPA_ACAM1	Tryptophan synthase alpha chain (EC 4.2.1.20)	trpA AM1_1347	The alpha subunit is responsible for the aldol cleavage of indoleglycerol phosphate to indole and glyceraldehyde 3-phosphate. {ECO:0000255|HAMAP-Rule:MF_00131}.	Amino-acid biosynthesis; L-tryptophan biosynthesis; L-tryptophan from chorismate: step 5/5. {ECO:0000255|HAMAP-Rule:MF_00131}.	tryptophan synthase activity [GO:0004834]	GO:0004834	TrpA family		9.20511	1.36314	2.3419	49.047	34.2346	43.6267	0.409519	0.169318	0.255858
NbD002005	46.6053	3.93935	Up	0.559321	7.0431	1.88e-12	1.54e-10	Q7L8L6	FAKD5_HUMAN	FAST kinase domain-containing protein 5, mitochondrial	FASTKD5 KIAA1792	Plays an important role in the processing of non-canonical mitochondrial mRNA precursors (PubMed:25683715). {ECO:0000269|PubMed:25683715}.		mitochondrial matrix [GO:0005759]; mitochondrial nucleoid [GO:0042645]; mitochondrion [GO:0005739]; ribonucleoprotein granule [GO:0035770]; RNA binding [GO:0003723]; rRNA binding [GO:0019843]; mitochondrial RNA processing [GO:0000963]; mRNA processing [GO:0006397]; regulation of mitochondrial mRNA stability [GO:0044528]	GO:0000963; GO:0003723; GO:0005739; GO:0005759; GO:0006397; GO:0019843; GO:0035770; GO:0042645; GO:0044528	FAST kinase family		6.29604	6.14405	4.80861	0.068199	0.340498	0.509914	2.52499	2.71816	3.29778
NbD046024	366.917	-3.65345	Down	0.518803	-7.04209	1.89e-12	1.55e-10	K4CI52	ABAH2_SOLLC	Abscisic acid 8'-hydroxylase CYP707A2 (ABA 8'-hydroxylase CYP707A2) (SlCYP707A2) (EC 1.14.14.137) (Cytochrome P450 707A2)	CYP707A2 Solyc08g005610.2.1	Negative regulator of fruit ripening involved in the oxidative degradation of abscisic acid (ABA). {ECO:0000269|PubMed:25039074}.	Plant hormone degradation; abscisic acid degradation. {ECO:0000269|PubMed:25039074}.	membrane [GO:0016020]; (+)-abscisic acid 8'-hydroxylase activity [GO:0010295]; heme binding [GO:0020037]; iron ion binding [GO:0005506]; oxidoreductase activity, acting on paired donors, with incorporation or reduction of molecular oxygen, NAD(P)H as one donor, and incorporation of one atom of oxygen [GO:0016709]; abscisic acid catabolic process [GO:0046345]; abscisic acid metabolic process [GO:0…	GO:0005506; GO:0009414; GO:0009687; GO:0009737; GO:0009835; GO:0010295; GO:0016020; GO:0016125; GO:0016709; GO:0020037; GO:0046345	Cytochrome P450 family		1.38443	1.01185	6.61241	34.2789	33.7479	31.5713	0	1.16691	1.34285
NbD016144	49.0851	2.75218	Up	0.390976	7.03924	1.93e-12	1.58e-10	Q8L612	MACP1_ARATH	MACPF domain-containing protein At1g14780	At1g14780 F10B6.18	Negatively controls the salicylic acid (SA)-mediated pathway of programmed cell death in plant immunity. {ECO:0000250}.		plant-type hypersensitive response [GO:0009626]; regulation of salicylic acid mediated signaling pathway [GO:2000031]	GO:0009626; GO:2000031	Complement C6/C7/C8/C9 (TC 1.C.39) family		4.14749	3.23715	4.2094	0.590473	0.411962	0.426326	6.02379	2.97796	3.2547
NbD028931	275.526	-2.49877	Down	0.355326	-7.03233	2.03e-12	1.65e-10	Q00874	DR100_ARATH	DNA damage-repair/toleration protein DRT100	DRT100 At3g12610 MMF12.5 T2E22.8 T2E22_107	This protein is able to complement bacterial recA mutations, but its native function in the plant is not known.		chloroplast [GO:0009507]; nucleotide binding [GO:0000166]; DNA repair [GO:0006281]	GO:0000166; GO:0006281; GO:0009507			5.70622	3.36321	9.18573	23.3979	38.7797	26.975	59.8647	71.2975	60.5606
NbD039345	346.075	1.17256	Up	0.16682	7.02889	2.08e-12	1.69e-10	Q9C5Z2	EIF3H_ARATH	Eukaryotic translation initiation factor 3 subunit H (eIF3h) (Eukaryotic translation initiation factor 3 subunit 3) (eIF-3-gamma) (eIF3 p38 subunit)	TIF3H1 At1g10840 T16B5.2	Component of the eukaryotic translation initiation factor 3 (eIF-3) complex, which is involved in protein synthesis of a specialized repertoire of mRNAs and, together with other initiation factors, stimulates binding of mRNA and methionyl-tRNAi to the 40S ribosome. The eIF-3 complex specifically targets and initiates translation of a subset of mRNAs involved in cell proliferation (Potential). Reg…		eukaryotic 43S preinitiation complex [GO:0016282]; eukaryotic 48S preinitiation complex [GO:0033290]; eukaryotic translation initiation factor 3 complex [GO:0005852]; extracellular region [GO:0005576]; polysomal ribosome [GO:0042788]; metallopeptidase activity [GO:0008237]; mRNA binding [GO:0003729]; translation initiation factor activity [GO:0003743]; abscisic acid-activated signaling pathway [G…	GO:0001732; GO:0003729; GO:0003743; GO:0005576; GO:0005852; GO:0008237; GO:0009733; GO:0009737; GO:0009738; GO:0009744; GO:0009749; GO:0016282; GO:0033290; GO:0034286; GO:0042788; GO:0045948	EIF-3 subunit H family		38.8329	35.7528	41.3573	13.9401	14.6197	14.7772	24.6225	27.8162	27.168
NbD027835	112.653	2.74419	Up	0.390637	7.0249	2.14e-12	1.73e-10	Q9LDR8	MY102_ARATH	Transcription factor MYB102 (Myb-related protein 102) (AtMYB102) (Myb-related protein M4) (AtM4)	MYB102 At4g21440 F18E5.60 T6K22.170	Probable transcription factor that may function in osmotic stress and wounding signaling pathways (Probable). Contributes to basal resistance against the herbivore Pieris rapae (white cabbage butterfly) feeding (PubMed:19517001). {ECO:0000269|PubMed:19517001, ECO:0000305|PubMed:12857823}.		nucleus [GO:0005634]; DNA binding [GO:0003677]; DNA-binding transcription factor activity [GO:0003700]; defense response [GO:0006952]; regulation of DNA-templated transcription [GO:0006355]; response to osmotic stress [GO:0006970]; response to wounding [GO:0009611]	GO:0003677; GO:0003700; GO:0005634; GO:0006355; GO:0006952; GO:0006970; GO:0009611			18.7624	11.1299	12.7869	1.92758	0.967085	2.36534	2.74022	1.37929	2.48504
NbD010340	242.491	1.49383	Up	0.212711	7.02283	2.17e-12	1.75e-10	Q9ZR08	Y4230_ARATH	G-type lectin S-receptor-like serine/threonine-protein kinase At4g03230 (EC 2.7.11.1)	At4g03230 F4C21.16			plasma membrane [GO:0005886]; ATP binding [GO:0005524]; calmodulin binding [GO:0005516]; carbohydrate binding [GO:0030246]; protein serine kinase activity [GO:0106310]; protein serine/threonine kinase activity [GO:0004674]; ubiquitin protein ligase binding [GO:0031625]; phosphorylation [GO:0016310]; recognition of pollen [GO:0048544]	GO:0004674; GO:0005516; GO:0005524; GO:0005886; GO:0016310; GO:0030246; GO:0031625; GO:0048544; GO:0106310	Protein kinase superfamily, Ser/Thr protein kinase family		13.5789	13.1277	12.1789	4.17555	4.13632	3.28821	6.13973	4.67249	4.11024
NbD017546	71.9069	2.5746	Up	0.36665	7.02195	2.19e-12	1.76e-10	Q9FQA3	GST23_MAIZE	Glutathione transferase GST 23 (EC 2.5.1.18) (Glutathione transferase GST 36)		Involved in multiple disease resistance (MDR). {ECO:0000269|PubMed:21490302}.		cytoplasm [GO:0005737]; glutathione transferase activity [GO:0004364]; defense response [GO:0006952]; glutathione metabolic process [GO:0006749]; response to chemical [GO:0042221]	GO:0004364; GO:0005737; GO:0006749; GO:0006952; GO:0042221	GST superfamily		11.1036	18.0371	15.0402	1.72252	2.53131	2.02749	11.1958	8.45696	10.9114
NbD029675	424.35	1.53248	Up	0.218342	7.01872	2.24e-12	1.8e-10	Q6NUT3	MFS12_HUMAN	Major facilitator superfamily domain-containing protein 12	MFSD12 C19orf28	Transporter that mediates the import of cysteine into melanosomes, thereby regulating skin pigmentation (PubMed:33208952, PubMed:37751742). In melanosomes, cysteine import is required both for normal levels of cystine, the oxidized dimer of cysteine, and provide cysteine for the production of the cysteinyldopas used in pheomelanin synthesis, thereby regulating skin pigmentation (PubMed:33208952).…		late endosome [GO:0005770]; lysosomal membrane [GO:0005765]; lysosome [GO:0005764]; melanosome [GO:0042470]; melanosome membrane [GO:0033162]; cysteine transmembrane transporter activity [GO:0033229]; symporter activity [GO:0015293]; carbohydrate transport [GO:0008643]; cysteine transmembrane transport [GO:1903712]; melanin biosynthetic process [GO:0042438]; negative regulation of melanin biosynt…	GO:0005764; GO:0005765; GO:0005770; GO:0008643; GO:0015293; GO:0033162; GO:0033229; GO:0042438; GO:0042470; GO:0043474; GO:0048021; GO:0048022; GO:0071702; GO:1903712	Major facilitator superfamily		49.2972	33.4807	31.2818	10.7664	10.4584	11.704	14.0386	12.2947	15.9964
NbD035352	379.046	-1.75719	Down	0.250467	-7.01566	2.29e-12	1.83e-10	Q980R9	NAT_SACS2	N-alpha-acetyltransferase (NAT) (EC 2.3.1.255) (EC 2.3.1.258) (Amino-terminal acetyltransferase) (N-terminal acetyltransferase)	ard1 SSO0209	Displays alpha (N-terminal) acetyltransferase activity. Catalyzes the covalent attachment of an acetyl moiety from acetyl-CoA to the free alpha-amino group at the N-terminus of a protein (PubMed:17511810, PubMed:23959863, PubMed:25728374). NAT is able to acetylate the alpha-amino group of methionine, alanine and serine N-terminal residue substrates, however it has a preference for Ser-N-terminal …		NatA complex [GO:0031415]; metal ion binding [GO:0046872]; peptide alpha-N-acetyltransferase activity [GO:0004596]	GO:0004596; GO:0031415; GO:0046872	Acetyltransferase family, ARD1 subfamily		14.1893	14.2417	22.752	52.5206	50.6474	44.4246	16.5398	23.7569	19.6979
NbD030134	353.199	1.78234	Up	0.25452	7.00276	2.51e-12	2.01e-10	C0SVM5	BBX19_ARATH	B-box zinc finger protein 19 (Protein DOUBLE B-BOX 1B) (Protein SALT TOLERANCE HOMOLOG 5)	BBX19 DBB1B STH5 At4g38960 F19H22.60	Acts as a negative regulator of seedling photomorphogenesis. {ECO:0000269|PubMed:18540109}.		nucleus [GO:0005634]; zinc ion binding [GO:0008270]; negative regulation of photomorphogenesis [GO:0010100]; photomorphogenesis [GO:0009640]; regulation of DNA-templated transcription [GO:0006355]	GO:0005634; GO:0006355; GO:0008270; GO:0009640; GO:0010100			87.837	68.6923	54.7774	18.9805	18.7737	13.6219	6.17332	6.08182	3.54397
NbD041625	374.771	2.70754	Up	0.387073	6.99491	2.65e-12	2.12e-10	P25317	GSTXA_TOBAC	Probable glutathione S-transferase parA (EC 2.5.1.18) (Auxin-regulated protein parA) (STR246C protein)	PARA PAR			cytoplasm [GO:0005737]; glutathione transferase activity [GO:0004364]; auxin-activated signaling pathway [GO:0009734]; glutathione metabolic process [GO:0006749]	GO:0004364; GO:0005737; GO:0006749; GO:0009734	GST superfamily, HSP26 family		131.804	37.728	75.6559	10.9752	11.8505	8.21051	73.6299	87.7932	68.2677
NbD038222	748.361	1.46478	Up	0.209553	6.99003	2.75e-12	2.19e-10	Q5S1U6	IFRD1_PIG	Interferon-related developmental regulator 1	IFRD1	Could play a role in regulating gene activity in the proliferative and/or differentiative pathways induced by NGF. May be an autocrine factor that attenuates or amplifies the initial ligand-induced signal (By similarity). {ECO:0000250}.		nucleus [GO:0005634]; cell differentiation [GO:0030154]	GO:0005634; GO:0030154	IFRD family		82.8036	69.215	54.8006	18.1006	24.2318	20.5486	46.9789	31.9148	34.8964
NbD012796	315.1	1.25428	Up	0.179588	6.98424	2.86e-12	2.27e-10	P48724	IF5_PHAVU	Eukaryotic translation initiation factor 5 (eIF-5)	EIF5	Catalyzes the hydrolysis of GTP bound to the 40S ribosomal initiation complex (40S.mRNA.Met-tRNA[F].eIF-2.GTP) with the subsequent joining of a 60S ribosomal subunit resulting in the release of eIF-2 and the guanine nucleotide. The subsequent joining of a 60S ribosomal subunit results in the formation of a functional 80S initiation complex (80S.mRNA.Met-tRNA[F]).		GTP binding [GO:0005525]; translation initiation factor activity [GO:0003743]	GO:0003743; GO:0005525	EIF-2-beta/eIF-5 family		28.8563	26.5149	25.7238	8.35619	10.2342	9.98982	18.8485	15.2614	16.7156
NbD022101	120.732	-3.35685	Down	0.480941	-6.97975	2.96e-12	2.34e-10	Q6YYX9	SLC1_ORYSJ	Probable 2-oxoglutarate-dependent dioxygenase SLC1 (EC 1.14.11.-) (2-oxoglutarate-dependent dioxygenase 4) (Gibberellin 20 oxidase 7) (OsGA20ox7) (Protein SLENDER AND CRINKLY LEAF 1)	SLC1 2ODD4 GA20OX7 Os08g0560000 LOC_Os08g44590 P0562A06.31 P0604E01.8	Involved in the regulation of shoot development and salicylic acid (SA) homeostasis. {ECO:0000269|PubMed:31701152}.		cytoplasm [GO:0005737]; nucleus [GO:0005634]; 2-oxoglutarate-dependent dioxygenase activity [GO:0016706]; metal ion binding [GO:0046872]	GO:0005634; GO:0005737; GO:0016706; GO:0046872	Iron/ascorbate-dependent oxidoreductase family		0.284312	1.62706	2.44931	14.6041	12.9972	12.6035	0	0.395126	0
NbD001956	83.1141	2.30664	Up	0.331023	6.96823	3.21e-12	2.53e-10	Q2V6K0	UFOG6_FRAAN	UDP-glucose flavonoid 3-O-glucosyltransferase 6 (EC 2.4.1.91) (Flavonol 3-O-glucosyltransferase 6) (FaGT6)	GT6	Broad spectrum multifunctional glucosyltransferase. Catalyzes the formation of flavonol 3-O-glucosides during fruit ripening. Accepted substrates include several flavonoids, hydroxycoumarins and beta-naphthols. Uses UDP-Glc as a sugar donor, but not UDP-Gal or UDP-GlcUA. May also be involved in detoxification of xenobiotics. {ECO:0000269|PubMed:18487633}.		daphnetin 3-O-glucosyltransferase activity [GO:0102360]; flavonol 3-O-glucosyltransferase activity [GO:0047893]; myricetin 3-O-glucosyltransferase activity [GO:0102425]	GO:0047893; GO:0102360; GO:0102425	UDP-glycosyltransferase family		7.49991	8.33809	7.51555	1.47471	1.5536	0.935611	3.16764	0.923564	3.46799
NbD045491	721.98	-1.32872	Down	0.190713	-6.96711	3.24e-12	2.54e-10	Q0WVM4	Y2239_ARATH	Probable LRR receptor-like serine/threonine-protein kinase At2g23950 (EC 2.7.11.1)	At2g23950 T29E15.15			membrane [GO:0016020]; ATP binding [GO:0005524]; coreceptor activity [GO:0015026]; protein serine kinase activity [GO:0106310]; protein serine/threonine kinase activity [GO:0004674]; anther development [GO:0048653]; cellular response to peptide [GO:1901653]; homeostasis of number of meristem cells [GO:0007639]; phosphorylation [GO:0016310]	GO:0004674; GO:0005524; GO:0007639; GO:0015026; GO:0016020; GO:0016310; GO:0048653; GO:0106310; GO:1901653	Protein kinase superfamily, Ser/Thr protein kinase family		19.6408	25.5728	20.9537	45.6845	44.7708	49.7352	9.51808	11.4267	9.67391
NbD013873	166.301	-2.18523	Down	0.313668	-6.96671	3.24e-12	2.54e-10	Q41350	OLP1_SOLLC	Osmotin-like protein				extracellular region [GO:0005576]; defense response [GO:0006952]	GO:0005576; GO:0006952			8.29861	3.21708	7.34699	21.8612	23.8222	28.7647	32.5864	40.4442	23.4141
NbD043508	411.215	-1.93445	Down	0.277698	-6.96602	3.26e-12	2.54e-10	Q9LEC8	DHEB_NICPL	Glutamate dehydrogenase B (GDH B) (EC 1.4.1.3)	GDHB			glutamate dehydrogenase (NAD+) activity [GO:0004352]; glutamate dehydrogenase (NADP+) activity [GO:0004354]; amino acid metabolic process [GO:0006520]	GO:0004352; GO:0004354; GO:0006520	Glu/Leu/Phe/Val dehydrogenases family		13.9133	6.60194	13.4318	31.7841	34.4782	43.3544	10.1294	11.9247	11.3067
NbD040680	882.329	2.08255	Up	0.298957	6.96605	3.26e-12	2.54e-10	Q9C9E3	TI11B_ARATH	Protein TIFY 11B (Jasmonate ZIM domain-containing protein 6)	TIFY11B JAZ6 At1g72450 T10D10.8	Repressor of jasmonate responses. {ECO:0000269|PubMed:19151223}.		nucleus [GO:0005634]; plasma membrane [GO:0005886]; defense response [GO:0006952]; response to jasmonic acid [GO:0009753]; response to wounding [GO:0009611]	GO:0005634; GO:0005886; GO:0006952; GO:0009611; GO:0009753	TIFY/JAZ family	The jas domain (186-210) is required for interaction with COI1 and Pseudomonas syringae HopZ1a. {ECO:0000269|PubMed:24204266}.	170.645	95.4752	87.7051	19.8347	18.8733	31.0093	93.223	60.3698	69.1675
NbD006948	283.941	1.80217	Up	0.258799	6.9636	3.32e-12	2.58e-10	O82256	COL13_ARATH	Zinc finger protein CONSTANS-LIKE 13	COL13 At2g47890 F17A22.28 T9J23			nucleus [GO:0005634]; DNA binding [GO:0003677]; DNA-binding transcription factor activity [GO:0003700]; transcription cis-regulatory region binding [GO:0000976]; zinc ion binding [GO:0008270]; circadian rhythm [GO:0007623]; regulation of DNA-templated transcription [GO:0006355]; response to blue light [GO:0009637]; response to far red light [GO:0010218]; response to light stimulus [GO:0009416]; r…	GO:0000976; GO:0003677; GO:0003700; GO:0005634; GO:0006355; GO:0007623; GO:0008270; GO:0009416; GO:0009637; GO:0010114; GO:0010218	CONSTANS family		38.8224	31.1384	27.0265	7.1803	6.16979	9.89506	23.4488	21.9903	25.4926
NbD044113	1176.48	1.28564	Up	0.184645	6.96275	3.34e-12	2.59e-10	Q9LJE5	ECT2_ARATH	YTH domain-containing protein ECT2 (Protein EVOLUTIONARILY CONSERVED C-TERMINAL REGION 2)	ECT2 At3g13460 MRP15.12	Specifically recognizes and binds N6-methyladenosine (m6A)-containing RNAs, and regulates mRNA stability (Probable) (PubMed:29716990, PubMed:29618631). M6A is a modification present at internal sites of mRNAs and some non-coding RNAs and plays a role in mRNA stability and processing (Probable) (PubMed:29716990, PubMed:29618631). Binds preferentially in the 3'UTRs of target genes (PubMed:29716990)…		cytoplasm [GO:0005737]; cytosol [GO:0005829]; nucleus [GO:0005634]; mRNA binding [GO:0003729]	GO:0003729; GO:0005634; GO:0005737; GO:0005829			61.9931	62.4571	68.6288	21.9526	18.5922	26.0828	30.0272	21.4915	27.0392
NbD009375	502.704	-1.84975	Down	0.265655	-6.96297	3.33e-12	2.59e-10	Q9FG33	LRKS5_ARATH	Probable L-type lectin-domain containing receptor kinase S.5 (LecRK-S.5) (EC 2.7.11.1)	LECRKS5 At5g06740 MPH15.10			plasma membrane [GO:0005886]; ATP binding [GO:0005524]; carbohydrate binding [GO:0030246]; protein serine kinase activity [GO:0106310]; protein serine/threonine kinase activity [GO:0004674]; phosphorylation [GO:0016310]; response to stimulus [GO:0050896]	GO:0004674; GO:0005524; GO:0005886; GO:0016310; GO:0030246; GO:0050896; GO:0106310	Protein kinase superfamily, Ser/Thr protein kinase family; Leguminous lectin family		5.57679	10.1617	9.98782	26.771	25.254	26.7755	7.80789	5.15562	6.34931
NbD033320	49.8947	6.02353	Up	0.86544	6.96007	3.4e-12	2.62e-10	Q9SB67	NRT32_ARATH	High-affinity nitrate transporter 3.2	NRT3.2 At4g24715 F22K18.80	Acts as a dual component transporter with NTR2.1. Required for high-affinity nitrate transport (By similarity). {ECO:0000250, ECO:0000269|PubMed:16415212}.		plasma membrane [GO:0005886]; nitrate assimilation [GO:0042128]; nitrate transmembrane transport [GO:0015706]; response to nitrate [GO:0010167]	GO:0005886; GO:0010167; GO:0015706; GO:0042128	NAR2 family		8.44131	4.86639	26.2093	0.274554	0	0.214356	7.96017	9.04687	7.14574
NbD040814	798.119	2.95931	Up	0.4252	6.95982	3.41e-12	2.62e-10	Q9CAC1	GUN8_ARATH	Endoglucanase 8 (EC 3.2.1.4) (Cellulase 1) (AtCEL1) (Endo-1,4-beta glucanase 8)	CEL1 At1g70710 F5A18.11	Required for cellulose formation of the cell wall. {ECO:0000269|PubMed:12602880}.		chloroplast [GO:0009507]; extracellular region [GO:0005576]; cellulase activity [GO:0008810]; cell wall modification involved in multidimensional cell growth [GO:0042547]; cellulose catabolic process [GO:0030245]	GO:0005576; GO:0008810; GO:0009507; GO:0030245; GO:0042547	Glycosyl hydrolase 9 (cellulase E) family		125.784	70.1392	37.9226	6.30497	5.86762	12.913	39.9372	44.1041	30.6313
NbD048716	482.106	1.3552	Up	0.194718	6.95983	3.41e-12	2.62e-10	Q43845	SPSA_SOLTU	Probable sucrose-phosphate synthase (EC 2.4.1.14) (UDP-glucose-fructose-phosphate glucosyltransferase)	SPS	Plays a role in photosynthetic sucrose synthesis by catalyzing the rate-limiting step of sucrose biosynthesis from UDP-glucose and fructose- 6-phosphate. Involved in the regulation of carbon partitioning in the leaves of plants. May regulate the synthesis of sucrose and therefore play a major role as a limiting factor in the export of photoassimilates out of the leaf. Plays a role for sucrose ava…	Glycan biosynthesis; sucrose biosynthesis; sucrose from D-fructose 6-phosphate and UDP-alpha-D-glucose: step 1/2.	sucrose synthase activity [GO:0016157]; sucrose-phosphate synthase activity [GO:0046524]; sucrose biosynthetic process [GO:0005986]	GO:0005986; GO:0016157; GO:0046524	Glycosyltransferase 1 family		16.1005	19.9916	17.5621	5.55189	5.57676	6.58152	23.0894	11.7466	17.4226
NbD036409	326.38	1.81647	Up	0.261201	6.9543	3.54e-12	2.71e-10	O23006	LYM2_ARATH	LysM domain-containing GPI-anchored protein 2 (Chitin elicitor-binding protein LYM2) (CEBiP LYM2)	LYM2 At2g17120 F6P23.25	Chitin elicitor-binding protein involved in the perception of chitin oligosaccharide elicitor. {ECO:0000269|PubMed:22891159}.		mitochondrion [GO:0005739]; plasma membrane [GO:0005886]; plasmodesma [GO:0009506]; side of membrane [GO:0098552]; chitin binding [GO:0008061]; defense response [GO:0006952]	GO:0005739; GO:0005886; GO:0006952; GO:0008061; GO:0009506; GO:0098552			31.2629	32.9293	52.7038	9.02455	8.91422	10.1173	25.5839	18.797	25.243
NbD038728	598.078	1.95022	Up	0.280432	6.95433	3.54e-12	2.71e-10	Q58G01	LHWL3_ARATH	Transcription factor bHLH155 (BHLH transcription factor gamma) (bHLH gamma) (Basic helix-loop-helix protein 155) (AtbHLH155) (bHLH 155) (LONESOME HIGHWAY-like protein 3) (bHLH transcription factor bHLH155)	BHLH155 At2g31280 F16D14.12	Transcription factor that may regulate root development. {ECO:0000250}.		nucleus [GO:0005634]; DNA binding [GO:0003677]; DNA-binding transcription factor activity [GO:0003700]; protein dimerization activity [GO:0046983]; regulation of DNA-templated transcription [GO:0006355]; root development [GO:0048364]	GO:0003677; GO:0003700; GO:0005634; GO:0006355; GO:0046983; GO:0048364	BHLH protein family, LHW subfamily		54.4802	27.8753	26.515	7.7936	7.82416	7.82709	14.051	8.56737	7.53415
NbD002028	1358.22	2.18358	Up	0.314216	6.94931	3.67e-12	2.8e-10	F4HTH8	KTN82_ARATH	Katanin p80 WD40 repeat-containing subunit B1 homolog KTN80.2 (DDB1 binding WD40 hypersensitive to ABA 3) (DWD hypersensitive to ABA 3)	KTN80.2 DWA3 At1g61210 F11P17.7	May participate in a complex which severs microtubules in an ATP-dependent manner (By similarity). Microtubule severing may promote rapid reorganization of cellular microtubule arrays (By similarity). Confers precision to microtubule (MT) severing by specific targeting of KTN1 to MT cleavage sites such as crossover or branching nucleation sites (PubMed:28978669). Together with other KTN80s, regul…		Cul4-RING E3 ubiquitin ligase complex [GO:0080008]; cytoplasm [GO:0005737]; katanin complex [GO:0008352]; microtubule [GO:0005874]; microtubule cytoskeleton [GO:0015630]; microtubule binding [GO:0008017]; microtubule severing [GO:0051013]; regulation of unidimensional cell growth [GO:0051510]; response to abscisic acid [GO:0009737]; response to salt stress [GO:0009651]	GO:0005737; GO:0005874; GO:0008017; GO:0008352; GO:0009651; GO:0009737; GO:0015630; GO:0051013; GO:0051510; GO:0080008	WD repeat KATNB1 family		64.559	80.2818	34.1044	11.1498	9.48862	12.632	18.6067	13.3563	11.8652
NbD000625	546.139	1.1526	Up	0.165933	6.9462	3.75e-12	2.86e-10	Q9LY87	RGLG2_ARATH	E3 ubiquitin-protein ligase RGLG2 (EC 2.3.2.27) (RING domain ligase 2)	RGLG2 At5g14420 F18O22.210	E3 ubiquitin-protein ligase that mediates the formation of 'Lys-63'-linked ubiquitin chains. Regulates apical dominance by acting on the auxin transport proteins abundance (PubMed:17586653). Mediates ubiquitination and subsequent proteasomal degradation of ERF053 in response to drought stress. Acts as a negative regulator of drought stress response (PubMed:22095047). {ECO:0000269|PubMed:17586653,…		nucleus [GO:0005634]; plasma membrane [GO:0005886]; metal ion binding [GO:0046872]; ubiquitin protein ligase activity [GO:0061630]; ubiquitin-protein transferase activity [GO:0004842]; abscisic acid-activated signaling pathway [GO:0009738]; auxin metabolic process [GO:0009850]; cytokinin metabolic process [GO:0009690]; negative regulation of response to water deprivation [GO:0080148]; protein K63…	GO:0004842; GO:0005634; GO:0005886; GO:0009690; GO:0009738; GO:0009850; GO:0046872; GO:0061630; GO:0070534; GO:0080148		A C-terminal fragment containing the RING domain interacts with UBC35 while the full-length protein does not.	47.6914	37.2838	42.2181	17.047	15.386	15.5862	22.4591	18.3349	19.4038
NbD026266	453.045	1.8225	Up	0.262392	6.94572	3.77e-12	2.86e-10	Q9LZJ5	AB14C_ARATH	ABC transporter C family member 14 (ABC transporter ABCC.14) (AtABCC14) (EC 7.6.2.2) (ATP-energized glutathione S-conjugate pump 10) (Glutathione S-conjugate-transporting ATPase 10) (Multidrug resistance-associated protein 10)	ABCC14 MRP10 MRP14 At3g62700 F26K9.130	Pump for glutathione S-conjugates. {ECO:0000250}.		cytosol [GO:0005829]; Golgi apparatus [GO:0005794]; plant-type vacuole [GO:0000325]; vacuolar membrane [GO:0005774]; vacuole [GO:0005773]; ABC-type xenobiotic transporter activity [GO:0008559]; ATP binding [GO:0005524]; ATP hydrolysis activity [GO:0016887]; ATPase-coupled transmembrane transporter activity [GO:0042626]	GO:0000325; GO:0005524; GO:0005773; GO:0005774; GO:0005794; GO:0005829; GO:0008559; GO:0016887; GO:0042626	ABC transporter superfamily, ABCC family, Conjugate transporter (TC 3.A.1.208) subfamily		17.8285	8.81164	12.1801	3.18214	3.28965	2.67334	14.74	11.0178	9.99114
NbD023812	89.2829	-2.37231	Down	0.341588	-6.94496	3.79e-12	2.87e-10	O22210	MYBC1_ARATH	Transcription factor MYBC1	MYBC1 MTF1 At2g40970	Probable transcription factor that acts as a negative regulator of freezing tolerance via a CBF-independent pathway. {ECO:0000269|PubMed:20331973}.		nucleus [GO:0005634]; DNA binding [GO:0003677]; DNA-binding transcription factor activity [GO:0003700]; regulation of DNA-templated transcription [GO:0006355]; response to cold [GO:0009409]	GO:0003677; GO:0003700; GO:0005634; GO:0006355; GO:0009409			2.29387	2.00291	3.08363	9.49471	12.1532	12.3901	9.95102	9.13448	8.02234
NbD006642	105.211	2.38727	Up	0.343907	6.94161	3.88e-12	2.93e-10	Q945M9	NFYA9_ARATH	Nuclear transcription factor Y subunit A-9 (AtNF-YA-9)	NFYA9 At3g20910 MFD22.2	Stimulates the transcription of various genes by recognizing and binding to a CCAAT motif in promoters. {ECO:0000250}.		CCAAT-binding factor complex [GO:0016602]; DNA binding [GO:0003677]; DNA-binding transcription factor activity [GO:0003700]; embryo development ending in seed dormancy [GO:0009793]; microgametogenesis [GO:0055046]; negative regulation of DNA-templated transcription [GO:0045892]; pollen development [GO:0009555]; seed development [GO:0048316]; somatic embryogenesis [GO:0010262]	GO:0003677; GO:0003700; GO:0009555; GO:0009793; GO:0010262; GO:0016602; GO:0045892; GO:0048316; GO:0055046	NFYA/HAP2 subunit family		17.088	19.7646	10.5212	2.7636	2.47117	2.33049	10.2259	7.1821	7.97433
NbD005216	111.383	1.99239	Up	0.287249	6.93611	4.03e-12	3.04e-10	Q9PU53	TERF2_CHICK	Telomeric repeat-binding factor 2 (TTAGGG repeat-binding factor 2) (Telomeric DNA-binding protein)	TERF2 TRF2	Binds the telomeric double-stranded 5'-TTAGGG-3' repeat and plays a central role in telomere maintenance and protection against end-to-end fusion of chromosomes. Component of the shelterin complex (telosome) that is involved in the regulation of telomere length and protection. Shelterin associates with arrays of double-stranded 5'-TTAGGG-3' repeats added by telomerase and protects chromosome ends…		chromosome, telomeric region [GO:0000781]; nucleoplasm [GO:0005654]; shelterin complex [GO:0070187]; double-stranded telomeric DNA binding [GO:0003691]; G-rich strand telomeric DNA binding [GO:0098505]; protein homodimerization activity [GO:0042803]; telomeric DNA binding [GO:0042162]; cell cycle [GO:0007049]; negative regulation of telomere maintenance via recombination [GO:0032208]; negative re…	GO:0000723; GO:0000781; GO:0003691; GO:0005654; GO:0006278; GO:0007049; GO:0031627; GO:0031848; GO:0032208; GO:0032210; GO:0042162; GO:0042803; GO:0061820; GO:0070187; GO:0070198; GO:0098505; GO:1905839			18.9754	16.0967	20.711	3.38146	3.45722	5.01931	25.3563	7.9171	11.5202
NbD008569	202.382	-2.50313	Down	0.361005	-6.93377	4.1e-12	3.09e-10	Q9LNA5	ACR8_ARATH	ACT domain-containing protein ACR8 (Protein ACT DOMAIN REPEATS 8)	ACR8 At1g12420 F5O11.14	May bind amino acids. {ECO:0000303|PubMed:12481063}.		amino acid binding [GO:0016597]; response to abscisic acid [GO:0009737]	GO:0009737; GO:0016597			6.62583	4.58146	2.68774	24.2212	16.1086	25.0691	3.60879	1.84178	2.5646
NbD049093	198.1	1.97838	Up	0.28546	6.93049	4.19e-12	3.15e-10	Q9LXV5	NFYA1_ARATH	Nuclear transcription factor Y subunit A-1 (AtNF-YA-1) (Protein EMBRYO DEFECTIVE 2220) (Transcriptional activator HAP2A)	NFYA1 EMB2220 HAP2A At5g12840 T24H18_10	Stimulates the transcription of various genes by recognizing and binding to a CCAAT motif in promoters. {ECO:0000250}.		CCAAT-binding factor complex [GO:0016602]; DNA-binding transcription factor activity [GO:0003700]; transcription cis-regulatory region binding [GO:0000976]; embryo development ending in seed dormancy [GO:0009793]; microgametogenesis [GO:0055046]; regulation of DNA-templated transcription [GO:0006355]; regulation of timing of transition from vegetative to reproductive phase [GO:0048510]; seed deve…	GO:0000976; GO:0003700; GO:0006355; GO:0009793; GO:0010262; GO:0016602; GO:0048316; GO:0048510; GO:0055046	NFYA/HAP2 subunit family		30.1287	34.8058	19.9207	5.83899	5.69963	6.51919	10.9918	11.0319	17.0028
NbD039052	159.249	1.88472	Up	0.272033	6.92828	4.26e-12	3.19e-10	Q5SNZ0	GRDN_MOUSE	Girdin (Akt phosphorylation enhancer) (APE) (Coiled-coil domain-containing protein 88A) (G alpha-interacting vesicle-associated protein) (GIV) (Girders of actin filament) (Hook-related protein 1) (HkRP1)	Ccdc88a Grdn Kiaa1212	Bifunctional modulator of guanine nucleotide-binding proteins (G proteins) (By similarity). Acts as a non-receptor guanine nucleotide exchange factor which binds to and activates guanine nucleotide-binding protein G(i) alpha subunits (By similarity). Also acts as a guanine nucleotide dissociation inhibitor for guanine nucleotide-binding protein G(s) subunit alpha GNAS (By similarity). Essential f…		cell leading edge [GO:0031252]; centriole [GO:0005814]; centrosome [GO:0005813]; ciliary basal body [GO:0036064]; COPI-coated Golgi to ER transport vesicle [GO:0030142]; cytoplasm [GO:0005737]; cytoplasmic vesicle [GO:0031410]; cytosol [GO:0005829]; endoplasmic reticulum [GO:0005783]; Golgi apparatus [GO:0005794]; lamellipodium [GO:0030027]; membrane [GO:0016020]; plasma membrane [GO:0005886]; ac…	GO:0001965; GO:0003779; GO:0005080; GO:0005085; GO:0005092; GO:0005154; GO:0005158; GO:0005737; GO:0005783; GO:0005794; GO:0005813; GO:0005814; GO:0005829; GO:0005886; GO:0006260; GO:0007264; GO:0007399; GO:0008017; GO:0010975; GO:0016020; GO:0016477; GO:0030027; GO:0030032; GO:0030142; GO:0030705; GO:0031122; GO:0031252; GO:0031410; GO:0031682; GO:0031929; GO:0032956; GO:0035091; GO:0036064; GO:…	CCDC88 family	The GBA (G-alpha binding and activating) motif mediates binding to the alpha subunits of guanine nucleotide-binding proteins (G proteins). {ECO:0000250|UniProtKB:Q3V6T2}.; In the presence of tyrosine-autophosphorylated growth factor receptors, the C-terminus folds into an SH2-like region which promotes the stable recruitment of CCDC88A to the growth factor receptors. The SH2-like region is phosph…	9.47679	7.68443	5.8929	1.65855	1.99184	1.55681	3.68286	2.82132	1.31741
NbD000791	94.8696	-2.52496	Down	0.364665	-6.92407	4.39e-12	3.28e-10	Q9M015	Y5161_ARATH	Uncharacterized protein At5g01610	At5g01610 F7A7.130							3.50829	2.6932	5.97396	19.9732	19.3853	23.2968	14.5627	31.1676	17.4295
NbD013236	954.371	-1.38034	Down	0.199401	-6.92245	4.44e-12	3.31e-10	Q99090	CPRF2_PETCR	Light-inducible protein CPRF2 (Common plant regulatory factor 2) (CPRF-2)	CPRF2 CPRF-2	Binds to the G-box-like motif (5'-ACGTGGC-3') of the chalcone synthase (CHS) gene promoter. G-box and G-box-like motifs are defined in promoters of certain plant genes which are regulated by such diverse stimuli as light-induction or hormone control.		nucleus [GO:0005634]; DNA binding [GO:0003677]; DNA-binding transcription factor activity [GO:0003700]	GO:0003677; GO:0003700; GO:0005634	BZIP family		32.3729	35.942	28.0348	74.0495	60.074	76.4635	7.23734	9.96049	11.2532
NbD004749	847.319	-1.20028	Down	0.173422	-6.92111	4.48e-12	3.34e-10	Q941D3	PAP8_ARATH	Probable plastid-lipid-associated protein 8, chloroplastic (Fibrillin-6)	PAP8 FBN6 FIB6 At5g19940 F28I16_90			chloroplast [GO:0009507]; chloroplast envelope [GO:0009941]; chloroplast thylakoid [GO:0009534]; plastid [GO:0009536]; plastoglobule [GO:0010287]; thylakoid [GO:0009579]	GO:0009507; GO:0009534; GO:0009536; GO:0009579; GO:0009941; GO:0010287	PAP/fibrillin family		54.0243	62.0731	55.6216	115.788	101.646	114.655	55.9776	69.1366	64.8438
NbD003886	729.434	-1.49615	Down	0.2162	-6.9202	4.51e-12	3.35e-10	O80526	ACLA3_ARATH	ATP-citrate synthase alpha chain protein 3 (ATP-citrate synthase A-3) (EC 2.3.3.8) (ATP-citrate lyase A-3) (Citrate cleavage enzyme A-3)	ACLA-3 At1g09430 F19J9.9	ATP citrate-lyase is the primary enzyme responsible for the synthesis of cytosolic acetyl-CoA, used for the elongation of fatty acids and biosynthesis of isoprenoids, flavonoids and malonated derivatives. May supply substrate to the cytosolic acetyl-CoA carboxylase, which generates the malonyl-CoA used for the synthesis of a multitude of compounds, including very long chain fatty acids and flavon…		cytosol [GO:0005829]; extracellular region [GO:0005576]; ATP binding [GO:0005524]; ATP citrate synthase activity [GO:0003878]; acetyl-CoA biosynthetic process [GO:0006085]; lipid metabolic process [GO:0006629]; tricarboxylic acid cycle [GO:0006099]	GO:0003878; GO:0005524; GO:0005576; GO:0005829; GO:0006085; GO:0006099; GO:0006629	Succinate/malate CoA ligase beta subunit family		32.4908	20.243	21.792	55.8012	67.2778	52.8049	73.8181	63.043	52.9402
NbD004619	574.584	1.92704	Up	0.278556	6.91795	4.58e-12	3.4e-10	A5UEH1	MNMC_HAEIG	tRNA 5-methylaminomethyl-2-thiouridine biosynthesis bifunctional protein MnmC (tRNA mnm(5)s(2)U biosynthesis bifunctional protein) [Includes: tRNA (mnm(5)s(2)U34)-methyltransferase (EC 2.1.1.61); FAD-dependent cmnm(5)s(2)U34 oxidoreductase (EC 1.5.-.-)]	mnmC CGSHiGG_00285	Catalyzes the last two steps in the biosynthesis of 5-methylaminomethyl-2-thiouridine (mnm(5)s(2)U) at the wobble position (U34) in tRNA. Catalyzes the FAD-dependent demodification of cmnm(5)s(2)U34 to nm(5)s(2)U34, followed by the transfer of a methyl group from S-adenosyl-L-methionine to nm(5)s(2)U34, to form mnm(5)s(2)U34. {ECO:0000255|HAMAP-Rule:MF_01102}.		cytoplasm [GO:0005737]; flavin adenine dinucleotide binding [GO:0050660]; oxidoreductase activity, acting on the CH-NH group of donors [GO:0016645]; tRNA (5-methylaminomethyl-2-thiouridylate)(34)-methyltransferase activity [GO:0004808]; tRNA methylation [GO:0030488]; tRNA wobble base modification [GO:0002097]	GO:0002097; GO:0004808; GO:0005737; GO:0016645; GO:0030488; GO:0050660	Methyltransferase superfamily, tRNA (mnm(5)s(2)U34)-methyltransferase family; DAO family		121.272	117.748	62.7652	19.8647	22.7369	24.1624	83.4637	57.0783	65.5507
NbD024010	141.422	-2.00922	Down	0.290487	-6.91673	4.62e-12	3.42e-10	P46665	HAT14_ARATH	Homeobox-leucine zipper protein HAT14 (Homeodomain-leucine zipper protein HAT14) (HD-ZIP protein 14)	HAT14 At5g06710 MPH15.6	Probable transcription factor. {ECO:0000250}.		nucleus [GO:0005634]; DNA-binding transcription factor activity [GO:0003700]; DNA-binding transcription factor activity, RNA polymerase II-specific [GO:0000981]; transcription cis-regulatory region binding [GO:0000976]	GO:0000976; GO:0000981; GO:0003700; GO:0005634	HD-ZIP homeobox family, Class II subfamily		5.50862	3.02431	3.35658	13.9198	13.8587	12.2274	1.41023	3.82903	2.46763
NbD036747	314.274	-1.88298	Down	0.272348	-6.91388	4.72e-12	3.48e-10	Q8H0T6	PPT2_ARATH	Phosphoenolpyruvate/phosphate translocator 2, chloroplastic (AtPPT2)	PPT2 At3g01550 F4P13.10	Phosphoenolpyruvate/phosphate translocator that transports phosphoenolpyruvate (PEP), 2-phosphoglycerate and 3-phosphoglycerate. {ECO:0000269|PubMed:14617097}.		chloroplast membrane [GO:0031969]; phosphoenolpyruvate:phosphate antiporter activity [GO:0015121]; phosphoglycerate transmembrane transporter activity [GO:0015120]; carbohydrate transport [GO:0008643]; phosphoenolpyruvate transport [GO:0015714]; phosphoglycerate transmembrane transport [GO:0015713]	GO:0008643; GO:0015120; GO:0015121; GO:0015713; GO:0015714; GO:0031969	TPT transporter family, PPT (TC 2.A.7.9) subfamily		6.26774	8.72526	11.9841	25.1293	31.0027	29.2745	9.41844	22.2787	17.793
NbD040344	925.162	-1.44266	Down	0.208885	-6.90649	4.97e-12	3.66e-10	A8MS68	PLPD1_ARATH	Dihydrolipoyl dehydrogenase 1, chloroplastic (ptLPD1) (EC 1.8.1.4) (Dihydrolipoamide dehydrogenase 1) (Protein LIPOAMIDE DEHYDROGENASE 1) (Pyruvate dehydrogenase complex E3 subunit 1) (E3-1) (PDC-E3 1)	LPD1 At3g16950 K14A17.6	Lipoamide dehydrogenase is a component of the plastidial pyruvate dehydrogenase complex (PDC). {ECO:0000269|PubMed:11056213}.		chloroplast envelope [GO:0009941]; chloroplast stroma [GO:0009570]; cytosol [GO:0005829]; nucleolus [GO:0005730]; dihydrolipoyl dehydrogenase activity [GO:0004148]; flavin adenine dinucleotide binding [GO:0050660]; acetyl-CoA biosynthetic process from pyruvate [GO:0006086]; response to arsenic-containing substance [GO:0046685]	GO:0004148; GO:0005730; GO:0005829; GO:0006086; GO:0009570; GO:0009941; GO:0046685; GO:0050660	Class-I pyridine nucleotide-disulfide oxidoreductase family		22.0497	25.2722	25.1352	56.3691	44.8527	65.118	22.2648	30.4096	31.542
NbD050820	944.942	-1.14946	Down	0.166684	-6.89602	5.35e-12	3.93e-10	A1RDW7	PEPQ_SHESW	Xaa-Pro dipeptidase (X-Pro dipeptidase) (EC 3.4.13.9) (Imidodipeptidase) (Proline dipeptidase) (Prolidase)	pepQ Sputw3181_0014	Splits dipeptides with a prolyl residue in the C-terminal position. {ECO:0000255|HAMAP-Rule:MF_01279}.		metal ion binding [GO:0046872]; metalloexopeptidase activity [GO:0008235]; phosphoric triester hydrolase activity [GO:0016795]; proline dipeptidase activity [GO:0102009]; proteolysis [GO:0006508]	GO:0006508; GO:0008235; GO:0016795; GO:0046872; GO:0102009	Peptidase M24B family, Bacterial-type prolidase subfamily		181.079	191.789	162.435	327.98	361.979	308.251	283.182	363.047	277.092
NbD008094	278.18	1.92808	Up	0.279914	6.88813	5.65e-12	4.14e-10	Q3JBB6	LON_NITOC	Lon protease (EC 3.4.21.53) (ATP-dependent protease La)	lon Noc_1387	ATP-dependent serine protease that mediates the selective degradation of mutant and abnormal proteins as well as certain short-lived regulatory proteins. Required for cellular homeostasis and for survival from DNA damage and developmental changes induced by stress. Degrades polypeptides processively to yield small peptide fragments that are 5 to 10 amino acids long. Binds to DNA in a double-stran…		cytoplasm [GO:0005737]; ATP binding [GO:0005524]; ATP hydrolysis activity [GO:0016887]; ATP-dependent peptidase activity [GO:0004176]; sequence-specific DNA binding [GO:0043565]; serine-type endopeptidase activity [GO:0004252]; cellular response to heat [GO:0034605]; protein quality control for misfolded or incompletely synthesized proteins [GO:0006515]	GO:0004176; GO:0004252; GO:0005524; GO:0005737; GO:0006515; GO:0016887; GO:0034605; GO:0043565	Peptidase S16 family		105.991	60.2896	57.1025	14.1094	16.3222	18.5578	24.1773	14.5295	17.2132
NbD051719	1424.41	-1.32161	Down	0.192081	-6.88047	5.97e-12	4.36e-10	O49840	PBL3_ARATH	Probable serine/threonine-protein kinase PBL3 (EC 2.7.11.1) (PBS1-like protein 3) (Protein kinase 2B)	PBL3 APK2B KIN2 PIX14 At2g02800 T20F6.6	May be involved in plant defense signaling. {ECO:0000250|UniProtKB:O48814}.		cytoplasm [GO:0005737]; nucleus [GO:0005634]; plasma membrane [GO:0005886]; ATP binding [GO:0005524]; protein serine kinase activity [GO:0106310]; protein serine/threonine kinase activity [GO:0004674]; defense response [GO:0006952]; phosphorylation [GO:0016310]	GO:0004674; GO:0005524; GO:0005634; GO:0005737; GO:0005886; GO:0006952; GO:0016310; GO:0106310	Protein kinase superfamily, Ser/Thr protein kinase family		58.9175	47.5663	52.8924	132.313	98.381	102.743	37.0535	40.6158	41.7204
NbD031165	3276.42	-1.36286	Down	0.198522	-6.86501	6.65e-12	4.85e-10	P21616	AVP_VIGRR	Pyrophosphate-energized vacuolar membrane proton pump (EC 7.1.3.1) (Pyrophosphate-energized inorganic pyrophosphatase) (H(+)-PPase) (Vacuolar H(+)-pyrophosphatase)		Proton-translocating inorganic pyrophosphatase that contributes to the transtonoplast (from cytosol to vacuole lumen) H(+)-electrochemical potential difference. It establishes a proton gradient of similar and often greater magnitude than the H(+)-ATPase on the same membrane. {ECO:0000269|PubMed:10477275, ECO:0000269|PubMed:22456709, ECO:0000269|PubMed:2555340, ECO:0000269|PubMed:9489011}.		vacuolar membrane [GO:0005774]; diphosphate hydrolysis-driven proton transmembrane transporter activity [GO:0009678]; inorganic diphosphate phosphatase activity [GO:0004427]; metal ion binding [GO:0046872]	GO:0004427; GO:0005774; GO:0009678; GO:0046872	H(+)-translocating pyrophosphatase (TC 3.A.10) family, K(+)-stimulated subfamily	Has 16 transmembrane helices and a large cytoplasmic domain that contains the active site. {ECO:0000269|PubMed:22456709}.	58.1408	64.9614	72.7519	164.523	120.221	138.809	52.7792	62.0108	58.328
NbD050625	148.612	2.13976	Up	0.311863	6.86122	6.83e-12	4.97e-10	Q5PQR5	IMP4_RAT	U3 small nucleolar ribonucleoprotein protein IMP4 (U3 snoRNP protein IMP4)	Imp4	Component of the 60-80S U3 small nucleolar ribonucleoprotein (U3 snoRNP). Required for the early cleavages during pre-18S ribosomal RNA processing. Part of the small subunit (SSU) processome, first precursor of the small eukaryotic ribosomal subunit. During the assembly of the SSU processome in the nucleolus, many ribosome biogenesis factors, an RNA chaperone and ribosomal proteins associate with…		Mpp10 complex [GO:0034457]; nucleolus [GO:0005730]; preribosome [GO:0030684]; small-subunit processome [GO:0032040]; rRNA primary transcript binding [GO:0042134]; snoRNA binding [GO:0030515]; ribosomal small subunit biogenesis [GO:0042274]; rRNA processing [GO:0006364]	GO:0005730; GO:0006364; GO:0030515; GO:0030684; GO:0032040; GO:0034457; GO:0042134; GO:0042274			24.3148	14.6111	28.6576	5.0446	3.91464	3.92356	11.6432	12.1146	13.467
NbD049064	293.839	2.07332	Up	0.302351	6.85733	7.02e-12	5.09e-10	P37219	ASR2_SOLLC	Abscisic stress-ripening protein 2	ASR2					Abscisic acid and water stress-induced protein family		134.204	80.4927	138.357	18.4692	32.4143	19.5658	598.452	570.323	230.104
NbD010917	216.047	1.524	Up	0.222248	6.85722	7.02e-12	5.09e-10	Q9SCQ6	IDD2_ARATH	Zinc finger protein GAI-ASSOCIATED FACTOR 1 (Protein indeterminate-domain 2)	GAF1 IDD2 At3g50700 T3A5.80	Transcription factor that acts as a positive regulator of gibberellin (GA) action, homeostasis and signaling. GA converts the GAF1 complex from transcriptional activator to repressor via the degradation of DELLA proteins. {ECO:0000269|PubMed:25035403}.		nucleus [GO:0005634]; DNA binding [GO:0003677]; DNA-binding transcription factor activity [GO:0003700]; metal ion binding [GO:0046872]; gibberellic acid homeostasis [GO:0010336]; gibberellic acid mediated signaling pathway [GO:0009740]; regulation of DNA-templated transcription [GO:0006355]; regulation of gibberellic acid mediated signaling pathway [GO:0009937]	GO:0003677; GO:0003700; GO:0005634; GO:0006355; GO:0009740; GO:0009937; GO:0010336; GO:0046872			21.3491	14.687	16.5576	4.7362	4.82549	5.7335	8.05811	9.20642	7.42889
NbD001856	150.587	1.74507	Up	0.254667	6.85238	7.26e-12	5.25e-10	Q9XIN0	LHW_ARATH	Transcription factor LHW (BHLH transcription factor delta) (bHLH delta) (Basic helix-loop-helix protein 156) (AtbHLH156) (bHLH 156) (Protein LONESOME HIGHWAY) (bHLH transcription factor bHLH156)	LHW BHLH156 At2g27230 F12K2	Transcription activator that regulates root development; promotes the production of stele cells in roots. Coordinately controls the number of all vascular cell types by regulating the size of the pool of cells from which they arise. {ECO:0000269|PubMed:17626058}.		nucleus [GO:0005634]; DNA binding [GO:0003677]; DNA-binding transcription factor activity [GO:0003700]; protein homodimerization activity [GO:0042803]; maintenance of root meristem identity [GO:0010078]; positive regulation of DNA-templated transcription [GO:0045893]; regulation of DNA-templated transcription [GO:0006355]; root development [GO:0048364]; stele development [GO:0010479]; xylem devel…	GO:0003677; GO:0003700; GO:0005634; GO:0006355; GO:0010078; GO:0010089; GO:0010479; GO:0042803; GO:0045893; GO:0048364	BHLH protein family, LHW subfamily		8.5877	5.72763	7.62197	1.92144	2.02232	1.56329	13.6158	8.41387	8.75896
NbD051681	383.775	1.67427	Up	0.244481	6.84829	7.47e-12	5.39e-10	Q852U6	RHY1A_ARATH	Probable E3 ubiquitin-protein ligase RHY1A (EC 2.3.2.27) (RING-H2 finger Y1a) (RING-H2 zinc finger protein RHY1a) (RING-type E3 ubiquitin transferase RHY1A)	RHY1A At1g49850 F10F5.8	Probable E3 ubiquitin-protein ligase that may possess E3 ubiquitin ligase activity in vitro. {ECO:0000250|UniProtKB:Q9ZT50}.	Protein modification; protein ubiquitination. {ECO:0000305}.	metal ion binding [GO:0046872]; transferase activity [GO:0016740]; protein ubiquitination [GO:0016567]	GO:0016567; GO:0016740; GO:0046872			100.82	86.5537	61.3356	23.0509	18.9248	23.2244	80.2267	66.8588	69.401
NbD009627	42.0331	9.65966	Up	1.41117	6.84513	7.64e-12	5.5e-10	Q9ZW21	P2C24_ARATH	Probable protein phosphatase 2C 24 (AtPP2C24) (EC 3.1.3.16)	At2g29380 F16P2.24			metal ion binding [GO:0046872]; myosin phosphatase activity [GO:0017018]	GO:0017018; GO:0046872	PP2C family		11.8235	1.23109	4.50217	0	0	0	0.425981	0.186697	0
NbD040758	173.838	-2.4093	Down	0.352211	-6.84052	7.89e-12	5.66e-10	F4K956	A70_ARATH	Pathogen-associated molecular patterns-induced protein A70 (PIG A70)	A70 At5g56980 MHM17.10			membrane [GO:0016020]; defense response to bacterium [GO:0042742]; response to bacterium [GO:0009617]; response to jasmonic acid [GO:0009753]; response to wounding [GO:0009611]	GO:0009611; GO:0009617; GO:0009753; GO:0016020; GO:0042742			8.62061	10.6618	20.5571	70.6449	58.5281	56.2668	4.39165	11.1447	2.19921
NbD017941	1555.48	-1.7786	Down	0.260005	-6.84066	7.88e-12	5.66e-10	O04203	HSPR2_ARATH	Nematode resistance protein-like HSPRO2 (AKINbetagamma-interacting protein 2) (Ortholog of sugar beet HS1 PRO-1 protein 2) (Protein Hs1pro-2)	HSPRO2 At2g40000 T28M21.16	Positive regulator of basal resistance. {ECO:0000269|PubMed:17977154}.		cytoplasm [GO:0005737]; heme binding [GO:0020037]; metal ion binding [GO:0046872]; cellular response to hypoxia [GO:0071456]; defense response to bacterium [GO:0042742]; response to oxidative stress [GO:0006979]; response to salicylic acid [GO:0009751]; tryptophan catabolic process to kynurenine [GO:0019441]	GO:0005737; GO:0006979; GO:0009751; GO:0019441; GO:0020037; GO:0042742; GO:0046872; GO:0071456			56.4754	37.8601	26.7862	119.58	106.996	120.165	1.71609	8.58884	3.66332
NbD027008	1247.76	1.24573	Up	0.182241	6.83561	8.17e-12	5.84e-10	Q9FKL6	CB60B_ARATH	Calmodulin-binding protein 60 B	CBP60B At5g57580 MUA2.16	Transcription activator that binds DNA in a sequence-specific manner, likely 5'-GAAATTTTGG-3', to promote the expression of target genes. {ECO:0000250|UniProtKB:F4K2R6}.		nucleus [GO:0005634]; calmodulin binding [GO:0005516]; DNA binding [GO:0003677]	GO:0003677; GO:0005516; GO:0005634	Plant ACBP60 protein family		86.267	62.9375	77.153	27.546	22.7258	29.6536	21.2242	24.0575	18.3448
NbD006187	512.377	1.04964	Up	0.15372	6.82826	8.59e-12	6.13e-10	A0A059TC02	CCR1_PETHY	Cinnamoyl-CoA reductase 1 (Ph-CCR1) (EC 1.2.1.44) (Coniferylaldehyde synthase) (Coumaroyl-CoA reductase) (Feruloyl-CoA reductase) (Sinapoyl-CoA reductase)	CCR1	Involved in the latter stages of lignin biosynthesis (PubMed:24985707). Catalyzes one of the last steps of monolignol biosynthesis, the conversion of cinnamoyl-CoAs into their corresponding cinnamaldehydes (PubMed:25217505, PubMed:24985707). Mediates the conversion of feruloyl CoA to coniferylaldehyde (PubMed:25217505, PubMed:24985707). Also active toward p-coumaroyl-CoA and sinapoyl-CoA (PubMed:…	Aromatic compound metabolism; phenylpropanoid biosynthesis. {ECO:0000269|PubMed:24985707, ECO:0000269|PubMed:25217505}.	cytoplasm [GO:0005737]; cinnamoyl-CoA reductase activity [GO:0016621]; nucleotide binding [GO:0000166]; circadian rhythm [GO:0007623]; green leaf volatile biosynthetic process [GO:0010597]; lignin biosynthetic process [GO:0009809]; phenylpropanoid biosynthetic process [GO:0009699]	GO:0000166; GO:0005737; GO:0007623; GO:0009699; GO:0009809; GO:0010597; GO:0016621	NAD(P)-dependent epimerase/dehydratase family, Dihydroflavonol-4-reductase subfamily		60.7835	53.4143	56.146	23.8055	22.2307	23.0744	71.1389	32.4528	35.084
NbD010394	3714.47	1.34161	Up	0.196596	6.82416	8.84e-12	6.3e-10	Q93YS4	AB22G_ARATH	ABC transporter G family member 22 (ABC transporter ABCG.22) (AtABCG22) (White-brown complex homolog protein 23) (AtWBC23)	ABCG22 WBC23 At5g06530 F15M7.6			membrane [GO:0016020]; ABC-type transporter activity [GO:0140359]; ATP binding [GO:0005524]; ATP hydrolysis activity [GO:0016887]; response to water deprivation [GO:0009414]; transpiration [GO:0010148]	GO:0005524; GO:0009414; GO:0010148; GO:0016020; GO:0016887; GO:0140359	ABC transporter superfamily, ABCG family, Eye pigment precursor importer (TC 3.A.1.204) subfamily		223.662	214.51	149.353	64.1109	62.6236	68.218	21.4058	12.7981	13.9228
NbD032981	3399.13	-1.50009	Down	0.219842	-6.82349	8.89e-12	6.31e-10	B9KAB9	DNAJ_THENN	Chaperone protein DnaJ	dnaJ CTN_1726	Participates actively in the response to hyperosmotic and heat shock by preventing the aggregation of stress-denatured proteins and by disaggregating proteins, also in an autonomous, DnaK-independent fashion. Unfolded proteins bind initially to DnaJ; upon interaction with the DnaJ-bound protein, DnaK hydrolyzes its bound ATP, resulting in the formation of a stable complex. GrpE releases ADP from …		cytoplasm [GO:0005737]; ATP binding [GO:0005524]; heat shock protein binding [GO:0031072]; unfolded protein binding [GO:0051082]; zinc ion binding [GO:0008270]; DNA replication [GO:0006260]; protein folding [GO:0006457]; response to heat [GO:0009408]	GO:0005524; GO:0005737; GO:0006260; GO:0006457; GO:0008270; GO:0009408; GO:0031072; GO:0051082	DnaJ family	The J domain is necessary and sufficient to stimulate DnaK ATPase activity. Zinc center 1 plays an important role in the autonomous, DnaK-independent chaperone activity of DnaJ. Zinc center 2 is essential for interaction with DnaK and for DnaJ activity. {ECO:0000255|HAMAP-Rule:MF_01152}.	255.528	370.285	279.58	781.846	629.596	751.749	99.4427	255.154	203.977
NbD029609	588.655	2.17512	Up	0.319333	6.81143	9.66e-12	6.85e-10	P49043	VPE_CITSI	Vacuolar-processing enzyme (VPE) (EC 3.4.22.-)		Asparagine-specific endopeptidase that may be involved in processing of proteins targeted to vacuoles that accumulate during ethylene-regulated processes such as flower opening and flavedo degreening.		cysteine-type endopeptidase activity [GO:0004197]; proteolysis involved in protein catabolic process [GO:0051603]	GO:0004197; GO:0051603	Peptidase C13 family		56.9471	69.8976	33.6234	9.10666	13.0252	7.90611	29.9021	19.5821	14.3653
NbD047763	141.298	1.76647	Up	0.259478	6.80778	9.91e-12	7.01e-10	Q8LBZ4	OTU4_ARATH	OVARIAN TUMOR DOMAIN-containing deubiquitinating enzyme 4 (OTU domain-containing protein 4) (EC 3.4.19.12) (Deubiquitinating enzyme OTU4)	OTU4 At3g57810 T10K17.20	Hydrolase that can remove conjugated ubiquitin from proteins in vitro and may therefore play an important regulatory role at the level of protein turnover by preventing degradation (PubMed:24659992). Cysteine protease with a preference for 'Lys-63' over 'Lys-48'-linked over 'Met-1' ubiquitin (UB) tetramers (e.g. Ub3 and Ub4) as substrates (PubMed:24659992). Cleaves also RUB-GST fusion (PubMed:246…		chloroplast [GO:0009507]; cysteine-type deubiquitinase activity [GO:0004843]	GO:0004843; GO:0009507	Peptidase C65 family		16.3993	16.7565	21.0679	4.30895	5.2314	3.9408	39.6322	10.7123	23.6941
NbD027347	682.809	-1.58503	Down	0.232844	-6.80728	9.95e-12	7.02e-10	Q9C7A2	ITN1_ARATH	Ankyrin repeat-containing protein ITN1 (Protein INCREASED TOLERANCE TO NACL)	ITN1 At3g12360 MQC3.17 T2E22.31	Involved in salt stress tolerance. May act through abscisic acid (ABA) signaling pathways and promote reactive oxygen species (ROS) production. {ECO:0000269|PubMed:18643991}.		nucleus [GO:0005634]; plasma membrane [GO:0005886]; response to salt stress [GO:0009651]	GO:0005634; GO:0005886; GO:0009651			16.0584	17.1588	26.381	51.7264	51.6227	48.222	8.65252	11.8372	16.7915
NbD021077	67.457	2.97671	Up	0.437371	6.80592	1e-11	7.07e-10	P47926	RSI1_SOLLC	Protein RSI-1 (TR132)	RSI-1			extracellular region [GO:0005576]	GO:0005576	GASA family		52.6012	21.1777	28.2222	3.12652	4.69063	2.8821	86.6793	94.2775	84.0147
NbD039899	753.792	-1.39668	Down	0.20538	-6.80047	1.04e-11	7.33e-10	Q9SI52	P4KG7_ARATH	Phosphatidylinositol 4-kinase gamma 7 (AtPI4Kgamma7) (PI-4Kgamma7) (PI4K gamma 7) (EC 2.7.1.67) (Ubiquitin-like domain kinase gamma 7) (UbDK gamma 7)	PI4KG7 PI4KGAMMA7 UBDKGAMMA7 At2g03890 T18C20.9	The phosphorylation of phosphatidylinositol (PI) to PI4P is the first committed step in the generation of phosphatidylinositol 4,5-bisphosphate (PIP2), a precursor of the second messenger inositol 1,4,5-trisphosphate (InsP3) (By similarity). Undergoes autophosphorylation and phosphorylates serine/threonine residues of protein substrates (PubMed:17880284). {ECO:0000250|UniProtKB:Q9BTU6, ECO:000026…		1-phosphatidylinositol 4-kinase activity [GO:0004430]; ATP binding [GO:0005524]; phosphatidylinositol phosphate biosynthetic process [GO:0046854]; protein autophosphorylation [GO:0046777]	GO:0004430; GO:0005524; GO:0046777; GO:0046854	PI3/PI4-kinase family, Type II PI4K subfamily		21.2807	17.3106	14.7981	38.0013	34.4742	45.2692	16.9375	9.46904	16.3631
NbD022612	248.709	1.43408	Up	0.210926	6.79898	1.05e-11	7.39e-10	A8Y432	KMO_CAEBR	Kynurenine 3-monooxygenase (EC 1.14.13.9) (Kynurenine 3-hydroxylase)	kmo-1 CBG23368	Catalyzes the hydroxylation of L-kynurenine (L-Kyn) to form 3-hydroxy-L-kynurenine (L-3OHKyn). Required for synthesis of quinolinic acid. {ECO:0000255|HAMAP-Rule:MF_03018}.	Cofactor biosynthesis; NAD(+) biosynthesis; quinolinate from L-kynurenine: step 1/3. {ECO:0000255|HAMAP-Rule:MF_03018}.	mitochondrial outer membrane [GO:0005741]; FAD binding [GO:0071949]; kynurenine 3-monooxygenase activity [GO:0004502]; 'de novo' NAD biosynthetic process from tryptophan [GO:0034354]; anthranilate metabolic process [GO:0043420]; kynurenine metabolic process [GO:0070189]; NAD metabolic process [GO:0019674]; quinolinate biosynthetic process [GO:0019805]; tryptophan catabolic process [GO:0006569]	GO:0004502; GO:0005741; GO:0006569; GO:0019674; GO:0019805; GO:0034354; GO:0043420; GO:0070189; GO:0071949	Aromatic-ring hydroxylase family, KMO subfamily		27.0911	22.7582	26.225	8.8648	8.01847	6.80215	8.69263	12.2326	10.8311
NbD022365	98.2228	2.72861	Up	0.401406	6.79764	1.06e-11	7.44e-10	Q8BHT6	B3GLT_MOUSE	Beta-1,3-glucosyltransferase (Beta3Glc-T) (EC 2.4.1.-) (Beta 3-glucosyltransferase) (Beta-3-glycosyltransferase-like)	B3glct B3galtl Gm1057	O-glucosyltransferase that transfers glucose toward fucose with a beta-1,3 linkage. Specifically glucosylates O-linked fucosylglycan on TSP type-1 domains of proteins, thereby contributing to elongation of O-fucosylglycan (By similarity). {ECO:0000250}.	Protein modification; protein glycosylation.	endoplasmic reticulum membrane [GO:0005789]; acetylglucosaminyltransferase activity [GO:0008375]; fucose metabolic process [GO:0006004]; protein glycosylation [GO:0006486]	GO:0005789; GO:0006004; GO:0006486; GO:0008375	Glycosyltransferase 31 family		14.396	9.86105	5.3575	1.20056	1.25138	1.24011	15.9983	7.41788	8.1829
NbD034189	57.9272	2.73981	Up	0.403214	6.79493	1.08e-11	7.57e-10	Q9M9X4	NFYA2_ARATH	Nuclear transcription factor Y subunit A-2 (AtNF-YA-2) (AtNF-YA2) (Transcriptional activator HAP2B)	NFYA2 HAP2B At3g05690 F18C1.4	Stimulates the transcription of various genes by recognizing and binding to a CCAAT motif in promoters (By similarity). Promotes the expression of heat stress-inducible genes by contributing to the formation of a heat stress-specific transcriptional complex with NF-Y subunits (e.g. DPB3-1, NF-YA2 and NF-YB3) and DREB2A at the promoter of target genes, thus promoting heat tolerance (PubMed:2549091…		CCAAT-binding factor complex [GO:0016602]; nucleus [GO:0005634]; DNA binding [GO:0003677]; DNA-binding transcription factor activity [GO:0003700]; double fertilization forming a zygote and endosperm [GO:0009567]; positive regulation of DNA-templated transcription [GO:0045893]; regulation of DNA-templated transcription [GO:0006355]; response to heat [GO:0009408]	GO:0003677; GO:0003700; GO:0005634; GO:0006355; GO:0009408; GO:0009567; GO:0016602; GO:0045893	NFYA/HAP2 subunit family		10.7244	8.94871	5.78414	1.18206	0.917624	1.01628	10.8269	5.20964	5.77252
NbD010516	329.599	-2.15018	Down	0.316463	-6.79442	1.09e-11	7.58e-10	Q8LGU1	AB8C_ARATH	ABC transporter C family member 8 (ABC transporter ABCC.8) (AtABCC8) (EC 7.6.2.2) (ATP-energized glutathione S-conjugate pump 6) (Glutathione S-conjugate-transporting ATPase 6) (Multidrug resistance-associated protein 6)	ABCC8 MRP6 MRP8 At3g21250 MXL8.11	Pump for glutathione S-conjugates. {ECO:0000250}.		cytosol [GO:0005829]; plant-type vacuole [GO:0000325]; vacuolar membrane [GO:0005774]; ABC-type xenobiotic transporter activity [GO:0008559]; ATP binding [GO:0005524]; ATP hydrolysis activity [GO:0016887]; ATPase-coupled transmembrane transporter activity [GO:0042626]	GO:0000325; GO:0005524; GO:0005774; GO:0005829; GO:0008559; GO:0016887; GO:0042626	ABC transporter superfamily, ABCC family, Conjugate transporter (TC 3.A.1.208) subfamily		1.40248	2.07465	3.10761	6.62465	10.0021	8.52297	6.70485	6.07562	3.71382
NbD035485	1526.29	-1.16071	Down	0.170921	-6.79091	1.11e-11	7.75e-10	Q9SGE0	AXS2_ARATH	UDP-D-apiose/UDP-D-xylose synthase 2	AXS2 At1g08200 T23G18.6	Catalyzes the conversion of UDP-D-glucuronate to a mixture of UDP-D-apiose and UDP-D-xylose. D-Apiose (3-C-hydroxymethyl-d-erythrose) is the only plant cell wall monosaccharide with a branched carbon skeleton and is found in rhamnogalacturonan II (RG-II), apiogalacturonan, and several apioglycosides (By similarity). {ECO:0000250}.		apoplast [GO:0048046]; cytoplasm [GO:0005737]; cytosol [GO:0005829]; extracellular region [GO:0005576]; carboxy-lyase activity [GO:0016831]; cell wall organization [GO:0071555]	GO:0005576; GO:0005737; GO:0005829; GO:0016831; GO:0048046; GO:0071555	NAD(P)-dependent epimerase/dehydratase family		79.0486	51.7807	69.5702	124.536	123.356	127.608	102.822	70.7104	78.2135
NbD052882	2375.21	-1.18107	Down	0.173935	-6.79028	1.12e-11	7.77e-10	Q8L9J7	SWET1_ARATH	Bidirectional sugar transporter SWEET1 (AtSWEET1) (Protein SUGARS WILL EVENTUALLY BE EXPORTED TRANSPORTERS 1)	SWEET1 At1g21460 F24J8.9	Mediates both low-affinity uptake and efflux of sugar across the plasma membrane. Can transport glucose, and, to a lower extent, mannose, fructose and galactose. {ECO:0000269|PubMed:21107422}.		endoplasmic reticulum [GO:0005783]; endoplasmic reticulum membrane [GO:0005789]; plasma membrane [GO:0005886]; sugar transmembrane transporter activity [GO:0051119]; protein homooligomerization [GO:0051260]	GO:0005783; GO:0005789; GO:0005886; GO:0051119; GO:0051260	SWEET sugar transporter family		164.592	180.173	139.576	312.82	285.657	325.753	35.0863	65.4421	32.6156
NbD009302	374.48	-1.17544	Down	0.173121	-6.78972	1.12e-11	7.78e-10	Q0WVL7	GOGC5_ARATH	Golgin candidate 5 (AtGC5)	GC5 At1g79830 F19K16.21	Golgi matrix protein playing a role in tethering of vesicles to Golgi membranes and in maintaining the overall structure of the Golgi apparatus. {ECO:0000250}.		Golgi apparatus [GO:0005794]	GO:0005794		The C-terminal domain (817-956) is necessary and sufficient for Golgi and cytoplasm targeting.	6.6736	6.32719	5.93357	11.2568	12.1573	12.5013	12.7482	11.7974	8.72167
NbD008452	60.7325	-5.08432	Down	0.749822	-6.78071	1.2e-11	8.27e-10	P24805	TSJT1_TOBAC	Stem-specific protein TSJT1	TSJT1							1.08598	0	0	11.4594	11.7442	8.61694	0	1.17604	0
NbD021427	144.621	3.12891	Up	0.461646	6.77773	1.22e-11	8.42e-10	Q8GXC7	FBK50_ARATH	F-box/kelch-repeat protein At3g06240	At3g06240 F28L1.18							14.4846	26.0921	20.1698	2.38672	2.70467	0.767015	14.4531	12.581	20.8461
NbD024225	239.046	-1.50247	Down	0.221849	-6.77251	1.27e-11	8.71e-10	Q9LN77	P2A12_ARATH	F-box protein PP2-A12 (Protein PHLOEM PROTEIN 2-LIKE A12) (AtPP2-A12)	P2A12 At1g12710 T12C24.23			carbohydrate binding [GO:0030246]	GO:0030246			10.3008	10.6846	13.5988	27.4427	29.9176	26.6426	5.80885	6.5171	4.16083
NbD030738	338.057	1.33916	Up	0.197776	6.77108	1.28e-11	8.78e-10	Q9C5S1	MKP1_ARATH	Protein-tyrosine-phosphatase MKP1 (EC 3.1.3.48) (Mitogen-activated protein kinase phosphatase 1) (AtMKP1)	MKP1 At3g55270 T26I12.150	Protein-tyrosine-phosphatase that acts as a negative regulator of MPK6 and MPK3 signaling by dephosphorylating and repressing MPK6 and MPK3. Modulates defense response by repressing salicylic acid (SA) production, camalexin biosynthesis and SNC1-mediated responses. Acts as a negative regulator of MPK6-mediated pathogen-associated molecular pattern (PAMP) responses, including MPK6 and MPK3 activat…		cytosol [GO:0005829]; MAP kinase tyrosine/serine/threonine phosphatase activity [GO:0017017]; protein tyrosine phosphatase activity [GO:0004725]; defense response [GO:0006952]; dephosphorylation [GO:0016311]; response to L-glutamate [GO:1902065]; response to salt stress [GO:0009651]; response to UV-B [GO:0010224]; response to UV-C [GO:0010225]	GO:0004725; GO:0005829; GO:0006952; GO:0009651; GO:0010224; GO:0010225; GO:0016311; GO:0017017; GO:1902065			14.1524	16.6136	15.332	4.38586	5.46076	5.51315	6.76576	4.69656	4.35004
NbD025183	415.002	-1.70871	Down	0.252391	-6.77009	1.29e-11	8.82e-10	Q9M9M4	CSLD3_ARATH	Cellulose synthase-like protein D3 (AtCslD3) (EC 2.4.1.-) (Protein KOJAK)	CSLD3 KJK At3g03050 T17B22.26	Thought to be a Golgi-localized beta-glycan synthase that polymerize the backbones of noncellulosic polysaccharides (hemicelluloses) of plant cell wall. Required for synthesis of a cell wall polysaccharide essential for root hair elongation, but not initiation. May be the functional ortholog of rice CSLD1. {ECO:0000269|PubMed:11402188}.		endoplasmic reticulum [GO:0005783]; endosome [GO:0005768]; Golgi apparatus [GO:0005794]; Golgi membrane [GO:0000139]; plasma membrane [GO:0005886]; trans-Golgi network [GO:0005802]; cellulose synthase (UDP-forming) activity [GO:0016760]; mannan synthase activity [GO:0051753]; cell wall organization [GO:0071555]; cellulose biosynthetic process [GO:0030244]; response to cold [GO:0009409]	GO:0000139; GO:0005768; GO:0005783; GO:0005794; GO:0005802; GO:0005886; GO:0009409; GO:0016760; GO:0030244; GO:0051753; GO:0071555	Glycosyltransferase 2 family, Plant cellulose synthase-like D subfamily		3.80545	4.26295	5.76377	11.179	15.9527	11.4906	6.98298	5.28134	4.83513
NbD039997	1032.54	-1.41836	Down	0.209519	-6.76959	1.29e-11	8.83e-10	Q9FLW0	Y5241_ARATH	Probable receptor-like protein kinase At5g24010 (EC 2.7.11.-)	At5g24010 MZF18.11			plasma membrane [GO:0005886]; plasmodesma [GO:0009506]; ATP binding [GO:0005524]; protein serine/threonine kinase activity [GO:0004674]; transmembrane receptor protein tyrosine kinase activity [GO:0004714]; phosphorylation [GO:0016310]	GO:0004674; GO:0004714; GO:0005524; GO:0005886; GO:0009506; GO:0016310	Protein kinase superfamily, Ser/Thr protein kinase family		30.2798	26.0754	41.1645	65.5325	82.9007	72.0438	46.411	46.2539	46.8036
NbD002150	228.713	-2.03029	Down	0.299983	-6.76804	1.31e-11	8.91e-10	Q8GXZ3	PBL8_ARATH	Probable serine/threonine-protein kinase PBL8 (EC 2.7.11.1) (PBS1-like protein 8)	PBL8 PIX17 At5g01020 F7J8.5	May be involved in plant defense signaling. {ECO:0000250|UniProtKB:O48814}.		plasma membrane [GO:0005886]; ATP binding [GO:0005524]; protein serine kinase activity [GO:0106310]; protein serine/threonine kinase activity [GO:0004674]; defense response [GO:0006952]; phosphorylation [GO:0016310]	GO:0004674; GO:0005524; GO:0005886; GO:0006952; GO:0016310; GO:0106310	Protein kinase superfamily, Ser/Thr protein kinase family		4.01506	5.07331	7.84902	18.5417	23.085	17.8589	22.0908	28.2035	23.0917
NbD007491	6725.03	-2.35658	Down	0.348221	-6.76749	1.31e-11	8.92e-10	Q9FF86	DCR_ARATH	BAHD acyltransferase DCR (EC 2.3.1.-) (Protein DEFECTIVE IN CUTICULAR RIDGES) (Protein PERMEABLE LEAVES 3)	DCR PEL3 At5g23940 MRO11.2	Required for incorporation of 9(10),16-dihydroxy-hexadecanoic acid into cutin. {ECO:0000269|PubMed:19828672}.		cytoplasm [GO:0005737]; cytosol [GO:0005829]; acyltransferase activity [GO:0016746]; cutin biosynthetic process [GO:0010143]; localization [GO:0051179]; plant epidermis morphogenesis [GO:0090626]; trichome morphogenesis [GO:0010090]	GO:0005737; GO:0005829; GO:0010090; GO:0010143; GO:0016746; GO:0051179; GO:0090626	Plant acyltransferase family		175.807	138.031	58.3581	581.837	438.697	574.974	8.57577	8.92856	9.41719
NbD039278	602.465	1.52986	Up	0.226159	6.76452	1.34e-11	9.09e-10	Q700D2	IDD10_ARATH	Zinc finger protein JACKDAW (ID1-like zinc finger protein 3) (Protein indeterminate-domain 10)	JKD IDD10 IDZ3 At5g03150 F15A17.180 MOK16.6	Transcription factor that, together with BIB, regulates tissue boundaries and asymmetric cell division by a rapid up-regulation of 'SCARECROW' (SCR), thus controlling the nuclear localization of 'SHORT-ROOT' (SHR) and restricting its action (PubMed:17785527, PubMed:25829440). Binds DNA via its zinc fingers (PubMed:28211915, PubMed:24821766). Recognizes and binds to SCL3 promoter sequence 5'-AGACA…		nucleus [GO:0005634]; DNA binding [GO:0003677]; DNA-binding transcription factor activity [GO:0003700]; metal ion binding [GO:0046872]; protein homodimerization activity [GO:0042803]; sequence-specific DNA binding [GO:0043565]; asymmetric cell division [GO:0008356]; positive regulation of DNA-templated transcription [GO:0045893]; protein localization to nucleus [GO:0034504]; regulation of cell di…	GO:0003677; GO:0003700; GO:0005634; GO:0006355; GO:0008356; GO:0010075; GO:0034504; GO:0042803; GO:0043565; GO:0045604; GO:0045893; GO:0046872; GO:0048364; GO:0051302			55.4922	56.0023	36.2877	13.9688	15.3398	13.7263	24.6877	16.6893	19.899
NbD001193	1210.05	2.18803	Up	0.323535	6.76289	1.35e-11	9.17e-10	Q9SV13	SUT31_ARATH	Sulfate transporter 3.1 (AST12) (AtST1)	SULTR3;1 ST1 At3g51895 ATEM1.15 F4F15.10	H(+)/sulfate cotransporter that may play a role in the regulation of sulfate assimilation.		chloroplast [GO:0009507]; membrane [GO:0016020]; secondary active sulfate transmembrane transporter activity [GO:0008271]; sulfate transmembrane transporter activity [GO:0015116]; symporter activity [GO:0015293]; sulfate transport [GO:0008272]	GO:0008271; GO:0008272; GO:0009507; GO:0015116; GO:0015293; GO:0016020	SLC26A/SulP transporter (TC 2.A.53) family		118.469	85.0122	43.2798	13.1904	16.9542	15.2521	41.9239	25.4486	37.1128
NbD010621	71.8932	2.44804	Up	0.362045	6.7617	1.36e-11	9.23e-10	O23039	ZIP5_ARATH	Zinc transporter 5 (ZRT/IRT-like protein 5)	ZIP5 At1g05300 YUP8H12.8	Probably mediates zinc uptake from the rhizosphere. {ECO:0000250}.		plasma membrane [GO:0005886]; zinc ion transmembrane transporter activity [GO:0005385]	GO:0005385; GO:0005886	ZIP transporter (TC 2.A.5) family		11.2294	10.2105	6.41489	1.46744	1.30943	1.44615	2.75359	2.37009	4.12474
NbD040489	369.231	-1.18641	Down	0.175475	-6.76111	1.37e-11	9.25e-10	Q9LK31	Y3272_ARATH	Kelch repeat-containing protein At3g27220	At3g27220 K17E12.4			endosome [GO:0005768]; Golgi apparatus [GO:0005794]; Golgi medial cisterna [GO:0005797]; membrane [GO:0016020]; trans-Golgi network [GO:0005802]; anaerobic respiration [GO:0009061]; cellular response to hypoxia [GO:0071456]	GO:0005768; GO:0005794; GO:0005797; GO:0005802; GO:0009061; GO:0016020; GO:0071456			15.7192	13.0811	15.192	26.4193	27.9113	30.3254	37.9051	28.4795	36.9371
NbD034235	1928.64	-2.11807	Down	0.313455	-6.75715	1.41e-11	9.49e-10	Q9SUI6	PSAH2_ARATH	Photosystem I reaction center subunit VI-2, chloroplastic (PSI-H1)	PSAH2 At1g52230 F9I5.11	Possible role could be the docking of the LHC I antenna complex to the core complex.		chloroplast [GO:0009507]; chloroplast thylakoid [GO:0009534]; chloroplast thylakoid membrane [GO:0009535]; nucleus [GO:0005634]; photosystem I reaction center [GO:0009538]; thylakoid [GO:0009579]; photosynthesis [GO:0015979]	GO:0005634; GO:0009507; GO:0009534; GO:0009535; GO:0009538; GO:0009579; GO:0015979	PsaH family		85.8313	109.843	208.147	504.976	441.381	536.077	257.475	386.657	377.158
NbD018568	12298.6	-1.11393	Down	0.164863	-6.75666	1.41e-11	9.5e-10	Q39194	PSBW_ARATH	Photosystem II reaction center W protein, chloroplastic (PSII 6.1 kDa protein)	PSBW At2g30570 T6B20.8	Stabilizes dimeric photosystem II (PSII). In its absence no dimeric PSII accumulates and there is a reduction of monomeric PSII. {ECO:0000269|PubMed:10950961}.		chloroplast thylakoid membrane [GO:0009535]; photosystem II [GO:0009523]; photosynthesis [GO:0015979]; photosystem II stabilization [GO:0042549]	GO:0009523; GO:0009535; GO:0015979; GO:0042549	PsbW family		1348.74	1670.92	1690.05	2835.07	2940.51	2829.87	1090.1	1772.62	1603.53
NbD041658	181.606	1.50307	Up	0.222918	6.74274	1.55e-11	1.04e-09	Q93VH6	GIF3_ARATH	GRF1-interacting factor 3 (AtGIF3) (Transcription coactivator GIF3)	GIF3 At4g00850 A_TM018A10_22	Transcription coactivator that plays a role in the regulation of cell expansion in leaf and cotyledons tissues (By similarity). Component of a network formed by miR396, the GRFs and their interacting factors (GIFs) acting in the regulation of meristem function, at least partially through the control of cell proliferation (By similarity). GIFs are involved in the positive regulation of cell prolif…		nucleus [GO:0005634]; transcription coactivator activity [GO:0003713]; cell division [GO:0051301]; leaf development [GO:0048366]	GO:0003713; GO:0005634; GO:0048366; GO:0051301	SS18 family		46.6438	35.2196	47.0429	13.4936	12.1385	12.6074	21.3992	20.6737	20.0569
NbD003955	327.361	2.43463	Up	0.361374	6.73714	1.62e-11	1.08e-09	Q0GXS4	NFP_MEDTR	Serine/threonine receptor-like kinase NFP (RLK NFP) (Nod factor perception protein) (EC 2.7.10.-) (Nod-factor receptor 5)	NFP MTR_5g019040	During nodulation, plays a central role in nodule organogenesis (PubMed:22874912). Involved in the perception of Nod factors, the first step of recognition of rhizobia prior to nodulation (PubMed:12753588). Necessary in epidermal cells to induce cortical cell divisions leading to nodule primordia formation (PubMed:22874912). Required during root nodule symbiosis with Sinorhizobium meliloti by tri…		plasma membrane [GO:0005886]; vacuolar lumen [GO:0005775]; ATP binding [GO:0005524]; protein tyrosine kinase activity [GO:0004713]; defense response [GO:0006952]; nodulation [GO:0009877]; phosphorylation [GO:0016310]; positive regulation of defense response to oomycetes [GO:1902290]; protein glycosylation [GO:0006486]; regulation of defense response to fungus [GO:1900150]; response to molecule of…	GO:0002237; GO:0004713; GO:0005524; GO:0005775; GO:0005886; GO:0006486; GO:0006952; GO:0009877; GO:0016310; GO:1900150; GO:1902290	Protein kinase superfamily, Tyr protein kinase family	LysM domains are involved in Nod factors perception, especially in chitooligosaccharide-binding. {ECO:0000303|PubMed:16723404, ECO:0000305|PubMed:22087221}.	18.5008	13.7108	38.1173	3.48845	3.94001	3.50215	14.2153	13.6349	15.3652
NbD008318	38709.2	-1.44244	Down	0.214287	-6.73136	1.68e-11	1.12e-09	P27492	CB21_TOBAC	Chlorophyll a-b binding protein 16, chloroplastic (LHCII type I CAB-16) (LHCP)	CAB16	The light-harvesting complex (LHC) functions as a light receptor, it captures and delivers excitation energy to photosystems with which it is closely associated.		chloroplast thylakoid membrane [GO:0009535]; photosystem I [GO:0009522]; photosystem II [GO:0009523]; chlorophyll binding [GO:0016168]; metal ion binding [GO:0046872]; photosynthesis, light harvesting in photosystem I [GO:0009768]; response to light stimulus [GO:0009416]	GO:0009416; GO:0009522; GO:0009523; GO:0009535; GO:0009768; GO:0016168; GO:0046872	Light-harvesting chlorophyll a/b-binding (LHC) protein family	The N-terminus of the protein extends into the stroma where it is involved with adhesion of granal membranes and post-translational modifications; both are believed to mediate the distribution of excitation energy between photosystems I and II.	1729.75	2648.38	1976.24	4768.22	4750.29	5119.06	1532.41	2056.3	1884.49
NbD012674	318.232	-2.42361	Down	0.360141	-6.72961	1.7e-11	1.13e-09	Q94KD8	BXL2_ARATH	Probable beta-D-xylosidase 2 (AtBXL2) (EC 3.2.1.-)	BXL2 At1g02640 T14P4.11 T14P4.8	May be involved in remodeling of xylans during vascular development. {ECO:0000250}.		extracellular region [GO:0005576]; xylan 1,4-beta-xylosidase activity [GO:0009044]; xylan catabolic process [GO:0045493]	GO:0005576; GO:0009044; GO:0045493	Glycosyl hydrolase 3 family		2.80318	5.17701	2.52419	16.8117	10.9482	19.8748	8.052	6.24124	4.66692
NbD019897	852.464	1.44016	Up	0.214074	6.72742	1.73e-11	1.15e-09	P32811	PHSH_SOLTU	Alpha-glucan phosphorylase, H isozyme (EC 2.4.1.1) (Starch phosphorylase H)		Phosphorylase is an important allosteric enzyme in carbohydrate metabolism. Enzymes from different sources differ in their regulatory mechanisms and in their natural substrates. However, all known phosphorylases share catalytic and structural properties.		cytoplasm [GO:0005737]; glycogen phosphorylase activity [GO:0008184]; linear malto-oligosaccharide phosphorylase activity [GO:0102250]; pyridoxal phosphate binding [GO:0030170]; SHG alpha-glucan phosphorylase activity [GO:0102499]; glycogen catabolic process [GO:0005980]	GO:0005737; GO:0005980; GO:0008184; GO:0030170; GO:0102250; GO:0102499	Glycogen phosphorylase family		51.4483	47.1916	34.0032	12.1771	13.1899	15.7258	39.9484	35.2698	47.5033
NbD021933	156.41	-2.0311	Down	0.302015	-6.72515	1.75e-11	1.17e-09	Q94F40	GDL9_ARATH	GDSL esterase/lipase At1g28600 (EC 3.1.1.-) (Extracellular lipase At1g28600)	At1g28600 F1K23.6			extracellular region [GO:0005576]; hydrolase activity, acting on ester bonds [GO:0016788]; lipid catabolic process [GO:0016042]	GO:0005576; GO:0016042; GO:0016788	'GDSL' lipolytic enzyme family		5.47599	3.97082	3.54065	15.228	17.6284	11.7295	16.9234	15.1199	16.3619
NbD015767	782.171	-1.02934	Down	0.153192	-6.71932	1.83e-11	1.21e-09	P32372	RAD4_SCHPO	S-M checkpoint control protein rad4 (P74) (Protein cut5)	rad4 cut5 SPAC23C4.18c	Essential component for DNA replication and also the checkpoint control system which couples S and M phases. May directly or indirectly interact with chromatin proteins to form the complex required for the initiation and/or progression of DNA synthesis (PubMed:8343962, PubMed:7957098). Interacts simultaneously with both 'Thr-187' phosphorylation sites in a crb2 dimer for establishing the DNA chec…		chromatin [GO:0000785]; cytosol [GO:0005829]; DNA replication preinitiation complex [GO:0031261]; mitotic spindle [GO:0072686]; mitotic spindle pole body [GO:0044732]; nuclear replication fork [GO:0043596]; nucleus [GO:0005634]; site of double-strand break [GO:0035861]; signaling adaptor activity [GO:0035591]; DNA replication initiation [GO:0006270]; mitotic DNA damage checkpoint signaling [GO:00…	GO:0000785; GO:0005634; GO:0005829; GO:0006270; GO:0007095; GO:0031261; GO:0033314; GO:0035591; GO:0035861; GO:0043596; GO:0044732; GO:0044773; GO:0072686			95.6188	77.9723	93.4181	145.22	148.303	165.726	41.0245	80.9856	68.8736
NbD051812	189.334	-1.70681	Down	0.254294	-6.71197	1.92e-11	1.27e-09	Q9LVL5	WNK4_ARATH	Probable serine/threonine-protein kinase WNK4 (AtWNK4) (EC 2.7.11.1) (Protein kinase with no lysine 4)	WNK4 At5g58350 MCK7.22	May regulate flowering time by modulating the photoperiod pathway. {ECO:0000250}.		cytoplasm [GO:0005737]; nucleus [GO:0005634]; ATP binding [GO:0005524]; protein kinase activity [GO:0004672]; protein serine kinase activity [GO:0106310]; protein serine/threonine kinase activity [GO:0004674]; protein autophosphorylation [GO:0046777]; protein phosphorylation [GO:0006468]	GO:0004672; GO:0004674; GO:0005524; GO:0005634; GO:0005737; GO:0006468; GO:0046777; GO:0106310	Protein kinase superfamily, Ser/Thr protein kinase family, WNK subfamily		4.51557	3.1347	4.52789	11.5918	12.5082	9.71384	7.0718	4.83628	4.85657
NbD032164	55.1793	3.41629	Up	0.509088	6.71061	1.94e-11	1.28e-09	Q9LSF1	OXI1_ARATH	Serine/threonine-protein kinase OXI1 (EC 2.7.11.1) (AGC serine/threonine-protein kinase subfamily 2 member 1) (Protein OXIDATIVE SIGNAL-INDUCIBLE 1)	OXI1 AGC2-1 At3g25250 MJL12.21	Involved in oxidative burst-mediated signaling. Required for basal resistance to P.parasitica infection and root hair growth. Partly required for the activation of MPK3 and MPK6 by hydrogen peroxide and cellulase elicitor. {ECO:0000269|PubMed:14985766}.		ATP binding [GO:0005524]; kinase activity [GO:0016301]; protein kinase activity [GO:0004672]; protein kinase binding [GO:0019901]; protein serine kinase activity [GO:0106310]; protein serine/threonine kinase activity [GO:0004674]; cellular response to hypoxia [GO:0071456]; defense response [GO:0006952]; positive regulation of apoptotic process [GO:0043065]; protein phosphorylation [GO:0006468]; r…	GO:0004672; GO:0004674; GO:0005524; GO:0006468; GO:0006952; GO:0006979; GO:0009611; GO:0016301; GO:0019901; GO:0043065; GO:0071456; GO:0106310	Protein kinase superfamily, AGC Ser/Thr protein kinase family	The activation loop within the kinase domain is the target of phosphorylation. {ECO:0000250}.	4.39665	4.02656	10.5164	0.437516	0.425226	0.609553	11.4483	9.58493	9.05298
[truncated: 2,833 more rows]
