# Supplementary material for: Phytophthora sojae Effector PsAvh113 Targets Transcription Factors in Nicotiana benthamiana
Source: J Fungi (Basel). 2024 Apr 27;10(5):318. doi: 10.3390/jof10050318 (PMC11122517; doi:10.3390/jof10050318)
Supplement: Supplementary file 1 [file jof-10-00318-s001.zip › Supplementary Table S3 The significantly DEGs between SS113 and Mock.xlsx]

## Sheet: SS113_vs_Mock_merge3
Supplementary Table S3 The significant DEGs between SS113 and Mock
gene id	baseMean	log2FoldChange	Regulation	lfcSE	stat	pvalue	padj	Entry（Uniprot)	Entry Name(Uniprot)	Protein names	Gene Names	Function	Pathway	GO_term	Gene Ontology IDs	Protein families	Domain	Expression_EV_7_1	Expression_EV_7_2	Expression_EV_7_3	Expression_Mock_8_1	Expression_Mock_8_2	Expression_Mock_8_3	Expression_SS113_8_1	Expression_SS113_8_2	Expression_SS113_8_3
NbD032661	5089.52	-6.84042	Down	0.18021	-37.958	0	0	Q8LD26	DRMH3_ARATH	Dormancy-associated protein homolog 3 (DRM1 homolog 3)	At1g56220 F14G9.17						DRM1/ARP family	393.861	347.96	103.38	1696.17	1742.67	1590.87	18.3117	22.2514	13.1165
NbD051724	9314.99	-6.89929	Down	0.187332	-36.8292	6.31e-297	1.11e-292	Q93WF6	SAG21_ARATH	Protein SENESCENCE-ASSOCIATED GENE 21, mitochondrial (Late embryogenesis abundant like 5) (AtLEA5) (Late embryogenis abundant protein 38)	SAG21 LEA38 LEA5 At4g02380 T14P8.2	Mediates tolerance to oxidative stresses (e.g. hydrogen peroxide H(2)O(2), diamide, menadione and tert-butyl hydroperoxide) by minimizing the negative effects of oxidation and monitoring photosynthesis during stress (PubMed:17092320). Promotes root development. Prevents premature aging (e.g. senescence and flowering). Involved in resistance against compatible pathogens such as Botrytis cinerea an…		mitochondrion [GO:0005739]; cellular response to water deprivation [GO:0042631]; defense response [GO:0006952]; leaf senescence [GO:0010150]; regulation of defense response to bacterium [GO:1900424]; regulation of defense response to fungus [GO:1900150]; regulation of leaf senescence [GO:1900055]; regulation of photoperiodism, flowering [GO:2000028]; response to abscisic acid [GO:0009737]; respon…	GO:0000302; GO:0005739; GO:0006952; GO:0006979; GO:0009409; GO:0009414; GO:0009416; GO:0009611; GO:0009620; GO:0009625; GO:0009646; GO:0009723; GO:0009737; GO:0010150; GO:0042542; GO:0042631; GO:0048364; GO:1900055; GO:1900150; GO:1900424; GO:1902074; GO:2000028		LEA type 3 family	1945.4	1729.53	845.741	4201.91	3416.53	3612.94	41.1715	46.6604	28.1914
NbD007491	6527.33	-6.17371	Down	0.177789	-34.7248	3.32e-264	3.91e-260	Q9FF86	DCR_ARATH	BAHD acyltransferase DCR (EC 2.3.1.-) (Protein DEFECTIVE IN CUTICULAR RIDGES) (Protein PERMEABLE LEAVES 3)	DCR PEL3 At5g23940 MRO11.2	Required for incorporation of 9(10),16-dihydroxy-hexadecanoic acid into cutin. {ECO:0000269|PubMed:19828672}.		cytoplasm [GO:0005737]; cytosol [GO:0005829]; acyltransferase activity [GO:0016746]; cutin biosynthetic process [GO:0010143]; localization [GO:0051179]; plant epidermis morphogenesis [GO:0090626]; trichome morphogenesis [GO:0010090]	GO:0005737; GO:0005829; GO:0010090; GO:0010143; GO:0016746; GO:0051179; GO:0090626		Plant acyltransferase family	175.807	138.031	58.3581	581.837	438.697	574.974	8.57577	8.92856	9.41719
NbD043930	21613.5	7.34867	Up	0.217918	33.7222	2.73e-249	2.41e-245	O49146	IP22_CAPAN	Wound-induced proteinase inhibitor 2 (Wound-induced proteinase inhibitor II)	PIN2			serine-type endopeptidase inhibitor activity [GO:0004867]	GO:0004867		Protease inhibitor I20 (potato type II proteinase inhibitor) family	1587.49	159.091	314.789	23.2265	18.8412	14.4849	5292.83	3458.42	2803.18
NbD016208	3657.04	-5.07776	Down	0.151214	-33.5798	3.3e-247	2.33e-243	Q9SAG8	DNAJ8_ARATH	Chaperone protein dnaJ 8, chloroplastic (AtDjC8) (AtJ8)	ATJ8 C8 J8 At1g80920 F23A5.28	Plays a continuous role in plant development probably in the structural organization of compartments. {ECO:0000250}.		chloroplast [GO:0009507]; chloroplast stroma [GO:0009570]; nucleus [GO:0005634]; response to light stimulus [GO:0009416]	GO:0005634; GO:0009416; GO:0009507; GO:0009570		DnaJ family, C/III subfamily	256.383	140.114	63.8873	876.552	877.924	907.606	36.1728	35.9695	24.9405
NbD039389	6858.54	-4.16061	Down	0.127437	-32.6483	8.47e-234	4.98e-230	Q38853	STR15_ARATH	Rhodanese-like domain-containing protein 15, chloroplastic (Protein DARK INDUCIBLE 1) (Senescence-associated protein 1) (AtSEN1) (Sulfurtransferase 15) (AtStr15)	STR15 DIN1 SEN1 At4g35770 F4B14.3 F8D20.280			chloroplast [GO:0009507]; thylakoid [GO:0009579]; response to jasmonic acid [GO:0009753]; response to oxidative stress [GO:0006979]; response to wounding [GO:0009611]	GO:0006979; GO:0009507; GO:0009579; GO:0009611; GO:0009753			1106.03	1104.12	307.279	1468.16	1438.97	1302.52	99.7885	98.8504	90.6786
NbD005168	3865.45	-7.53106	Down	0.253049	-29.7612	1.24e-194	5.47e-191	O24661	ASNS_TRIVS	Asparagine synthetase [glutamine-hydrolyzing] (EC 6.3.5.4) (Glutamine-dependent asparagine synthetase)	AS		Amino-acid biosynthesis; L-asparagine biosynthesis; L-asparagine from L-aspartate (L-Gln route): step 1/1.	asparagine synthase (glutamine-hydrolyzing) activity [GO:0004066]; ATP binding [GO:0005524]; glutamine metabolic process [GO:0006541]; L-asparagine biosynthetic process [GO:0070981]	GO:0004066; GO:0005524; GO:0006541; GO:0070981			586.339	366.733	228.564	232.251	209.109	345.319	1.76836	1.35203	1.93368
NbD038467	3134.54	-3.60356	Down	0.121078	-29.7623	1.2e-194	5.47e-191	Q9FYB5	DNJ11_ARATH	Chaperone protein dnaJ 11, chloroplastic (AtDjC11) (AtJ11)	ATJ11 C11 J11 At4g36040 T19K4.170	Plays a continuous role in plant development probably in the structural organization of compartments. {ECO:0000250}.		chloroplast [GO:0009507]; chloroplast stroma [GO:0009570]; nucleus [GO:0005634]; plastid [GO:0009536]	GO:0005634; GO:0009507; GO:0009536; GO:0009570		DnaJ family, C/III subfamily	308.597	208.449	88.7754	620.052	651.934	659.86	73.5884	65.8508	56.5024
NbD045673	9950.03	-5.98254	Down	0.207269	-28.8637	3.41e-183	1.34e-179	P48980	BGAL_SOLLC	Beta-galactosidase (EC 3.2.1.23) (Acid beta-galactosidase) (Lactase) (Exo-(1-->4)-beta-D-galactanase)		Involved in cell wall degradation. Degrades polysaccharides containing beta-(1-->4)-linked galactans, acting as an exo-(1-->4)-beta-D-galactanase.		vacuole [GO:0005773]; beta-galactosidase activity [GO:0004565]; carbohydrate binding [GO:0030246]; carbohydrate metabolic process [GO:0005975]	GO:0004565; GO:0005773; GO:0005975; GO:0030246		Glycosyl hydrolase 35 family	248.21	257.189	80.0298	553.993	357.46	488.78	8.71117	10.8842	7.60116
NbD008222	6935.66	-5.48163	Down	0.191727	-28.5909	8.72e-180	3.08e-176	P93017	DRMH1_ARATH	Dormancy-associated protein homolog 1 (Auxin-repressed protein 1) (AtARP1) (DRM1 homolog 1) (Dormancy-associated protein 2) (AtDRM2)	DRMH1 ARP1 DRM2 At2g33830 T1B8.13			cytosol [GO:0005829]; endoplasmic reticulum [GO:0005783]; response to bacterium [GO:0009617]	GO:0005783; GO:0005829; GO:0009617		DRM1/ARP family	1582.94	1216.2	405.597	2214.89	2350.56	1980.66	48.8454	76.3685	52.9425
NbD000051	1052.27	-5.63534	Down	0.213954	-26.339	6.86e-153	2.2e-149	Q9SAG8	DNAJ8_ARATH	Chaperone protein dnaJ 8, chloroplastic (AtDjC8) (AtJ8)	ATJ8 C8 J8 At1g80920 F23A5.28	Plays a continuous role in plant development probably in the structural organization of compartments. {ECO:0000250}.		chloroplast [GO:0009507]; chloroplast stroma [GO:0009570]; nucleus [GO:0005634]; response to light stimulus [GO:0009416]	GO:0005634; GO:0009416; GO:0009507; GO:0009570		DnaJ family, C/III subfamily	108.432	40.4904	24.2631	425.067	411.095	407.405	13.7994	9.75554	7.21572
NbD040398	4227.97	-5.19947	Down	0.203326	-25.5721	3.12e-144	9.17e-141	Q9FN30	TAT2_ARATH	Probable aminotransferase TAT2 (EC 2.6.1.-) (Tyrosine aminotransferase 2)	At5g53970 K19P17.14			cytosol [GO:0005829]; L-tyrosine:2-oxoglutarate aminotransferase activity [GO:0004838]; pyridoxal phosphate binding [GO:0030170]; tyrosine catabolic process [GO:0006572]; vitamin E biosynthetic process [GO:0010189]	GO:0004838; GO:0005829; GO:0006572; GO:0010189; GO:0030170		Class-I pyridoxal-phosphate-dependent aminotransferase family	260.288	171.484	44.2211	464.449	355.154	285.819	12.8718	11.8893	12.25
NbD012043	1286.1	-3.99873	Down	0.1568	-25.5021	1.87e-143	5.07e-140	P0DO21	GIP2_NICBE	Probable aspartic proteinase GIP2 (EC 3.4.23.-) (Glucanase inhibitor protein 2) (NbGIP2)	GIP2 Niben101Scf03191g04002	Involved in plant defense against Phytophtora parasitica (PubMed:28082413). Contributes positively to Nicotiana resistance against P.parasitica (PubMed:28082413). Binds the P.parasitica xyloglucanase XEG1 and inhibits its cell wall degrading enzyme activity and its contribution as P.parasitica virulence factor (PubMed:28082413). XEG1 acts as an important virulence factor during P.parasitica infec…		apoplast [GO:0048046]; aspartic-type endopeptidase activity [GO:0004190]; defense response [GO:0006952]; proteolysis [GO:0006508]	GO:0004190; GO:0006508; GO:0006952; GO:0048046		Peptidase A1 family	29.1165	13.5138	11.8355	112.73	109.211	125.143	9.14902	7.90543	9.41002
NbD044318	5016.44	5.74145	Up	0.232738	24.6692	2.29e-134	5.78e-131	Q8IZY2	ABCA7_HUMAN	Phospholipid-transporting ATPase ABCA7 (EC 7.6.2.1) (ABCA-SSN) (ATP-binding cassette sub-family A member 7) (Autoantigen SS-N) (Macrophage ABC transporter)	ABCA7	Catalyzes the translocation of specific phospholipids from the cytoplasmic to the extracellular/lumenal leaflet of membrane coupled to the hydrolysis of ATP (PubMed:24097981). Transports preferentially phosphatidylserine over phosphatidylcholine (PubMed:24097981). Plays a role in lipid homeostasis and macrophage-mediated phagocytosis (PubMed:14592415, PubMed:12917409, PubMed:12925201, PubMed:1457…		cell junction [GO:0030054]; cell surface [GO:0009986]; early endosome membrane [GO:0031901]; endoplasmic reticulum [GO:0005783]; glial cell projection [GO:0097386]; Golgi apparatus [GO:0005794]; Golgi membrane [GO:0000139]; intracellular membrane-bounded organelle [GO:0043231]; phagocytic cup [GO:0001891]; plasma membrane [GO:0005886]; ruffle membrane [GO:0032587]; ABC-type transporter activity […	GO:0000139; GO:0001891; GO:0005524; GO:0005548; GO:0005783; GO:0005794; GO:0005886; GO:0006909; GO:0007613; GO:0008542; GO:0009986; GO:0010875; GO:0016887; GO:0018149; GO:0019216; GO:0030054; GO:0031901; GO:0032587; GO:0033344; GO:0033700; GO:0034188; GO:0034205; GO:0034380; GO:0034504; GO:0038027; GO:0042626; GO:0042985; GO:0043231; GO:0043409; GO:0044857; GO:0045332; GO:0045806; GO:0050766; GO:…		ABC transporter superfamily, ABCA family	124.577	39.0346	84.5307	16.9078	18.4711	30.8196	1685.29	1673.79	1014.86
NbD012962	2394.5	-2.82745	Down	0.116024	-24.3695	3.61e-131	8.49e-128	Q9LMR5	FK126_ARATH	F-box/kelch-repeat protein At1g15670	At1g15670 F7H2.1			cytosol [GO:0005829]; negative regulation of cytokinin-activated signaling pathway [GO:0080037]; regulation of phenylpropanoid metabolic process [GO:2000762]	GO:0005829; GO:0080037; GO:2000762			81.7714	62.3587	47.758	242.074	238.84	251.048	46.8489	40.4352	39.714
NbD036154	2117.57	-4.36803	Down	0.182026	-23.9967	3.01e-127	6.65e-124	Q9ZV48	TPS11_ARATH	Probable alpha,alpha-trehalose-phosphate synthase [UDP-forming] 11 (EC 2.4.1.15) (Trehalose-6-phosphate synthase 11) (AtTPS11)	TPS11 TPSB At2g18700 MSF3.8			mitochondrion [GO:0005739]; glycosyltransferase activity [GO:0016757]; trehalose biosynthetic process [GO:0005992]	GO:0005739; GO:0005992; GO:0016757		Glycosyltransferase 20 family; Trehalose phosphatase family	48.698	34.7163	15.3763	92.7741	94.8826	97.5361	4.6373	5.05749	6.93921
NbD001258	2463.61	-4.24736	Down	0.177945	-23.869	6.44e-126	1.34e-122	F4I9E1	NFD4_ARATH	Protein NUCLEAR FUSION DEFECTIVE 4	NFD4 At1g31470 T8E3.15	Required for karyogamy during female gametophyte development, when the two polar nuclei fuse to form the diploid central cell nucleus (PubMed:16698901). {ECO:0000269|PubMed:16698901}.		membrane [GO:0016020]; mitochondrion [GO:0005739]; karyogamy [GO:0000741]; polar nucleus fusion [GO:0010197]; response to salt stress [GO:0009651]	GO:0000741; GO:0005739; GO:0009651; GO:0010197; GO:0016020			34.9689	19.7442	32.416	158.197	136.156	179.349	10.2901	11.9714	8.24927
NbD041368	948.211	-4.18628	Down	0.176166	-23.7632	8.02e-125	1.57e-121	Q9SND9	Y3028_ARATH	Uncharacterized acetyltransferase At3g50280 (EC 2.3.1.-)	At3g50280 F11C1.120			acyltransferase activity [GO:0016746]	GO:0016746		Plant acyltransferase family	18.0042	9.4697	20.8927	74.1422	84.3249	74.3516	6.35028	5.43718	4.01841
NbD001205	5549.1	-4.57182	Down	0.192706	-23.7244	2.02e-124	3.75e-121	P48981	BGAL_MALDO	Beta-galactosidase (EC 3.2.1.23) (Acid beta-galactosidase) (Lactase) (Exo-(1-->4)-beta-D-galactanase)		Involved in cell wall degradation. Degrades polysaccharides containing beta-(1-->4)-linked galactans, acting as an exo-(1-->4)-beta-D-galactanase.		apoplast [GO:0048046]; beta-galactosidase activity [GO:0004565]; carbohydrate metabolic process [GO:0005975]	GO:0004565; GO:0005975; GO:0048046		Glycosyl hydrolase 35 family	380.252	318.48	76.1963	345.909	257.313	278.708	17.849	17.1514	11.0466
NbD052766	10920	3.43438	Up	0.149637	22.9514	1.43e-116	2.52e-113	A0A7G2A2Z3	NLTP_MACIN	Non-specific lipid-transfer protein (LTP) (NsLTP)	Mac_nsLTP	Plant non-specific lipid-transfer proteins transfer phospholipids as well as galactolipids across membranes. May play a role in wax or cutin deposition in the cell walls of expanding epidermal cells and certain secretory tissues. {ECO:0000255|RuleBase:RU000628}.		IgE binding [GO:0019863]; lipid binding [GO:0008289]; lipid transport [GO:0006869]	GO:0006869; GO:0008289; GO:0019863		Plant LTP family	4355.96	1919.82	1637.25	336.158	262.328	345.546	4908.94	4108.13	3618.11
NbD024688	921.523	-5.24369	Down	0.23025	-22.7739	8.31e-115	1.4e-111	O65201	ACOX2_ARATH	Acyl-coenzyme A oxidase 2, peroxisomal (AOX 2) (EC 1.3.3.6) (Long-chain acyl-CoA oxidase) (AtCX2)	ACX2 At5g65110 MQN23.4	Catalyzes the desaturation of long-chain acyl-CoAs to 2-trans-enoyl-CoAs. Active on substrates longer than C14 and mostly with C18-CoA. Activity on long-chain mono-unsaturated substrates is double than with the corresponding saturated substrates. {ECO:0000269|PubMed:10571860}.		peroxisome [GO:0005777]; acyl-CoA oxidase activity [GO:0003997]; FAD binding [GO:0071949]; fatty acid binding [GO:0005504]; fatty acid beta-oxidation [GO:0006635]; fatty acid beta-oxidation using acyl-CoA oxidase [GO:0033540]; long-chain fatty acid metabolic process [GO:0001676]	GO:0001676; GO:0003997; GO:0005504; GO:0005777; GO:0006635; GO:0033540; GO:0071949		Acyl-CoA oxidase family	25.7706	26.7405	11.5341	57.431	43.3285	54.7454	1.53437	1.96135	1.41859
NbD049612	10443.1	-2.5727	Down	0.113032	-22.7609	1.12e-114	1.8e-111	Q6H236	PEG3_BOVIN	Paternally-expressed gene 3 protein	PEG3	Induces apoptosis in cooperation with SIAH1A. Acts as a mediator between p53/TP53 and BAX in a neuronal death pathway that is activated by DNA damage. Acts synergistically with TRAF2 and inhibits TNF induced apoptosis through activation of NF-kappa-B (By similarity). {ECO:0000250}.		cytoplasm [GO:0005737]; nucleus [GO:0005634]; DNA-binding transcription factor activity, RNA polymerase II-specific [GO:0000981]; metal ion binding [GO:0046872]; RNA polymerase II cis-regulatory region sequence-specific DNA binding [GO:0000978]; apoptotic process [GO:0006915]; regulation of transcription by RNA polymerase II [GO:0006357]	GO:0000978; GO:0000981; GO:0005634; GO:0005737; GO:0006357; GO:0006915; GO:0046872	The SCAN domain enables PEG3 homo- or heterodimerization to control gene expression in a combinatorial fashion. {ECO:0000250}.	Krueppel C2H2-type zinc-finger protein family	117.749	131.959	72.6533	97.7622	91.1212	94.1188	21.7511	17.7238	19.1815
NbD018417	743.255	-4.86842	Down	0.214641	-22.6816	6.8e-114	1.04e-110	Q10QA5	D14_ORYSJ	Strigolactone esterase D14 (EC 3.1.-.-) (Protein DWARF 14) (Protein DWARF 88) (Protein HIGH-TILLERING DWARF 2)	D14 D88 HTD2 Os03g0203200 LOC_Os03g10620	Involved in strigolactone (SL) signaling pathway. May function downstream of SL synthesis, as a component of hormone signaling or as an enzyme that participates in the conversion of SL to the bioactive form. Strigolactones are hormones that inhibit tillering and shoot branching through the MAX-dependent pathway, contribute to the regulation of shoot architectural response to phosphate-limiting co…		cytoplasm [GO:0005737]; nucleus [GO:0005634]; hydrolase activity [GO:0016787]; secondary shoot formation [GO:0010223]; strigolactone biosynthetic process [GO:1901601]	GO:0005634; GO:0005737; GO:0010223; GO:0016787; GO:1901601		AB hydrolase superfamily	198.51	174.798	166.562	107.671	114.069	96.9289	3.52631	5.07743	4.46246
NbD030930	14102.7	-3.7036	Down	0.163915	-22.5946	4.9e-113	7.21e-110	Q9SCV9	BGAL3_ARATH	Beta-galactosidase 3 (Lactase 3) (EC 3.2.1.23)	BGAL3 At4g36360 C7A10.1000 F23E13.200			apoplast [GO:0048046]; plant-type cell wall [GO:0009505]; plasma membrane [GO:0005886]; beta-galactosidase activity [GO:0004565]; carbohydrate binding [GO:0030246]; carbohydrate metabolic process [GO:0005975]	GO:0004565; GO:0005886; GO:0005975; GO:0009505; GO:0030246; GO:0048046		Glycosyl hydrolase 35 family	450.661	390.655	90.205	785.592	660.018	724.497	61.6087	78.9409	63.3173
NbD024127	8660.95	-4.04036	Down	0.180983	-22.3245	2.14e-110	3.02e-107	Q41951	TIP21_ARATH	Aquaporin TIP2-1 (Delta-tonoplast intrinsic protein) (Delta-TIP) (Tonoplast intrinsic protein 2-1) (AtTIP2;1) [Cleaved into: Aquaporin TIP2-1, N-terminally processed]	TIP2-1 At3g16240 MYA6.10	Aquaporin required to facilitate the transport of water from the vacuolar compartment to the cytoplasm. Does not promote glycerol permeability. Its function is impaired by Hg(2+). Transports urea in yeast cells and Xenopus laevis oocytes in a pH-independent manner. Transports methylammonium or ammonium in yeast cells and Xenopus laevis oocytes, preferentially at high medium pH. May participate in…		central vacuole [GO:0042807]; chloroplast envelope [GO:0009941]; Golgi apparatus [GO:0005794]; plant-type cell wall [GO:0009505]; plant-type vacuole [GO:0000325]; plant-type vacuole membrane [GO:0009705]; plasma membrane [GO:0005886]; plasmodesma [GO:0009506]; protein storage vacuole [GO:0000326]; identical protein binding [GO:0042802]; methylammonium transmembrane transporter activity [GO:001520…	GO:0000325; GO:0000326; GO:0005794; GO:0005886; GO:0006833; GO:0009505; GO:0009506; GO:0009705; GO:0009941; GO:0015200; GO:0015250; GO:0042802; GO:0042807	Aquaporins contain two tandem repeats each containing three membrane-spanning domains and a pore-forming loop with the signature motif Asn-Pro-Ala (NPA).	MIP/aquaporin (TC 1.A.8) family, TIP (TC 1.A.8.10) subfamily	635.077	971.914	667.167	1406.76	1299.42	1244.94	83.5283	120.861	88.6605
NbD023535	431.78	4.80421	Up	0.215458	22.2976	3.9e-110	5.29e-107	A2ZW16	PLA1_ORYSJ	Phospholipase A1-II 1 (EC 3.1.1.-)	Os01g0651100 LOC_Os01g46240 OsJ_02836	Acylhydrolase that catalyzes the hydrolysis of phospholipids at the sn-1 position. {ECO:0000250}.		cytoplasm [GO:0005737]; phospholipase A1 activity [GO:0008970]; lipid catabolic process [GO:0016042]	GO:0005737; GO:0008970; GO:0016042		AB hydrolase superfamily, Lipase family	10.6307	2.27092	3.9048	1.18763	1.49579	1.55277	60.4683	48.8383	39.3086
NbD044170	1914.86	-3.19698	Down	0.144941	-22.0572	8.15e-108	1.07e-104	Q9FYB5	DNJ11_ARATH	Chaperone protein dnaJ 11, chloroplastic (AtDjC11) (AtJ11)	ATJ11 C11 J11 At4g36040 T19K4.170	Plays a continuous role in plant development probably in the structural organization of compartments. {ECO:0000250}.		chloroplast [GO:0009507]; chloroplast stroma [GO:0009570]; nucleus [GO:0005634]; plastid [GO:0009536]	GO:0005634; GO:0009507; GO:0009536; GO:0009570		DnaJ family, C/III subfamily	242.677	190.6	90.403	385.663	418.961	365.664	61.4439	53.6037	42.698
NbD007550	886.867	-4.91482	Down	0.223078	-22.0319	1.42e-107	1.8e-104	Q9SQZ0	CAAT7_ARATH	Cationic amino acid transporter 7, chloroplastic	CAT7 At3g10600 F13M14.11 F18K10.21	Permease involved in the transport of the cationic amino acids. {ECO:0000250}.		chloroplast membrane [GO:0031969]; transmembrane transporter activity [GO:0022857]; amino acid transport [GO:0006865]	GO:0006865; GO:0022857; GO:0031969		Amino acid-polyamine-organocation (APC) superfamily, Cationic amino acid transporter (CAT) (TC 2.A.3.3) family	9.65479	7.84383	8.66268	61.0934	59.0644	57.285	2.58425	3.20982	1.44653
NbD040361	670.437	4.88695	Up	0.223132	21.9016	2.51e-106	3.05e-103	H2DH21	C7A29_PANGI	Cytochrome P450 CYP72A219 (EC 1.14.-.-) (Cytochrome P450 CYP72A129)		Probable heme-thiolate monooxygenase. {ECO:0000250}.		membrane [GO:0016020]; heme binding [GO:0020037]; iron ion binding [GO:0005506]; monooxygenase activity [GO:0004497]; oxidoreductase activity, acting on paired donors, with incorporation or reduction of molecular oxygen [GO:0016705]	GO:0004497; GO:0005506; GO:0016020; GO:0016705; GO:0020037		Cytochrome P450 family	21.8135	41.3713	27.1654	1.56294	1.72391	1.77977	74.3161	43.3272	68.9328
NbD050718	783.204	-4.02886	Down	0.184133	-21.8801	4.02e-106	4.73e-103	O82199	C3H20_ARATH	Zinc finger CCCH domain-containing protein 20 (AtC3H20)	At2g19810 F6F22.16			plasma membrane [GO:0005886]; DNA binding [GO:0003677]; DNA-binding transcription factor activity [GO:0003700]; metal ion binding [GO:0046872]; defense response to virus [GO:0051607]; regulation of DNA-templated transcription [GO:0006355]; response to oxidative stress [GO:0006979]	GO:0003677; GO:0003700; GO:0005886; GO:0006355; GO:0006979; GO:0046872; GO:0051607			21.1195	25.807	22.2102	82.1572	79.222	90.9709	5.42173	7.04971	6.15121
NbD050042	406.006	6.05322	Up	0.278895	21.7043	1.87e-104	2.13e-101	Q9C9K5	PILS3_ARATH	Protein PIN-LIKES 3 (Auxin efflux carrier-like protein 3)	PILS3 At1g76520 F14G6.12	Involved in cellular auxin homeostasis by regulating auxin metabolism. Regulates intracellular auxin accumulation at the endoplasmic reticulum and thus auxin availability for nuclear auxin signaling. {ECO:0000269|PubMed:22504182}.		endoplasmic reticulum membrane [GO:0005789]; mitochondrion [GO:0005739]; auxin-activated signaling pathway [GO:0009734]; endoplasmic reticulum to cytosol auxin transport [GO:0080162]; response to auxin [GO:0009733]	GO:0005739; GO:0005789; GO:0009733; GO:0009734; GO:0080162		Auxin efflux carrier (TC 2.A.69.2) family	3.36308	0.297397	1.83445	0.500801	0.650271	0.564814	54.9351	53.2763	35.343
NbD043610	1655.61	-6.65397	Down	0.310184	-21.4517	4.4e-102	4.86e-99	P14170	OSMO_TOBAC	Osmotin	AP24			vacuole [GO:0005773]; defense response [GO:0006952]; response to biotic stimulus [GO:0009607]	GO:0005773; GO:0006952; GO:0009607		Thaumatin family	867.39	843.111	824.999	319.714	310.142	161.164	2.32455	3.59898	3.34825
NbD016199	828.644	-4.70757	Down	0.221626	-21.241	3.99e-100	4.27e-97	Q7SY48	HEAT1_DANRE	HEAT repeat-containing protein 1 (Protein BAP28)	heatr1 zgc:63510	Ribosome biogenesis factor. Involved in nucleolar processing of pre-18S ribosomal RNA. Required for optimal pre-ribosomal RNA transcription by RNA polymerase I (By similarity). Part of the small subunit (SSU) processome, first precursor of the small eukaryotic ribosomal subunit. During the assembly of the SSU processome in the nucleolus, many ribosome biogenesis factors, an RNA chaperone and ribo…		90S preribosome [GO:0030686]; small-subunit processome [GO:0032040]; t-UTP complex [GO:0034455]; snoRNA binding [GO:0030515]; maturation of SSU-rRNA from tricistronic rRNA transcript (SSU-rRNA, 5.8S rRNA, LSU-rRNA) [GO:0000462]; negative regulation of apoptotic process [GO:0043066]; positive regulation of transcription by RNA polymerase I [GO:0045943]; regulation of RNA stability [GO:0043487]; ri…	GO:0000462; GO:0030515; GO:0030686; GO:0032040; GO:0034455; GO:0042274; GO:0043066; GO:0043487; GO:0045943		HEATR1/UTP10 family	17.7214	15.4324	16.4461	60.7316	49.1252	71.4075	3.48331	2.56102	2.4887
NbD003474	1964.57	4.21424	Up	0.199403	21.1343	3.85e-99	4e-96	Q8S9J6	ASPA_ARATH	Aspartyl protease family protein At5g10770 (EC 3.4.23.-)	At5g10770 T30N20_40	Probably not redundant with AED1 and not involved in restriction of salicylic acid (SA) or systemic acquired resistance (SAR) signaling. {ECO:0000269|PubMed:24755512}.		plasma membrane [GO:0005886]; side of membrane [GO:0098552]; aspartic-type endopeptidase activity [GO:0004190]; proteolysis [GO:0006508]	GO:0004190; GO:0005886; GO:0006508; GO:0098552		Peptidase A1 family	4.74033	6.74792	32.0247	7.24425	10.09	5.56613	209.314	160.698	156.077
NbD041489	1677.47	6.06134	Up	0.288671	20.9974	6.93e-98	6.99e-95	Q08296	PPOF_SOLLC	Polyphenol oxidase F, chloroplastic (PPO) (EC 1.10.3.1) (Catechol oxidase)		Catalyzes the oxidation of mono- and o-diphenols to o-diquinones.		chloroplast thylakoid lumen [GO:0009543]; catechol oxidase activity [GO:0004097]; metal ion binding [GO:0046872]; pigment biosynthetic process [GO:0046148]	GO:0004097; GO:0009543; GO:0046148; GO:0046872		Tyrosinase family	20.6963	2.27823	7.07762	0.961093	2.80857	1.28483	188.209	114.763	118.67
NbD022834	1072.68	-4.23727	Down	0.203499	-20.8221	2.73e-96	2.68e-93	P0DO21	GIP2_NICBE	Probable aspartic proteinase GIP2 (EC 3.4.23.-) (Glucanase inhibitor protein 2) (NbGIP2)	GIP2 Niben101Scf03191g04002	Involved in plant defense against Phytophtora parasitica (PubMed:28082413). Contributes positively to Nicotiana resistance against P.parasitica (PubMed:28082413). Binds the P.parasitica xyloglucanase XEG1 and inhibits its cell wall degrading enzyme activity and its contribution as P.parasitica virulence factor (PubMed:28082413). XEG1 acts as an important virulence factor during P.parasitica infec…		apoplast [GO:0048046]; aspartic-type endopeptidase activity [GO:0004190]; defense response [GO:0006952]; proteolysis [GO:0006508]	GO:0004190; GO:0006508; GO:0006952; GO:0048046		Peptidase A1 family	25.0492	9.54139	16.1615	91.0191	93.8886	106.661	5.16418	8.40166	5.12891
NbD028364	1033.88	-6.37491	Down	0.306676	-20.7871	5.66e-96	5.4e-93	Q8GXR2	PLT6_ARATH	Probable polyol transporter 6	PLT6 At4g36670 AP22.86 C7A10.690	Plasma membrane sugar-proton symporter. {ECO:0000250}.		membrane [GO:0016020]; carbohydrate:proton symporter activity [GO:0005351]	GO:0005351; GO:0016020		Major facilitator superfamily, Sugar transporter (TC 2.A.1.1) family	10.4445	7.09717	9.62317	78.5587	61.896	106.763	0.70404	1.64623	1.08179
NbD003141	514.321	-4.93099	Down	0.239384	-20.5987	2.82e-94	2.62e-91	Q9WYP5	IOLG_THEMA	Myo-inositol 2-dehydrogenase (EC 1.1.1.18)	iolG TM_0414	Catalyzes the NAD(+)-dependent oxidation of myo-inositol (MI) to 2-keto-myo-inositol (scyllo-inosose), and thus probably functions in a myo-inositol degradation pathway together with IolM, IolN and IolO. Has no activity with scyllo-inositol and much reduced activity (78-fold lower catalytic efficiency) with 1D-chiro-inositol. {ECO:0000269|PubMed:23441918}.	Polyol metabolism; myo-inositol metabolism. {ECO:0000305|PubMed:23441918}.	inositol 2-dehydrogenase activity [GO:0050112]; nucleotide binding [GO:0000166]; inositol metabolic process [GO:0006020]	GO:0000166; GO:0006020; GO:0050112		Gfo/Idh/MocA family	7.10183	6.46248	4.68089	53.1154	57.132	49.5484	2.40475	1.52219	2.34661
NbD001568	875.343	-6.1003	Down	0.299636	-20.359	3.86e-92	3.5e-89	P17407	21KD_DAUCA	21 kDa protein (1.2 protein)				enzyme inhibitor activity [GO:0004857]	GO:0004857			47.3738	24.2646	55.693	154.501	140.177	211.387	1.29416	4.54236	2.58796
NbD006094	675.894	-4.67909	Down	0.229992	-20.3446	5.19e-92	4.58e-89	Q9LZA6	SDP1_ARATH	Triacylglycerol lipase SDP1 (EC 3.1.1.3) (Protein SUGAR-DEPENDENT 1)	SDP1 At5g04040 F8F6.10 F8F6_250	Involved in the release of fatty acids from the oil body in germinating seedlings (PubMed:16473965, PubMed:19136267, PubMed:27466365). Can hydrolyze triacylglycerols and diacylglycerols but not monoacylglycerols, phospholipids, galactolipids or cholesterol esters (PubMed:16473965, PubMed:19136267). SDP1 lipase activity is required to limit triacylglycerol accumulation in roots, leaves and stems, …		membrane [GO:0016020]; monolayer-surrounded lipid storage body [GO:0012511]; peroxisome [GO:0005777]; triglyceride lipase activity [GO:0004806]; glycerol metabolic process [GO:0006071]; triglyceride catabolic process [GO:0019433]; triglyceride metabolic process [GO:0006641]	GO:0004806; GO:0005777; GO:0006071; GO:0006641; GO:0012511; GO:0016020; GO:0019433		PLPL family	18.8441	17.9481	3.92024	35.1495	26.6964	31.8	1.84413	1.07194	1.54379
NbD039516	2224.16	-2.72196	Down	0.133818	-20.3408	5.6e-92	4.82e-89	B0M3E8	UGE1_PEA	Bifunctional UDP-glucose 4-epimerase and UDP-xylose 4-epimerase 1 (EC 5.1.3.2) (EC 5.1.3.5) (UDP-D-xylose 4-epimerase) (UDP-L-arabinose 4-epimerase) (UDP-galactose 4-epimerase 1) (UDP-glucose 4-epimerase 1) (PsUGE1)	UGE1	Catalyzes the interconversion between UDP-glucose and UDP-galactose and the interconversion between UDP-arabinose and UDP-xylose. {ECO:0000269|PubMed:19754426}.	Carbohydrate metabolism; galactose metabolism. {ECO:0000305}.; Nucleotide-sugar biosynthesis; UDP-L-arabinose biosynthesis; UDP-L-arabinose from UDP-alpha-D-xylose: step 1/1. {ECO:0000305}.; Cell wall biogenesis; cell wall polysaccharide biosynthesis. {ECO:0000305}.	UDP-arabinose 4-epimerase activity [GO:0050373]; UDP-glucose 4-epimerase activity [GO:0003978]; capsule polysaccharide biosynthetic process [GO:0045227]; cell wall organization [GO:0071555]; galactose metabolic process [GO:0006012]; UDP-L-arabinose biosynthetic process [GO:0033358]	GO:0003978; GO:0006012; GO:0033358; GO:0045227; GO:0050373; GO:0071555		NAD(P)-dependent epimerase/dehydratase family	134.618	108.005	56.1195	232.545	207.539	221.232	41.7147	42.1992	39.1566
NbD017799	6967.03	-4.16376	Down	0.205531	-20.2585	2.99e-91	2.51e-88	P48980	BGAL_SOLLC	Beta-galactosidase (EC 3.2.1.23) (Acid beta-galactosidase) (Lactase) (Exo-(1-->4)-beta-D-galactanase)		Involved in cell wall degradation. Degrades polysaccharides containing beta-(1-->4)-linked galactans, acting as an exo-(1-->4)-beta-D-galactanase.		vacuole [GO:0005773]; beta-galactosidase activity [GO:0004565]; carbohydrate binding [GO:0030246]; carbohydrate metabolic process [GO:0005975]	GO:0004565; GO:0005773; GO:0005975; GO:0030246		Glycosyl hydrolase 35 family	529.183	299.554	146.595	365.041	259.399	319.33	31.0132	16.9447	18.0165
NbD008530	2049.75	3.44068	Up	0.169935	20.247	3.78e-91	3.1e-88	Q9ZQ47	GRDP1_ARATH	Glycine-rich domain-containing protein 1 (AtGRDP1)	GRDP1 At2g22660 T9I22.10	Plays a regulatory role in abscisic acid (ABA) signaling and tolerance to abiotic stress during germination. May be involved in the regulation of the ABI transcriptional factors. {ECO:0000269|Ref.4}.		plasma membrane [GO:0005886]; abscisic acid-activated signaling pathway [GO:0009738]; cellular response to osmotic stress [GO:0071470]; regulation of abscisic acid-activated signaling pathway [GO:0009787]	GO:0005886; GO:0009738; GO:0009787; GO:0071470			41.1559	40.1028	44.3371	7.90993	7.97051	8.44144	146.691	97.8619	84.5884
NbD046897	560.149	-5.59765	Down	0.278857	-20.0735	1.26e-89	1.01e-86	Q9ZV48	TPS11_ARATH	Probable alpha,alpha-trehalose-phosphate synthase [UDP-forming] 11 (EC 2.4.1.15) (Trehalose-6-phosphate synthase 11) (AtTPS11)	TPS11 TPSB At2g18700 MSF3.8			mitochondrion [GO:0005739]; glycosyltransferase activity [GO:0016757]; trehalose biosynthetic process [GO:0005992]	GO:0005739; GO:0005992; GO:0016757		Glycosyltransferase 20 family; Trehalose phosphatase family	12.8758	8.80953	5.93264	28.5849	26.6097	22.257	0.611359	0.730634	0.570301
NbD053102	321.293	4.53156	Up	0.226075	20.0445	2.25e-89	1.77e-86	Q03662	GSTX1_TOBAC	Probable glutathione S-transferase (EC 2.5.1.18) (Auxin-induced protein PGNT1/PCNT110)				cytoplasm [GO:0005737]; glutathione transferase activity [GO:0004364]; auxin-activated signaling pathway [GO:0009734]; glutathione metabolic process [GO:0006749]	GO:0004364; GO:0005737; GO:0006749; GO:0009734		GST superfamily, HSP26 family	7.74397	6.6303	67.7183	2.17992	2.45681	2.52379	68.0103	60.7074	76.3462
NbD049984	395.564	4.29043	Up	0.21457	19.9954	6.03e-89	4.63e-86	A0A165U5V5	ADH1_EUPLT	Short chain aldehyde dehydrogenase 1 (ElADH1) (EC 1.1.1.1) (Jolkinol C synthase) (EC 1.1.1.-)	ADH1	Involved in the biosynthesis of macrocyclic lathyrane type diterpenoids (also called Euphorbia factors) natural products, including the cyclization route from casbene to jolkinol C, a precursor for ingenol mebutate that is used to treat actinic keratosis, a precancerous skin condition (PubMed:27506796). Catalyzes the conversion of 4,5,8-trihydroxycasbene into jolkinol C in presence of NAD (PubMed…	Secondary metabolite biosynthesis; terpenoid biosynthesis. {ECO:0000269|PubMed:27506796}.	oxidoreductase activity [GO:0016491]; terpenoid biosynthetic process [GO:0016114]	GO:0016114; GO:0016491		Short-chain dehydrogenases/reductases (SDR) family	53.7262	22.555	98.5428	2.95244	2.37446	2.76492	62.3131	74.4098	58.3497
NbD017602	4275.18	-5.07012	Down	0.253812	-19.9759	8.93e-89	6.71e-86	P24805	TSJT1_TOBAC	Stem-specific protein TSJT1	TSJT1							426.981	411.612	199.247	687.06	584.383	698.847	16.7282	35.6606	18.6679
NbD031072	772.225	-6.35262	Down	0.322453	-19.7009	2.12e-86	1.56e-83	Q29N38	AP2A_DROPS	AP-2 complex subunit alpha (Alpha-adaptin)	alpha-Adaptin GA18063	Adaptins are components of the adapter complexes which link clathrin to receptors in coated vesicles. Clathrin-associated protein complexes are believed to interact with the cytoplasmic tails of membrane proteins, leading to their selection and concentration. Alpha adaptin is a subunit of the plasma membrane adapter (By similarity). {ECO:0000250|UniProtKB:P91926}.		AP-2 adaptor complex [GO:0030122]; clathrin-coated pit [GO:0005905]; plasma membrane [GO:0005886]; presynapse [GO:0098793]; clathrin adaptor activity [GO:0035615]; clathrin-dependent endocytosis [GO:0072583]; intracellular protein transport [GO:0006886]; protein transport [GO:0015031]; synaptic vesicle endocytosis [GO:0048488]	GO:0005886; GO:0005905; GO:0006886; GO:0015031; GO:0030122; GO:0035615; GO:0048488; GO:0072583; GO:0098793		Adapter complexes large subunit family	1.94798	1.38029	2.1683	95.8648	75.011	125.142	1.10968	2.06671	1.09976
NbD027310	931.718	-3.2784	Down	0.166809	-19.6536	5.38e-86	3.88e-83	Q9LZA6	SDP1_ARATH	Triacylglycerol lipase SDP1 (EC 3.1.1.3) (Protein SUGAR-DEPENDENT 1)	SDP1 At5g04040 F8F6.10 F8F6_250	Involved in the release of fatty acids from the oil body in germinating seedlings (PubMed:16473965, PubMed:19136267, PubMed:27466365). Can hydrolyze triacylglycerols and diacylglycerols but not monoacylglycerols, phospholipids, galactolipids or cholesterol esters (PubMed:16473965, PubMed:19136267). SDP1 lipase activity is required to limit triacylglycerol accumulation in roots, leaves and stems, …		membrane [GO:0016020]; monolayer-surrounded lipid storage body [GO:0012511]; peroxisome [GO:0005777]; triglyceride lipase activity [GO:0004806]; glycerol metabolic process [GO:0006071]; triglyceride catabolic process [GO:0019433]; triglyceride metabolic process [GO:0006641]	GO:0004806; GO:0005777; GO:0006071; GO:0006641; GO:0012511; GO:0016020; GO:0019433		PLPL family	14.5145	6.64119	9.31327	39.1575	36.2655	44.0943	5.6497	4.17577	5.24913
NbD047782	2309.27	-3.29147	Down	0.170879	-19.262	1.12e-82	7.91e-80	Q87DH6	Y709_XYLFT	UPF0162 protein PD_0709	PD_0709						UPF0162 family	37.4152	47.0342	29.4504	219.402	170.661	165.959	27.6236	22.5273	20.247
NbD052701	4322.34	-2.68005	Down	0.139931	-19.1526	9.21e-82	6.37e-79	G5DAC6	XTH1_DIOKA	Xyloglucan endotransglucosylase protein 1 (XET protein 1) (EC 2.4.1.207) (DkXTH1) (Xyloglucan endotransglucosylase/hydrolase protein 1) (XTH protein 1)	XTH1	Catalyzes xyloglucan endotransglycosylation (XET). Cleaves and religates xyloglucan polymers. Does not catalyze xyloglucan endohydrolysis (XEH) (PubMed:25849978). Overexpression in Arabidopsis transgenic plants results in elevated tolerance to abiotic stress, such as salt, ABA (abscisic acid) and drought stresses, and in the production of wider leaves. Overexpression in transgenic tomato plants s…		apoplast [GO:0048046]; hydrolase activity, hydrolyzing O-glycosyl compounds [GO:0004553]; xyloglucan:xyloglucosyl transferase activity [GO:0016762]; cell wall biogenesis [GO:0042546]; cell wall organization [GO:0071555]; fruit ripening [GO:0009835]; xyloglucan metabolic process [GO:0010411]	GO:0004553; GO:0009835; GO:0010411; GO:0016762; GO:0042546; GO:0048046; GO:0071555		Glycosyl hydrolase 16 family, XTH group 2 subfamily	26.0896	23.8883	225.348	524.132	597.972	525.858	97.3999	106.825	109.611
NbD022800	1420.58	-3.40926	Down	0.178372	-19.1132	1.96e-81	1.33e-78	Q5MAU8	PPA27_ARATH	Probable inactive purple acid phosphatase 27	PAP27 At5g50400 MXI22.12			extracellular region [GO:0005576]; acid phosphatase activity [GO:0003993]; metal ion binding [GO:0046872]	GO:0003993; GO:0005576; GO:0046872		Metallophosphoesterase superfamily, Purple acid phosphatase family	155.361	141.355	78.1072	91.8505	83.2377	83.0082	10.9475	11.6455	7.32582
NbD011331	1908.86	-3.02686	Down	0.158481	-19.0992	2.56e-81	1.71e-78	P93051	ERDL7_ARATH	Sugar transporter ERD6-like 7	At2g48020 T9J23.17	Sugar transporter. {ECO:0000305}.		cytosol [GO:0005829]; plant-type vacuole [GO:0000325]; plant-type vacuole membrane [GO:0009705]; sugar transmembrane transporter activity [GO:0051119]; zinc ion transport [GO:0006829]	GO:0000325; GO:0005829; GO:0006829; GO:0009705; GO:0051119		Major facilitator superfamily, Sugar transporter (TC 2.A.1.1) family	80.3689	92.9889	44.0356	149.924	154.476	119.804	24.1606	18.8264	21.1913
NbD026706	524.666	-4.13159	Down	0.217171	-19.0246	1.07e-80	6.97e-78	Q8GZM7	PIF1_ARATH	Transcription factor PIF1 (Basic helix-loop-helix protein 15) (AtbHLH15) (bHLH 15) (Phytochrome-interacting factor 1) (Protein PHYTOCHROME INTERACTING FACTOR 3-LIKE 5) (Transcription factor EN 101) (bHLH transcription factor bHLH015)	PIF1 BHLH15 EN101 PIL5 At2g20180 T2G17.2	Transcription activator. Negatively regulates chlorophyll biosynthesis and seed germination in the dark, and lightinduced degradation of PIF1 relieves this negative regulation to promote photomorphogenesis. Binds to the G-box motif (5'-CACGTG-3') found in many light-regulated promoters. Promotes the expression of SOM, and thus modulates responses to abscisic acid (ABA) and gibberellic acid (GA). …		nucleus [GO:0005634]; DNA binding [GO:0003677]; DNA-binding transcription factor activity [GO:0003700]; identical protein binding [GO:0042802]; phytochrome binding [GO:0010313]; protein dimerization activity [GO:0046983]; chlorophyll biosynthetic process [GO:0015995]; gibberellic acid mediated signaling pathway [GO:0009740]; gibberellin biosynthetic process [GO:0009686]; heme biosynthetic process…	GO:0003677; GO:0003700; GO:0005634; GO:0006355; GO:0006783; GO:0009408; GO:0009409; GO:0009686; GO:0009733; GO:0009737; GO:0009740; GO:0009959; GO:0010029; GO:0010099; GO:0010100; GO:0010161; GO:0010187; GO:0010313; GO:0015995; GO:0042802; GO:0046983			7.05001	8.39931	8.61146	36.587	43.5593	39.1203	1.97259	3.20546	2.86277
NbD038785	1371.04	-3.47669	Down	0.185158	-18.7769	1.17e-78	7.49e-76	Q84VQ1	KINB1_ARATH	SNF1-related protein kinase regulatory subunit beta-1 (AKIN subunit beta-1) (AKINB1) (AKINbeta1)	KINB1 At5g21170 T10F18.200	Regulatory subunit of the probable trimeric SNF1-related protein kinase (SnRK) complex, which may play a role in a signal transduction cascade regulating gene expression and carbohydrate metabolism in higher plants. The SnRK complex may also be involved in the regulation of fatty acid synthesis by phosphorylation of acetyl-CoA carboxylase and in assimilation of nitrogen by phosphorylating nitrate…		chloroplast [GO:0009507]; plasma membrane [GO:0005886]; ATP binding [GO:0005524]; carbohydrate metabolic process [GO:0005975]; fatty acid biosynthetic process [GO:0006633]; nitrate assimilation [GO:0042128]	GO:0005524; GO:0005886; GO:0005975; GO:0006633; GO:0009507; GO:0042128	Kinase-interacting sequence (KIS) is specific for the alpha catalytic subunit interaction and Association with SNF1 Complex (ASC) is specific for the gamma non-catalytic regulatory subunit interaction. {ECO:0000269|PubMed:11252725}.	5'-AMP-activated protein kinase beta subunit family	97.2989	101.055	48.9368	183.269	164.193	169.917	15.2507	22.2966	18.8662
NbD050904	1678.57	-2.28731	Down	0.122469	-18.6766	7.68e-78	4.84e-75	Q9SKK0	EBF1_ARATH	EIN3-binding F-box protein 1 (F-box/LRR-repeat protein 6)	EBF1 FBL6 At2g25490 F13B15.15	Component of SCF(EBF1) E3 ubiquitin ligase complexes, which may mediate the ubiquitination and subsequent proteasomal degradation of target proteins (probably including EIN3 and EIL1). Regulator of the ethylene signaling cascade by modulating the stability of EIN3 and EIL1 proteins. Confers insensitivity to ethylene. {ECO:0000269|PubMed:14675533}.	Protein modification; protein ubiquitination.	cytoplasm [GO:0005737]; nucleus [GO:0005634]; ethylene-activated signaling pathway [GO:0009873]; negative regulation of ethylene-activated signaling pathway [GO:0010105]; protein ubiquitination [GO:0016567]; response to ethylene [GO:0009723]; ubiquitin-dependent protein catabolic process [GO:0006511]	GO:0005634; GO:0005737; GO:0006511; GO:0009723; GO:0009873; GO:0010105; GO:0016567	The F-box is necessary for the interaction with ASK proteins. {ECO:0000250}.		46.9724	47.0254	42.0724	83.875	94.4494	85.3601	24.1087	20.7429	21.5003
NbD027075	493.83	-3.80405	Down	0.204459	-18.6054	2.91e-77	1.8e-74	Q9FNN6	SRM1_ARATH	Transcription factor SRM1 (Myb-related protein SRM1) (Protein SALT-RELATED MYB 1)	SRM1 At5g08520	Transcription activator that coordinates abscisic acid (ABA) biosynthesis and signaling-related genes via binding to the specific promoter motif 5'-(A/T)AACCAT-3'. Represses ABA-mediated salt (e.g. NaCl and KCl) stress tolerance. Regulates leaf shape and promotes vegetative growth. {ECO:0000269|PubMed:26243618}.		nucleus [GO:0005634]; DNA-binding transcription factor activity [GO:0003700]; transcription cis-regulatory region binding [GO:0000976]; abscisic acid-activated signaling pathway [GO:0009738]; negative regulation of response to salt stress [GO:1901001]; positive regulation of abscisic acid biosynthetic process [GO:0010116]; positive regulation of developmental vegetative growth [GO:1905615]; posit…	GO:0000976; GO:0003700; GO:0005634; GO:0006355; GO:0009414; GO:0009651; GO:0009738; GO:0009739; GO:0009751; GO:0009787; GO:0010116; GO:0045893; GO:1901001; GO:1901371; GO:1905615			82.5333	54.7159	37.9367	74.3743	96.763	90.5492	9.19809	6.47216	7.1991
NbD023931	262.257	4.35619	Up	0.23562	18.4882	2.57e-76	1.56e-73	Q10PW9	MST4_ORYSJ	Sugar transport protein MST4 (Monosaccharide transporter 4) (OsMST4) (Sugar:proton symporter MST4)	MST4 Os03g0218400 LOC_Os03g11900	Mediates active uptake of hexoses by sugar:proton symport (Probable). Can transport glucose, fructose, mannose and galactose (PubMed:17874189, PubMed:18506478). Can transport xylose and ribose (PubMed:18506478). {ECO:0000269|PubMed:17874189, ECO:0000269|PubMed:18506478, ECO:0000305|PubMed:17874189}.		membrane [GO:0016020]; monosaccharide transmembrane transporter activity [GO:0015145]; symporter activity [GO:0015293]	GO:0015145; GO:0015293; GO:0016020		Major facilitator superfamily, Sugar transporter (TC 2.A.1.1) family	9.07729	3.84998	12.3164	1.08937	1.06354	0.973471	32.8417	26.0149	21.4973
NbD003477	590.071	-6.49263	Down	0.351278	-18.4829	2.84e-76	1.7e-73	Q1RI35	PLP_RICBR	Parvulin-like PPIase (EC 5.2.1.8) (Peptidyl-prolyl cis-trans isomerase plp) (Rotamase plp)	plp RBE_0898			cell outer membrane [GO:0009279]; peptidyl-prolyl cis-trans isomerase activity [GO:0003755]	GO:0003755; GO:0009279		PpiC/parvulin rotamase family	38.8622	35.3671	12.5892	183.613	136.676	157.34	0.604529	2.00081	3.28154
NbD027997	1089.51	2.97726	Up	0.161348	18.4524	4.99e-76	2.93e-73	Q42059	GUN6_ARATH	Endoglucanase 6 (EC 3.2.1.4) (Endo-1,4-beta glucanase 6)	At1g64390 F15H21.9			extracellular region [GO:0005576]; carbohydrate binding [GO:0030246]; cellulase activity [GO:0008810]; cell wall organization [GO:0071555]; cellulose catabolic process [GO:0030245]	GO:0005576; GO:0008810; GO:0030245; GO:0030246; GO:0071555		Glycosyl hydrolase 9 (cellulase E) family	23.358	14.7183	28.9585	6.08958	8.38889	9.26765	82.5961	76.0254	71.1591
NbD050467	3995.52	-4.10201	Down	0.222942	-18.3994	1.33e-75	7.68e-73	P19954	PRSP1_SPIOL	Ribosome-binding factor PSRP1, chloroplastic (30S ribosomal protein 1) (CS-S5) (CS5) (Plastid-specific 30S ribosomal protein 1) (PSrp-1) (Ribosomal protein 1) (S22) (Translation factor pY)	PSRP1 RPS22 RPS30 SOVF_177810	Ribosome-binding factor involved in light- and temperature-dependent control of protein synthesis. Interacts with 16S sRNA nucleotides at the A-site and P-site, where it protects the decoding center and inhibits translation by preventing tRNA binding. Stabilizes 70S ribosomes against dissociation. May be recycled by the combined action of ribosome-recycling factor (RRF) and EF-G. {ECO:0000269|Pub…		chloroplast stroma [GO:0009570]; cytosolic small ribosomal subunit [GO:0022627]; ribosomal small subunit binding [GO:0043024]; rRNA binding [GO:0019843]; negative regulation of translational elongation [GO:0045900]; primary metabolic process [GO:0044238]	GO:0009570; GO:0019843; GO:0022627; GO:0043024; GO:0044238; GO:0045900		HPF/YfiA ribosome-associated protein family, Long plastid HPF subfamily	551.802	807.189	451.17	513.711	451.439	527.613	23.7344	42.3302	38.8912
NbD047880	759.97	-2.71118	Down	0.147652	-18.362	2.65e-75	1.51e-72	Q9SN23	LBD38_ARATH	LOB domain-containing protein 38 (ASYMMETRIC LEAVES 2-like protein 40) (AS2-like protein 40)	LBD38 ASL40 At3g49940 F3A4.20						LOB domain-containing protein family	22.3442	19.0956	8.5292	109.064	124.944	119.988	25.1457	19.9398	21.2008
NbD052543	2898.31	-2.23242	Down	0.121778	-18.3319	4.6e-75	2.58e-72	O24606	EIN3_ARATH	Protein ETHYLENE INSENSITIVE 3	EIN3 At3g20770 MOE17.8	Transcription factor acting as a positive regulator in the ethylene response pathway, by promoting histone acetylation in an ENAP1-dependent manner, thus accelerating the expression of ethylene-responsive genes (PubMed:28874528). Binds DNA (PubMed:26352699). Is required for ethylene responsiveness in adult plant tissues. Binds a primary ethylene response element present in the ETHYLENE-RESPONSE-F…		nucleus [GO:0005634]; chromatin binding [GO:0003682]; DNA binding [GO:0003677]; DNA-binding transcription factor activity [GO:0003700]; histone binding [GO:0042393]; kinase binding [GO:0019900]; transcription cis-regulatory region binding [GO:0000976]; defense response to bacterium [GO:0042742]; epigenetic regulation of gene expression [GO:0040029]; ethylene-activated signaling pathway [GO:000987…	GO:0000976; GO:0001666; GO:0003677; GO:0003682; GO:0003700; GO:0005634; GO:0006355; GO:0009723; GO:0009873; GO:0010182; GO:0019900; GO:0040029; GO:0042393; GO:0042742; GO:2000082		EIN3 family	133.678	134.043	73.7871	161.416	146.421	159.107	46.5055	37.9498	38.199
NbD007779	1006.92	-2.62644	Down	0.144102	-18.2262	3.2e-74	1.76e-71	Q9LKW9	NHX7_ARATH	Sodium/hydrogen exchanger 7 (Na(+)/H(+) exchanger 7) (NHE-7) (Protein SALT OVERLY SENSITIVE 1)	NHX7 SOS1 At2g01980 F14H20.5	Acts in electroneutral exchange of protons for cations such as Na(+) or Li(+) across plasma membrane. Involved in Na(+) and K(+) homeostasis. Required for cytoplasmic Na(+) and Li(+) detoxification by secreting them from the cytoplasm to the extracellular space. Regulates Na(+) content of the xylem sap. {ECO:0000269|PubMed:10823923, ECO:0000269|PubMed:11884687, ECO:0000269|PubMed:12034882, ECO:00…		chloroplast envelope [GO:0009941]; plasma membrane [GO:0005886]; sodium:proton antiporter activity [GO:0015385]; potassium ion transmembrane transport [GO:0071805]; regulation of reactive oxygen species metabolic process [GO:2000377]; response to hydrogen peroxide [GO:0042542]; response to oxidative stress [GO:0006979]; response to reactive oxygen species [GO:0000302]; response to salt stress [GO…	GO:0000302; GO:0005886; GO:0006814; GO:0006979; GO:0009651; GO:0009941; GO:0015385; GO:0042542; GO:0071805; GO:2000377		Monovalent cation:proton antiporter 1 (CPA1) transporter (TC 2.A.36) family	22.6205	21.5451	17.4188	31.6492	30.2973	28.4783	6.71071	5.71891	5.61212
NbD050213	2226.51	-2.81042	Down	0.154943	-18.1384	1.59e-73	8.62e-71	Q9T074	PCKA1_ARATH	Phosphoenolpyruvate carboxykinase (ATP) 1 (AtPCK1) (PEP carboxykinase 1) (PEPCK 1) (EC 4.1.1.49)	PCK1 At4g37870 T28I19.150	Involved in the gluconeogenesis (PubMed:19807880). Catalyzes the conversion of oxaloacetate (OAA) to phosphoenolpyruvate (PEP) through direct phosphoryl transfer between the nucleoside triphosphate and OAA (PubMed:19807880). {ECO:0000269|PubMed:19807880}.	Carbohydrate biosynthesis; gluconeogenesis. {ECO:0000250|UniProtKB:P22259}.	cytoplasm [GO:0005737]; nucleolus [GO:0005730]; ATP binding [GO:0005524]; metal ion binding [GO:0046872]; phosphoenolpyruvate carboxykinase (ATP) activity [GO:0004612]; cellular response to phosphate starvation [GO:0016036]; defense response to fungus [GO:0050832]; gluconeogenesis [GO:0006094]	GO:0004612; GO:0005524; GO:0005730; GO:0005737; GO:0006094; GO:0016036; GO:0046872; GO:0050832		Phosphoenolpyruvate carboxykinase (ATP) family	62.9724	82.9614	51.0378	123.202	121.666	109.4	21.7817	23.4651	16.926
NbD022842	456.416	-3.54012	Down	0.196059	-18.0564	7.02e-73	3.76e-70	Q8K157	GALM_MOUSE	Galactose mutarotase (EC 5.1.3.3) (Aldose 1-epimerase)	Galm	Mutarotase that catalyzes the interconversion of beta-D-galactose and alpha-D-galactose during galactose metabolism. Beta-D-galactose is metabolized in the liver into glucose 1-phosphate, the primary metabolic fuel, by the action of four enzymes that constitute the Leloir GALM, GALK1 (galactokinase), GALT (galactose-1-phosphate uridylyltransferase) and GALE (UDP-galactose-4'-epimerase). Involved …	Carbohydrate metabolism; hexose metabolism. {ECO:0000250|UniProtKB:Q96C23}.; Carbohydrate metabolism; galactose metabolism. {ECO:0000250|UniProtKB:Q96C23}.	cytoplasm [GO:0005737]; aldose 1-epimerase activity [GO:0004034]; carbohydrate binding [GO:0030246]; carbohydrate metabolic process [GO:0005975]; galactose catabolic process via UDP-galactose [GO:0033499]; galactose metabolic process [GO:0006012]; glucose metabolic process [GO:0006006]	GO:0004034; GO:0005737; GO:0005975; GO:0006006; GO:0006012; GO:0030246; GO:0033499		Aldose epimerase family	29.2072	19.0432	16.8921	49.3284	45.1662	48.6825	4.77382	4.77536	5.22618
NbD011570	1314.28	2.75073	Up	0.152537	18.0332	1.07e-72	5.64e-70	P27608	AROF_TOBAC	Phospho-2-dehydro-3-deoxyheptonate aldolase 1, chloroplastic (EC 2.5.1.54) (3-deoxy-D-arabino-heptulosonate 7-phosphate synthase 1) (DAHP synthase 1) (Phospho-2-keto-3-deoxyheptonate aldolase 1)	DHAPS-1		Metabolic intermediate biosynthesis; chorismate biosynthesis; chorismate from D-erythrose 4-phosphate and phosphoenolpyruvate: step 1/7.	chloroplast [GO:0009507]; 3-deoxy-7-phosphoheptulonate synthase activity [GO:0003849]; amino acid biosynthetic process [GO:0008652]; aromatic amino acid family biosynthetic process [GO:0009073]; chorismate biosynthetic process [GO:0009423]	GO:0003849; GO:0008652; GO:0009073; GO:0009423; GO:0009507		Class-II DAHP synthase family	22.9784	15.7305	29.3317	11.4124	13.1268	13.2424	128.686	84.3203	101.845
NbD050120	2672.3	-3.95465	Down	0.219645	-18.0047	1.79e-72	9.29e-70	F4I9E1	NFD4_ARATH	Protein NUCLEAR FUSION DEFECTIVE 4	NFD4 At1g31470 T8E3.15	Required for karyogamy during female gametophyte development, when the two polar nuclei fuse to form the diploid central cell nucleus (PubMed:16698901). {ECO:0000269|PubMed:16698901}.		membrane [GO:0016020]; mitochondrion [GO:0005739]; karyogamy [GO:0000741]; polar nucleus fusion [GO:0010197]; response to salt stress [GO:0009651]	GO:0000741; GO:0005739; GO:0009651; GO:0010197; GO:0016020			64.4463	55.4308	58.7206	168.68	198.084	141.48	10.1386	17.1402	12.4625
NbD030455	538.65	-3.18228	Down	0.177125	-17.9663	3.58e-72	1.83e-69	Q651X6	CSLE6_ORYSJ	Cellulose synthase-like protein E6 (EC 2.4.1.-) (OsCslE6)	CSLE6 Os09g0478300 Os09g0478200 LOC_Os09g30130 P0556A05.32	Thought to be a Golgi-localized beta-glycan synthase that polymerize the backbones of noncellulosic polysaccharides (hemicelluloses) of plant cell wall.		Golgi membrane [GO:0000139]; plasma membrane [GO:0005886]; cellulose synthase (UDP-forming) activity [GO:0016760]; mannan synthase activity [GO:0051753]; cell wall organization [GO:0071555]; cellulose biosynthetic process [GO:0030244]; plant-type primary cell wall biogenesis [GO:0009833]	GO:0000139; GO:0005886; GO:0009833; GO:0016760; GO:0030244; GO:0051753; GO:0071555		Glycosyltransferase 2 family, Plant cellulose synthase-like E subfamily	36.8184	40.3	15.3	28.9197	34.1195	30.1148	5.01581	3.73059	3.86291
NbD021341	1308.11	-2.62571	Down	0.146495	-17.9235	7.73e-72	3.9e-69	F4JTP5	STY46_ARATH	Serine/threonine-protein kinase STY46 (EC 2.7.11.1) (Serine/threonine/tyrosine-protein kinase 46)	STY46 At4g38470 F20M13.30	Serine/threonine protein kinase that specifically phosphorylates chloroplast precursor proteins in the cytosol within the cleavable presequences (transit peptides). May be part of a cytosolic regulatory network involved in chloroplast protein import. Does not phosphorylate mitochondrion precursor proteins. Specific for ATP and does not utilize other NTPs (PubMed:17090544, PubMed:16429265). Plays …		cytosol [GO:0005829]; ATP binding [GO:0005524]; protein serine kinase activity [GO:0106310]; protein serine/threonine kinase activity [GO:0004674]; protein serine/threonine/tyrosine kinase activity [GO:0004712]; cellular response to hypoxia [GO:0071456]; chloroplast organization [GO:0009658]; protein phosphorylation [GO:0006468]; response to abscisic acid [GO:0009737]	GO:0004674; GO:0004712; GO:0005524; GO:0005829; GO:0006468; GO:0009658; GO:0009737; GO:0071456; GO:0106310		Protein kinase superfamily, Ser/Thr protein kinase family	47.4109	39.1915	26.0499	84.281	84.7197	71.9909	17.0502	16.0584	14.8632
NbD014190	694.382	4.16293	Up	0.232537	17.9022	1.13e-71	5.63e-69	O65660	PLAT1_ARATH	PLAT domain-containing protein 1 (AtPLAT1) (PLAT domain protein 1)	PLAT1 At4g39730	Positive regulator of abiotic stress tolerance involved in the regulation of plant growth. May be a downstream target of the abscisic acid (ABA) signaling pathway. {ECO:0000269|PubMed:25396746}.		chloroplast thylakoid membrane [GO:0009535]; endoplasmic reticulum [GO:0005783]; plant-type vacuole [GO:0000325]; plasma membrane [GO:0005886]; plastoglobule [GO:0010287]; secretory vesicle [GO:0099503]; thylakoid [GO:0009579]; response to cold [GO:0009409]; response to salt stress [GO:0009651]; response to water deprivation [GO:0009414]	GO:0000325; GO:0005783; GO:0005886; GO:0009409; GO:0009414; GO:0009535; GO:0009579; GO:0009651; GO:0010287; GO:0099503			35.6907	29.8502	20.7463	8.11129	9.64157	5.61579	233.565	134	154.872
NbD003599	904.385	3.1312	Up	0.17497	17.8956	1.28e-71	6.25e-69	Q9SW70	SRP_VITRI	Stress-related protein	SRP						REF/SRPP family	53.4352	32.6822	63.3497	15.0492	20.5352	13.6481	191.453	161.578	177.702
NbD042103	10409.3	-2.25893	Down	0.127188	-17.7605	1.43e-70	6.91e-68	P93017	DRMH1_ARATH	Dormancy-associated protein homolog 1 (Auxin-repressed protein 1) (AtARP1) (DRM1 homolog 1) (Dormancy-associated protein 2) (AtDRM2)	DRMH1 ARP1 DRM2 At2g33830 T1B8.13			cytosol [GO:0005829]; endoplasmic reticulum [GO:0005783]; response to bacterium [GO:0009617]	GO:0005783; GO:0005829; GO:0009617		DRM1/ARP family	2144.74	1561.44	999.83	2755.89	2891.24	2733.2	695.012	777.426	672.746
NbD047540	1436.41	-2.52916	Down	0.142767	-17.7153	3.2e-70	1.53e-67	A9QY38	SBT4_LOTJA	Subtilisin-like protease 4 (SbtM4) (Subtilase 4) (EC 3.4.21.-)	SBTM4	Required for arbuscular mycorrhiza (AM) development during AM symbiosis with AM fungi (e.g. Glomeromycota intraradices). {ECO:0000250|UniProtKB:A9QY40}.		apoplast [GO:0048046]; extracellular space [GO:0005615]; serine-type endopeptidase activity [GO:0004252]; arbuscular mycorrhizal association [GO:0036377]; proteolysis [GO:0006508]; response to symbiotic bacterium [GO:0009609]; response to symbiotic fungus [GO:0009610]	GO:0004252; GO:0005615; GO:0006508; GO:0009609; GO:0009610; GO:0036377; GO:0048046		Peptidase S8 family	43.6225	27.9528	49.5969	64.6234	74.2719	59.9817	15.5246	14.054	12.8073
NbD050764	1884.51	5.04011	Up	0.284688	17.7039	3.91e-70	1.84e-67	O65740	DEF2_CAPAN	Defensin J1-2		Plant defense peptide with antifungal activity against F.oxysporum and B.cinerea.		extracellular region [GO:0005576]; defense response to fungus [GO:0050832]; killing of cells of another organism [GO:0031640]	GO:0005576; GO:0031640; GO:0050832		DEFL family	156.768	48.9665	96.8821	18.2794	33.1863	34.6178	1523.44	1372.46	627.142
NbD041099	2077.77	-2.30709	Down	0.130899	-17.625	1.58e-69	7.36e-67	Q84MB3	ACCH1_ARATH	1-aminocyclopropane-1-carboxylate oxidase homolog 1	At1g06620 F12K11.24 F12K11.6			metal ion binding [GO:0046872]; oxidoreductase activity [GO:0016491]	GO:0016491; GO:0046872		Iron/ascorbate-dependent oxidoreductase family	121.966	126.128	68.6533	203.128	181.685	185.778	53.7707	43.5319	45.0291
NbD000620	249.635	4.94412	Up	0.280731	17.6116	2.01e-69	9.2e-67	Q6NQK2	NAC8_ARATH	SUPPRESSOR OF GAMMA RESPONSE 1 (NAC domain-containing protein 8) (ANAC008) (Protein SOG1) (SUPPRESSOR OF GAMMA RADIATION 1)	SOG1 NAC008 At1g25580 F14G11.2 F2J7.1	Transcription factor regulating the transcriptional activation response to gamma irradiation (PubMed:19549833). Required for stem-cell death induced by UVB or by gamma irradiation (PubMed:20634150). Not required for ATM activation, but participates in pathways governed by both ATM and ATR sensor kinases (PubMed:19549833). Involved in DNA damage response (DDR) system that regulates cell cycle arre…		nucleus [GO:0005634]; DNA-binding transcription factor activity [GO:0003700]; transcription cis-regulatory region binding [GO:0000976]; DNA damage checkpoint signaling [GO:0000077]; regulation of meiotic nuclear division [GO:0040020]; response to gamma radiation [GO:0010332]	GO:0000077; GO:0000976; GO:0003700; GO:0005634; GO:0010332; GO:0040020	The NAC domain includes a DNA-binding domain and a dimerization domain.		6.02069	2.54466	7.17025	0.777787	0.874786	0.750357	30.0218	24.1538	36.5862
NbD047898	1107.2	-4.63557	Down	0.263224	-17.6107	2.04e-69	9.22e-67	O24661	ASNS_TRIVS	Asparagine synthetase [glutamine-hydrolyzing] (EC 6.3.5.4) (Glutamine-dependent asparagine synthetase)	AS		Amino-acid biosynthesis; L-asparagine biosynthesis; L-asparagine from L-aspartate (L-Gln route): step 1/1.	asparagine synthase (glutamine-hydrolyzing) activity [GO:0004066]; ATP binding [GO:0005524]; glutamine metabolic process [GO:0006541]; L-asparagine biosynthetic process [GO:0070981]	GO:0004066; GO:0005524; GO:0006541; GO:0070981			139.466	84.5949	20.1024	76.0358	52.4695	88.6043	4.09745	2.098	4.40087
NbD027134	287.216	4.25678	Up	0.242359	17.5639	4.65e-69	2.08e-66	O82777	SBT3_SOLLC	Subtilisin-like protease SBT3 (EC 3.4.21.-) (LeSBT3) (SlSBT3) (Subtilase 3)	sbt3 Solyc01g087850	Serine protease (PubMed:19332543, PubMed:19407393, PubMed:19805099, PubMed:27451395, PubMed:27259555). Has preference for Gln in the P1 position and Lys in the P2 position of oligopeptide substrates. Active also with His in the P1 position (PubMed:19332543). Involved in resistance against insects partly by regulating expression of systemic wound response genes and possibly by its post-ingestive a…		extracellular space [GO:0005615]; identical protein binding [GO:0042802]; protein homodimerization activity [GO:0042803]; serine-type endopeptidase activity [GO:0004252]; serine-type peptidase activity [GO:0008236]; defense response [GO:0006952]; peptide catabolic process [GO:0043171]; plant-type cell wall modification [GO:0009827]; positive regulation of defense response to insect [GO:1900367]; …	GO:0004252; GO:0005615; GO:0006508; GO:0006952; GO:0008236; GO:0009611; GO:0009827; GO:0010628; GO:0042802; GO:0042803; GO:0043171; GO:0097264; GO:1900367; GO:1902066	The mature polypeptide has three domains: The catalytic domain, an interposed protease-associated (PA) domain required for homodimerization and a C-terminal seven-stranded jelly-roll fibronectin (Fn) III-like domain. {ECO:0000305|PubMed:19805099}.; The propeptide is required as an intramolecular chaperone for zymogen maturation and secretion. {ECO:0000305|PubMed:27451395}.	Peptidase S8 family	2.44488	1.78387	5.71887	0.634198	0.766055	0.834096	22.0856	18.2408	13.0406
NbD010229	568.986	-6.79905	Down	0.388382	-17.5061	1.29e-68	5.68e-66	Q9M439	BCAT2_ARATH	Branched-chain-amino-acid aminotransferase 2, chloroplastic (Atbcat-2) (EC 2.6.1.42)	BCAT2 At1g10070 T27I1.9	Converts 2-oxo acids to branched-chain amino acids. Shows activity with L-Leu, L-Ile and L-Val as amino donors and 2-oxoglutarate as an amino acceptor, but no activity for D-isomers of Leu, Ile, Val, Asp, Glu or Ala. {ECO:0000269|PubMed:18318836}.	Amino-acid biosynthesis; L-isoleucine biosynthesis; L-isoleucine from 2-oxobutanoate: step 4/4.; Amino-acid biosynthesis; L-leucine biosynthesis; L-leucine from 3-methyl-2-oxobutanoate: step 4/4.; Amino-acid biosynthesis; L-valine biosynthesis; L-valine from pyruvate: step 4/4.	chloroplast [GO:0009507]; L-isoleucine transaminase activity [GO:0052656]; L-leucine transaminase activity [GO:0052654]; L-leucine:2-oxoglutarate aminotransferase activity [GO:0050048]; L-valine transaminase activity [GO:0052655]; isoleucine biosynthetic process [GO:0009097]; leucine biosynthetic process [GO:0009098]; plant-type cell wall organization or biogenesis [GO:0071669]; valine biosynthet…	GO:0009097; GO:0009098; GO:0009099; GO:0009507; GO:0050048; GO:0052654; GO:0052655; GO:0052656; GO:0071669		Class-IV pyridoxal-phosphate-dependent aminotransferase family	24.7813	24.8464	12.4204	73.3694	52.7835	51.9911	1.21445	0.392392	0.33377
NbD048030	467.657	-3.70422	Down	0.212115	-17.4633	2.73e-68	1.19e-65	Q9ZUH1	Y2424_ARATH	BTB/POZ domain-containing protein At2g24240	At2g24240 F27D4.15	May act as a substrate-specific adapter of an E3 ubiquitin-protein ligase complex (CUL3-RBX1-BTB) which mediates the ubiquitination and subsequent proteasomal degradation of target proteins. {ECO:0000250}.	Protein modification; protein ubiquitination.	protein homooligomerization [GO:0051260]; protein ubiquitination [GO:0016567]	GO:0016567; GO:0051260	The BTB/POZ domain mediates the interaction with some component of ubiquitin ligase complexes. {ECO:0000269|PubMed:15749712}.		25.9119	20.8898	9.51755	44.4744	38.5074	37.7202	4.85444	3.13835	3.38269
NbD045226	641.187	3.30195	Up	0.189391	17.4346	4.51e-68	1.94e-65	P54696	MYOH_DICDI	Myosin-H heavy chain (Myosin-5a)	myoH myo5A DDB_G0289447	Myosin is a protein that binds to actin and has ATPase activity that is activated by actin.		actin cytoskeleton [GO:0015629]; cytoplasm [GO:0005737]; myosin complex [GO:0016459]; vesicle [GO:0031982]; actin filament binding [GO:0051015]; ATP binding [GO:0005524]; calmodulin binding [GO:0005516]; microfilament motor activity [GO:0000146]; actin filament organization [GO:0007015]; vesicle transport along actin filament [GO:0030050]	GO:0000146; GO:0005516; GO:0005524; GO:0005737; GO:0007015; GO:0015629; GO:0016459; GO:0030050; GO:0031982; GO:0051015		TRAFAC class myosin-kinesin ATPase superfamily, Myosin family	1.34337	0.692126	1.08921	2.10969	1.92982	2.78899	30.328	30.1396	22.7518
NbD020531	1113.39	4.66865	Up	0.267916	17.4258	5.26e-68	2.24e-65	Q9ZVJ6	ANXD4_ARATH	Annexin D4 (AnnAt4)	ANN4 ANNAT4 At2g38750 T6A23.5	May be involved in osmotic stress and abscisic acid signaling in a calcium-dependent manner. {ECO:0000269|PubMed:15161963}.		Golgi apparatus [GO:0005794]; plasmodesma [GO:0009506]; calcium ion binding [GO:0005509]; calcium-dependent phospholipid binding [GO:0005544]; mRNA binding [GO:0003729]; response to abscisic acid [GO:0009737]; response to cold [GO:0009409]; response to heat [GO:0009408]; response to osmotic stress [GO:0006970]; response to salt stress [GO:0009651]; response to water deprivation [GO:0009414]	GO:0003729; GO:0005509; GO:0005544; GO:0005794; GO:0006970; GO:0009408; GO:0009409; GO:0009414; GO:0009506; GO:0009651; GO:0009737	A pair of annexin repeats may form one binding site for calcium and phospholipid.	Annexin (TC 1.A.31.1) family	219.032	52.481	89.5298	3.98982	3.73296	8.43476	220.323	156.069	135.378
NbD017488	801.469	4.30704	Up	0.247255	17.4194	5.88e-68	2.47e-65	Q9FJU9	E1313_ARATH	Glucan endo-1,3-beta-glucosidase 13 (EC 3.2.1.39) ((1->3)-beta-glucan endohydrolase 13) ((1->3)-beta-glucanase 13) (Beta-1,3-endoglucanase 13) (Beta-1,3-glucanase 13)	At5g56590 MIK19.3			extracellular region [GO:0005576]; plasma membrane [GO:0005886]; plastid [GO:0009536]; side of membrane [GO:0098552]; glucan endo-1,3-beta-D-glucosidase activity [GO:0042973]; carbohydrate metabolic process [GO:0005975]; cell wall organization [GO:0071555]; defense response [GO:0006952]	GO:0005576; GO:0005886; GO:0005975; GO:0006952; GO:0009536; GO:0042973; GO:0071555; GO:0098552		Glycosyl hydrolase 17 family	11.9336	2.27832	3.7188	3.24532	2.45164	4.00533	117.082	65.9251	58.6027
NbD050662	4664.99	-2.14687	Down	0.123437	-17.3925	9.41e-68	3.91e-65	Q40412	ABA2_NICPL	Zeaxanthin epoxidase, chloroplastic (EC 1.14.15.21)	ABA2	Converts zeaxanthin into antheraxanthin and subsequently violaxanthin. Involved in the epoxidation of zeaxanthin. Plays an important role in resistance to stresses, seed development and dormancy. {ECO:0000269|PubMed:8665840, ECO:0000269|PubMed:9808747}.	Plant hormone biosynthesis; abscisate biosynthesis.	chloroplast membrane [GO:0031969]; chloroplast thylakoid membrane [GO:0009535]; FAD binding [GO:0071949]; zeaxanthin epoxidase activity [GO:0052662]; abscisic acid biosynthetic process [GO:0009688]	GO:0009535; GO:0009688; GO:0031969; GO:0052662; GO:0071949			292.126	409.77	207.371	230.019	251.324	209.139	71.1781	59.1531	61.757
NbD016375	618.875	-3.48762	Down	0.201956	-17.2692	8.02e-67	3.29e-64	J9U5U9	DAD2_PETHY	Probable strigolactone esterase DAD2 (EC 3.1.-.-) (Protein DECREASED APICAL DOMINANCE 2)	DAD2	Involved in strigolactone signaling pathway. May function downstream of strigolactone synthesis, as a component of hormone signaling or as an enzyme that participates in the conversion of strigolactones to the bioactive form. Can hydrolyze the synthetic strigolactone analog GR24 in vitro. Strigolactones are hormones that inhibit tillering and shoot branching through the MAX-dependent pathway, con…		hydrolase activity, acting on ester bonds [GO:0016788]; secondary shoot formation [GO:0010223]; strigolactone biosynthetic process [GO:1901601]	GO:0010223; GO:0016788; GO:1901601		AB hydrolase superfamily	71.0786	69.7922	58.8634	91.2971	74.9689	89.2407	8.52294	8.15244	10.791
NbD014551	489.699	3.85111	Up	0.22335	17.2425	1.27e-66	5.17e-64	P21239	RUB1_BRANA	RuBisCO large subunit-binding protein subunit alpha, chloroplastic (60 kDa chaperonin subunit alpha) (CPN-60 alpha)		This protein binds RuBisCO small and large subunits and is implicated in the assembly of the enzyme oligomer.		chloroplast [GO:0009507]; ATP binding [GO:0005524]; ATP-dependent protein folding chaperone [GO:0140662]; protein refolding [GO:0042026]	GO:0005524; GO:0009507; GO:0042026; GO:0140662		Chaperonin (HSP60) family	9.28244	2.72861	4.98635	1.68827	2.40083	2.40626	53.2299	29.9746	33.7198
NbD010426	2580.63	-2.03788	Down	0.11825	-17.2336	1.49e-66	5.96e-64	Q9LEV3	CBSX3_ARATH	CBS domain-containing protein CBSX3, mitochondrial	CBSX3 At5g10860 T30N20.130			cytosol [GO:0005829]; mitochondrion [GO:0005739]; plasma membrane [GO:0005886]; cobalt ion binding [GO:0050897]; cell redox homeostasis [GO:0045454]	GO:0005739; GO:0005829; GO:0005886; GO:0045454; GO:0050897			281.622	289.833	216.406	416.248	411.868	386.641	132.816	119.709	111.947
NbD040607	7875.06	-3.43963	Down	0.20026	-17.1758	4.03e-66	1.6e-63	Q6H236	PEG3_BOVIN	Paternally-expressed gene 3 protein	PEG3	Induces apoptosis in cooperation with SIAH1A. Acts as a mediator between p53/TP53 and BAX in a neuronal death pathway that is activated by DNA damage. Acts synergistically with TRAF2 and inhibits TNF induced apoptosis through activation of NF-kappa-B (By similarity). {ECO:0000250}.		cytoplasm [GO:0005737]; nucleus [GO:0005634]; DNA-binding transcription factor activity, RNA polymerase II-specific [GO:0000981]; metal ion binding [GO:0046872]; RNA polymerase II cis-regulatory region sequence-specific DNA binding [GO:0000978]; apoptotic process [GO:0006915]; regulation of transcription by RNA polymerase II [GO:0006357]	GO:0000978; GO:0000981; GO:0005634; GO:0005737; GO:0006357; GO:0006915; GO:0046872	The SCAN domain enables PEG3 homo- or heterodimerization to control gene expression in a combinatorial fashion. {ECO:0000250}.	Krueppel C2H2-type zinc-finger protein family	41.1742	55.6329	24.8853	77.1911	64.4632	84.6331	6.66443	10.2678	8.42169
NbD006320	481.237	5.29013	Up	0.309469	17.0942	1.64e-65	6.42e-63	E7DN63	BAMS_SOLLC	Beta-amyrin synthase (EC 5.4.99.39) (Triterpenoid synthase 1) (SlTTS1)	TTS1	Oxidosqualene cyclase converting oxidosqualene into beta-amyrin, generating five rings and eight asymmetric centers in a single transformation. {ECO:0000269|PubMed:21059824}.		lipid droplet [GO:0005811]; beta-amyrin synthase activity [GO:0042300]; triterpenoid biosynthetic process [GO:0016104]	GO:0005811; GO:0016104; GO:0042300		Terpene cyclase/mutase family	13.3911	2.55445	18.3113	0.451389	0.982072	0.450489	34.5058	37.5229	19.7519
NbD053068	8630.24	-3.58342	Down	0.21048	-17.025	5.36e-65	2.08e-62	P08509	NIA2_TOBAC	Nitrate reductase [NADH] 2 (NR2) (EC 1.7.1.1)	NIA2	Nitrate reductase is a key enzyme involved in the first step of nitrate assimilation in plants, fungi and bacteria.		FAD binding [GO:0071949]; heme binding [GO:0020037]; molybdenum ion binding [GO:0030151]; molybdopterin cofactor binding [GO:0043546]; nitrate reductase (NADH) activity [GO:0009703]; nitrate reductase (NADPH) activity [GO:0050464]; nitrate assimilation [GO:0042128]; nitric oxide biosynthetic process [GO:0006809]	GO:0006809; GO:0009703; GO:0020037; GO:0030151; GO:0042128; GO:0043546; GO:0050464; GO:0071949		Nitrate reductase family	280.854	515.889	280.611	368.442	254.99	437.743	33.3148	42.5274	32.4796
NbD012678	795.038	-4.09464	Down	0.240712	-17.0105	6.87e-65	2.63e-62	F4JKK0	SUD1_ARATH	Probable E3 ubiquitin ligase SUD1 (EC 2.3.2.27) (Protein ECERIFERUM 9) (Protein SUPPRESSOR OF DRY2 DEFFECTS 1) (AtSUD1) (RING-type E3 ubiquitin transferase SUD1) (RING/U-box domain-containing protein)	SUD1 CER9 At4g34100 F28A23.140	Probable E3 ubiquitin ligase acting as a positive post-transcriptional regulator of 3-hydroxy-3-methylglutaryl-coenzyme A reductase activity. Might be involved in the quality control that degrades misfolded proteins (By similarity). {ECO:0000250, ECO:0000269|PubMed:22635115, ECO:0000269|PubMed:23404890}.	Protein modification; protein ubiquitination.	membrane [GO:0016020]; ubiquitin-protein transferase activity [GO:0004842]; zinc ion binding [GO:0008270]; cuticle development [GO:0042335]; cutin biosynthetic process [GO:0010143]; isoprenoid biosynthetic process [GO:0008299]; positive regulation of isopentenyl diphosphate biosynthetic process, mevalonate pathway [GO:1900486]; protein ubiquitination [GO:0016567]; response to water deprivation [G…	GO:0004842; GO:0008270; GO:0008299; GO:0009414; GO:0010025; GO:0010143; GO:0010345; GO:0016020; GO:0016567; GO:0042335; GO:1900486	The RING-CH-type zinc finger domain is required for E3 ligase activity. {ECO:0000255|PROSITE-ProRule:PRU00623}.		26.9157	29.4685	14.3714	134.258	142.017	130.067	5.98947	13.6241	8.79108
NbD049071	500.858	6.13335	Up	0.361297	16.9759	1.24e-64	4.7e-62	P85894	LTP1_MORNI	Non-specific lipid-transfer protein 1 (LTP 1) (allergen Mor n 3)		Plant non-specific lipid-transfer proteins transfer phospholipids as well as galactolipids across membranes. May play a role in wax or cutin deposition in the cell walls of expanding epidermal cells and certain secretory tissues (By similarity). {ECO:0000250|UniProtKB:P81402}.		lipid binding [GO:0008289]; lipid transport [GO:0006869]	GO:0006869; GO:0008289		Plant LTP family	27.7044	13.375	7.82304	1.55209	2.19595	3.13467	214.266	296.672	105.642
NbD039045	2075.75	-2.57543	Down	0.153303	-16.7995	2.46e-63	9.24e-61	Q87DH6	Y709_XYLFT	UPF0162 protein PD_0709	PD_0709						UPF0162 family	36.9654	36.3572	24.1598	175.486	152.517	144.338	33.6045	34.9603	28.9364
NbD020530	313.895	5.58121	Up	0.333542	16.7332	7.51e-63	2.79e-60	Q9SE45	ANXD3_ARATH	Annexin D3 (AnnAt3)	ANN3 ANNAT3 At2g38760 T6A23.4			plant-type vacuole [GO:0000325]; calcium ion binding [GO:0005509]; calcium-dependent phospholipid binding [GO:0005544]; response to cold [GO:0009409]; response to heat [GO:0009408]; response to salt stress [GO:0009651]; response to water deprivation [GO:0009414]	GO:0000325; GO:0005509; GO:0005544; GO:0009408; GO:0009409; GO:0009414; GO:0009651	A pair of annexin repeats may form one binding site for calcium and phospholipid.	Annexin (TC 1.A.31.1) family	43.8164	8.2386	11.195	0.624121	0.547355	1.11086	70.594	33.0814	35.9905
NbD027060	1277.01	-3.66286	Down	0.219155	-16.7136	1.04e-62	3.84e-60	Q42580	PER21_ARATH	Peroxidase 21 (Atperox P21) (EC 1.11.1.7) (ATP2a/ATP2b) (PRXR5)	PER21 P21 At2g37130 T2N18.11	Removal of H(2)O(2), oxidation of toxic reductants, biosynthesis and degradation of lignin, suberization, auxin catabolism, response to environmental stresses such as wounding, pathogen attack and oxidative stress. These functions might be dependent on each isozyme/isoform in each plant tissue.; Might function as heat shock-like defense protein. May be implicated in the systemic acquired resistan…		heme binding [GO:0020037]; lactoperoxidase activity [GO:0140825]; metal ion binding [GO:0046872]; defense response to fungus [GO:0050832]; hydrogen peroxide catabolic process [GO:0042744]; response to oxidative stress [GO:0006979]; rhythmic process [GO:0048511]	GO:0006979; GO:0020037; GO:0042744; GO:0046872; GO:0048511; GO:0050832; GO:0140825		Peroxidase family, Classical plant (class III) peroxidase subfamily	251.286	184.586	225.694	153.216	180.765	103.616	14.9255	12.5419	14.8166
NbD029385	1396.44	-2.20119	Down	0.132743	-16.5823	9.36e-62	3.4e-59	O49996	1433D_TOBAC	14-3-3-like protein D				cytoplasm [GO:0005737]; signal transduction [GO:0007165]	GO:0005737; GO:0007165		14-3-3 family	175.719	157.56	117.071	185.826	190.585	177.157	49.6007	47.205	50.4371
NbD035998	718	-2.80219	Down	0.170097	-16.4741	5.64e-61	2.03e-58	Q9FYB5	DNJ11_ARATH	Chaperone protein dnaJ 11, chloroplastic (AtDjC11) (AtJ11)	ATJ11 C11 J11 At4g36040 T19K4.170	Plays a continuous role in plant development probably in the structural organization of compartments. {ECO:0000250}.		chloroplast [GO:0009507]; chloroplast stroma [GO:0009570]; nucleus [GO:0005634]; plastid [GO:0009536]	GO:0005634; GO:0009507; GO:0009536; GO:0009570		DnaJ family, C/III subfamily	146.747	183.414	56.7293	158.318	162.52	146.7	31.604	21.6615	29.1272
NbD037394	2397.82	2.42588	Up	0.147313	16.4675	6.28e-61	2.24e-58	P20346	DF322_SOLTU	Defensin-like protein P322 (Probable protease inhibitor P322)				extracellular region [GO:0005576]; defense response [GO:0006952]; defense response to fungus [GO:0050832]; killing of cells of another organism [GO:0031640]	GO:0005576; GO:0006952; GO:0031640; GO:0050832		DEFL family, Protease inhibitor I18 (RTI/MTI-2) subfamily	520.976	269.031	278.681	201.388	192.555	179.808	1297.02	1413.81	1082.72
NbD020626	1313.16	2.00423	Up	0.121844	16.4492	8.49e-61	3e-58	P32826	SCP49_ARATH	Serine carboxypeptidase-like 49 (EC 3.4.16.-)	SCPL49 At3g10410 F13M14.32	Probable carboxypeptidase. {ECO:0000250}.		extracellular region [GO:0005576]; plant-type vacuole [GO:0000325]; vacuole [GO:0005773]; serine-type carboxypeptidase activity [GO:0004185]; proteolysis [GO:0006508]	GO:0000325; GO:0004185; GO:0005576; GO:0005773; GO:0006508		Peptidase S10 family	51.7107	42.1272	58.5109	18.8656	22.178	21.3644	112.729	94.7446	100.57
NbD002260	586.457	-3.21148	Down	0.195293	-16.4444	9.2e-61	3.22e-58	Q0CSG1	UTP10_ASPTN	U3 small nucleolar RNA-associated protein 10	utp10 ATEG_03373	Involved in nucleolar processing of pre-18S ribosomal RNA. Involved in ribosome biosynthesis (By similarity). {ECO:0000250|UniProtKB:P42945}.		membrane [GO:0016020]; nucleolus [GO:0005730]; ribonucleoprotein complex [GO:1990904]; rRNA processing [GO:0006364]	GO:0005730; GO:0006364; GO:0016020; GO:1990904		HEATR1/UTP10 family	253.122	181.329	123.512	203.052	199.963	263.087	37.3761	26.3761	25.164
NbD045903	1257.35	-3.11865	Down	0.189716	-16.4385	1.01e-60	3.51e-58	O81815	MO1_ARATH	Monooxygenase 1 (AtMO1) (EC 1.14.13.-)	MO1 At4g15760 dl3920c FCAALL.376			endoplasmic reticulum [GO:0005783]; FAD binding [GO:0071949]; monooxygenase activity [GO:0004497]; response to fungus [GO:0009620]	GO:0004497; GO:0005783; GO:0009620; GO:0071949		3-hydroxybenzoate 6-hydroxylase family	176.493	130.331	62.2772	118.734	111.13	112.552	12.4061	18.1781	17.1421
NbD028017	336.527	-4.76621	Down	0.291102	-16.373	2.98e-60	1.02e-57	Q9FYB5	DNJ11_ARATH	Chaperone protein dnaJ 11, chloroplastic (AtDjC11) (AtJ11)	ATJ11 C11 J11 At4g36040 T19K4.170	Plays a continuous role in plant development probably in the structural organization of compartments. {ECO:0000250}.		chloroplast [GO:0009507]; chloroplast stroma [GO:0009570]; nucleus [GO:0005634]; plastid [GO:0009536]	GO:0005634; GO:0009507; GO:0009536; GO:0009570		DnaJ family, C/III subfamily	13.6152	5.91582	2.70061	76.8287	83.7972	92.6101	2.29331	2.76874	5.58609
NbD053184	888.032	2.36241	Up	0.144702	16.3261	6.44e-60	2.19e-57	P92980	APR3_ARATH	5'-adenylylsulfate reductase 3, chloroplastic (EC 1.8.4.9) (3'-phosphoadenosine-5'-phosphosulfate reductase homolog 26) (PAPS reductase homolog 26) (Prh-26) (Adenosine 5'-phosphosulfate 5'-adenylylsulfate sulfotransferase 3) (APS sulfotransferase 3) (Thioredoxin-independent APS reductase 3)	APR3 PRH26 At4g21990 F1N20.90	Reduces sulfate for Cys biosynthesis. Substrate preference is adenosine-5'-phosphosulfate (APS) >> 3'-phosphoadenosine-5'-phosphosulfate (PAPS). Uses glutathione or DTT as source of protons.		chloroplast [GO:0009507]; 4 iron, 4 sulfur cluster binding [GO:0051539]; adenylyl-sulfate reductase (glutathione) activity [GO:0033741]; adenylyl-sulfate reductase activity [GO:0009973]; metal ion binding [GO:0046872]; phosphoadenylyl-sulfate reductase (thioredoxin) activity [GO:0004604]; cysteine biosynthetic process [GO:0019344]; sulfate assimilation [GO:0000103]; sulfate assimilation, phosphoa…	GO:0000103; GO:0004604; GO:0009507; GO:0009973; GO:0019344; GO:0019379; GO:0033741; GO:0046872; GO:0051539	The C-terminal domain may function as glutaredoxin and mediates the interaction of the enzyme with glutathione (GSH). Active in GSH-dependent reduction of hydroxyethyldisulfide, cystine, dehydroascorbate, insulin disulfides and ribonucleotide reductase (By similarity). {ECO:0000250}.	APS reductase family	229.835	290.053	240.453	13.3263	12.8726	11.7485	86.3913	71.6972	82.252
NbD043568	401.717	-5.52009	Down	0.339789	-16.2456	2.4e-59	8.07e-57	Q93ZQ5	SPXM3_ARATH	SPX domain-containing membrane protein At4g22990	At4g22990 F7H19.170			plant-type vacuole membrane [GO:0009705]; transmembrane transporter activity [GO:0022857]; transmembrane phosphate ion transport from cytosol to vacuole [GO:1905011]	GO:0009705; GO:0022857; GO:1905011		Major facilitator superfamily	60.0117	61.2469	21.6049	24.2025	27.2294	15.9043	0.568842	0.637372	0.541249
NbD007150	2032.28	-2.55836	Down	0.157514	-16.2421	2.54e-59	8.47e-57	Q93YS4	AB22G_ARATH	ABC transporter G family member 22 (ABC transporter ABCG.22) (AtABCG22) (White-brown complex homolog protein 23) (AtWBC23)	ABCG22 WBC23 At5g06530 F15M7.6			membrane [GO:0016020]; ABC-type transporter activity [GO:0140359]; ATP binding [GO:0005524]; ATP hydrolysis activity [GO:0016887]; response to water deprivation [GO:0009414]; transpiration [GO:0010148]	GO:0005524; GO:0009414; GO:0010148; GO:0016020; GO:0016887; GO:0140359		ABC transporter superfamily, ABCG family, Eye pigment precursor importer (TC 3.A.1.204) subfamily	268.78	257.044	180.869	96.8886	100.538	84.0893	25.0255	18.2512	16.0882
NbD039200	786.456	-2.93227	Down	0.180677	-16.2294	3.13e-59	1.03e-56	Q9LMI0	TPS7_ARATH	Probable alpha,alpha-trehalose-phosphate synthase [UDP-forming] 7 (EC 2.4.1.15) (Trehalose-6-phosphate synthase 7) (AtTPS7)	TPS7 TPSA At1g06410 T2D23.11			glycosyltransferase activity [GO:0016757]; trehalose biosynthetic process [GO:0005992]	GO:0005992; GO:0016757		Glycosyltransferase 20 family; Trehalose phosphatase family	25.3024	19.347	21.3949	30.966	31.3342	35.7859	4.85881	6.32914	4.46229
NbD053052	441.997	3.40489	Up	0.210166	16.2009	4.97e-59	1.62e-56	P29162	ASOL_TOBAC	L-ascorbate oxidase homolog (EC 1.10.3.-) (Pollen-specific protein NTP303)		Probable oxidoreductase that may be involved in pollen tube growth. {ECO:0000269|PubMed:1600146}.		extracellular region [GO:0005576]; copper ion binding [GO:0005507]; oxidoreductase activity [GO:0016491]	GO:0005507; GO:0005576; GO:0016491		Multicopper oxidase family	4.83077	2.06316	9.80788	2.09267	3.73741	2.65221	40.6072	37.9923	32.1427
NbD020396	237.076	3.71686	Up	0.23057	16.1203	1.84e-58	5.95e-56	Q9SYG9	CCX4_ARATH	Cation/calcium exchanger 4 (AtCCX4) (Protein CATION CALCIUM EXCHANGER 4) (Protein CATION EXCHANGER 10)	CCX4 CAX10 At1g54115 F15I1.21	Membrane-localized H(+)-dependent K(+) and Na(+) transporter. {ECO:0000250, ECO:0000269|PubMed:18775974}.		membrane [GO:0016020]; antiporter activity [GO:0015297]; leaf senescence [GO:0010150]; monoatomic cation transport [GO:0006812]; potassium ion transport [GO:0006813]; sodium ion transport [GO:0006814]	GO:0006812; GO:0006813; GO:0006814; GO:0010150; GO:0015297; GO:0016020		Ca(2+):cation antiporter (CaCA) (TC 2.A.19) family, Cation/calcium exchanger (CCX) subfamily	4.48715	4.13515	3.67268	0.998753	0.878142	1.24244	17.6749	14.8043	18.2979
NbD035170	381.037	4.45366	Up	0.27692	16.0828	3.37e-58	1.08e-55	P11432	ELI_PEA	Early light-induced protein, chloroplastic (ELIP)		Probably involved in the integration of pigments into the mature pigment-protein complexes.		chloroplast membrane [GO:0031969]	GO:0031969		ELIP/psbS family	48.7882	39.2516	30.9359	3.42308	3.2357	3.35141	141.895	70.3945	65.1446
NbD046498	1162.32	-3.32572	Down	0.207609	-16.0192	9.39e-58	2.99e-55	Q9ZWM9	RAV1_ARATH	AP2/ERF and B3 domain-containing transcription factor RAV1 (Ethylene-responsive transcription factor RAV1) (Protein RELATED TO ABI3/VP1 1)	RAV1 At1g13260 T6J4.2	Binds specifically to bipartite recognition sequences composed of two unrelated motifs, 5'-CAACA-3' and 5'-CACCTG-3'. May function as negative regulator of plant growth and development. {ECO:0000269|PubMed:15040885, ECO:0000269|PubMed:9862967}.		nucleus [GO:0005634]; DNA binding [GO:0003677]; DNA-binding transcription factor activity [GO:0003700]; transcription cis-regulatory region binding [GO:0000976]; cellular response to hypoxia [GO:0071456]; ethylene-activated signaling pathway [GO:0009873]; lateral root development [GO:0048527]; leaf development [GO:0048366]; negative regulation of DNA-templated transcription [GO:0045892]; negative…	GO:0000976; GO:0003677; GO:0003700; GO:0005634; GO:0009741; GO:0009873; GO:0009910; GO:0045892; GO:0048366; GO:0048527; GO:0071456	Contains two distinct DNA-binding domains. One is located in the N-terminal region and binds to the 5'-CAACA-3' motif. The second is located in the C-terminal region and binds to the 5'-CACCTG-3' motif.	AP2/ERF transcription factor family, RAV subfamily	87.172	96.9044	58.1737	116.494	130.992	103.899	10.4245	16.1387	15.6671
NbD021077	182.892	4.32184	Up	0.270909	15.9531	2.71e-57	8.54e-55	P47926	RSI1_SOLLC	Protein RSI-1 (TR132)	RSI-1			extracellular region [GO:0005576]	GO:0005576		GASA family	52.6012	21.1777	28.2222	3.12652	4.69063	2.8821	86.6793	94.2775	84.0147
NbD027643	2323.45	-3.11664	Down	0.195475	-15.944	3.14e-57	9.8e-55	P19954	PRSP1_SPIOL	Ribosome-binding factor PSRP1, chloroplastic (30S ribosomal protein 1) (CS-S5) (CS5) (Plastid-specific 30S ribosomal protein 1) (PSrp-1) (Ribosomal protein 1) (S22) (Translation factor pY)	PSRP1 RPS22 RPS30 SOVF_177810	Ribosome-binding factor involved in light- and temperature-dependent control of protein synthesis. Interacts with 16S sRNA nucleotides at the A-site and P-site, where it protects the decoding center and inhibits translation by preventing tRNA binding. Stabilizes 70S ribosomes against dissociation. May be recycled by the combined action of ribosome-recycling factor (RRF) and EF-G. {ECO:0000269|Pub…		chloroplast stroma [GO:0009570]; cytosolic small ribosomal subunit [GO:0022627]; ribosomal small subunit binding [GO:0043024]; rRNA binding [GO:0019843]; negative regulation of translational elongation [GO:0045900]; primary metabolic process [GO:0044238]	GO:0009570; GO:0019843; GO:0022627; GO:0043024; GO:0044238; GO:0045900		HPF/YfiA ribosome-associated protein family, Long plastid HPF subfamily	103.598	129.172	85.713	284.561	233.593	305.45	30.6281	43.0672	41.5145
NbD052108	3183.19	-2.23308	Down	0.140214	-15.9263	4.16e-57	1.29e-54	Q9FLW9	PKP2_ARATH	Plastidial pyruvate kinase 2 (PKp2) (EC 2.7.1.40) (Plastidial pyruvate kinase 1) (PKP1) (Pyruvate kinase III) (Pyruvate kinase isozyme B1, chloroplastic) (PKP-BETA1) (Plastidic pyruvate kinase beta subunit 1)	PKP2 PKP1 At5g52920 MXC20.15	Required for plastidial pyruvate kinase activity. Involved in seed oil accumulation, embryo development and seed storage compounds mobilization upon germination. {ECO:0000269|PubMed:17557808, ECO:0000269|PubMed:17892448, ECO:0000269|PubMed:17965177}.	Carbohydrate degradation; glycolysis; pyruvate from D-glyceraldehyde 3-phosphate: step 5/5.	chloroplast [GO:0009507]; chloroplast stroma [GO:0009570]; mitochondrion [GO:0005739]; ATP binding [GO:0005524]; kinase activity [GO:0016301]; magnesium ion binding [GO:0000287]; potassium ion binding [GO:0030955]; pyruvate kinase activity [GO:0004743]; fatty acid biosynthetic process [GO:0006633]; lipid metabolic process [GO:0006629]; phosphorylation [GO:0016310]; seed development [GO:0048316]; …	GO:0000287; GO:0004743; GO:0005524; GO:0005739; GO:0006629; GO:0006633; GO:0009507; GO:0009570; GO:0010431; GO:0016301; GO:0016310; GO:0030955; GO:0048316		Pyruvate kinase family	87.1662	101.504	60.192	195.951	175.524	173.773	45.7511	48.2953	48.0149
NbD014849	774.125	-4.15173	Down	0.260912	-15.9124	5.2e-57	1.6e-54	P24805	TSJT1_TOBAC	Stem-specific protein TSJT1	TSJT1							44.8785	53.3976	33.0988	116.765	110.405	118.112	4.53239	11.7629	6.92791
NbD018535	23420.6	1.63934	Up	0.103034	15.9107	5.34e-57	1.62e-54	Q40396	MT2_NICGU	Metallothionein-like protein type 2		Metallothioneins have a high content of cysteine residues that bind various heavy metals.		metal ion binding [GO:0046872]	GO:0046872		Metallothionein superfamily, Type 15 family	9779.12	6267.87	5520.55	2545.19	2901.07	2942.06	12198.1	9980.09	10021.6
NbD052526	4373.54	-2.66252	Down	0.167833	-15.8641	1.12e-56	3.39e-54	O04979	LONP2_SPIOL	Lon protease homolog 2, peroxisomal (EC 3.4.21.53)		ATP-dependent serine protease that mediates the selective degradation of misfolded and unassembled polypeptides in the peroxisomal matrix. Necessary for type 2 peroxisome targeting signal (PTS2)-containing protein processing and facilitates peroxisome matrix protein import. {ECO:0000255|HAMAP-Rule:MF_03121}.		peroxisomal matrix [GO:0005782]; ATP binding [GO:0005524]; ATP hydrolysis activity [GO:0016887]; ATP-dependent peptidase activity [GO:0004176]; serine-type endopeptidase activity [GO:0004252]; protein import into peroxisome matrix [GO:0016558]; protein processing [GO:0016485]; protein quality control for misfolded or incompletely synthesized proteins [GO:0006515]	GO:0004176; GO:0004252; GO:0005524; GO:0005782; GO:0006515; GO:0016485; GO:0016558; GO:0016887		Peptidase S16 family	92.4203	108.293	89.09	175.496	149.556	187.25	32.0448	39.0237	28.1285
NbD000634	146.567	4.83609	Up	0.305641	15.8228	2.17e-56	6.48e-54	P24396	PLY18_SOLLC	Probable pectate lyase P18 (EC 4.2.2.2) (Style development-specific protein 9612)	9612	May have a role in the development of the transmitting tissue of the style and/or in the events related to pollination such as some aspect in the facilitation of compatible pollen tube growth.	Glycan metabolism; pectin degradation; 2-dehydro-3-deoxy-D-gluconate from pectin: step 2/5.	extracellular region [GO:0005576]; metal ion binding [GO:0046872]; pectate lyase activity [GO:0030570]; pectin catabolic process [GO:0045490]	GO:0005576; GO:0030570; GO:0045490; GO:0046872		Polysaccharide lyase 1 family	1.21286	0.61206	0.157088	0.451	0.497749	0.48233	19.8664	17.4355	14.5592
NbD003460	1383.94	-4.36391	Down	0.276061	-15.8078	2.75e-56	8.15e-54	Q9SND9	Y3028_ARATH	Uncharacterized acetyltransferase At3g50280 (EC 2.3.1.-)	At3g50280 F11C1.120			acyltransferase activity [GO:0016746]	GO:0016746		Plant acyltransferase family	80.0315	58.4935	61.5147	100.939	153.897	87.5377	6.75403	9.4809	4.1055
NbD009406	747.504	-3.14493	Down	0.1991	-15.7957	3.33e-56	9.8e-54	Q92831	KAT2B_HUMAN	Histone acetyltransferase KAT2B (EC 2.3.1.48) (Histone acetyltransferase PCAF) (Histone acetylase PCAF) (Lysine acetyltransferase 2B) (P300/CBP-associated factor) (P/CAF) (Spermidine acetyltransferase KAT2B) (EC 2.3.1.57)	KAT2B PCAF	Functions as a histone acetyltransferase (HAT) to promote transcriptional activation (PubMed:8945521). Has significant histone acetyltransferase activity with core histones (H3 and H4), and also with nucleosome core particles (PubMed:8945521). Also acetylates non-histone proteins, such as ACLY, MAPRE1/EB1, PLK4, RRP9/U3-55K and TBX5 (PubMed:9707565, PubMed:10675335, PubMed:23001180, PubMed:277963…		A band [GO:0031672]; actomyosin [GO:0042641]; ATAC complex [GO:0140672]; centrosome [GO:0005813]; cytosol [GO:0005829]; I band [GO:0031674]; kinetochore [GO:0000776]; mitotic spindle [GO:0072686]; nucleoplasm [GO:0005654]; nucleus [GO:0005634]; protein-containing complex [GO:0032991]; SAGA complex [GO:0000124]; acetyltransferase activity [GO:0016407]; chromatin binding [GO:0003682]; cyclin-depend…	GO:0000122; GO:0000124; GO:0000432; GO:0000776; GO:0000977; GO:0003682; GO:0003712; GO:0003713; GO:0004145; GO:0004402; GO:0004468; GO:0004861; GO:0005634; GO:0005654; GO:0005813; GO:0005829; GO:0006094; GO:0006282; GO:0006338; GO:0006355; GO:0006357; GO:0006473; GO:0007049; GO:0007507; GO:0007613; GO:0008285; GO:0010484; GO:0010835; GO:0010976; GO:0016407; GO:0018076; GO:0018393; GO:0018394; GO:…	(Microbial infection) The bromodomain mediates binding to HIV-1 Tat. {ECO:0000269|PubMed:11931765}.	Acetyltransferase family, GCN5 subfamily	109.554	160.518	53.2546	69.1283	60.8245	56.7613	7.01212	9.90774	8.69083
NbD031637	543.184	-2.78143	Down	0.176249	-15.7813	4.19e-56	1.22e-53	P29000	INVA_SOLLC	Acid beta-fructofuranosidase (EC 3.2.1.26) (Acid invertase) (AI) (Acid sucrose hydrolase) (Vacuolar invertase)	TIV1 AIV-1		Glycan biosynthesis; sucrose metabolism.	membrane [GO:0016020]; vacuolar lumen [GO:0005775]; beta-fructofuranosidase activity [GO:0004564]; sucrose metabolic process [GO:0005985]	GO:0004564; GO:0005775; GO:0005985; GO:0016020		Glycosyl hydrolase 32 family	31.2943	18.2916	30.2256	28.1525	33.3927	27.3459	6.17656	4.62709	5.10324
NbD010604	918.168	-2.41698	Down	0.153594	-15.7362	8.55e-56	2.47e-53	Q9FYB5	DNJ11_ARATH	Chaperone protein dnaJ 11, chloroplastic (AtDjC11) (AtJ11)	ATJ11 C11 J11 At4g36040 T19K4.170	Plays a continuous role in plant development probably in the structural organization of compartments. {ECO:0000250}.		chloroplast [GO:0009507]; chloroplast stroma [GO:0009570]; nucleus [GO:0005634]; plastid [GO:0009536]	GO:0005634; GO:0009507; GO:0009536; GO:0009570		DnaJ family, C/III subfamily	108.316	107.269	63.8221	187.439	200.277	192.099	41.1493	49.3389	41.8629
NbD049132	1720.07	-2.25808	Down	0.143526	-15.7329	9e-56	2.58e-53	Q6DCD1	FGGY_XENLA	FGGY carbohydrate kinase domain-containing protein (EC 2.7.1.-)	fggy			kinase activity [GO:0016301]; phosphotransferase activity, alcohol group as acceptor [GO:0016773]; carbohydrate metabolic process [GO:0005975]; phosphorylation [GO:0016310]	GO:0005975; GO:0016301; GO:0016310; GO:0016773		FGGY kinase family	121.123	176.969	87.8573	100.501	83.6429	87.75	25.3897	22.3124	22.3887
NbD003710	2137.41	-2.40949	Down	0.153557	-15.6912	1.74e-55	4.95e-53	Q84WV8	NPRT2_ARATH	Nicotinate phosphoribosyltransferase 2 (EC 6.3.4.21)	NAPRT2 At2g23420 F26B6.7	Catalyzes the first step in the biosynthesis of NAD from nicotinic acid, the ATP-dependent synthesis of beta-nicotinate D-ribonucleotide from nicotinate and 5-phospho-D-ribose 1-phosphate. Helps prevent cellular oxidative stress via its role in NAD biosynthesis. {ECO:0000250|UniProtKB:Q6XQN6}.	Cofactor biosynthesis; NAD(+) biosynthesis; nicotinate D-ribonucleotide from nicotinate: step 1/1. {ECO:0000250|UniProtKB:Q6XQN6}.	glycosyltransferase activity [GO:0016757]; metal ion binding [GO:0046872]; nicotinate phosphoribosyltransferase activity [GO:0004516]; NAD biosynthetic process [GO:0009435]	GO:0004516; GO:0009435; GO:0016757; GO:0046872		NAPRTase family	45.0596	67.9446	56.5431	140.368	112.535	129.819	32.9396	25.4242	30.4638
NbD034076	443.102	-4.48066	Down	0.285717	-15.6822	2e-55	5.66e-53	Q92831	KAT2B_HUMAN	Histone acetyltransferase KAT2B (EC 2.3.1.48) (Histone acetyltransferase PCAF) (Histone acetylase PCAF) (Lysine acetyltransferase 2B) (P300/CBP-associated factor) (P/CAF) (Spermidine acetyltransferase KAT2B) (EC 2.3.1.57)	KAT2B PCAF	Functions as a histone acetyltransferase (HAT) to promote transcriptional activation (PubMed:8945521). Has significant histone acetyltransferase activity with core histones (H3 and H4), and also with nucleosome core particles (PubMed:8945521). Also acetylates non-histone proteins, such as ACLY, MAPRE1/EB1, PLK4, RRP9/U3-55K and TBX5 (PubMed:9707565, PubMed:10675335, PubMed:23001180, PubMed:277963…		A band [GO:0031672]; actomyosin [GO:0042641]; ATAC complex [GO:0140672]; centrosome [GO:0005813]; cytosol [GO:0005829]; I band [GO:0031674]; kinetochore [GO:0000776]; mitotic spindle [GO:0072686]; nucleoplasm [GO:0005654]; nucleus [GO:0005634]; protein-containing complex [GO:0032991]; SAGA complex [GO:0000124]; acetyltransferase activity [GO:0016407]; chromatin binding [GO:0003682]; cyclin-depend…	GO:0000122; GO:0000124; GO:0000432; GO:0000776; GO:0000977; GO:0003682; GO:0003712; GO:0003713; GO:0004145; GO:0004402; GO:0004468; GO:0004861; GO:0005634; GO:0005654; GO:0005813; GO:0005829; GO:0006094; GO:0006282; GO:0006338; GO:0006355; GO:0006357; GO:0006473; GO:0007049; GO:0007507; GO:0007613; GO:0008285; GO:0010484; GO:0010835; GO:0010976; GO:0016407; GO:0018076; GO:0018393; GO:0018394; GO:…	(Microbial infection) The bromodomain mediates binding to HIV-1 Tat. {ECO:0000269|PubMed:11931765}.	Acetyltransferase family, GCN5 subfamily	86.1233	109.893	33.758	43.9363	33.1508	40.7162	1.58551	3.33899	1.42888
NbD016750	2358.58	-2.68991	Down	0.171853	-15.6524	3.2e-55	8.96e-53	Q66GR3	BH130_ARATH	Transcription factor bHLH130 (Basic helix-loop-helix protein 130) (AtbHLH130) (bHLH 130) (Transcription factor EN 69) (bHLH transcription factor bHLH130)	BHLH130 EN69 At2g42280 T24P15.19			cytoplasm [GO:0005737]; nucleus [GO:0005634]; cis-regulatory region sequence-specific DNA binding [GO:0000987]; DNA-binding transcription factor activity [GO:0003700]; protein dimerization activity [GO:0046983]; cellular response to nitrogen levels [GO:0043562]; photoperiodism, flowering [GO:0048573]; regulation of DNA-templated transcription [GO:0006355]; regulation of gene expression [GO:001046…	GO:0000987; GO:0003700; GO:0005634; GO:0005737; GO:0006355; GO:0006808; GO:0010468; GO:0043562; GO:0046983; GO:0048573; GO:2000028			210.414	197.968	133.892	214.513	199.421	217.683	33.3426	40.4365	45.1677
NbD045152	391.718	-3.29672	Down	0.210972	-15.6263	4.82e-55	1.34e-52	Q6GIN8	SECA1_STAAR	Protein translocase subunit SecA 1 (EC 7.4.2.8)	secA1 SAR0807	Part of the Sec protein translocase complex. Interacts with the SecYEG preprotein conducting channel. Has a central role in coupling the hydrolysis of ATP to the transfer of proteins into and across the cell membrane, serving as an ATP-driven molecular motor driving the stepwise translocation of polypeptide chains across the membrane. {ECO:0000255|HAMAP-Rule:MF_01382}.		cytoplasm [GO:0005737]; plasma membrane [GO:0005886]; ATP binding [GO:0005524]; metal ion binding [GO:0046872]; protein-exporting ATPase activity [GO:0008564]; intracellular protein transmembrane transport [GO:0065002]; protein import [GO:0017038]; protein targeting [GO:0006605]	GO:0005524; GO:0005737; GO:0005886; GO:0006605; GO:0008564; GO:0017038; GO:0046872; GO:0065002		SecA family	93.6952	59.2524	54.3423	105.708	112.694	96.8847	16.0459	9.38976	13.7138
NbD046381	589.35	-3.18578	Down	0.204138	-15.606	6.63e-55	1.83e-52	Q9LVB9	OXS3_ARATH	Protein OXIDATIVE STRESS 3 (AtOXS3)	OXS3 At5g56550 MKN22.7	Promotes the tolerance to a range of metals, including cadmium (Cd), arsenic (As) and copper (Cu) and to oxidizing chemicals (e.g. diamide and tert-butyl hydroperoxide (t-BOOH)) (PubMed:18980652). May act as a chromatin remodeling factor for stress responses (PubMed:18980652). Negative regulator of flowering, especially during drought stress, probably to prevent precocious flower development and …		nuclear speck [GO:0016607]; nucleus [GO:0005634]; regulation of photoperiodism, flowering [GO:2000028]; regulation of response to water deprivation [GO:2000070]; response to cadmium ion [GO:0046686]; response to copper ion [GO:0046688]; response to far red light [GO:0010218]; response to light stimulus [GO:0009416]; response to oxidative stress [GO:0006979]; response to red light [GO:0010114]; re…	GO:0005634; GO:0006979; GO:0009416; GO:0009611; GO:0010043; GO:0010114; GO:0010218; GO:0016607; GO:0046686; GO:0046688; GO:2000028; GO:2000070			89.6902	57.489	53.7152	127.209	131.121	142.663	14.7736	15.5974	22.5592
NbD012155	151.207	4.52129	Up	0.290079	15.5864	9.01e-55	2.46e-52	Q9ZVJ6	ANXD4_ARATH	Annexin D4 (AnnAt4)	ANN4 ANNAT4 At2g38750 T6A23.5	May be involved in osmotic stress and abscisic acid signaling in a calcium-dependent manner. {ECO:0000269|PubMed:15161963}.		Golgi apparatus [GO:0005794]; plasmodesma [GO:0009506]; calcium ion binding [GO:0005509]; calcium-dependent phospholipid binding [GO:0005544]; mRNA binding [GO:0003729]; response to abscisic acid [GO:0009737]; response to cold [GO:0009409]; response to heat [GO:0009408]; response to osmotic stress [GO:0006970]; response to salt stress [GO:0009651]; response to water deprivation [GO:0009414]	GO:0003729; GO:0005509; GO:0005544; GO:0005794; GO:0006970; GO:0009408; GO:0009409; GO:0009414; GO:0009506; GO:0009651; GO:0009737	A pair of annexin repeats may form one binding site for calcium and phospholipid.	Annexin (TC 1.A.31.1) family	13.387	1.17785	3.98983	0.505137	0.932225	0.921301	26.0852	21.2763	21.2223
NbD010992	1127.39	-3.25218	Down	0.208754	-15.579	1.01e-54	2.75e-52	Q9LVB9	OXS3_ARATH	Protein OXIDATIVE STRESS 3 (AtOXS3)	OXS3 At5g56550 MKN22.7	Promotes the tolerance to a range of metals, including cadmium (Cd), arsenic (As) and copper (Cu) and to oxidizing chemicals (e.g. diamide and tert-butyl hydroperoxide (t-BOOH)) (PubMed:18980652). May act as a chromatin remodeling factor for stress responses (PubMed:18980652). Negative regulator of flowering, especially during drought stress, probably to prevent precocious flower development and …		nuclear speck [GO:0016607]; nucleus [GO:0005634]; regulation of photoperiodism, flowering [GO:2000028]; regulation of response to water deprivation [GO:2000070]; response to cadmium ion [GO:0046686]; response to copper ion [GO:0046688]; response to far red light [GO:0010218]; response to light stimulus [GO:0009416]; response to oxidative stress [GO:0006979]; response to red light [GO:0010114]; re…	GO:0005634; GO:0006979; GO:0009416; GO:0009611; GO:0010043; GO:0010114; GO:0010218; GO:0016607; GO:0046686; GO:0046688; GO:2000028; GO:2000070			199.384	125.348	92.4867	220.152	211.489	230.481	21.4217	26.2259	36.0837
NbD036275	159.319	5.16598	Up	0.332113	15.5549	1.47e-54	3.97e-52	P37123	C77A1_SOLME	Cytochrome P450 77A1 (EC 1.14.-.-) (CYPLXXVIIA1) (Cytochrome P-450EG6)	CYP77A1 CYPEG6			heme binding [GO:0020037]; iron ion binding [GO:0005506]; monooxygenase activity [GO:0004497]; oxidoreductase activity, acting on paired donors, with incorporation or reduction of molecular oxygen [GO:0016705]	GO:0004497; GO:0005506; GO:0016705; GO:0020037		Cytochrome P450 family	0.963376	1.94479	1.82808	0.391806	0.358105	0.262957	13.2256	15.4792	16.5633
NbD032608	470.722	-3.93111	Down	0.25328	-15.5208	2.51e-54	6.71e-52	O22932	CIPKB_ARATH	CBL-interacting serine/threonine-protein kinase 11 (EC 2.7.11.1) (SNF1-related kinase 3.22) (SOS2-like protein kinase PKS5) (SOS3-interacting protein 4)	CIPK11 PKS5 SIP4 SnRK3.22 At2g30360 T9D9.17	CIPK serine-threonine protein kinases interact with CBL proteins. Binding of a CBL protein to the regulatory NAF domain of CIPK protein lead to the activation of the kinase in a calcium-dependent manner. Acts as a negative regulator of the plasma membrane proton pump AHA2 by preventing its interaction with 14-3-3 protein. {ECO:0000269|PubMed:17483306}.		ATP binding [GO:0005524]; protein kinase activity [GO:0004672]; protein serine kinase activity [GO:0106310]; protein serine/threonine kinase activity [GO:0004674]; protein phosphorylation [GO:0006468]; response to calcium ion [GO:0051592]; response to pH [GO:0009268]; signal transduction [GO:0007165]	GO:0004672; GO:0004674; GO:0005524; GO:0006468; GO:0007165; GO:0009268; GO:0051592; GO:0106310	The activation loop within the kinase domain is the target of phosphorylation/activation by upstream protein kinases. The PPI motif mediates the interaction with the ABI (abscisic acid-insensitive) phosphatases (By similarity). {ECO:0000250}.	Protein kinase superfamily, CAMK Ser/Thr protein kinase family, SNF1 subfamily	21.3554	11.2657	10.6888	34.6991	51.5253	34.7067	3.42864	2.25545	3.81216
NbD048952	1673.94	2.42065	Up	0.156069	15.5101	2.97e-54	7.87e-52	O82089	CCH_ARATH	Copper transport protein CCH (Copper chaperone CCH)	CCH At3g56240 F18O21.200	Involved in copper homeostasis. Can complement the yeast mutants atx1 and sod1. {ECO:0000269|PubMed:11439106, ECO:0000269|PubMed:9701579}.		chloroplast [GO:0009507]; cytosol [GO:0005829]; copper chaperone activity [GO:0016531]; metal ion binding [GO:0046872]; protein domain specific binding [GO:0019904]; copper ion transport [GO:0006825]; intracellular copper ion homeostasis [GO:0006878]; response to cadmium ion [GO:0046686]	GO:0005829; GO:0006825; GO:0006878; GO:0009507; GO:0016531; GO:0019904; GO:0046686; GO:0046872		ATX1 family	286.411	331.729	408.9	100.378	88.3389	80.0129	591.269	637.434	540.902
NbD048921	1864.5	-2.14332	Down	0.138481	-15.4774	4.93e-54	1.3e-51	O80582	FBK46_ARATH	F-box/kelch-repeat protein At2g44130	At2g44130 F6E13.26			cytosol [GO:0005829]; negative regulation of cytokinin-activated signaling pathway [GO:0080037]; regulation of phenylpropanoid metabolic process [GO:2000762]	GO:0005829; GO:0080037; GO:2000762			103.252	72.9552	43.9126	169.005	191.283	170.231	49.2903	53.9444	44.0385
NbD022661	2195.28	-3.03211	Down	0.196247	-15.4505	7.49e-54	1.96e-51	Q9ZWM9	RAV1_ARATH	AP2/ERF and B3 domain-containing transcription factor RAV1 (Ethylene-responsive transcription factor RAV1) (Protein RELATED TO ABI3/VP1 1)	RAV1 At1g13260 T6J4.2	Binds specifically to bipartite recognition sequences composed of two unrelated motifs, 5'-CAACA-3' and 5'-CACCTG-3'. May function as negative regulator of plant growth and development. {ECO:0000269|PubMed:15040885, ECO:0000269|PubMed:9862967}.		nucleus [GO:0005634]; DNA binding [GO:0003677]; DNA-binding transcription factor activity [GO:0003700]; transcription cis-regulatory region binding [GO:0000976]; cellular response to hypoxia [GO:0071456]; ethylene-activated signaling pathway [GO:0009873]; lateral root development [GO:0048527]; leaf development [GO:0048366]; negative regulation of DNA-templated transcription [GO:0045892]; negative…	GO:0000976; GO:0003677; GO:0003700; GO:0005634; GO:0009741; GO:0009873; GO:0009910; GO:0045892; GO:0048366; GO:0048527; GO:0071456	Contains two distinct DNA-binding domains. One is located in the N-terminal region and binds to the 5'-CAACA-3' motif. The second is located in the C-terminal region and binds to the 5'-CACCTG-3' motif.	AP2/ERF transcription factor family, RAV subfamily	39.9083	38.8765	66.2068	215.508	192.855	200.766	23.9685	37.771	28.7591
NbD014433	1399.41	-1.8867	Down	0.122386	-15.4159	1.28e-53	3.32e-51	Q307Y9	METK1_SOLTU	S-adenosylmethionine synthase 1 (AdoMet synthase 1) (EC 2.5.1.6) (Methionine adenosyltransferase 1) (MAT 1)	METK1	Catalyzes the formation of S-adenosylmethionine from methionine and ATP. The reaction comprises two steps that are both catalyzed by the same enzyme: formation of S-adenosylmethionine (AdoMet) and triphosphate, and subsequent hydrolysis of the triphosphate. {ECO:0000250|UniProtKB:Q96551}.	Amino-acid biosynthesis; S-adenosyl-L-methionine biosynthesis; S-adenosyl-L-methionine from L-methionine: step 1/1. {ECO:0000250|UniProtKB:Q96551}.	cytosol [GO:0005829]; ATP binding [GO:0005524]; metal ion binding [GO:0046872]; methionine adenosyltransferase activity [GO:0004478]; one-carbon metabolic process [GO:0006730]; S-adenosylmethionine biosynthetic process [GO:0006556]	GO:0004478; GO:0005524; GO:0005829; GO:0006556; GO:0006730; GO:0046872		AdoMet synthase family	105.612	91.8375	76.8273	106.368	120.475	110.79	40.2565	36.9527	35.0834
NbD016737	315.885	4.08869	Up	0.266327	15.3522	3.42e-53	8.82e-51	O64823	MCU2_ARATH	Calcium uniporter protein 2, mitochondrial	At2g23790 F27L4.3	Mitochondrial inner membrane calcium uniporter that mediates calcium uptake into mitochondria. Constitutes a pore-forming and calcium-conducting subunit. Mitochondrial calcium homeostasis plays key roles in cellular physiology and regulates cell bioenergetics, cytoplasmic calcium signals and activation of cell death pathways. {ECO:0000250|UniProtKB:Q8NE86}.		mitochondrial inner membrane [GO:0005743]; calcium channel activity [GO:0005262]; mitochondrial calcium ion homeostasis [GO:0051560]	GO:0005262; GO:0005743; GO:0051560		MCU (TC 1.A.77) family	14.6887	4.24164	7.6905	1.47575	2.01185	2.26454	56.083	40.281	26.9665
NbD025314	1107.32	4.31438	Up	0.281298	15.3374	4.3e-53	1.1e-50	Q9SHL8	PILS5_ARATH	Protein PIN-LIKES 5 (Auxin efflux carrier-like protein 5)	PILS5 At2g17500 MJB20.6	Involved in cellular auxin homeostasis by regulating auxin metabolism. Regulates intracellular auxin accumulation at the endoplasmic reticulum and thus auxin availability for nuclear auxin signaling. {ECO:0000269|PubMed:22504182}.		endoplasmic reticulum membrane [GO:0005789]; auxin efflux transmembrane transporter activity [GO:0010329]; auxin-activated signaling pathway [GO:0009734]; endoplasmic reticulum to cytosol auxin transport [GO:0080162]; intracellular auxin homeostasis [GO:0140964]; lateral root formation [GO:0010311]; regulation of growth rate [GO:0040009]; response to auxin [GO:0009733]	GO:0005789; GO:0009733; GO:0009734; GO:0010311; GO:0010329; GO:0040009; GO:0080162; GO:0140964		Auxin efflux carrier (TC 2.A.69.2) family	29.2291	7.23992	10.1735	2.59573	4.82189	7.86654	152.466	118.603	104.152
NbD006405	22851.7	8.48583	Up	0.554202	15.3118	6.38e-53	1.62e-50	P20076	IER1_SOLLC	Ethylene-responsive proteinase inhibitor 1 (Ethylene-responsive proteinase inhibitor I)				extracellular region [GO:0005576]; serine-type endopeptidase inhibitor activity [GO:0004867]; response to wounding [GO:0009611]	GO:0004867; GO:0005576; GO:0009611		Protease inhibitor I13 (potato type I serine protease inhibitor) family	4686.9	348.109	373.641	19.2286	5.91049	26.0541	10669.8	4851.32	7499
NbD053069	156.303	4.45562	Up	0.29182	15.2684	1.24e-52	3.13e-50	Q9LMA8	TI10A_ARATH	Protein TIFY 10A (Jasmonate ZIM domain-containing protein 1)	TIFY10A JAZ1 At1g19180 T29M8.5	Repressor of jasmonate responses. Jasmonoyl-isoleucine (JA-Ile) specifically promotes COI1-TIFY10A/JAZ1 interaction. Interacts with COI1 and inositol pentakisphosphate to form a high-affinity jasmonates coreceptor. {ECO:0000269|PubMed:17637675, ECO:0000269|PubMed:17637677, ECO:0000269|PubMed:19151223}.		nucleus [GO:0005634]; plasma membrane [GO:0005886]; identical protein binding [GO:0042802]; defense response to bacterium [GO:0042742]; flower development [GO:0009908]; jasmonic acid mediated signaling pathway [GO:0009867]; pollen development [GO:0009555]; regulation of cellular response to alkaline pH [GO:1900067]; response to jasmonic acid [GO:0009753]	GO:0005634; GO:0005886; GO:0009555; GO:0009753; GO:0009867; GO:0009908; GO:0042742; GO:0042802; GO:1900067	The jas domain (202-227) is necessary and sufficient for interaction with COI1 and is required for TIFY 10A/JAI1 instability in response to jasmonate (PubMed:17675405, PubMed:18547396). The jas domain (202-227) is required for interaction with Pseudomonas syringae HopZ1a (By similarity). {ECO:0000250|UniProtKB:Q9C9E3, ECO:0000269|PubMed:17675405, ECO:0000269|PubMed:18547396}.	TIFY/JAZ family	14.7485	4.28162	5.80249	1.22482	1.46087	0.755315	36.4765	31.7877	27.9431
NbD013707	522.477	-2.8041	Down	0.183662	-15.2677	1.26e-52	3.14e-50	Q3JBB6	LON_NITOC	Lon protease (EC 3.4.21.53) (ATP-dependent protease La)	lon Noc_1387	ATP-dependent serine protease that mediates the selective degradation of mutant and abnormal proteins as well as certain short-lived regulatory proteins. Required for cellular homeostasis and for survival from DNA damage and developmental changes induced by stress. Degrades polypeptides processively to yield small peptide fragments that are 5 to 10 amino acids long. Binds to DNA in a double-stran…		cytoplasm [GO:0005737]; ATP binding [GO:0005524]; ATP hydrolysis activity [GO:0016887]; ATP-dependent peptidase activity [GO:0004176]; sequence-specific DNA binding [GO:0043565]; serine-type endopeptidase activity [GO:0004252]; cellular response to heat [GO:0034605]; protein quality control for misfolded or incompletely synthesized proteins [GO:0006515]	GO:0004176; GO:0004252; GO:0005524; GO:0005737; GO:0006515; GO:0016887; GO:0034605; GO:0043565		Peptidase S16 family	56.5667	37.5819	64.0096	110.864	120.401	107.154	17.1026	21.7363	20.0157
NbD009400	880.773	-2.63626	Down	0.172881	-15.249	1.67e-52	4.16e-50	O81760	P2C63_ARATH	Probable protein phosphatase 2C 63 (AtPP2C63) (EC 3.1.3.16)	PP2C63 PP2C-D8 At4g33920 F17I5.110	May dephosphorylate and repress plasma membrane H(+)-ATPases (PM H(+)-ATPases, e.g. AHA1 and AHA2), thus influencing negatively plant growth and fitness. {ECO:0000269|PubMed:24858935}.		metal ion binding [GO:0046872]; myosin phosphatase activity [GO:0017018]	GO:0017018; GO:0046872		PP2C family	15.1883	11.441	15.6173	84.9762	69.5013	90.7004	16.6498	17.2384	14.503
NbD023527	4883.58	-2.07577	Down	0.136422	-15.2159	2.78e-52	6.85e-50	Q8LG88	TDT_ARATH	Tonoplast dicarboxylate transporter (AttDT) (Sodium-dicarboxylate cotransporter-like) (AtSDAT) (Vacuolar malate transporter)	TDT SDAT At5g47560 MNJ7.15	Putative carrier protein indirectly involved in the uptake of malate and fumarate to the vacuole, probably by regulating the energization across the tonoplast. Uptake of malate to vacuoles is inhibited by citrate and by the uncoupler carbonyl-cyanide m-chlorophenylhydrazone, but seems to be not affected by sodium. Critical for pH homeostasis. {ECO:0000269|PubMed:12947042, ECO:0000269|PubMed:15728…		vacuolar membrane [GO:0005774]; vacuole [GO:0005773]; malate transmembrane transporter activity [GO:0015140]; malate transport [GO:0015743]; regulation of intracellular pH [GO:0051453]	GO:0005773; GO:0005774; GO:0015140; GO:0015743; GO:0051453		SLC13A/DASS transporter (TC 2.A.47) family	517.665	821.346	546.111	307.627	258.461	308.498	89.8317	77.6678	87.6906
NbD013934	27083.3	-1.9738	Down	0.129818	-15.2044	3.31e-52	8.11e-50	P27493	CB22_TOBAC	Chlorophyll a-b binding protein 21, chloroplastic (LHCII type I CAB-21) (LHCP)	CAB21	The light-harvesting complex (LHC) functions as a light receptor, it captures and delivers excitation energy to photosystems with which it is closely associated.		chloroplast thylakoid membrane [GO:0009535]; photosystem I [GO:0009522]; photosystem II [GO:0009523]; chlorophyll binding [GO:0016168]; metal ion binding [GO:0046872]; photosynthesis, light harvesting in photosystem I [GO:0009768]; response to light stimulus [GO:0009416]	GO:0009416; GO:0009522; GO:0009523; GO:0009535; GO:0009768; GO:0016168; GO:0046872	The N-terminus of the protein extends into the stroma where it is involved with adhesion of granal membranes and post-translational modifications; both are believed to mediate the distribution of excitation energy between photosystems I and II.	Light-harvesting chlorophyll a/b-binding (LHC) protein family	729.875	1583.72	1435.82	3235.17	3177.76	3380.92	963.933	1093	994.561
NbD045856	1084.61	-3.0747	Down	0.202617	-15.175	5.18e-52	1.26e-49	K4BWV2	NAP1_SOLLC	NAC domain-containing protein 1 (SlNAP1)	NAP1 Solyc05g007770.2.1	Transcription factor that binds DNA motifs 5'-CGT[AG](5N)NACG[ACT][AC][AT][ACG][ACT]-3' and 5'-CACG[ACT][AC][AT][AGT][CT]-3' in target genes promoters. Promotes leaf senescence and reduces fruit yield and sugar content, probably by establishing abscisic acid (ABA) homeostasis. {ECO:0000269|PubMed:29760199}.		nucleus [GO:0005634]; sequence-specific DNA binding [GO:0043565]; leaf senescence [GO:0010150]; regulation of DNA-templated transcription [GO:0006355]; regulation of reproductive fruiting body development [GO:0031155]	GO:0005634; GO:0006355; GO:0010150; GO:0031155; GO:0043565	The NAC domain includes a DNA binding domain and a dimerization domain. {ECO:0000255|PROSITE-ProRule:PRU00353}.		264.784	150.285	53.7226	166.591	127.201	148.044	30.1974	16.6467	18.723
NbD017970	2595.01	-2.18376	Down	0.144552	-15.1071	1.45e-51	3.51e-49	Q8S9J0	TAUE4_ARATH	Sulfite exporter TauE/SafE family protein 4	At2g36630 F13K3.3 F1O11.26			membrane [GO:0016020]	GO:0016020		4-toluene sulfonate uptake permease (TSUP) (TC 2.A.102) family	673.074	536.634	244.854	204.306	184.278	166.879	57.5526	50.038	43.6729
NbD045491	695.655	-2.48219	Down	0.164941	-15.049	3.51e-51	8.42e-49	Q0WVM4	Y2239_ARATH	Probable LRR receptor-like serine/threonine-protein kinase At2g23950 (EC 2.7.11.1)	At2g23950 T29E15.15			membrane [GO:0016020]; ATP binding [GO:0005524]; coreceptor activity [GO:0015026]; protein serine kinase activity [GO:0106310]; protein serine/threonine kinase activity [GO:0004674]; anther development [GO:0048653]; cellular response to peptide [GO:1901653]; homeostasis of number of meristem cells [GO:0007639]; phosphorylation [GO:0016310]	GO:0004674; GO:0005524; GO:0007639; GO:0015026; GO:0016020; GO:0016310; GO:0048653; GO:0106310; GO:1901653		Protein kinase superfamily, Ser/Thr protein kinase family	19.6408	25.5728	20.9537	45.6845	44.7708	49.7352	9.51808	11.4267	9.67391
NbD020477	514.836	-2.83918	Down	0.18876	-15.0412	3.95e-51	9.41e-49	Q9LJB7	BBX32_ARATH	B-box zinc finger protein 32 (EIP6, EMF1-INTERACTING PROTEIN 6)	BBX32 At3g21150 MSA6.19	Repressor of light-mediated regulation of seedling development. Functions by suppressing the activities of positive cofactors like BBX21 and HY5 involved in modulating light-regulated gene expression and growth. {ECO:0000269|PubMed:21632973}.		cytoplasm [GO:0005737]; nucleus [GO:0005634]; DNA-binding transcription factor activity [GO:0003700]; zinc ion binding [GO:0008270]; blue light signaling pathway [GO:0009785]; negative regulation of DNA-templated transcription [GO:0045892]; photomorphogenesis [GO:0009640]; red or far-red light signaling pathway [GO:0010017]; regulation of DNA-templated transcription [GO:0006355]; regulation of fl…	GO:0003700; GO:0005634; GO:0005737; GO:0006355; GO:0008270; GO:0009640; GO:0009785; GO:0009909; GO:0010017; GO:0045892			65.2779	62.6338	29.6725	90.9248	81.0231	74.1053	16.1057	12.0455	14.0453
NbD006011	1690.09	-2.06303	Down	0.137525	-15.0011	7.22e-51	1.71e-48	Q84LH8	PIF5_ARATH	Transcription factor PIF5 (Basic helix-loop-helix protein 65) (AtbHLH65) (bHLH 65) (Phytochrome interacting factor-like 6) (Phytochrome-interacting factor 5) (Transcription factor EN 103) (bHLH transcription factor bHLH065)	PIF5 BHLH65 EN103 PIL6 At3g59060 F17J16.110	Transcription factor acting negatively in the phytochrome B signaling pathway to promote the shade-avoidance response. Regulates PHYB abundance at the post-transcriptional level, possibly via the ubiquitin-proteasome pathway. Promotes ethylene activity in the dark. May regulate the expression of a subset of genes by binding to the G-box motif. Might be involved in the integration of light-signals…		nucleus [GO:0005634]; DNA binding [GO:0003677]; DNA-binding transcription factor activity [GO:0003700]; promoter-specific chromatin binding [GO:1990841]; protein dimerization activity [GO:0046983]; ethylene biosynthetic process [GO:0009693]; red, far-red light phototransduction [GO:0009585]; regulation of auxin biosynthetic process [GO:0010600]; regulation of auxin mediated signaling pathway [GO:…	GO:0003677; GO:0003700; GO:0005634; GO:0009409; GO:0009585; GO:0009693; GO:0009741; GO:0010244; GO:0010600; GO:0010928; GO:0046983; GO:1990841	The active phytochrome binding (APB) motif (26-39) is involved in interaction with PHYB and is required for proteasome-mediated degradation.		44.6302	34.4021	29.2176	110.066	108.867	120.406	36.9284	35.4389	27.6943
NbD044089	337.982	-3.22221	Down	0.215108	-14.9795	9.99e-51	2.35e-48	Q850K7	EXLB1_ORYSJ	Expansin-like B1 (Expansin-related 1) (OsEXLB1) (OsEXPR1) (OsaEXPb3.1)	EXLB1 EXPR1 Os07g0496250 LOC_Os07g31390 OJ1457_D07.118 OsJ_023376			extracellular region [GO:0005576]; anatomical structure morphogenesis [GO:0009653]	GO:0005576; GO:0009653		Expansin family, Expansin-like B subfamily	92.6649	66.1977	35.8998	50.1837	51.3371	42.1602	6.47748	6.24754	6.00474
NbD005418	1086.61	-2.21215	Down	0.147886	-14.9585	1.37e-50	3.21e-48	C6L7U1	LIN1_LOTJA	Putative E3 ubiquitin-protein ligase LIN-1 (EC 2.3.2.27) (Protein cerberus) (RING-type E3 ubiquitin transferase LIN-1)	CERBERUS	Putative E3 ubiquitin-protein ligase involved in the rhizobial infection process. Plays an important role in the early steps of infection thread formation and in growth and differentiation of nodules. {ECO:0000269|PubMed:19508425}.	Protein modification; protein ubiquitination. {ECO:0000303|PubMed:19508425}.	ubiquitin-protein transferase activity [GO:0004842]; nodulation [GO:0009877]; protein ubiquitination [GO:0016567]	GO:0004842; GO:0009877; GO:0016567			18.4685	11.1127	7.9541	27.0414	24.4869	29.0814	8.56756	6.69689	6.28283
NbD001569	384.286	-4.10278	Down	0.274627	-14.9395	1.82e-50	4.24e-48	P17407	21KD_DAUCA	21 kDa protein (1.2 protein)				enzyme inhibitor activity [GO:0004857]	GO:0004857			59.365	51.9128	56.1047	68.6276	72.1711	71.9465	2.68179	7.62981	4.16824
NbD009993	2374.99	-2.60286	Down	0.174334	-14.9303	2.09e-50	4.8e-48	O49814	BCH2_CAPAN	Beta-carotene hydroxylase 2, chloroplastic (EC 1.14.15.24)	CA2 LOC107873401 T459_16578	Nonheme diiron monooxygenase involved in the biosynthesis of xanthophylls. Specific for beta-ring hydroxylations of beta-carotene. Produces beta-cryptoxanthin and zeaxanthin. Uses ferredoxin as an electron donor. {ECO:0000269|PubMed:9555077}.		chloroplast membrane [GO:0031969]; beta-carotene 3-hydroxylase activity [GO:0052611]; beta-cryptoxanthin hydroxylase activity [GO:0052610]; hydrolase activity [GO:0016787]; iron ion binding [GO:0005506]; carotenoid biosynthetic process [GO:0016117]	GO:0005506; GO:0016117; GO:0016787; GO:0031969; GO:0052610; GO:0052611	The histidine box domains may contain the active site and/or be involved in iron binding.	Sterol desaturase family	122.829	193.438	217.229	289.122	238.481	264.748	45.5394	56.4215	57.0372
NbD003683	300.375	-3.87665	Down	0.259649	-14.9304	2.09e-50	4.8e-48	Q7Z6M1	RABEK_HUMAN	Rab9 effector protein with kelch motifs (40 kDa Rab9 effector protein) (p40)	RABEPK RAB9P40	Rab9 effector required for endosome to trans-Golgi network (TGN) transport. {ECO:0000269|PubMed:9230071}.		cytosol [GO:0005829]; endosome [GO:0005768]; endosome membrane [GO:0010008]; intracellular membrane-bounded organelle [GO:0043231]; trans-Golgi network membrane [GO:0032588]; transport vesicle [GO:0030133]; receptor-mediated endocytosis [GO:0006898]; vesicle docking involved in exocytosis [GO:0006904]	GO:0005768; GO:0005829; GO:0006898; GO:0006904; GO:0010008; GO:0030133; GO:0032588; GO:0043231			161.849	55.7706	37.5165	150.99	182.719	137.705	11.0742	16.3294	11.2517
NbD035133	337.672	4.42653	Up	0.296749	14.9167	2.57e-50	5.84e-48	Q1G2Y5	LTG21_ARATH	Non-specific lipid transfer protein GPI-anchored 21 (AtLTPG-21) (Protein LTP-GPI-ANCHORED 21)	LTPG21 At1g05450 T25N20.10	Probable lipid transfer protein. {ECO:0000250|UniProtKB:Q9C7F7}.		plasma membrane [GO:0005886]; side of membrane [GO:0098552]	GO:0005886; GO:0098552		Plant LTP family	12.3748	1.17709	30.2944	2.43435	7.22417	6.14017	149.393	161.699	109.135
NbD048028	3505.08	-2.70088	Down	0.181135	-14.9109	2.8e-50	6.34e-48	P48627	FAD6C_BRANA	Omega-6 fatty acid desaturase, chloroplastic (EC 1.14.19.23)		Chloroplast omega-6 fatty acid desaturase introduces the second double bond in the biosynthesis of 16:3 and 18:3 fatty acids, important constituents of plant membranes. It is thought to use ferredoxin as an electron donor and to act on fatty acids esterified to galactolipids, sulfolipids and phosphatidylglycerol. {ECO:0000269|PubMed:8066133}.	Lipid metabolism; polyunsaturated fatty acid biosynthesis.	chloroplast membrane [GO:0031969]; 1-18:1-2-16:0-digalactosyldiacylglycerol desaturase activity [GO:0102873]; 1-18:1-2-16:0-monogalactosyldiacylglycerol acyl-lipid omega-6 desaturase activity [GO:0102834]; 1-18:1-2-16:0-phosphatidylglycerol omega-6 desaturase activity [GO:0102850]; 1-18:1-2-16:1-monogalactosyldiacylglyceroldesaturase activity [GO:0102836]; 1-18:1-2-16:2-monogalactosyldiacylglycer…	GO:0006636; GO:0031969; GO:0102655; GO:0102834; GO:0102836; GO:0102838; GO:0102841; GO:0102844; GO:0102850; GO:0102873	The histidine box domains may contain the active site and/or be involved in metal ion binding.	Fatty acid desaturase type 1 family	157.811	204.055	201.101	294.917	237.224	292.295	43.4542	53.7488	57.1785
NbD053169	526.756	-3.22201	Down	0.216444	-14.8861	4.06e-50	9.12e-48	P50694	TLP_PRUAV	Glucan endo-1,3-beta-glucosidase (EC 3.2.1.39) ((1->3)-beta-glucan endohydrolase) ((1->3)-beta-glucanase) (Allergen Pru a 2) (Beta-1,3-endoglucanase) (Thaumatin-like protein) (TLP) (allergen Pru av 2)				extracellular region [GO:0005576]; glucan endo-1,3-beta-D-glucosidase activity [GO:0042973]; IgE binding [GO:0019863]; metabolic process [GO:0008152]	GO:0005576; GO:0008152; GO:0019863; GO:0042973		Thaumatin family	117.823	104.92	40.8749	86.1676	71.8154	82.9759	8.36757	9.96868	12.7605
NbD026753	11018.3	-1.7832	Down	0.120305	-14.8223	1.05e-49	2.35e-47	P37222	MAOC_SOLLC	NADP-dependent malic enzyme, chloroplastic (NADP-ME) (EC 1.1.1.40)		The chloroplastic ME isoform decarboxylates malate shuttled from neighboring mesophyll cells. The CO(2) released is then refixed by ribulose-bisphosphate carboxylase. This pathway eliminates the photorespiratory loss of CO(2) that occurs in most plants.	Photosynthesis; C4 acid pathway.	chloroplast [GO:0009507]; malate dehydrogenase (decarboxylating) (NAD+) activity [GO:0004471]; malate dehydrogenase (decarboxylating) (NADP+) activity [GO:0004473]; metal ion binding [GO:0046872]; NAD binding [GO:0051287]; oxaloacetate decarboxylase activity [GO:0008948]; malate metabolic process [GO:0006108]; pyruvate metabolic process [GO:0006090]	GO:0004471; GO:0004473; GO:0006090; GO:0006108; GO:0008948; GO:0009507; GO:0046872; GO:0051287		Malic enzymes family	423.432	528.982	395.044	569.922	514.722	512.783	198.573	192.266	180.346
NbD006784	992.337	3.03074	Up	0.204678	14.8073	1.31e-49	2.92e-47	Q3A097	TOLB_SYNC1	Tol-Pal system protein TolB	tolB Pcar_2975	Part of the Tol-Pal system, which plays a role in outer membrane invagination during cell division and is important for maintaining outer membrane integrity. {ECO:0000255|HAMAP-Rule:MF_00671}.		periplasmic space [GO:0042597]; cell cycle [GO:0007049]; cell division [GO:0051301]; protein import [GO:0017038]	GO:0007049; GO:0017038; GO:0042597; GO:0051301		TolB family	26.8241	18.6547	19.7648	5.84217	7.03228	5.48535	88.1252	48.7263	50.8069
NbD050995	1185.65	-2.35071	Down	0.158856	-14.7977	1.52e-49	3.34e-47	Q5BIM2	ATOSB_BOVIN	Atos homolog protein B	ATOSB FAM214B	Transcription regulator that may syncronize transcriptional and translational programs. {ECO:0000250|UniProtKB:Q8BR27}.		nucleus [GO:0005634]	GO:0005634	The protein contains a transactivation domain (TAD) which may be required for transcriptional activation of a subset of target genes. {ECO:0000250|UniProtKB:Q8BR27}.	ATOS family	23.5228	29.3348	19.7059	60.1763	54.801	56.2443	13.1181	12.5096	15.3456
NbD041896	395.606	-2.99026	Down	0.202579	-14.761	2.61e-49	5.73e-47	O64884	OFT20_ARATH	O-fucosyltransferase 20 (O-FucT-20) (EC 2.4.1.-) (O-fucosyltransferase family protein)	OFUT20 At2g44500 F4I1.31	May play a role in the biosynthesis of matrix polysaccharides and contribute to the biomechanics and development of the plant cell wall. {ECO:0000269|Ref.11}.	Glycan metabolism. {ECO:0000305}.	Golgi membrane [GO:0000139]; glycosyltransferase activity [GO:0016757]; cell wall organization [GO:0071555]; fucose metabolic process [GO:0006004]	GO:0000139; GO:0006004; GO:0016757; GO:0071555		Glycosyltransferase GT106 family	2.89363	2.55209	7.17283	26.1326	27.4442	24.6265	3.43465	4.61667	3.81824
NbD013236	876.367	-3.15462	Down	0.214086	-14.7353	3.83e-49	8.34e-47	Q99090	CPRF2_PETCR	Light-inducible protein CPRF2 (Common plant regulatory factor 2) (CPRF-2)	CPRF2 CPRF-2	Binds to the G-box-like motif (5'-ACGTGGC-3') of the chalcone synthase (CHS) gene promoter. G-box and G-box-like motifs are defined in promoters of certain plant genes which are regulated by such diverse stimuli as light-induction or hormone control.		nucleus [GO:0005634]; DNA binding [GO:0003677]; DNA-binding transcription factor activity [GO:0003700]	GO:0003677; GO:0003700; GO:0005634		BZIP family	32.3729	35.942	28.0348	74.0495	60.074	76.4635	7.23734	9.96049	11.2532
NbD018131	396.814	4.31671	Up	0.293534	14.706	5.9e-49	1.28e-46	Q05537	CHID_SOLLC	Basic endochitinase (EC 3.2.1.14)	CHI14	Defense against chitin-containing fungal pathogens.		extracellular region [GO:0005576]; chitinase activity [GO:0004568]; cell wall macromolecule catabolic process [GO:0016998]; chitin catabolic process [GO:0006032]; defense response [GO:0006952]; polysaccharide catabolic process [GO:0000272]	GO:0000272; GO:0004568; GO:0005576; GO:0006032; GO:0006952; GO:0016998		Glycosyl hydrolase 19 family, Chitinase class I subfamily	6.01455	2.75277	72.6746	2.27215	3.75484	2.50849	50.531	94.2394	62.9673
NbD015386	1505.18	-2.3705	Down	0.161273	-14.6987	6.57e-49	1.41e-46	Q43793	G6PDC_TOBAC	Glucose-6-phosphate 1-dehydrogenase, chloroplastic (G6PD) (EC 1.1.1.49)		Catalyzes the rate-limiting step of the oxidative pentose-phosphate pathway, which represents a route for the dissimilation of carbohydrates besides glycolysis. The main function of this enzyme is to provide reducing power (NADPH) and pentose phosphates for fatty acid and nucleic acid synthesis which are involved in membrane synthesis and cell division (By similarity). {ECO:0000250|UniProtKB:Q437…	Carbohydrate degradation; pentose phosphate pathway; D-ribulose 5-phosphate from D-glucose 6-phosphate (oxidative stage): step 1/3. {ECO:0000305}.	chloroplast [GO:0009507]; glucose-6-phosphate dehydrogenase activity [GO:0004345]; NADP binding [GO:0050661]; glucose metabolic process [GO:0006006]; pentose-phosphate shunt, oxidative branch [GO:0009051]	GO:0004345; GO:0006006; GO:0009051; GO:0009507; GO:0050661		Glucose-6-phosphate dehydrogenase family	25.3773	29.3503	34.1797	96.4339	74.7327	84.3426	20.9214	21.264	18.5808
NbD036305	443.686	4.09774	Up	0.278966	14.689	7.58e-49	1.62e-46	P40619	HMGL_IPONI	HMG1/2-like protein				chromatin [GO:0000785]; nucleus [GO:0005634]; chromatin binding [GO:0003682]; DNA binding [GO:0003677]; structural constituent of chromatin [GO:0030527]; chromatin organization [GO:0006325]	GO:0000785; GO:0003677; GO:0003682; GO:0005634; GO:0006325; GO:0030527		HMGB family	22.1974	10.1376	19.6337	7.43336	9.42488	4.57994	205.926	104.369	149.091
NbD008196	1388.18	-2.35795	Down	0.160802	-14.6637	1.1e-48	2.34e-46	Q9FE06	EXOL2_ARATH	Protein EXORDIUM-like 2	EXL2 At5g64260 MSJ1.10	May play a role in a brassinosteroid-dependent regulation of growth and development. {ECO:0000250}.		apoplast [GO:0048046]; Golgi apparatus [GO:0005794]; plant-type cell wall [GO:0009505]; plasmodesma [GO:0009506]; plastid [GO:0009536]; cellular response to hypoxia [GO:0071456]	GO:0005794; GO:0009505; GO:0009506; GO:0009536; GO:0048046; GO:0071456		EXORDIUM family	201.076	154.41	135.317	149.805	190.146	156.11	38.3905	44.5598	35.394
NbD030141	4304.85	-2.24503	Down	0.153278	-14.6467	1.41e-48	2.99e-46	P53800	FDFT_NICBE	Squalene synthase (SQS) (SS) (EC 2.5.1.21) (FPP:FPP farnesyltransferase) (Farnesyl-diphosphate farnesyltransferase)			Terpene metabolism; lanosterol biosynthesis; lanosterol from farnesyl diphosphate: step 1/3.	endoplasmic reticulum membrane [GO:0005789]; farnesyl-diphosphate farnesyltransferase activity [GO:0004310]; squalene synthase activity [GO:0051996]; isoprenoid biosynthetic process [GO:0008299]	GO:0004310; GO:0005789; GO:0008299; GO:0051996		Phytoene/squalene synthase family	617.232	532.543	357.402	334.489	399.663	307.675	84.0019	91.4024	93.1117
NbD018156	314.608	4.46824	Up	0.305089	14.6457	1.43e-48	3.01e-46	Q8VZR7	PTR30_ARATH	Protein NRT1/ PTR FAMILY 5.1 (AtNPF5.1)	NPF5.1 At2g40460 T2P4.19			membrane [GO:0016020]; dipeptide transmembrane transporter activity [GO:0071916]; tripeptide transmembrane transporter activity [GO:0042937]; response to nematode [GO:0009624]	GO:0009624; GO:0016020; GO:0042937; GO:0071916		Major facilitator superfamily, Proton-dependent oligopeptide transporter (POT/PTR) (TC 2.A.17) family	14.5355	6.44795	4.89247	0.71919	1.27458	0.798814	38.3696	16.5636	23.151
NbD024211	304.502	-5.55782	Down	0.380141	-14.6204	2.08e-48	4.35e-46	Q8RXU4	THA1_ARATH	Low-specificity L-threonine aldolase 1 (EC 4.1.2.48) (Threonine aldolase 1)	THA1 At1g08630 F22O13.11	Threonine aldolase involved in threonine degradation to glycine. May play a role in the removal of L-allo-threonine. {ECO:0000269|PubMed:15255874, ECO:0000269|PubMed:17172352}.	Amino-acid degradation; L-threonine degradation via aldolase pathway; acetaldehyde and glycine from L-threonine: step 1/1. {ECO:0000269|PubMed:15255874}.	L-allo-threonine aldolase activity [GO:0008732]; threonine aldolase activity [GO:0004793]; threonine catabolic process [GO:0006567]	GO:0004793; GO:0006567; GO:0008732		Threonine aldolase family	85.2407	38.0257	14.8531	37.0698	26.5534	36.0409	0.456571	1.6494	0.352313
NbD011280	1758.48	-2.14252	Down	0.146629	-14.6118	2.36e-48	4.9e-46	Q9FHH2	SMAX1_ARATH	Protein SUPPRESSOR OF MAX2 1 (AtSMXL1)	SMAX1 At5g57710 MRI1.7	Probable component of a transcriptional corepressor complex that acts downstream of MAX2 to negatively regulate karrikins/strigolactone responses (PubMed:23893171, PubMed:26546447). Probable target of MAX2 during germination and seedling photomorphogenesis (PubMed:26546447). Acts probably specifically in the karrikin pathway (PubMed:26754282). {ECO:0000269|PubMed:26546447, ECO:0000269|PubMed:2675…		hydrolase activity [GO:0016787]; response to karrikin [GO:0080167]; response to strigolactone [GO:1902347]; seed germination [GO:0009845]; seedling development [GO:0090351]	GO:0009845; GO:0016787; GO:0080167; GO:0090351; GO:1902347	Contains 1 EAR motif required for the interaction with TPR2. {ECO:0000269|PubMed:26546447}.	ClpA/ClpB family	60.7036	59.5768	44.7642	57.349	52.9275	57.0393	19.656	14.5661	12.8905
NbD052313	510.553	-2.88227	Down	0.197465	-14.5963	2.96e-48	6.12e-46	Q9FHB6	DTX16_ARATH	Protein DETOXIFICATION 16 (AtDTX16) (Multidrug and toxic compound extrusion protein 16) (MATE protein 16)	DTX16 At5g52450 K24M7.20			membrane [GO:0016020]; plant-type vacuole [GO:0000325]; plastid [GO:0009536]; antiporter activity [GO:0015297]; xenobiotic transmembrane transporter activity [GO:0042910]; response to nematode [GO:0009624]; xenobiotic detoxification by transmembrane export across the plasma membrane [GO:1990961]	GO:0000325; GO:0009536; GO:0009624; GO:0015297; GO:0016020; GO:0042910; GO:1990961		Multi antimicrobial extrusion (MATE) (TC 2.A.66.1) family	15.6114	9.70785	5.536	35.5486	38.1278	38.969	4.96812	7.44516	6.0285
NbD009975	164.276	4.26626	Up	0.292323	14.5943	3.05e-48	6.26e-46	Q9CAL3	CRK2_ARATH	Cysteine-rich receptor-like protein kinase 2 (Cysteine-rich RLK2) (EC 2.7.11.-)	CRK2 At1g70520 F24J13.9			plasma membrane [GO:0005886]; plasmodesma [GO:0009506]; ATP binding [GO:0005524]; kinase activity [GO:0016301]; protein kinase activity [GO:0004672]; protein serine kinase activity [GO:0106310]; protein serine/threonine kinase activity [GO:0004674]; callose localization [GO:0052545]; protein autophosphorylation [GO:0046777]; protein phosphorylation [GO:0006468]; reactive oxygen species metabolic …	GO:0004672; GO:0004674; GO:0005524; GO:0005886; GO:0006468; GO:0009506; GO:0010193; GO:0016301; GO:0046777; GO:0052545; GO:0072593; GO:0106310		Protein kinase superfamily, Ser/Thr protein kinase family, CRK subfamily	2.32027	1.101	16.8668	0.311628	0.711647	0.437301	11.8888	11.2624	12.1558
NbD030961	202.589	6.12118	Up	0.41996	14.5756	4.02e-48	8.19e-46	Q66PF2	URT1_FRAAN	Putative UDP-rhamnose:rhamnosyltransferase 1 (FaRT1) (EC 2.4.1.-) (Glycosyltransferase 4) (FaGT4)	GT4			membrane [GO:0016020]; UDP-glycosyltransferase activity [GO:0008194]	GO:0008194; GO:0016020		UDP-glycosyltransferase family	40.7492	6.85882	10.0426	0.119821	0.108718	0.474477	29.7956	15.484	18.7446
NbD011714	15835.5	-2.32974	Down	0.159967	-14.5639	4.77e-48	9.67e-46	Q9LV93	AB5F_ARATH	ABC transporter F family member 5 (ABC transporter ABCF.5) (AtABCF5) (GCN20-type ATP-binding cassette protein GCN5)	ABCF5 GCN5 At5g64840 MXK3.6			ATP binding [GO:0005524]; ATP hydrolysis activity [GO:0016887]; mRNA binding [GO:0003729]; response to nematode [GO:0009624]	GO:0003729; GO:0005524; GO:0009624; GO:0016887		ABC transporter superfamily, ABCF family, EF3 (TC 3.A.1.121) subfamily	997.833	1394.51	717.936	863.618	705.417	721.517	211.578	150.695	200.828
NbD024028	2379.81	-1.61123	Down	0.110859	-14.5341	7.37e-48	1.49e-45	P37116	NCPR_VIGRR	NADPH--cytochrome P450 reductase (CPR) (P450R) (EC 1.6.2.4)		This enzyme is required for electron transfer from NADP to cytochrome P450 in microsomes. It can also provide electron transfer to heme oxygenase and cytochrome B5. {ECO:0000255|HAMAP-Rule:MF_03212}.		endoplasmic reticulum membrane [GO:0005789]; flavin adenine dinucleotide binding [GO:0050660]; FMN binding [GO:0010181]; NADP binding [GO:0050661]; NADPH-hemoprotein reductase activity [GO:0003958]	GO:0003958; GO:0005789; GO:0010181; GO:0050660; GO:0050661		NADPH--cytochrome P450 reductase family; Flavodoxin family; Flavoprotein pyridine nucleotide cytochrome reductase family	113.295	111.943	89.9393	100.941	108.106	106.022	48.6576	39.5296	39.0163
NbD043669	430.255	4.01045	Up	0.276095	14.5256	8.34e-48	1.67e-45	Q9FLC0	PER52_ARATH	Peroxidase 52 (Atperox P52) (EC 1.11.1.7) (ATP49)	PER52 P52 At5g05340 K18I23.14	Removal of H(2)O(2), oxidation of toxic reductants, biosynthesis and degradation of lignin, suberization, auxin catabolism, response to environmental stresses such as wounding, pathogen attack and oxidative stress. These functions might be dependent on each isozyme/isoform in each plant tissue.		apoplast [GO:0048046]; Golgi apparatus [GO:0005794]; plant-type cell wall [GO:0009505]; heme binding [GO:0020037]; lactoperoxidase activity [GO:0140825]; metal ion binding [GO:0046872]; hydrogen peroxide catabolic process [GO:0042744]; lignin biosynthetic process [GO:0009809]; positive regulation of syringal lignin biosynthetic process [GO:1901430]; response to oxidative stress [GO:0006979]; xyle…	GO:0005794; GO:0006979; GO:0009505; GO:0009809; GO:0010089; GO:0020037; GO:0042744; GO:0046872; GO:0048046; GO:0140825; GO:1901430		Peroxidase family, Classical plant (class III) peroxidase subfamily	22.865	10.8961	11.9791	3.25538	4.00953	2.1573	69.717	77.0163	41.5703
NbD041756	716.698	3.01674	Up	0.208042	14.5006	1.2e-47	2.39e-45	O23482	OPT3_ARATH	Oligopeptide transporter 3 (AtOPT3)	OPT3 At4g16370 dl4215c FCAALL.72	May be involved in the translocation of tetra- and pentapeptides across the cellular membrane in an energy-dependent manner. Acts also as a metal transporter that could be a component of the copper transport machinery. Essential for early embryo development. {ECO:0000269|PubMed:11788749, ECO:0000269|PubMed:12417702, ECO:0000269|PubMed:13129917}.		cytosol [GO:0005829]; membrane [GO:0016020]; plasma membrane [GO:0005886]; plasmodesma [GO:0009506]; oligopeptide transmembrane transporter activity [GO:0035673]; transition metal ion transmembrane transporter activity [GO:0046915]; protein transport [GO:0015031]; xylem-to-phloem iron transport [GO:1990388]	GO:0005829; GO:0005886; GO:0009506; GO:0015031; GO:0016020; GO:0035673; GO:0046915; GO:1990388		Oligopeptide OPT transporter (TC 2.A.67.1) family	4.35767	6.16229	7.33584	3.72475	3.98452	4.91551	51.0411	29.4283	46.1205
NbD031028	11541.5	-1.88403	Down	0.130025	-14.4898	1.41e-47	2.79e-45	P27322	HSP72_SOLLC	Heat shock cognate 70 kDa protein 2	HSC-2			cytoplasm [GO:0005737]; ATP binding [GO:0005524]; ATP hydrolysis activity [GO:0016887]; ATP-dependent protein folding chaperone [GO:0140662]; heat shock protein binding [GO:0031072]; protein folding chaperone [GO:0044183]; chaperone cofactor-dependent protein refolding [GO:0051085]; protein refolding [GO:0042026]	GO:0005524; GO:0005737; GO:0016887; GO:0031072; GO:0042026; GO:0044183; GO:0051085; GO:0140662		Heat shock protein 70 family	464.295	424.315	413.014	512.996	546.724	628.904	198.074	164.873	198.386
NbD035088	914.656	-3.15422	Down	0.218557	-14.4321	3.25e-47	6.41e-45	Q9LMI0	TPS7_ARATH	Probable alpha,alpha-trehalose-phosphate synthase [UDP-forming] 7 (EC 2.4.1.15) (Trehalose-6-phosphate synthase 7) (AtTPS7)	TPS7 TPSA At1g06410 T2D23.11			glycosyltransferase activity [GO:0016757]; trehalose biosynthetic process [GO:0005992]	GO:0005992; GO:0016757		Glycosyltransferase 20 family; Trehalose phosphatase family	28.4856	24.4108	37.7465	37.4419	36.2195	42.2382	6.33592	6.50633	3.23027
NbD021044	708.516	-2.21778	Down	0.153761	-14.4235	3.68e-47	7.22e-45	Q94BR1	MRF1_ARATH	MA3 DOMAIN-CONTAINING TRANSLATION REGULATORY FACTOR 1 (MA3 domain-containing protein 6)	MRF1 MAT6 At5g63190 MDC12.16	Involved in target of rapamycin (TOR)-regulated translation control, especially under energy-deficient conditions. {ECO:0000269|PubMed:29084871}.		cytosol [GO:0005829]; nucleus [GO:0005634]; mRNA binding [GO:0003729]; ribosome binding [GO:0043022]; negative regulation of DNA-templated transcription [GO:0045892]; regulation of translation [GO:0006417]; response to absence of light [GO:0009646]; response to carbon starvation [GO:0090549]	GO:0003729; GO:0005634; GO:0005829; GO:0006417; GO:0009646; GO:0043022; GO:0045892; GO:0090549		PDCD4 family	26.3197	25.5522	18.1017	32.5351	31.1567	36.1019	10.0815	8.8354	7.56259
NbD034828	157.511	6.02547	Up	0.417985	14.4155	4.13e-47	8.06e-45	Q9SS03	DIR21_ARATH	Dirigent protein 21 (AtDIR21)	DIR21 At1g65870 F12P19.3	Dirigent proteins impart stereoselectivity on the phenoxy radical-coupling reaction, yielding optically active lignans from two molecules of coniferyl alcohol in the biosynthesis of lignans, flavonolignans, and alkaloids and thus plays a central role in plant secondary metabolism. {ECO:0000250}.		extracellular region [GO:0005576]; phenylpropanoid biosynthetic process [GO:0009699]	GO:0005576; GO:0009699		Plant dirigent protein family	5.21025	3.76466	31.263	0.601668	0.699006	0.133652	58.1436	30.6367	37.1186
NbD026317	1309.41	-2.64441	Down	0.183866	-14.3822	6.69e-47	1.3e-44	Q9NQZ5	STAR7_HUMAN	StAR-related lipid transfer protein 7, mitochondrial (Gestational trophoblastic tumor protein 1) (START domain-containing protein 7) (StARD7)	STARD7 GTT1	May play a protective role in mucosal tissues by preventing exaggerated allergic responses. {ECO:0000250|UniProtKB:Q8R1R3}.		mitochondrial outer membrane [GO:0005741]; lipid binding [GO:0008289]	GO:0005741; GO:0008289			60.8811	72.5086	59.9746	123.39	92.2486	111.783	19.827	20.1608	23.9029
NbD014108	2906.26	-2.20504	Down	0.153518	-14.3634	8.79e-47	1.69e-44	Q8R1R3	STAR7_MOUSE	StAR-related lipid transfer protein 7, mitochondrial (START domain-containing protein 7) (StARD7)	Stard7	May play a protective role in mucosal tissues by preventing exaggerated allergic responses. {ECO:0000269|PubMed:25980009}.		cytoplasm [GO:0005737]; extracellular region [GO:0005576]; mitochondrion [GO:0005739]; lipid binding [GO:0008289]; establishment of skin barrier [GO:0061436]; inflammatory response [GO:0006954]; mucociliary clearance [GO:0120197]; myeloid dendritic cell activation [GO:0001773]; type 2 immune response [GO:0042092]	GO:0001773; GO:0005576; GO:0005737; GO:0005739; GO:0006954; GO:0008289; GO:0042092; GO:0061436; GO:0120197			134.232	154.829	125.823	261.35	204.685	266.234	67.3015	61.0195	66.8023
NbD021216	4795.23	3.39568	Up	0.236811	14.3392	1.24e-46	2.39e-44	Q43515	MT2Z_SOLLC	Metallothionein-like protein type 2		Metallothioneins have a high content of cysteine residues that bind various heavy metals.		metal ion binding [GO:0046872]	GO:0046872		Metallothionein superfamily, Type 15 family	408.391	435.045	516.769	187.215	326.535	157.292	3235.67	3157.98	2299.91
NbD028670	423.137	2.5935	Up	0.181726	14.2715	3.29e-46	6.28e-44	P21568	CYPH_SOLLC	Peptidyl-prolyl cis-trans isomerase (PPIase) (EC 5.2.1.8) (Cyclophilin) (Cyclosporin A-binding protein) (Rotamase)	CYP ROT1	PPIases accelerate the folding of proteins (PubMed:1702215). It catalyzes the cis-trans isomerization of proline imidic peptide bonds in oligopeptides (PubMed:1702215). {ECO:0000269|PubMed:1702215}.		cytoplasm [GO:0005737]; cyclosporin A binding [GO:0016018]; peptidyl-prolyl cis-trans isomerase activity [GO:0003755]; protein folding [GO:0006457]	GO:0003755; GO:0005737; GO:0006457; GO:0016018		Cyclophilin-type PPIase family	36.9581	20.1574	30.1512	15.1492	14.0971	12.5581	127.852	98.2638	87.2861
NbD025772	2733.76	-1.7919	Down	0.12581	-14.2429	4.96e-46	9.42e-44	P92942	CLCB_ARATH	Chloride channel protein CLC-b (AtCLC-b) (CBS domain-containing protein CBSCLC7)	CLC-B CBSCLC7 At3g27170 MYF5.4	Voltage-gated chloride channel.		chloride channel complex [GO:0034707]; plant-type vacuole membrane [GO:0009705]; nitrate:proton symporter activity [GO:0009671]; voltage-gated chloride channel activity [GO:0005247]	GO:0005247; GO:0009671; GO:0009705; GO:0034707		Chloride channel (TC 2.A.49) family	73.9592	76.9075	64.7204	107.627	111.313	106.29	37.6137	40.4971	36.9333
NbD010394	1440.87	-2.33309	Down	0.164332	-14.1974	9.5e-46	1.79e-43	Q93YS4	AB22G_ARATH	ABC transporter G family member 22 (ABC transporter ABCG.22) (AtABCG22) (White-brown complex homolog protein 23) (AtWBC23)	ABCG22 WBC23 At5g06530 F15M7.6			membrane [GO:0016020]; ABC-type transporter activity [GO:0140359]; ATP binding [GO:0005524]; ATP hydrolysis activity [GO:0016887]; response to water deprivation [GO:0009414]; transpiration [GO:0010148]	GO:0005524; GO:0009414; GO:0010148; GO:0016020; GO:0016887; GO:0140359		ABC transporter superfamily, ABCG family, Eye pigment precursor importer (TC 3.A.1.204) subfamily	223.662	214.51	149.353	64.1109	62.6236	68.218	21.4058	12.7981	13.9228
NbD039084	594.232	-2.42535	Down	0.170967	-14.1861	1.12e-45	2.1e-43	Q8LFV3	CDF3_ARATH	Cyclic dof factor 3 (Dof zinc finger protein DOF3.3) (AtDOF3.3) (H-protein promoter-binding factor 2a)	CDF3 DOF3.3 HPPBF-2A At3g47500 F1P2.50	Transcription factor that binds specifically to a 5'-AA[AG]G-3' consensus core sequence (By similarity). Regulates a photoperiodic flowering response. Transcriptional repressor of 'CONSTANS' expression. {ECO:0000250, ECO:0000269|PubMed:19619493}.		nucleus [GO:0005634]; DNA binding [GO:0003677]; DNA-binding transcription factor activity [GO:0003700]; metal ion binding [GO:0046872]; flower development [GO:0009908]; regulation of DNA-templated transcription [GO:0006355]	GO:0003677; GO:0003700; GO:0005634; GO:0006355; GO:0009908; GO:0046872			25.4576	32.1005	22.6596	41.276	34.599	41.1044	9.84077	8.06733	8.7982
NbD017795	1894.59	-2.2426	Down	0.158377	-14.1598	1.62e-45	3.03e-43	Q6IEQ7	WRK24_ORYSJ	WRKY transcription factor WRKY24 (OsWRKY24)	WRKY24 Os01g0826400 OsJ_03928 OSNPB_010826400	Transcription activator (PubMed:26025535). Interacts specifically with the W box (5'-(T)TGAC[CT]-3'), a frequently occurring elicitor-responsive cis-acting element (PubMed:19199048, PubMed:26025535). Negative regulator of both gibberellic acid (GA) and abscisic acid (ABA) signaling in aleurone cells, probably by interfering with GAM1, via the specific repression of GA- and ABA-induced promoters (…		nucleus [GO:0005634]; DNA-binding transcription factor activity [GO:0003700]; sequence-specific DNA binding [GO:0043565]; abscisic acid-activated signaling pathway [GO:0009738]; gibberellic acid mediated signaling pathway [GO:0009740]; negative regulation of abscisic acid-activated signaling pathway [GO:0009788]; negative regulation of gibberellic acid mediated signaling pathway [GO:0009938]; pos…	GO:0003700; GO:0005634; GO:0009737; GO:0009738; GO:0009739; GO:0009740; GO:0009788; GO:0009938; GO:0043565; GO:0045893	The WRKY domain is required to bind DNA. {ECO:0000250|UniProtKB:Q6QHD1}.	WRKY group II-a family	101.844	82.5977	94.7602	130.794	108.021	113.16	28.5766	31.6809	30.8008
NbD012282	732.618	-2.25358	Down	0.159241	-14.1521	1.81e-45	3.37e-43	O23160	MYB73_ARATH	Transcription factor MYB73 (Myb-related protein 73) (AtMYB73)	MYB73 At4g37260 AP22.97 C7A10.100	Transcription factor that functions in salt stress response. Acts as a negative regulator of NHX7/SOS1 and CBL4/SOS3 induction in response to salt stress (PubMed:23809151). In response to auxin, activates the transcription of the auxin-responsive gene IAA19. The IAA19 transcription activation by MYB73 is enhanced by direct interaction between MYB73 and PYL8 (PubMed:24894996). {ECO:0000269|PubMed:…		nucleus [GO:0005634]; DNA-binding transcription factor activity [GO:0003700]; transcription cis-regulatory region binding [GO:0000976]; glucosinolate metabolic process [GO:0019760]; negative regulation of response to salt stress [GO:1901001]; positive regulation of auxin mediated signaling pathway [GO:0010929]; regulation of DNA-templated transcription [GO:0006355]	GO:0000976; GO:0003700; GO:0005634; GO:0006355; GO:0010929; GO:0019760; GO:1901001			42.0015	26.617	41.151	68.6461	74.216	76.866	17.1451	18.6338	20.139
NbD043577	640.863	-2.51546	Down	0.17797	-14.1342	2.34e-45	4.32e-43	Q8LBB2	KING1_ARATH	SNF1-related protein kinase regulatory subunit gamma-1 (AKIN subunit gamma-1) (AKING1) (AKINgamma1) (CBS domain-containing protein CBSCBS1)	KING1 CBSCBS1 At3g48530 T8P19.40	Regulatory subunit of the probable trimeric SNF1-related protein kinase (SnRK) complex, which may play a role in a signal transduction cascade regulating gene expression and carbohydrate metabolism in higher plants. The SnRK complex may also be involved in the regulation of fatty acid synthesis by phosphorylation of acetyl-CoA carboxylase and in assimilation of nitrogen by phosphorylating nitrate…		mitochondrion [GO:0005739]; ATP binding [GO:0005524]; protein kinase regulator activity [GO:0019887]; carbohydrate metabolic process [GO:0005975]; fatty acid biosynthetic process [GO:0006633]; nitrate assimilation [GO:0042128]	GO:0005524; GO:0005739; GO:0005975; GO:0006633; GO:0019887; GO:0042128		5'-AMP-activated protein kinase gamma subunit family	75.9002	51.2153	36.3239	48.5062	51.7533	53.9082	14.1727	11.1523	8.10403
NbD002431	979.362	2.46212	Up	0.174521	14.1079	3.4e-45	6.24e-43	O04130	SERA2_ARATH	D-3-phosphoglycerate dehydrogenase 2, chloroplastic (PGDH) (EC 1.1.1.95)	PGDH2 3-PGDH PGDH At1g17745 F11A6.8	Involved in the plastidial phosphorylated pathway of serine biosynthesis (PPSB). {ECO:0000269|PubMed:24058165, ECO:0000269|PubMed:24368794, ECO:0000269|PubMed:9867856}.	Amino-acid biosynthesis; L-serine biosynthesis; L-serine from 3-phospho-D-glycerate: step 1/3.	chloroplast [GO:0009507]; chloroplast stroma [GO:0009570]; nucleus [GO:0005634]; NAD binding [GO:0051287]; phosphoglycerate dehydrogenase activity [GO:0004617]; L-serine biosynthetic process [GO:0006564]	GO:0004617; GO:0005634; GO:0006564; GO:0009507; GO:0009570; GO:0051287		D-isomer specific 2-hydroxyacid dehydrogenase family	39.6256	23.3796	37.4493	7.08298	11.6589	9.8259	70.4804	61.2952	61.5794
NbD034070	295.76	-3.4864	Down	0.247386	-14.093	4.2e-45	7.68e-43	Q9FFA7	RUP2_ARATH	WD repeat-containing protein RUP2 (Protein EARLY FLOWERING BY OVEREXPRESSION 2) (Protein REPRESSOR OF UV-B PHOTOMORPHOGENESIS 2)	RUP2 EFO2 At5g23730 MRO11.23	Functions in association with RUP1 as repressor of UV-B-induced photomorphogenesis mediated by UVR8 and HY5. Plays a crucial negative feedback regulatory role downstream of UVR8-COP1 to inhibit UVR8 function, balance UV-B-specific responses and ensure normal plant growth. Is involved in the regulation of photoperiodic flowering and vegetative development. May act as negative regulator of photoper…		Cul4-RING E3 ubiquitin ligase complex [GO:0080008]; cytosol [GO:0005829]; nucleus [GO:0005634]; chloroplast organization [GO:0009658]; flower development [GO:0009908]; regulation of protein-containing complex assembly [GO:0043254]; response to UV-B [GO:0010224]	GO:0005634; GO:0005829; GO:0009658; GO:0009908; GO:0010224; GO:0043254; GO:0080008			14.1493	11.2058	7.12896	30.0674	22.9597	31.2453	3.36148	3.11033	2.66523
NbD041118	227.065	-5.53749	Down	0.393852	-14.0598	6.71e-45	1.22e-42	Q7TMD5	ZC3HE_RAT	Zinc finger CCCH domain-containing protein 14 (Nuclear protein UKp83/UKp68)	Zc3h14 Npuk68	Involved in poly(A) tail length control in neuronal cells. Binds the polyadenosine RNA oligonucleotides. {ECO:0000250|UniProtKB:Q6PJT7}.		axon cytoplasm [GO:1904115]; cytoplasm [GO:0005737]; dendrite cytoplasm [GO:0032839]; nuclear speck [GO:0016607]; nucleus [GO:0005634]; ribonucleoprotein complex [GO:1990904]; metal ion binding [GO:0046872]; poly(A) binding [GO:0008143]; negative regulation of mRNA polyadenylation [GO:1900364]; regulation of mRNA stability [GO:0043488]	GO:0005634; GO:0005737; GO:0008143; GO:0016607; GO:0032839; GO:0043488; GO:0046872; GO:1900364; GO:1904115; GO:1990904		ZC3H14 family	27.7486	11.5293	14.6152	87.3827	86.4445	67.1628	2.25233	1.98919	1.85869
NbD039387	791.371	-1.99717	Down	0.142105	-14.0542	7.26e-45	1.31e-42	Q8RWL6	STY17_ARATH	Serine/threonine-protein kinase STY17 (EC 2.7.11.1) (Serine/threonine/tyrosine-protein kinase 17)	STY17 At4g35780 F8D20.290	Serine/threonine protein kinase that specifically phosphorylates chloroplast precursor proteins in the cytosol within the cleavable presequences (transit peptides). May be part of a cytosolic regulatory network involved in chloroplast protein import. Does not phosphorylate mitochondrion precursor proteins. Specific for ATP and does not utilize other NTPs (PubMed:17090544, PubMed:16429265). Plays …		cytosol [GO:0005829]; ATP binding [GO:0005524]; protein serine kinase activity [GO:0106310]; protein serine/threonine kinase activity [GO:0004674]; protein serine/threonine/tyrosine kinase activity [GO:0004712]; chloroplast organization [GO:0009658]; phosphorylation [GO:0016310]	GO:0004674; GO:0004712; GO:0005524; GO:0005829; GO:0009658; GO:0016310; GO:0106310		Protein kinase superfamily, Ser/Thr protein kinase family	30.127	36.6013	21.5262	47.8308	45.4145	46.2366	16.5089	13.1086	13.432
NbD011795	1164.44	-2.53908	Down	0.180798	-14.0438	8.41e-45	1.52e-42	F4JTP5	STY46_ARATH	Serine/threonine-protein kinase STY46 (EC 2.7.11.1) (Serine/threonine/tyrosine-protein kinase 46)	STY46 At4g38470 F20M13.30	Serine/threonine protein kinase that specifically phosphorylates chloroplast precursor proteins in the cytosol within the cleavable presequences (transit peptides). May be part of a cytosolic regulatory network involved in chloroplast protein import. Does not phosphorylate mitochondrion precursor proteins. Specific for ATP and does not utilize other NTPs (PubMed:17090544, PubMed:16429265). Plays …		cytosol [GO:0005829]; ATP binding [GO:0005524]; protein serine kinase activity [GO:0106310]; protein serine/threonine kinase activity [GO:0004674]; protein serine/threonine/tyrosine kinase activity [GO:0004712]; cellular response to hypoxia [GO:0071456]; chloroplast organization [GO:0009658]; protein phosphorylation [GO:0006468]; response to abscisic acid [GO:0009737]	GO:0004674; GO:0004712; GO:0005524; GO:0005829; GO:0006468; GO:0009658; GO:0009737; GO:0071456; GO:0106310		Protein kinase superfamily, Ser/Thr protein kinase family	22.7097	20.4634	14.107	58.5579	86.851	64.08	14.2043	14.3258	15.3345
NbD021244	4579.35	-1.89153	Down	0.134693	-14.0432	8.48e-45	1.52e-42	P09342	ILVB1_TOBAC	Acetolactate synthase 1, chloroplastic (EC 2.2.1.6) (ALS I) (Acetohydroxy-acid synthase I) (Acetolactate synthase I)	ALS SURA		Amino-acid biosynthesis; L-isoleucine biosynthesis; L-isoleucine from 2-oxobutanoate: step 1/4.; Amino-acid biosynthesis; L-valine biosynthesis; L-valine from pyruvate: step 1/4.	acetolactate synthase complex [GO:0005948]; chloroplast [GO:0009507]; acetolactate synthase activity [GO:0003984]; flavin adenine dinucleotide binding [GO:0050660]; magnesium ion binding [GO:0000287]; thiamine pyrophosphate binding [GO:0030976]; isoleucine biosynthetic process [GO:0009097]; response to herbicide [GO:0009635]; valine biosynthetic process [GO:0009099]	GO:0000287; GO:0003984; GO:0005948; GO:0009097; GO:0009099; GO:0009507; GO:0009635; GO:0030976; GO:0050660		TPP enzyme family	171.08	198.706	159.888	233.276	207.778	220.673	71.8359	69.8248	77.0197
NbD021145	2961.53	-1.61691	Down	0.115151	-14.0416	8.67e-45	1.55e-42	Q940T9	COL4_ARATH	Zinc finger protein CONSTANS-LIKE 4	COL4 At5g24930 F6A4.140			nucleus [GO:0005634]; zinc ion binding [GO:0008270]; regulation of flower development [GO:0009909]	GO:0005634; GO:0008270; GO:0009909		CONSTANS family	342.648	266.719	201.939	268.63	267.781	248.787	112.98	101.87	100.3
NbD014572	10724	-2.16941	Down	0.15461	-14.0315	1e-44	1.77e-42	A5JTQ3	XYL2_MEDSV	Beta-xylosidase/alpha-L-arabinofuranosidase 2 (Xylan 1,4-beta-xylosidase/Alpha-L-arabinofuranosidase 2) (MsXyl2) [Includes: Beta-xylosidase (EC 3.2.1.37) (1,4-beta-D-xylan xylohydrolase) (Xylan 1,4-beta-xylosidase); Alpha-L-arabinofuranosidase (Arabinosidase) (EC 3.2.1.55)]	Xyl2	A bifunctional beta-xylosidase/alpha-L-arabinosidase, exo-enzyme that acts synergistically with endohydrolases. Releases xylose and arabinose from cell walls (By similarity). {ECO:0000250}.		extracellular region [GO:0005576]; alpha-L-arabinofuranosidase activity [GO:0046556]; xylan 1,4-beta-xylosidase activity [GO:0009044]; xylan catabolic process [GO:0045493]	GO:0005576; GO:0009044; GO:0045493; GO:0046556		Glycoside hydrolase 3 family	140.776	113	106.855	401.187	433.081	466.487	108.14	138.194	106.792
NbD018161	520.597	-3.33401	Down	0.237873	-14.0159	1.25e-44	2.2e-42	Q8C1A9	ABD18_MOUSE	Protein ABHD18 (Alpha/beta hydrolase domain-containing protein 18) (Abhydrolase domain-containing protein 18)	Abhd18			extracellular region [GO:0005576]	GO:0005576		AB hydrolase superfamily	12.6812	15.911	12.7532	57.4439	49.4082	51.087	4.94711	8.87595	5.10454
NbD041804	2805.27	-2.54219	Down	0.181386	-14.0154	1.26e-44	2.2e-42	O82199	C3H20_ARATH	Zinc finger CCCH domain-containing protein 20 (AtC3H20)	At2g19810 F6F22.16			plasma membrane [GO:0005886]; DNA binding [GO:0003677]; DNA-binding transcription factor activity [GO:0003700]; metal ion binding [GO:0046872]; defense response to virus [GO:0051607]; regulation of DNA-templated transcription [GO:0006355]; response to oxidative stress [GO:0006979]	GO:0003677; GO:0003700; GO:0005886; GO:0006355; GO:0006979; GO:0046872; GO:0051607			201.728	184.427	102.567	264.994	268.63	287.672	45.8706	58.2608	66.755
NbD028313	124.68	5.34171	Up	0.381611	13.9978	1.61e-44	2.81e-42	Q9FIR9	LSU2_ARATH	Protein RESPONSE TO LOW SULFUR 2 (Protein ENHANCED DE-ETIOLATION 6)	LSU2 END6 At5g24660 MXC17.2	May be involved in defense responses monitoring (PubMed:21798943). Probably implicated into osmotic stress signaling (PubMed:23517122). {ECO:0000269|PubMed:21798943, ECO:0000269|PubMed:23517122}.		cellular oxidant detoxification [GO:0098869]; cellular response to sulfur starvation [GO:0010438]; chloroplast organization [GO:0009658]; defense response to bacterium [GO:0042742]; defense response to oomycetes [GO:0002229]; positive regulation of DNA-templated transcription [GO:0045893]; regulation of defense response [GO:0031347]; regulation of response to osmotic stress [GO:0047484]; response…	GO:0002229; GO:0009651; GO:0009658; GO:0010438; GO:0031347; GO:0042742; GO:0045893; GO:0047484; GO:0098869			25.1462	29.1246	31.878	0.805638	1.0493	1.08262	47.6838	42.858	61.1198
NbD015457	1098.57	-2.26827	Down	0.16216	-13.9879	1.85e-44	3.21e-42	Q8L7S6	HEXO3_ARATH	Beta-hexosaminidase 3 (EC 3.2.1.52) (Beta-GlcNAcase 3) (Beta-N-acetylhexosaminidase 3) (Beta-hexosaminidase 1) (AtHEX1) (N-acetyl-beta-glucosaminidase 3)	HEXO3 HEX1 At1g65590 F5I14.13	Has a broad substrate specificity. Can use synthetic substrates such as pyridylaminated chitotriose, p-nitrophenyl-beta-N-acetylglucosaminide, p-nitrophenyl-2-acetamido-2-deoxy-beta-D-glucopyranoside (pNP-GlcNAc), p-nitrophenyl-2-acetamido-2-deoxy-beta-D-galactopyranoside (pNP-GalNAc), 4-methylumbelliferyl-2-acetamido-2-deoxy-beta-D-glucopyranoside (MU-GlcNAc), and 4-methylumbelliferyl-6-sulfo-2-…		nucleus [GO:0005634]; plasma membrane [GO:0005886]; beta-N-acetylhexosaminidase activity [GO:0004563]; hexosaminidase activity [GO:0015929]; N-acetyl-beta-D-galactosaminidase activity [GO:0102148]; carbohydrate metabolic process [GO:0005975]	GO:0004563; GO:0005634; GO:0005886; GO:0005975; GO:0015929; GO:0102148		Glycosyl hydrolase 20 family	36.9638	16.5199	27.6322	64.337	65.9283	75.4959	16.9771	20.2733	15.0141
NbD040371	244.912	-3.38501	Down	0.242032	-13.9858	1.9e-44	3.29e-42	Q5HZ05	TPPJ_ARATH	Probable trehalose-phosphate phosphatase J (AtTPPJ) (EC 3.1.3.12) (Trehalose 6-phosphate phosphatase)	TPPJ At5g65140 MQN23.7	Removes the phosphate from trehalose 6-phosphate to produce free trehalose. Trehalose accumulation in plant may improve abiotic stress tolerance (By similarity). {ECO:0000250}.	Glycan biosynthesis; trehalose biosynthesis.	nucleolus [GO:0005730]; nucleus [GO:0005634]; trehalose-phosphatase activity [GO:0004805]; response to cadmium ion [GO:0046686]; trehalose biosynthetic process [GO:0005992]	GO:0004805; GO:0005634; GO:0005730; GO:0005992; GO:0046686		Trehalose phosphatase family	21.3374	17.7937	17.1176	22.632	23.7514	24.2323	2.2418	3.41777	2.42543
NbD002795	1921.34	-1.84571	Down	0.132207	-13.9608	2.7e-44	4.66e-42	Q8L7W1	MSL3_ARATH	Mechanosensitive ion channel protein 3, chloroplastic (Mechanosensitive channel of small conductance-like 3) (MscS-Like protein 3)	MSL3 At1g58200 F16M22.2 T18I24.11	Mechanosensitive channel that opens in response to stretch forces in the membrane lipid bilayer. Controls plastid size, shape, and perhaps division during normal plant development by altering ion flux in response to changes in membrane tension. Acts as a component of the chloroplast division machinery. {ECO:0000269|PubMed:16401419, ECO:0000269|PubMed:21810996}.		chloroplast membrane [GO:0031969]; plastid envelope [GO:0009526]; chloroplast fission [GO:0010020]; monoatomic ion transmembrane transport [GO:0034220]	GO:0009526; GO:0010020; GO:0031969; GO:0034220		MscS (TC 1.A.23) family	150.082	91.3692	70.9806	80.8267	95.7912	78.7131	30.3632	28.5971	28.219
NbD050825	285.375	2.58164	Up	0.18531	13.9315	4.08e-44	6.99e-42	Q9N0E7	MOCOS_BOVIN	Molybdenum cofactor sulfurase (MCS) (MOS) (MoCo sulfurase) (EC 2.8.1.9) (Molybdenum cofactor sulfurtransferase)	MOCOS MCSU	Sulfurates the molybdenum cofactor. Sulfation of molybdenum is essential for xanthine dehydrogenase (XDH) and aldehyde oxidase (ADO) enzymes in which molybdenum cofactor is liganded by 1 oxygen and 1 sulfur atom in active form.		lyase activity [GO:0016829]; Mo-molybdopterin cofactor sulfurase activity [GO:0008265]; molybdenum cofactor sulfurtransferase activity [GO:0102867]; molybdenum ion binding [GO:0030151]; pyridoxal phosphate binding [GO:0030170]; Mo-molybdopterin cofactor biosynthetic process [GO:0006777]; molybdopterin cofactor metabolic process [GO:0043545]	GO:0006777; GO:0008265; GO:0016829; GO:0030151; GO:0030170; GO:0043545; GO:0102867		Class-V pyridoxal-phosphate-dependent aminotransferase family, MOCOS subfamily	6.93162	8.74583	6.28092	2.66085	2.53857	2.46098	22.5935	17.4891	16.8032
NbD034922	664.93	-2.33834	Down	0.167925	-13.9249	4.47e-44	7.62e-42	Q2V452	CIPK3_ARATH	CBL-interacting serine/threonine-protein kinase 3 (EC 2.7.11.1) (SNF1-related kinase 3.17) (SOS2-like protein kinase PKS12)	CIPK3 PKS12 SnRK3.17 At2g26980 T20P8.3	Involved in the resistance to some abiotic stresses (e.g. high salt, hyperosmotic stress) in young seedlings, by regulating the expression of several stress-inducible genes (cold- and salt-induced genes but not drought-responsive genes). Required for the ABA response during germination. CIPK serine-threonine protein kinases interact with CBL proteins. Binding of a CBL protein to the regulatory NA…		ATP binding [GO:0005524]; protein serine kinase activity [GO:0106310]; protein serine/threonine kinase activity [GO:0004674]; phosphorylation [GO:0016310]; signal transduction [GO:0007165]	GO:0004674; GO:0005524; GO:0007165; GO:0016310; GO:0106310	The activation loop within the kinase domain is the target of phosphorylation/activation by upstream protein kinases. The PPI motif mediates the interaction with the ABI (abscisic acid-insensitive) phosphatases (By similarity). {ECO:0000250}.	Protein kinase superfamily, CAMK Ser/Thr protein kinase family, SNF1 subfamily	23.0314	21.8175	24.2268	51.6553	50.1948	50.5857	12.7395	14.1951	10.1221
NbD044641	1758.74	-2.43644	Down	0.174985	-13.9237	4.55e-44	7.72e-42	O24457	ODPA3_ARATH	Pyruvate dehydrogenase E1 component subunit alpha-3, chloroplastic (EC 1.2.4.1)	PDH-E1 ALPHA At1g01090 T25K16.8	The pyruvate dehydrogenase complex catalyzes the overall conversion of pyruvate to acetyl-CoA and CO(2). It contains multiple copies of three enzymatic components: pyruvate dehydrogenase (E1), dihydrolipoamide acetyltransferase (E2) and lipoamide dehydrogenase (E3) (By similarity). {ECO:0000250}.		chloroplast [GO:0009507]; chloroplast envelope [GO:0009941]; chloroplast stroma [GO:0009570]; plastid [GO:0009536]; pyruvate dehydrogenase (acetyl-transferring) activity [GO:0004739]; acetyl-CoA biosynthetic process from pyruvate [GO:0006086]; glycolytic process [GO:0006096]	GO:0004739; GO:0006086; GO:0006096; GO:0009507; GO:0009536; GO:0009570; GO:0009941			166.58	182.799	140.452	148.303	136.186	126.645	26.2409	33.5334	32.735
NbD037085	947.295	-2.17987	Down	0.156593	-13.9206	4.75e-44	8.02e-42	Q8RWL6	STY17_ARATH	Serine/threonine-protein kinase STY17 (EC 2.7.11.1) (Serine/threonine/tyrosine-protein kinase 17)	STY17 At4g35780 F8D20.290	Serine/threonine protein kinase that specifically phosphorylates chloroplast precursor proteins in the cytosol within the cleavable presequences (transit peptides). May be part of a cytosolic regulatory network involved in chloroplast protein import. Does not phosphorylate mitochondrion precursor proteins. Specific for ATP and does not utilize other NTPs (PubMed:17090544, PubMed:16429265). Plays …		cytosol [GO:0005829]; ATP binding [GO:0005524]; protein serine kinase activity [GO:0106310]; protein serine/threonine kinase activity [GO:0004674]; protein serine/threonine/tyrosine kinase activity [GO:0004712]; chloroplast organization [GO:0009658]; phosphorylation [GO:0016310]	GO:0004674; GO:0004712; GO:0005524; GO:0005829; GO:0009658; GO:0016310; GO:0106310		Protein kinase superfamily, Ser/Thr protein kinase family	50.9278	62.0887	39.9378	58.3944	49.0393	59.0096	15.7196	13.9104	15.4099
NbD005674	515.81	-3.18028	Down	0.229008	-13.8872	7.58e-44	1.27e-41	Q8C1A9	ABD18_MOUSE	Protein ABHD18 (Alpha/beta hydrolase domain-containing protein 18) (Abhydrolase domain-containing protein 18)	Abhd18			extracellular region [GO:0005576]	GO:0005576		AB hydrolase superfamily	17.6944	22.5391	17.7205	55.8722	47.3161	51.8149	5.12188	9.07868	6.41249
NbD028423	973.06	-1.9261	Down	0.138748	-13.882	8.15e-44	1.36e-41	Q8N9H8	MUT7_HUMAN	Exonuclease mut-7 homolog (EC 3.1.-.-) (Exonuclease 3'-5' domain-containing protein 3)	EXD3 HBE269	Possesses 3'-5' exoribonuclease activity. Required for 3'-end trimming of AGO1-bound miRNAs (By similarity). {ECO:0000250}.		3'-5' exonuclease activity [GO:0008408]; metal ion binding [GO:0046872]; nucleic acid binding [GO:0003676]; nucleobase-containing compound metabolic process [GO:0006139]	GO:0003676; GO:0006139; GO:0008408; GO:0046872		Mut-7 family	71.0601	74.7429	45.3691	49.7407	47.0841	46.4378	17.1099	15.5965	13.7578
NbD045527	973.698	2.04124	Up	0.147332	13.8547	1.19e-43	1.98e-41	Q9Y2M2	SSUH2_HUMAN	Protein SSUH2 homolog (Protein ssu-2 homolog)	SSUH2 C3orf32 FLS485	Plays a role in odontogenesis. {ECO:0000269|PubMed:27680507}.		cytoplasm [GO:0005737]; nucleus [GO:0005634]; heat shock protein binding [GO:0031072]; unfolded protein binding [GO:0051082]; odontogenesis [GO:0042476]	GO:0005634; GO:0005737; GO:0031072; GO:0042476; GO:0051082			30.8475	31.8184	33.7415	16.0791	19.3639	17.6205	109.902	76.5235	83.8121
NbD018853	1971.59	-2.03367	Down	0.146878	-13.846	1.35e-43	2.23e-41	Q66GR3	BH130_ARATH	Transcription factor bHLH130 (Basic helix-loop-helix protein 130) (AtbHLH130) (bHLH 130) (Transcription factor EN 69) (bHLH transcription factor bHLH130)	BHLH130 EN69 At2g42280 T24P15.19			cytoplasm [GO:0005737]; nucleus [GO:0005634]; cis-regulatory region sequence-specific DNA binding [GO:0000987]; DNA-binding transcription factor activity [GO:0003700]; protein dimerization activity [GO:0046983]; cellular response to nitrogen levels [GO:0043562]; photoperiodism, flowering [GO:0048573]; regulation of DNA-templated transcription [GO:0006355]; regulation of gene expression [GO:001046…	GO:0000987; GO:0003700; GO:0005634; GO:0005737; GO:0006355; GO:0006808; GO:0010468; GO:0043562; GO:0046983; GO:0048573; GO:2000028			150.413	141.265	110.078	167.007	158.04	165.024	45.0554	48.3131	52.7306
NbD046303	862.893	-2.28945	Down	0.165425	-13.8398	1.47e-43	2.42e-41	P54873	HMCS_ARATH	Hydroxymethylglutaryl-CoA synthase (HMG-CoA synthase) (EC 2.3.3.10) (3-hydroxy-3-methylglutaryl coenzyme A synthase) (Protein EMBRYO DEFECTIVE 2778) (Protein FLAKY POLLEN 1)	HMGS EMB2778 FKP1 MVA1 At4g11820 T26M18.30	This enzyme condenses acetyl-CoA with acetoacetyl-CoA to form HMG-CoA, which is the substrate for HMG-CoA reductase. Devoided of acetoacetyl-CoA thiolase (AACT) activity. Required for the development of both tapetosomes and elaioplasts in tapetal cells and for pollen viability during pollen tube elongation. {ECO:0000269|PubMed:20484369}.	Metabolic intermediate biosynthesis; (R)-mevalonate biosynthesis; (R)-mevalonate from acetyl-CoA: step 2/3.	plasmodesma [GO:0009506]; hydroxymethylglutaryl-CoA synthase activity [GO:0004421]; farnesyl diphosphate biosynthetic process, mevalonate pathway [GO:0010142]; isopentenyl diphosphate biosynthetic process, mevalonate pathway [GO:0019287]; sterol biosynthetic process [GO:0016126]	GO:0004421; GO:0009506; GO:0010142; GO:0016126; GO:0019287		Thiolase-like superfamily, HMG-CoA synthase family	49.2018	52.4642	35.9056	63.1083	66.5926	56.9634	14.1827	15.7971	16.5458
NbD026534	812.099	-2.56154	Down	0.185363	-13.819	1.96e-43	3.21e-41	Q9C5U1	AHK3_ARATH	Histidine kinase 3 (EC 2.7.13.3) (Arabidopsis histidine kinase 3) (AtHK3) (Protein AUTHENTIC HIS-KINASE 3) (Protein ORESARA 12)	AHK3 ORE12 At1g27320 F17L21.11	Cytokinins (CK) receptor related to bacterial two-component regulators. Functions as a histidine kinase and transmits the stress signal to a downstream MAPK cascade. This protein undergoes an ATP-dependent autophosphorylation at a conserved histidine residue in the kinase core, and a phosphoryl group is then transferred to a conserved aspartate residue in the receiver domain. In the presence of c…		endoplasmic reticulum membrane [GO:0005789]; nucleus [GO:0005634]; plasma membrane [GO:0005886]; cytokinin receptor activity [GO:0009884]; phosphorelay sensor kinase activity [GO:0000155]; protein histidine kinase activity [GO:0004673]; protein histidine kinase binding [GO:0043424]; cellular response to abscisic acid stimulus [GO:0071215]; cellular response to cold [GO:0070417]; cellular response…	GO:0000155; GO:0004673; GO:0005634; GO:0005789; GO:0005886; GO:0006970; GO:0009409; GO:0009414; GO:0009651; GO:0009736; GO:0009884; GO:0009909; GO:0010029; GO:0010087; GO:0010150; GO:0010271; GO:0016036; GO:0034757; GO:0042742; GO:0043424; GO:0048509; GO:0048831; GO:0070417; GO:0071215; GO:0071329; GO:0080117			50.627	41.535	16.4456	30.3341	26.0784	24.6102	7.2986	5.33037	4.45903
NbD001165	285.256	-3.04311	Down	0.22058	-13.7959	2.7e-43	4.41e-41	B0JFY2	PROB_MICAN	Glutamate 5-kinase (EC 2.7.2.11) (Gamma-glutamyl kinase) (GK)	proB MAE_21650	Catalyzes the transfer of a phosphate group to glutamate to form L-glutamate 5-phosphate. {ECO:0000255|HAMAP-Rule:MF_00456}.	Amino-acid biosynthesis; L-proline biosynthesis; L-glutamate 5-semialdehyde from L-glutamate: step 1/2. {ECO:0000255|HAMAP-Rule:MF_00456}.	cytoplasm [GO:0005737]; ATP binding [GO:0005524]; glutamate 5-kinase activity [GO:0004349]; RNA binding [GO:0003723]; L-proline biosynthetic process [GO:0055129]; phosphorylation [GO:0016310]	GO:0003723; GO:0004349; GO:0005524; GO:0005737; GO:0016310; GO:0055129		Glutamate 5-kinase family	55.8859	62.804	30.6979	68.9303	60.9206	61.5881	8.98655	9.20494	9.88348
NbD013376	532.761	-2.72261	Down	0.197882	-13.7588	4.51e-43	7.34e-41	F4JTP5	STY46_ARATH	Serine/threonine-protein kinase STY46 (EC 2.7.11.1) (Serine/threonine/tyrosine-protein kinase 46)	STY46 At4g38470 F20M13.30	Serine/threonine protein kinase that specifically phosphorylates chloroplast precursor proteins in the cytosol within the cleavable presequences (transit peptides). May be part of a cytosolic regulatory network involved in chloroplast protein import. Does not phosphorylate mitochondrion precursor proteins. Specific for ATP and does not utilize other NTPs (PubMed:17090544, PubMed:16429265). Plays …		cytosol [GO:0005829]; ATP binding [GO:0005524]; protein serine kinase activity [GO:0106310]; protein serine/threonine kinase activity [GO:0004674]; protein serine/threonine/tyrosine kinase activity [GO:0004712]; cellular response to hypoxia [GO:0071456]; chloroplast organization [GO:0009658]; protein phosphorylation [GO:0006468]; response to abscisic acid [GO:0009737]	GO:0004674; GO:0004712; GO:0005524; GO:0005829; GO:0006468; GO:0009658; GO:0009737; GO:0071456; GO:0106310		Protein kinase superfamily, Ser/Thr protein kinase family	15.8024	5.76184	6.008	29.4224	39.6783	33.4419	5.48525	6.1225	7.13681
NbD030908	2160.66	1.99715	Up	0.145357	13.7396	5.88e-43	9.52e-41	Q9LF79	ACA8_ARATH	Calcium-transporting ATPase 8, plasma membrane-type (EC 7.2.2.10) (Ca(2+)-ATPase isoform 8)	ACA8 At5g57110 MUL3.5	This magnesium-dependent enzyme catalyzes the hydrolysis of ATP coupled with the translocation of calcium from the cytosol out of the cell.		plasma membrane [GO:0005886]; plasmodesma [GO:0009506]; plastid [GO:0009536]; ATP binding [GO:0005524]; ATP hydrolysis activity [GO:0016887]; calmodulin binding [GO:0005516]; metal ion binding [GO:0046872]; P-type calcium transporter activity [GO:0005388]; protein self-association [GO:0043621]; response to nematode [GO:0009624]	GO:0005388; GO:0005516; GO:0005524; GO:0005886; GO:0009506; GO:0009536; GO:0009624; GO:0016887; GO:0043621; GO:0046872	The N-terminus contains an autoinhibitory calmodulin-binding domain, which binds calmodulin in a calcium-dependent fashion.	Cation transport ATPase (P-type) (TC 3.A.3) family, Type IIB subfamily	51.5125	41.5568	58.8721	14.245	16.0371	18.5667	98.9726	69.9773	72.2825
NbD023799	446.58	3.90112	Up	0.284523	13.7111	8.72e-43	1.4e-40	Q9C523	DIR19_ARATH	Dirigent protein 19 (AtDIR19)	DIR19 At1g58170 T15M6.17 T18I24.8	Dirigent proteins impart stereoselectivity on the phenoxy radical-coupling reaction, yielding optically active lignans from two molecules of coniferyl alcohol in the biosynthesis of lignans, flavonolignans, and alkaloids and thus plays a central role in plant secondary metabolism. {ECO:0000250}.		apoplast [GO:0048046]; phenylpropanoid biosynthetic process [GO:0009699]	GO:0009699; GO:0048046		Plant dirigent protein family	17.8909	14.8793	31.3249	3.64191	8.2508	5.91547	82.3271	131.065	109.291
NbD028505	794.91	-2.38403	Down	0.173946	-13.7056	9.39e-43	1.51e-40	O80738	TPS10_ARATH	Probable alpha,alpha-trehalose-phosphate synthase [UDP-forming] 10 (EC 2.4.1.15) (Trehalose-6-phosphate synthase 10) (AtTPS10)	TPS10 TPS3 At1g60140 T13D8.4			glycosyltransferase activity [GO:0016757]; trehalose biosynthetic process [GO:0005992]	GO:0005992; GO:0016757		Glycosyltransferase 20 family; Trehalose phosphatase family	10.1612	9.09898	7.50317	34.3925	26.6069	32.6007	8.71482	6.87414	6.61289
NbD017711	135.047	5.62397	Up	0.410858	13.6884	1.19e-42	1.9e-40	Q9LMU2	KTI5_ARATH	Kunitz trypsin inhibitor 5 (AtKTI5) (Kunitz trypsin inhibitor 2) (AtKTI2)	KTI5 KTI2 At1g17860 F2H15.9	Can inhibit both serine proteases and cysteine proteases (PubMed:30042779). May be involved in the modulation of the proteases that participate in the hydrolysis of dietary proteins in the gut of spider mites (PubMed:30042779). {ECO:0000269|PubMed:30042779}.		apoplast [GO:0048046]; endoplasmic reticulum [GO:0005783]; secretory vesicle [GO:0099503]; cysteine-type endopeptidase inhibitor activity [GO:0004869]; peptidase inhibitor activity [GO:0030414]; serine-type endopeptidase inhibitor activity [GO:0004867]; defense response [GO:0006952]; negative regulation of peptidase activity [GO:0010466]; response to insect [GO:0009625]	GO:0004867; GO:0004869; GO:0005783; GO:0006952; GO:0009625; GO:0010466; GO:0030414; GO:0048046; GO:0099503		Protease inhibitor I3 (leguminous Kunitz-type inhibitor) family	0	1.77497	6.55088	0.400956	0.526885	0.588703	29.8504	40.9204	22.1222
NbD018019	303.932	3.81367	Up	0.278628	13.6873	1.21e-42	1.92e-40	Q940H3	TBL36_ARATH	Protein trichome birefringence-like 36	TBL36 At3g54260 F24B22.220	May act as a bridging protein that binds pectin and other cell wall polysaccharides. Probably involved in maintaining esterification of pectins (By similarity). May be involved in the specific O-acetylation of cell wall polymers (By similarity). {ECO:0000250|UniProtKB:Q9FG35, ECO:0000250|UniProtKB:Q9LY46}.		membrane [GO:0016020]; O-acetyltransferase activity [GO:0016413]	GO:0016020; GO:0016413		PC-esterase family, TBL subfamily	25.5846	15.6166	16.733	1.32773	2.65663	2.46925	38.4173	46.583	27.1738
NbD041511	352.585	-3.14961	Down	0.230123	-13.6867	1.22e-42	1.93e-40	Q9LJB7	BBX32_ARATH	B-box zinc finger protein 32 (EIP6, EMF1-INTERACTING PROTEIN 6)	BBX32 At3g21150 MSA6.19	Repressor of light-mediated regulation of seedling development. Functions by suppressing the activities of positive cofactors like BBX21 and HY5 involved in modulating light-regulated gene expression and growth. {ECO:0000269|PubMed:21632973}.		cytoplasm [GO:0005737]; nucleus [GO:0005634]; DNA-binding transcription factor activity [GO:0003700]; zinc ion binding [GO:0008270]; blue light signaling pathway [GO:0009785]; negative regulation of DNA-templated transcription [GO:0045892]; photomorphogenesis [GO:0009640]; red or far-red light signaling pathway [GO:0010017]; regulation of DNA-templated transcription [GO:0006355]; regulation of fl…	GO:0003700; GO:0005634; GO:0005737; GO:0006355; GO:0008270; GO:0009640; GO:0009785; GO:0009909; GO:0010017; GO:0045892			41.5265	32.3538	23.1467	72.783	57.1811	73.1664	9.21551	7.68219	10.7962
NbD009375	539.906	-2.32955	Down	0.170329	-13.6767	1.4e-42	2.2e-40	Q9FG33	LRKS5_ARATH	Probable L-type lectin-domain containing receptor kinase S.5 (LecRK-S.5) (EC 2.7.11.1)	LECRKS5 At5g06740 MPH15.10			plasma membrane [GO:0005886]; ATP binding [GO:0005524]; carbohydrate binding [GO:0030246]; protein serine kinase activity [GO:0106310]; protein serine/threonine kinase activity [GO:0004674]; phosphorylation [GO:0016310]; response to stimulus [GO:0050896]	GO:0004674; GO:0005524; GO:0005886; GO:0016310; GO:0030246; GO:0050896; GO:0106310		Protein kinase superfamily, Ser/Thr protein kinase family; Leguminous lectin family	5.57679	10.1617	9.98782	26.771	25.254	26.7755	7.80789	5.15562	6.34931
NbD013871	5911.62	-2.00263	Down	0.146754	-13.6461	2.13e-42	3.34e-40	Q9FY06	PPF1_PEA	Inner membrane protein PPF-1, chloroplastic (Post-floral-specific protein 1)	PPF-1	May be required for the insertion of some integral membrane proteins into the chloroplast thylakoid membrane. May play a role in inhibiting senescence.		chloroplast thylakoid membrane [GO:0009535]; membrane insertase activity [GO:0032977]	GO:0009535; GO:0032977		OXA1/ALB3/YidC (TC 2.A.9.2) family	393.219	417.895	323.24	433.332	430.605	412.719	130.686	111.728	148.074
NbD011274	1011.85	-2.8456	Down	0.208562	-13.6439	2.2e-42	3.43e-40	Q5XF57	Y5576_ARATH	Probable receptor-like serine/threonine-protein kinase At5g57670 (EC 2.7.11.1)	At5g57670 MRI1.2			ATP binding [GO:0005524]; protein serine kinase activity [GO:0106310]; protein serine/threonine kinase activity [GO:0004674]; phosphorylation [GO:0016310]	GO:0004674; GO:0005524; GO:0016310; GO:0106310		Protein kinase superfamily, Ser/Thr protein kinase family	27.5648	47.9318	44.0987	62.236	63.694	65.1845	7.97945	13.7479	10.4437
NbD033117	265.531	3.06944	Up	0.225022	13.6406	2.3e-42	3.57e-40	Q9LZR3	CSLA9_ARATH	Glucomannan 4-beta-mannosyltransferase 9 (EC 2.4.1.32) (Cellulose synthase-like protein A9) (AtCslA9) (Glucomannan synthase) (Mannan synthase 9) (Protein RESISTANT TO AGROBACTERIUM TRANSFORMATION 4)	CSLA9 RAT4 At5g03760 F17C15.180	Possesses glucomannan synthase and mannan synthase activities in vitro. Mannan synthase consists of a 4-beta-mannosyltransferase activity on mannan using GDP-mannose. The beta-1,4-mannan product is the backbone for galactomannan synthesis by galactomannan galactosyltransferase. Galactomannan is a noncellulosic polysaccharides of plant cell wall (PubMed:15647349, PubMed:17307900). Required for lat…		Golgi membrane [GO:0000139]; glucomannan 4-beta-mannosyltransferase activity [GO:0047259]; mannan synthase activity [GO:0051753]; cell wall organization [GO:0071555]; DNA-mediated transformation [GO:0009294]; response to bacterium [GO:0009617]	GO:0000139; GO:0009294; GO:0009617; GO:0047259; GO:0051753; GO:0071555		Glycosyltransferase 2 family, Plant cellulose synthase-like A subfamily	3.83212	3.23856	10.8398	1.58819	2.36229	2.42594	20.1962	24.017	21.292
NbD018291	509.81	4.29737	Up	0.315063	13.6397	2.32e-42	3.6e-40	P20144	WUN1_SOLTU	Wound-induced protein 1	WUN1							29.2108	9.60121	13.7747	2.58062	9.33696	5.55403	179.18	137.756	110.33
NbD027313	2304.16	-1.51785	Down	0.111493	-13.6139	3.31e-42	5.11e-40	Q39096	ERD15_ARATH	Protein EARLY RESPONSIVE TO DEHYDRATION 15 (PAM2-containing protein CID1) (Polyadenylate-binding protein-interacting protein 1) (PABP-interacting protein 1) (Poly(A)-binding protein-interacting protein 1) (Protein CTC-INTERACTING DOMAIN 1) (Protein LIGHT STRESS-REGULATED 1)	ERD15 CID1 LSR1 At2g41430 F13H10.2 T26J13.2	Central component of stress responses that interacts with poly(A)-binding proteins. Negative regulator of abscisic acid (ABA) responses, including resistance to drought and freezing as well as stomatal closure regulation. Mediates resistance to the bacterial necrotroph pathogen Erwinia carotovora subsp. carotovora and promotes the induction of marker genes for systemic acquired resistance (SAR). …		cytoplasm [GO:0005737]; cytosol [GO:0005829]; thylakoid membrane [GO:0042651]; cellular response to hypoxia [GO:0071456]; nonphotochemical quenching [GO:0010196]; response to bacterium [GO:0009617]; response to high light intensity [GO:0009644]; response to water deprivation [GO:0009414]	GO:0005737; GO:0005829; GO:0009414; GO:0009617; GO:0009644; GO:0010196; GO:0042651; GO:0071456	Contains a PAM2-like motif, which seems to be involved in the binding to the PABC/CTC domain of PAB proteins.		250.395	180.97	168.776	382.482	420.673	432.308	187.22	175.267	167.376
NbD012946	866.291	2.4142	Up	0.177342	13.6133	3.34e-42	5.13e-40	Q949R4	DIOXL_ARATH	Extradiol ring-cleavage dioxygenase (AtLigB) (EC 1.13.11.-)	LIGB At4g15093 dl3590w	Opens the cyclic ring of caffealdehyde between carbons 2 and 3 or between carbons 4 and 5. Involved in the biosynthesis of arabidopyrones. {ECO:0000269|PubMed:22923580}.		dioxygenase activity [GO:0051213]; ferrous iron binding [GO:0008198]; oxidoreductase activity, acting on single donors with incorporation of molecular oxygen [GO:0016701]; zinc ion binding [GO:0008270]; cellular aromatic compound metabolic process [GO:0006725]	GO:0006725; GO:0008198; GO:0008270; GO:0016701; GO:0051213		DODA-type extradiol aromatic ring-opening dioxygenase family	28.7777	18.0841	32.6923	16.7541	22.7901	14.7621	132.035	115.249	109.479
NbD013513	4514.87	-2.51007	Down	0.18445	-13.6084	3.57e-42	5.46e-40	P08509	NIA2_TOBAC	Nitrate reductase [NADH] 2 (NR2) (EC 1.7.1.1)	NIA2	Nitrate reductase is a key enzyme involved in the first step of nitrate assimilation in plants, fungi and bacteria.		FAD binding [GO:0071949]; heme binding [GO:0020037]; molybdenum ion binding [GO:0030151]; molybdopterin cofactor binding [GO:0043546]; nitrate reductase (NADH) activity [GO:0009703]; nitrate reductase (NADPH) activity [GO:0050464]; nitrate assimilation [GO:0042128]; nitric oxide biosynthetic process [GO:0006809]	GO:0006809; GO:0009703; GO:0020037; GO:0030151; GO:0042128; GO:0043546; GO:0050464; GO:0071949		Nitrate reductase family	225.288	361.689	227.245	198.911	132.809	201.506	44.0939	39.0034	32.7609
NbD011792	298.792	3.25918	Up	0.239827	13.5897	4.61e-42	7.01e-40	Q8VZM9	FLZ2_ARATH	FCS-Like Zinc finger 2	FLZ2 DUF581-12 At4g17670 dl4870c FCAALL.414	May act as an adapter to facilitate the interaction of SnRK1 complex with effector proteins, conferring tissue- and stimulus-type specific differences in the SnRK1 regulation pathway. {ECO:0000269|PubMed:24600465}.		kinase binding [GO:0019900]; metal ion binding [GO:0046872]; response to glucose [GO:0009749]; response to mannose [GO:1905582]; response to starvation [GO:0042594]; response to sucrose [GO:0009744]	GO:0009744; GO:0009749; GO:0019900; GO:0042594; GO:0046872; GO:1905582		FLZ family	30.3174	20.9647	43.2924	4.34545	6.92156	6.42606	85.1136	50.9851	74.0276
NbD013204	1496.46	-2.00333	Down	0.147526	-13.5795	5.3e-42	8.03e-40	B4LQT7	FICD_DROVI	Protein adenylyltransferase Fic (EC 2.7.7.108) (De-AMPylase Fic) (EC 3.1.4.-)	GJ12914	Protein that can both mediate the addition of adenosine 5'-monophosphate (AMP) to specific residues of target proteins (AMPylation), and the removal of the same modification from target proteins (de-AMPylation), depending on the context (By similarity). The side chain of Glu-236 determines which of the two opposing activities (AMPylase or de-AMPylase) will take place (By similarity). Acts as a ke…		plasma membrane [GO:0005886]; AMPylase activity [GO:0070733]; ATP binding [GO:0005524]; Hsp70 protein binding [GO:0030544]; protein adenylylhydrolase activity [GO:0044603]; protein homodimerization activity [GO:0042803]; detection of light stimulus involved in visual perception [GO:0050908]; histamine transport [GO:0051608]; protein adenylylation [GO:0018117]; protein deadenylylation [GO:0044602]…	GO:0005524; GO:0005886; GO:0007632; GO:0018117; GO:0030544; GO:0034976; GO:0042803; GO:0044602; GO:0044603; GO:0050908; GO:0051608; GO:0070733	The fido domain mediates the adenylyltransferase activity. {ECO:0000250|UniProtKB:Q9BVA6}.	Fic family	132.145	83.5336	64.8502	75.6386	104.949	89.8428	30.2653	25.7694	26.6855
NbD024867	499.561	-2.45567	Down	0.18097	-13.5695	6.07e-42	9.16e-40	Q93YU2	RUS6_ARATH	Protein root UVB sensitive 6	RUS6 EMB1879 At5g49820 K21G20.3	Required for normal embryo development. {ECO:0000269|PubMed:15266054}.					RUS1 family	22.747	29.9679	18.8784	32.6037	28.1601	36.3058	8.06115	6.7542	6.91484
NbD001075	386.164	2.36185	Up	0.174259	13.5537	7.53e-42	1.13e-39	Q8LE43	DOF21_ARATH	Dof zinc finger protein DOF2.1 (AtDOF2.1)	DOF2.1 At2g28510 T17D12.7	Transcription factor that binds specifically to a 5'-AA[AG]G-3' consensus core sequence. {ECO:0000250}.		nucleolus [GO:0005730]; DNA-binding transcription factor activity [GO:0003700]; transcription cis-regulatory region binding [GO:0000976]; zinc ion binding [GO:0008270]; regulation of DNA-templated transcription [GO:0006355]	GO:0000976; GO:0003700; GO:0005730; GO:0006355; GO:0008270			11.6604	4.96906	8.80948	9.44647	7.98518	10.0159	66.3617	52.2544	55.5077
NbD048871	12313.6	-1.86356	Down	0.137607	-13.5426	8.76e-42	1.31e-39	Q43155	GLTB_SPIOL	Ferredoxin-dependent glutamate synthase, chloroplastic (EC 1.4.7.1) (Fd-GOGAT) (SoFdGOGAT)	FdGOGAT SOVF_067910	Catalyzes the reductive conversion of 2-oxoglutarate plus glutamine to two molecules of glutamate, using reduced ferredoxin as the electron donor (PubMed:9507092). Contains one FMN but no FAD (PubMed:8651698). The FMN-binding domain is also involved in the delivery of sulfite to the reaction center of SQD1 (PubMed:15752726). {ECO:0000269|PubMed:15752726, ECO:0000269|PubMed:8651698, ECO:0000269|Pu…	Amino-acid biosynthesis; L-glutamate biosynthesis via GLT pathway; L-glutamate from 2-oxoglutarate and L-glutamine (ferredoxin route): step 1/1. {ECO:0000305}.; Energy metabolism; nitrogen metabolism. {ECO:0000305}.	chloroplast stroma [GO:0009570]; 3 iron, 4 sulfur cluster binding [GO:0051538]; enzyme binding [GO:0019899]; glutamate synthase (ferredoxin) activity [GO:0016041]; metal ion binding [GO:0046872]; glutamine metabolic process [GO:0006541]; L-glutamate biosynthetic process [GO:0097054]	GO:0006541; GO:0009570; GO:0016041; GO:0019899; GO:0046872; GO:0051538; GO:0097054		Glutamate synthase family	197.621	279.028	153.223	252.829	205.684	257.444	86.0595	74.4377	81.7378
NbD003612	4366.88	-2.30982	Down	0.170711	-13.5306	1.03e-41	1.54e-39	Q8LD26	DRMH3_ARATH	Dormancy-associated protein homolog 3 (DRM1 homolog 3)	At1g56220 F14G9.17						DRM1/ARP family	1092.26	1169.15	740.044	1135.53	1174.12	1116.54	244.425	260.309	336.38
NbD052075	1401.75	2.09875	Up	0.155267	13.517	1.24e-41	1.84e-39	Q8H0X6	CYT6_ARATH	Cysteine proteinase inhibitor 6 (AtCYS-6) (PIP-M) (PRLI-interacting factor M)	CYS6 At3g12490 MQC3.31 T2E22.19	Specific inhibitor of cysteine proteinases. Probably involved in the regulation of endogenous processes and in defense against pests and pathogens (By similarity). {ECO:0000250}.		cytosol [GO:0005829]; endoplasmic reticulum [GO:0005783]; extracellular region [GO:0005576]; cobalt ion binding [GO:0050897]; cysteine-type endopeptidase inhibitor activity [GO:0004869]; defense response [GO:0006952]; hyperosmotic response [GO:0006972]; response to cold [GO:0009409]; response to oxidative stress [GO:0006979]; response to water deprivation [GO:0009414]	GO:0004869; GO:0005576; GO:0005783; GO:0005829; GO:0006952; GO:0006972; GO:0006979; GO:0009409; GO:0009414; GO:0050897		Cystatin family, Phytocystatin subfamily	109.651	85.5316	99.801	40.3654	50.0378	37.6545	271.041	214.983	192.78
NbD019337	15222.6	-2.78975	Down	0.206472	-13.5115	1.34e-41	1.98e-39	Q41951	TIP21_ARATH	Aquaporin TIP2-1 (Delta-tonoplast intrinsic protein) (Delta-TIP) (Tonoplast intrinsic protein 2-1) (AtTIP2;1) [Cleaved into: Aquaporin TIP2-1, N-terminally processed]	TIP2-1 At3g16240 MYA6.10	Aquaporin required to facilitate the transport of water from the vacuolar compartment to the cytoplasm. Does not promote glycerol permeability. Its function is impaired by Hg(2+). Transports urea in yeast cells and Xenopus laevis oocytes in a pH-independent manner. Transports methylammonium or ammonium in yeast cells and Xenopus laevis oocytes, preferentially at high medium pH. May participate in…		central vacuole [GO:0042807]; chloroplast envelope [GO:0009941]; Golgi apparatus [GO:0005794]; plant-type cell wall [GO:0009505]; plant-type vacuole [GO:0000325]; plant-type vacuole membrane [GO:0009705]; plasma membrane [GO:0005886]; plasmodesma [GO:0009506]; protein storage vacuole [GO:0000326]; identical protein binding [GO:0042802]; methylammonium transmembrane transporter activity [GO:001520…	GO:0000325; GO:0000326; GO:0005794; GO:0005886; GO:0006833; GO:0009505; GO:0009506; GO:0009705; GO:0009941; GO:0015200; GO:0015250; GO:0042802; GO:0042807	Aquaporins contain two tandem repeats each containing three membrane-spanning domains and a pore-forming loop with the signature motif Asn-Pro-Ala (NPA).	MIP/aquaporin (TC 1.A.8) family, TIP (TC 1.A.8.10) subfamily	908.222	1211.63	1312.74	2185.27	2133.65	2123.31	287.952	491.323	352.783
NbD023360	510.154	-2.43154	Down	0.180318	-13.4847	1.92e-41	2.83e-39	Q9FG33	LRKS5_ARATH	Probable L-type lectin-domain containing receptor kinase S.5 (LecRK-S.5) (EC 2.7.11.1)	LECRKS5 At5g06740 MPH15.10			plasma membrane [GO:0005886]; ATP binding [GO:0005524]; carbohydrate binding [GO:0030246]; protein serine kinase activity [GO:0106310]; protein serine/threonine kinase activity [GO:0004674]; phosphorylation [GO:0016310]; response to stimulus [GO:0050896]	GO:0004674; GO:0005524; GO:0005886; GO:0016310; GO:0030246; GO:0050896; GO:0106310		Protein kinase superfamily, Ser/Thr protein kinase family; Leguminous lectin family	10.7241	8.48157	13.6223	25.4962	27.1342	22.6758	7.18407	4.83263	5.23315
NbD016138	1394.32	-1.98569	Down	0.147373	-13.4739	2.23e-41	3.26e-39	Q9SKK0	EBF1_ARATH	EIN3-binding F-box protein 1 (F-box/LRR-repeat protein 6)	EBF1 FBL6 At2g25490 F13B15.15	Component of SCF(EBF1) E3 ubiquitin ligase complexes, which may mediate the ubiquitination and subsequent proteasomal degradation of target proteins (probably including EIN3 and EIL1). Regulator of the ethylene signaling cascade by modulating the stability of EIN3 and EIL1 proteins. Confers insensitivity to ethylene. {ECO:0000269|PubMed:14675533}.	Protein modification; protein ubiquitination.	cytoplasm [GO:0005737]; nucleus [GO:0005634]; ethylene-activated signaling pathway [GO:0009873]; negative regulation of ethylene-activated signaling pathway [GO:0010105]; protein ubiquitination [GO:0016567]; response to ethylene [GO:0009723]; ubiquitin-dependent protein catabolic process [GO:0006511]	GO:0005634; GO:0005737; GO:0006511; GO:0009723; GO:0009873; GO:0010105; GO:0016567	The F-box is necessary for the interaction with ASK proteins. {ECO:0000250}.		58.9434	50.6029	38.609	72.7179	66.5024	71.1003	27.365	18.509	20.0136
NbD015312	1929.81	-2.66215	Down	0.197655	-13.4686	2.39e-41	3.49e-39	O82645	IQM1_ARATH	IQ domain-containing protein IQM1 (IQ motif-containing protein 1)	IQM1 EDA39 At4g33050	Involved in the modulation of stomatal movement. Promotes stomatal opening. May play a role in the regulation of chitin signaling. May be involved in biotic and abiotic stress responses. {ECO:0000269|PubMed:22572939}.		cytoplasm [GO:0005737]; nucleus [GO:0005634]; calmodulin binding [GO:0005516]; regulation of stomatal movement [GO:0010119]	GO:0005516; GO:0005634; GO:0005737; GO:0010119			67.11	65.1218	90.7018	141.345	113.003	130.878	19.4669	28.2298	26.2636
NbD020200	2024.85	-2.86059	Down	0.212994	-13.4304	4.01e-41	5.83e-39	Q96502	COL2_ARATH	Zinc finger protein CONSTANS-LIKE 2	COL2 At3g02380 F11A12.106 F11A12.7 F16B3.2	Putative transcription factor. Does not affect flowering time.		nucleus [GO:0005634]; DNA binding [GO:0003677]; DNA-binding transcription factor activity [GO:0003700]; zinc ion binding [GO:0008270]; chloroplast organization [GO:0009658]; regulation of flower development [GO:0009909]	GO:0003677; GO:0003700; GO:0005634; GO:0008270; GO:0009658; GO:0009909		CONSTANS family	294.312	396.724	264.638	200.82	138.012	221.07	36.8857	23.5146	34.7399
NbD000885	5890.11	-1.48473	Down	0.110559	-13.4294	4.07e-41	5.89e-39	Q94AM1	OOPDA_ARATH	Organellar oligopeptidase A, chloroplastic/mitochondrial (AtOOP) (EC 3.4.24.70) (Thimet metalloendopeptidase 1) (Zincin-like metalloproteases family protein 1)	OOP PRD1 TOP1 At5g65620 K21L13.14	Oligopeptidase degrading short peptides from 8 to 23 amino acid residues. Plays a role in the degradation of transit peptides and of peptides derived from other proteolytic events. Does not exhibit a strict cleavage pattern. Binds salicylic acid. {ECO:0000269|PubMed:24004003, ECO:0000269|PubMed:24043784}.		chloroplast [GO:0009507]; chloroplast stroma [GO:0009570]; mitochondrial matrix [GO:0005759]; plastid [GO:0009536]; metal ion binding [GO:0046872]; metalloendopeptidase activity [GO:0004222]; proteolysis [GO:0006508]	GO:0004222; GO:0005759; GO:0006508; GO:0009507; GO:0009536; GO:0009570; GO:0046872		Peptidase M3 family	150.291	173.656	144.31	218.112	205.258	218.857	102.871	86.9348	92.844
NbD001687	520.7	-2.24128	Down	0.167037	-13.4179	4.75e-41	6.84e-39	Q8W4I4	POT6_ARATH	Potassium transporter 6 (AtHAK6) (AtPOT6)	POT6 HAK6 KUP6 At1g70300 F17O7.17	Probable potassium transporter.		plasma membrane [GO:0005886]; potassium ion transmembrane transporter activity [GO:0015079]	GO:0005886; GO:0015079		HAK/KUP transporter (TC 2.A.72.3) family	25.9776	15.4288	11.9064	23.0104	21.361	21.7061	6.42987	4.89892	5.8266
NbD051717	798.912	-2.4678	Down	0.184327	-13.3881	7.09e-41	1.02e-38	Q9ZV48	TPS11_ARATH	Probable alpha,alpha-trehalose-phosphate synthase [UDP-forming] 11 (EC 2.4.1.15) (Trehalose-6-phosphate synthase 11) (AtTPS11)	TPS11 TPSB At2g18700 MSF3.8			mitochondrion [GO:0005739]; glycosyltransferase activity [GO:0016757]; trehalose biosynthetic process [GO:0005992]	GO:0005739; GO:0005992; GO:0016757		Glycosyltransferase 20 family; Trehalose phosphatase family	44.3339	14.9205	26.3577	33.4095	32.4086	29.8407	7.96558	8.21701	5.20853
NbD025685	483.33	2.18398	Up	0.163171	13.3846	7.44e-41	1.06e-38	O65351	SBT17_ARATH	Subtilisin-like protease SBT1.7 (EC 3.4.21.-) (Cucumisin-like serine protease) (Subtilase subfamily 1 member 7) (AtSBT1.7) (Subtilisin-like serine protease 1) (At-SLP1)	SBT1.7 ARA12 ASP48 SLP1 At5g67360 K8K14.8	Serine protease. Has a substrate preference for the hydrophobic residues Phe and Ala and the basic residue Asp in the P1 position, and for Asp, Leu or Ala in the P1' position (PubMed:12413398). Essential for mucilage release from seed coats. Triggers the accumulation and/or activation of cell wall modifying enzymes necessary either for the loosening of the outer primary cell wall, or to facilitat…		apoplast [GO:0048046]; extracellular region [GO:0005576]; secretory vesicle [GO:0099503]; serine-type endopeptidase activity [GO:0004252]; mucilage extrusion from seed coat [GO:0080001]; mucilage metabolic process involved in seed coat development [GO:0048359]; proteolysis [GO:0006508]; seed coat development [GO:0010214]	GO:0004252; GO:0005576; GO:0006508; GO:0010214; GO:0048046; GO:0048359; GO:0080001; GO:0099503		Peptidase S8 family	12.5162	6.16336	8.9261	4.41606	4.33228	4.92166	31.1709	22.0254	23.7902
NbD045381	374.255	2.41792	Up	0.180849	13.3698	9.08e-41	1.29e-38	A6YIH8	C7D55_HYOMU	Premnaspirodiene oxygenase (HPO) (EC 1.14.14.151) (Cytochrome P450 71D55)	CYP71D55	Involved in the biosynthesis of solavetivone, a potent antifungal phytoalexin. Catalyzes the successive and independent hydroxylations of premnaspirodiene and solavetivol. The first hydroxylation step is 3-fold more efficient than the second hydroxylation reaction.		membrane [GO:0016020]; heme binding [GO:0020037]; iron ion binding [GO:0005506]; monooxygenase activity [GO:0004497]; oxidoreductase activity, acting on paired donors, with incorporation or reduction of molecular oxygen [GO:0016705]	GO:0004497; GO:0005506; GO:0016020; GO:0016705; GO:0020037		Cytochrome P450 family	48.3241	24.7624	21.4948	4.7706	4.00199	5.19755	36.5259	28.2153	27.8166
NbD003160	554.255	-3.00566	Down	0.22493	-13.3627	9.99e-41	1.42e-38	Q8VZP6	GUX8_ARATH	Putative glucuronosyltransferase PGSIP8 (EC 2.4.1.-) (Glycogenin-like protein 8) (Plant glycogenin-like starch initiation protein 8)	PGSIP8 At2g35710 T20F21.27			membrane [GO:0016020]; glycosyltransferase activity [GO:0016757]; metal ion binding [GO:0046872]	GO:0016020; GO:0016757; GO:0046872		Glycosyltransferase 8 family, Glycogenin subfamily	9.73565	11.2102	11.3694	32.3444	46.5137	46.7843	9.11233	5.63209	4.68369
NbD027869	380.637	-2.43817	Down	0.182578	-13.3541	1.12e-40	1.58e-38	Q8LJW3	ACR4_ARATH	ACT domain-containing protein ACR4 (Protein ACT DOMAIN REPEATS 4)	ACR4 At1g69040 F4N2.2	May bind amino acids. {ECO:0000303|PubMed:12481063}.		plasmodesma [GO:0009506]	GO:0009506			26.2808	28.6452	22.8796	28.8278	26.7124	30.5623	7.09544	6.70837	5.7521
NbD015627	131.237	5.0964	Up	0.383098	13.3031	2.22e-40	3.12e-38	Q38879	TRXH2_ARATH	Thioredoxin H2 (AtTrxh2) (Thioredoxin 2) (AtTRX2)	TRX2 At5g39950 MYH19.14	Thiol-disulfide oxidoreductase probably involved in the redox regulation of a number of cytosolic enzymes. Possesses insulin disulfide bonds reducing activity. {ECO:0000269|PubMed:14749482}.		cytosol [GO:0005829]; mitochondrion [GO:0005739]; oxidoreductase activity, acting on a sulfur group of donors, disulfide as acceptor [GO:0016671]; oxidoreductase activity, acting on paired donors, with incorporation or reduction of molecular oxygen, reduced flavin or flavoprotein as one donor, and incorporation of one atom of oxygen [GO:0016712]; protein-disulfide reductase activity [GO:0015035]	GO:0005739; GO:0005829; GO:0015035; GO:0016671; GO:0016712		Thioredoxin family, Plant H-type subfamily	0	1.90195	1.90515	0.40381	2.09839	0.838132	51.4202	47.9112	45.9801
NbD017388	851.707	-2.00568	Down	0.150989	-13.2836	2.88e-40	4.04e-38	Q9C8G5	CSCLD_ARATH	CSC1-like protein ERD4 (Hyperosmolality-gated Ca2+ permeable channel 3.1) (AtOSCA3.1) (Protein EARLY-RESPONSIVE TO DEHYDRATION STRESS 4)	ERD4 OSCA3.1 At1g30360 T4K22.4	Acts as a hyperosmolarity-gated non-selective cation channel that permeates Ca(2+) ions (PubMed:30190597). Mechanosensitive ion channel that converts mechanical stimuli into a flow of ions (PubMed:30190597). {ECO:0000269|PubMed:30190597}.		chloroplast envelope [GO:0009941]; nucleus [GO:0005634]; plant-type vacuole [GO:0000325]; plasma membrane [GO:0005886]; plasmodesma [GO:0009506]; calcium activated cation channel activity [GO:0005227]; mRNA binding [GO:0003729]	GO:0000325; GO:0003729; GO:0005227; GO:0005634; GO:0005886; GO:0009506; GO:0009941		CSC1 (TC 1.A.17) family	48.5862	24.285	18.6294	37.8066	41.4959	34.3155	13.4952	10.4289	10.9571
NbD044050	273.545	-3.01951	Down	0.227581	-13.2678	3.56e-40	4.96e-38	Q7X996	CIPK2_ORYSJ	CBL-interacting protein kinase 2 (EC 2.7.11.1) (OsCIPK02)	CIPK2 Os07g0678600 LOC_Os07g48100 OJ1409_C08.14-1 OJ1409_C08.14-2 OsJ_024573	CIPK serine-threonine protein kinases interact with CBL proteins. Binding of a CBL protein to the regulatory NAF domain of CIPK protein lead to the activation of the kinase in a calcium-dependent manner (By similarity). {ECO:0000250}.		ATP binding [GO:0005524]; protein serine kinase activity [GO:0106310]; protein serine/threonine kinase activity [GO:0004674]; phosphorylation [GO:0016310]; signal transduction [GO:0007165]	GO:0004674; GO:0005524; GO:0007165; GO:0016310; GO:0106310	The activation loop within the kinase domain is the target of phosphorylation/activation by upstream protein kinases. The PPI motif mediates the interaction with the ABI (abscisic acid-insensitive) phosphatases (By similarity). {ECO:0000250}.	Protein kinase superfamily, CAMK Ser/Thr protein kinase family, SNF1 subfamily	15.2943	12.0433	8.80188	21.6363	21.1494	21.5058	3.63695	2.22348	3.69489
NbD051529	1396.97	-1.82316	Down	0.13753	-13.2565	4.14e-40	5.75e-38	Q9C5U2	AHK2_ARATH	Histidine kinase 2 (EC 2.7.13.3) (Arabidopsis histidine kinase 2) (AtHK2) (Protein AUTHENTIC HIS-KINASE 2)	AHK2 At5g35750 MXH1.16	Cytokinins (CK) receptor related to bacterial two-component regulators. Functions as a histidine kinase and transmits the stress signal to a downstream MAPK cascade. This protein undergoes an ATP-dependent autophosphorylation at a conserved histidine residue in the kinase core, and a phosphoryl group is then transferred to a conserved aspartate residue in the receiver domain. In the presence of c…		endoplasmic reticulum membrane [GO:0005789]; plasma membrane [GO:0005886]; cytokinin receptor activity [GO:0009884]; identical protein binding [GO:0042802]; kinase binding [GO:0019900]; phosphorelay sensor kinase activity [GO:0000155]; protein histidine kinase activity [GO:0004673]; protein histidine kinase binding [GO:0043424]; cellular response to abscisic acid stimulus [GO:0071215]; cellular r…	GO:0000155; GO:0004673; GO:0005789; GO:0005886; GO:0006970; GO:0009414; GO:0009636; GO:0009651; GO:0009736; GO:0009737; GO:0009884; GO:0009909; GO:0010029; GO:0010087; GO:0010271; GO:0019900; GO:0034757; GO:0042802; GO:0043424; GO:0048509; GO:0048831; GO:0070417; GO:0071215; GO:0080117			22.4659	20.1111	15.4021	33.5043	35.1326	35.3575	13.146	13.0472	10.0306
NbD039877	928.715	-2.92106	Down	0.220999	-13.2175	6.95e-40	9.63e-38	C0LGH2	Y1561_ARATH	Probable LRR receptor-like serine/threonine-protein kinase At1g56130 (EC 2.7.11.1)	At1g56130 F14G9.25 T6H22.8			plasma membrane [GO:0005886]; ATP binding [GO:0005524]; protein serine kinase activity [GO:0106310]; protein serine/threonine kinase activity [GO:0004674]; phosphorylation [GO:0016310]	GO:0004674; GO:0005524; GO:0005886; GO:0016310; GO:0106310		Protein kinase superfamily, Ser/Thr protein kinase family	84.9603	66.4874	32.3068	56.9239	36.5911	58.3938	9.94203	6.53887	8.31893
NbD002364	236.809	-3.78046	Down	0.286069	-13.2152	7.17e-40	9.89e-38	Q4I8C9	SET9_GIBZE	Histone-lysine N-methyltransferase SET9 (EC 2.1.1.372) (SET domain protein 9)	SET9 FGRAMPH1_01T22513 FGRRES_06529_M FGSG_06529	Histone methyltransferase that trimethylates 'Lys-20' of histone H4 to form H4K20me3. {ECO:0000250|UniProtKB:Q9USK2}.		chromosome [GO:0005694]; nucleus [GO:0005634]; histone H4K20 trimethyltransferase activity [GO:0140943]; methylation [GO:0032259]	GO:0005634; GO:0005694; GO:0032259; GO:0140943		Class V-like SAM-binding methyltransferase superfamily, Histone-lysine methyltransferase family, Suvar4-20 subfamily	69.3306	45.9964	29.123	96.665	97.255	69.2094	8.44665	6.27746	8.23785
NbD002929	1049.98	-1.98379	Down	0.150136	-13.2133	7.35e-40	1.01e-37	O23160	MYB73_ARATH	Transcription factor MYB73 (Myb-related protein 73) (AtMYB73)	MYB73 At4g37260 AP22.97 C7A10.100	Transcription factor that functions in salt stress response. Acts as a negative regulator of NHX7/SOS1 and CBL4/SOS3 induction in response to salt stress (PubMed:23809151). In response to auxin, activates the transcription of the auxin-responsive gene IAA19. The IAA19 transcription activation by MYB73 is enhanced by direct interaction between MYB73 and PYL8 (PubMed:24894996). {ECO:0000269|PubMed:…		nucleus [GO:0005634]; DNA-binding transcription factor activity [GO:0003700]; transcription cis-regulatory region binding [GO:0000976]; glucosinolate metabolic process [GO:0019760]; negative regulation of response to salt stress [GO:1901001]; positive regulation of auxin mediated signaling pathway [GO:0010929]; regulation of DNA-templated transcription [GO:0006355]	GO:0000976; GO:0003700; GO:0005634; GO:0006355; GO:0010929; GO:0019760; GO:1901001			57.7799	55.5099	59.1613	93.5977	116.966	93.4798	36.5764	29.1808	28.9074
NbD004039	458.903	2.58409	Up	0.19577	13.1996	8.82e-40	1.21e-37	O82081	UCC1_ARATH	Uclacyanin 1	UCC1 At2g32300 T32F6			plasma membrane [GO:0005886]; side of membrane [GO:0098552]; electron transfer activity [GO:0009055]; metal ion binding [GO:0046872]	GO:0005886; GO:0009055; GO:0046872; GO:0098552			47.4722	23.1593	46.8321	16.1575	13.1188	16.5469	125.389	126.313	88.4818
NbD052323	119.03	3.81637	Up	0.289233	13.1948	9.4e-40	1.28e-37	Q56XJ7	Y4276_ARATH	Uncharacterized protein At4g22758	At4g22758 T12H17.150							6.48714	1.78869	6.87073	2.53698	2.00507	2.32444	48.2408	35.2614	36.4567
NbD033338	502.939	2.95507	Up	0.224132	13.1845	1.08e-39	1.46e-37	P92980	APR3_ARATH	5'-adenylylsulfate reductase 3, chloroplastic (EC 1.8.4.9) (3'-phosphoadenosine-5'-phosphosulfate reductase homolog 26) (PAPS reductase homolog 26) (Prh-26) (Adenosine 5'-phosphosulfate 5'-adenylylsulfate sulfotransferase 3) (APS sulfotransferase 3) (Thioredoxin-independent APS reductase 3)	APR3 PRH26 At4g21990 F1N20.90	Reduces sulfate for Cys biosynthesis. Substrate preference is adenosine-5'-phosphosulfate (APS) >> 3'-phosphoadenosine-5'-phosphosulfate (PAPS). Uses glutathione or DTT as source of protons.		chloroplast [GO:0009507]; 4 iron, 4 sulfur cluster binding [GO:0051539]; adenylyl-sulfate reductase (glutathione) activity [GO:0033741]; adenylyl-sulfate reductase activity [GO:0009973]; metal ion binding [GO:0046872]; phosphoadenylyl-sulfate reductase (thioredoxin) activity [GO:0004604]; cysteine biosynthetic process [GO:0019344]; sulfate assimilation [GO:0000103]; sulfate assimilation, phosphoa…	GO:0000103; GO:0004604; GO:0009507; GO:0009973; GO:0019344; GO:0019379; GO:0033741; GO:0046872; GO:0051539	The C-terminal domain may function as glutaredoxin and mediates the interaction of the enzyme with glutathione (GSH). Active in GSH-dependent reduction of hydroxyethyldisulfide, cystine, dehydroascorbate, insulin disulfides and ribonucleotide reductase (By similarity). {ECO:0000250}.	APS reductase family	158.246	219.571	181.284	5.56694	4.9747	4.45864	45.5663	37.4184	59.5151
NbD004020	1204.38	-1.79216	Down	0.136025	-13.1752	1.22e-39	1.65e-37	P92947	MDAR_ARATH	Monodehydroascorbate reductase, chloroplastic/mitochondrial (EC 1.6.5.4) (Monodehydroascorbate reductase 5, mitochondrial) (AtMDAR5) (Monodehydroascorbate reductase 6, chloroplastic) (AtMDAR6)	MDAR5 MDAR6 MDHAR6 PMDAR-L PMDAR-S At1g63940 T12P18.4	Catalyzes the conversion of monodehydroascorbate (MDA) to ascorbate, oxidizing NADH in the process. Can also use 2,4,6-trinitrotoluene (TNT) and 1-chloro-2,4-dinitrobenzene (CDNB) as substrates, but not 1-chloro-4-nitrobenzene (CNB). {ECO:0000269|PubMed:16146528}.		chloroplast [GO:0009507]; chloroplast stroma [GO:0009570]; mitochondrion [GO:0005739]; nucleus [GO:0005634]; stromule [GO:0010319]; ATP binding [GO:0005524]; flavin adenine dinucleotide binding [GO:0050660]; monodehydroascorbate reductase (NADH) activity [GO:0016656]; response to cold [GO:0009409]	GO:0005524; GO:0005634; GO:0005739; GO:0009409; GO:0009507; GO:0009570; GO:0010319; GO:0016656; GO:0050660		FAD-dependent oxidoreductase family	16.7454	23.5852	55.8752	76.0249	74.3237	80.2931	26.4847	27.6412	27.3326
NbD049064	1098.95	3.99828	Up	0.303539	13.1722	1.27e-39	1.71e-37	P37219	ASR2_SOLLC	Abscisic stress-ripening protein 2	ASR2						Abscisic acid and water stress-induced protein family	134.204	80.4927	138.357	18.4692	32.4143	19.5658	598.452	570.323	230.104
NbD006754	359.813	-3.15322	Down	0.240248	-13.1249	2.37e-39	3.17e-37	Q84VQ1	KINB1_ARATH	SNF1-related protein kinase regulatory subunit beta-1 (AKIN subunit beta-1) (AKINB1) (AKINbeta1)	KINB1 At5g21170 T10F18.200	Regulatory subunit of the probable trimeric SNF1-related protein kinase (SnRK) complex, which may play a role in a signal transduction cascade regulating gene expression and carbohydrate metabolism in higher plants. The SnRK complex may also be involved in the regulation of fatty acid synthesis by phosphorylation of acetyl-CoA carboxylase and in assimilation of nitrogen by phosphorylating nitrate…		chloroplast [GO:0009507]; plasma membrane [GO:0005886]; ATP binding [GO:0005524]; carbohydrate metabolic process [GO:0005975]; fatty acid biosynthetic process [GO:0006633]; nitrate assimilation [GO:0042128]	GO:0005524; GO:0005886; GO:0005975; GO:0006633; GO:0009507; GO:0042128	Kinase-interacting sequence (KIS) is specific for the alpha catalytic subunit interaction and Association with SNF1 Complex (ASC) is specific for the gamma non-catalytic regulatory subunit interaction. {ECO:0000269|PubMed:11252725}.	5'-AMP-activated protein kinase beta subunit family	15.1379	14.6568	12.6219	50.3726	44.3203	44.4051	5.1119	8.5445	5.17825
NbD015104	137.517	6.04515	Up	0.460581	13.1251	2.37e-39	3.17e-37	Q5RET6	T184C_PONAB	Transmembrane protein 184C (Transmembrane protein 34)	TMEM184C TMEM34	Possible tumor suppressor which may play a role in cell growth. {ECO:0000250}.		membrane [GO:0016020]	GO:0016020		TMEM184 family	10.8137	0.770883	10.9834	0.307644	0.079753	0.422348	37.1052	20.5094	17.08
NbD031809	361.131	2.25643	Up	0.17205	13.1149	2.7e-39	3.6e-37	O48711	PME12_ARATH	Probable pectinesterase/pectinesterase inhibitor 12 [Includes: Pectinesterase inhibitor 12 (Pectin methylesterase inhibitor 12); Pectinesterase 12 (PE 12) (EC 3.1.1.11) (Pectin methylesterase 12) (AtPME12)]	PME12 ARATH12 At2g26440 T9J22.11	Acts in the modification of cell walls via demethylesterification of cell wall pectin. {ECO:0000250}.	Glycan metabolism; pectin degradation; 2-dehydro-3-deoxy-D-gluconate from pectin: step 1/5.	extracellular region [GO:0005576]; aspartyl esterase activity [GO:0045330]; enzyme inhibitor activity [GO:0004857]; pectinesterase activity [GO:0030599]; cell wall modification [GO:0042545]; pectin catabolic process [GO:0045490]; response to bacterium [GO:0009617]	GO:0004857; GO:0005576; GO:0009617; GO:0030599; GO:0042545; GO:0045330; GO:0045490		PMEI family; Pectinesterase family	3.21236	4.97898	7.93368	3.93306	5.20477	4.58465	28.4171	27.1419	25.0188
NbD021934	307.772	4.47779	Up	0.341684	13.1051	3.08e-39	4.09e-37	P24792	ASO_CUCMA	L-ascorbate oxidase (ASO) (Ascorbase) (EC 1.10.3.3)	AAO	May be involved in a redox system involving ascorbic acid.		extracellular region [GO:0005576]; copper ion binding [GO:0005507]; L-ascorbate oxidase activity [GO:0008447]	GO:0005507; GO:0005576; GO:0008447		Multicopper oxidase family	0.37446	0.649381	2.94593	0.739404	1.55557	0.444625	21.912	25.2121	28.2427
NbD012263	3284.9	-1.46018	Down	0.111519	-13.0936	3.58e-39	4.74e-37	Q6YW46	EF1G2_ORYSJ	Elongation factor 1-gamma 2 (EF-1-gamma 2) (eEF-1B gamma 2)	Os02g0220500 LOC_Os02g12800 B1131G07.11	Probably plays a role in anchoring the complex to other cellular components. {ECO:0000250}.		glutathione transferase activity [GO:0004364]; translation elongation factor activity [GO:0003746]; response to chemical [GO:0042221]	GO:0003746; GO:0004364; GO:0042221			163.697	162.109	187.11	214.424	241.28	240.795	107.77	98.9792	103.657
NbD017682	1069.87	-2.16276	Down	0.165647	-13.0564	5.84e-39	7.69e-37	B1LZB2	RISB_METRJ	6,7-dimethyl-8-ribityllumazine synthase (DMRL synthase) (LS) (Lumazine synthase) (EC 2.5.1.78)	ribH Mrad2831_3980	Catalyzes the formation of 6,7-dimethyl-8-ribityllumazine by condensation of 5-amino-6-(D-ribitylamino)uracil with 3,4-dihydroxy-2-butanone 4-phosphate. This is the penultimate step in the biosynthesis of riboflavin. {ECO:0000255|HAMAP-Rule:MF_00178}.	Cofactor biosynthesis; riboflavin biosynthesis; riboflavin from 2-hydroxy-3-oxobutyl phosphate and 5-amino-6-(D-ribitylamino)uracil: step 1/2. {ECO:0000255|HAMAP-Rule:MF_00178}.	riboflavin synthase complex [GO:0009349]; 6,7-dimethyl-8-ribityllumazine synthase activity [GO:0000906]; riboflavin biosynthetic process [GO:0009231]	GO:0000906; GO:0009231; GO:0009349		DMRL synthase family	21.2091	31.0953	15.7745	134.176	140.503	149.586	33.1754	39.6073	42.2309
NbD024800	114.964	4.88462	Up	0.374733	13.0349	7.74e-39	1.02e-36	O48818	EXPA4_ARATH	Expansin-A4 (AtEXPA4) (Alpha-expansin-4) (At-EXP4) (AtEx4) (Ath-ExpAlpha-1.6)	EXPA4 EXP4 At2g39700 F17A14.7	Causes loosening and extension of plant cell walls by disrupting non-covalent bonding between cellulose microfibrils and matrix glucans. No enzymatic activity has been found (By similarity). {ECO:0000250}.		extracellular region [GO:0005576]; membrane [GO:0016020]; plant-type cell wall [GO:0009505]; plasmodesma [GO:0009506]; plant-type cell wall organization [GO:0009664]; syncytium formation [GO:0006949]	GO:0005576; GO:0006949; GO:0009505; GO:0009506; GO:0009664; GO:0016020		Expansin family, Expansin A subfamily	1.19087	0.93317	2.41345	0.477632	0.667479	0.567219	24.3706	24.6783	14.2424
NbD007705	1175.78	1.67439	Up	0.128499	13.0304	8.22e-39	1.07e-36	Q54I39	IST1L_DICDI	IST1-like protein	DDB_G0289029			protein localization [GO:0008104]; protein transport [GO:0015031]	GO:0008104; GO:0015031		IST1 family	42.9989	39.2079	33.9844	19.6589	22.8783	21.829	99.9233	78.0517	76.0028
NbD030753	2109.63	1.73806	Up	0.133429	13.0261	8.69e-39	1.13e-36	Q9LF79	ACA8_ARATH	Calcium-transporting ATPase 8, plasma membrane-type (EC 7.2.2.10) (Ca(2+)-ATPase isoform 8)	ACA8 At5g57110 MUL3.5	This magnesium-dependent enzyme catalyzes the hydrolysis of ATP coupled with the translocation of calcium from the cytosol out of the cell.		plasma membrane [GO:0005886]; plasmodesma [GO:0009506]; plastid [GO:0009536]; ATP binding [GO:0005524]; ATP hydrolysis activity [GO:0016887]; calmodulin binding [GO:0005516]; metal ion binding [GO:0046872]; P-type calcium transporter activity [GO:0005388]; protein self-association [GO:0043621]; response to nematode [GO:0009624]	GO:0005388; GO:0005516; GO:0005524; GO:0005886; GO:0009506; GO:0009536; GO:0009624; GO:0016887; GO:0043621; GO:0046872	The N-terminus contains an autoinhibitory calmodulin-binding domain, which binds calmodulin in a calcium-dependent fashion.	Cation transport ATPase (P-type) (TC 3.A.3) family, Type IIB subfamily	41.3285	29.7944	39.9932	15.6798	18.6416	19.8217	88.021	70.989	64.0633
NbD027578	498.827	2.35714	Up	0.180975	13.0247	8.86e-39	1.15e-36	Q9LZG0	ADK2_ARATH	Adenosine kinase 2 (AK 2) (EC 2.7.1.20) (Adenosine 5'-phosphotransferase 2)	ADK2 At5g03300 F12E4.30 MOK16.21	ATP dependent phosphorylation of adenosine and other related nucleoside analogs to monophosphate derivatives (PubMed:11115893). Essential to sustain methyl recycling (PubMed:17272833). {ECO:0000269|PubMed:11115893, ECO:0000269|PubMed:17272833}.	Purine metabolism; AMP biosynthesis via salvage pathway; AMP from adenosine: step 1/1. {ECO:0000305}.	cytoplasm [GO:0005737]; cytosol [GO:0005829]; plasma membrane [GO:0005886]; adenosine kinase activity [GO:0004001]; ATP binding [GO:0005524]; copper ion binding [GO:0005507]; kinase binding [GO:0019900]; adenosine salvage [GO:0006169]; AMP salvage [GO:0044209]; phosphorylation [GO:0016310]	GO:0004001; GO:0005507; GO:0005524; GO:0005737; GO:0005829; GO:0005886; GO:0006169; GO:0016310; GO:0019900; GO:0044209		Carbohydrate kinase PfkB family	16.0374	13.9846	30.9069	8.15624	8.17088	7.88318	46.4838	57.999	47.4174
NbD034107	113.791	6.03722	Up	0.463533	13.0243	8.9e-39	1.15e-36	C9WPN6	IF2H_RAT	Eukaryotic translation initiation factor 2 subunit 3, Y-linked (EC 3.6.5.3) (Eukaryotic translation initiation factor 2 subunit gamma, Y-linked) (eIF-2-gamma Y)	Eif2s3y	Member of the eIF2 complex that functions in the early steps of protein synthesis by forming a ternary complex with GTP and initiator tRNA. This complex binds to a 40S ribosomal subunit, followed by mRNA binding to form the 43S pre-initiation complex (43S PIC). Junction of the 60S ribosomal subunit to form the 80S initiation complex is preceded by hydrolysis of the GTP bound to eIF2 and release o…		eukaryotic translation initiation factor 2 complex [GO:0005850]; GTP binding [GO:0005525]; GTPase activity [GO:0003924]; translation initiation factor activity [GO:0003743]; tRNA binding [GO:0000049]; formation of translation preinitiation complex [GO:0001731]	GO:0000049; GO:0001731; GO:0003743; GO:0003924; GO:0005525; GO:0005850		TRAFAC class translation factor GTPase superfamily, Classic translation factor GTPase family, EIF2G subfamily	1.53903	0.524254	5.05108	0.059279	0.161357	0.208305	9.664	11.3835	13.5273
NbD020233	535.372	-2.1511	Down	0.165341	-13.0101	1.07e-38	1.38e-36	Q9LSK9	Y5566_ARATH	Uncharacterized protein At5g65660	At5g65660 K21L13.18			membrane [GO:0016020]	GO:0016020			25.2464	20.4488	114.315	131.889	123.415	123.511	42.8303	32.71	30.3167
NbD027873	5800.75	-2.77683	Down	0.213902	-12.9818	1.55e-38	1.99e-36	O80402	DCAM_NICSY	S-adenosylmethionine decarboxylase proenzyme (AdoMetDC) (SAMDC) (EC 4.1.1.50) [Cleaved into: S-adenosylmethionine decarboxylase alpha chain; S-adenosylmethionine decarboxylase beta chain]	SAMDC1 SAMDC-1		Amine and polyamine biosynthesis; S-adenosylmethioninamine biosynthesis; S-adenosylmethioninamine from S-adenosyl-L-methionine: step 1/1.	adenosylmethionine decarboxylase activity [GO:0004014]; spermidine biosynthetic process [GO:0008295]; spermine biosynthetic process [GO:0006597]	GO:0004014; GO:0006597; GO:0008295		Eukaryotic AdoMetDC family	186.71	563.786	556.62	545.495	391.791	524.062	67.6116	105.317	86.6745
NbD005521	208.609	-3.9417	Down	0.304291	-12.9537	2.24e-38	2.86e-36	O23547	EXLB1_ARATH	Expansin-like B1 (At-EXPR1) (AtEXLB1) (AtEXPR1) (Ath-ExpBeta-3.1)	EXLB1 EXPR1 At4g17030 dl4545c			extracellular region [GO:0005576]; anatomical structure morphogenesis [GO:0009653]; sexual reproduction [GO:0019953]	GO:0005576; GO:0009653; GO:0019953		Expansin family, Expansin-like B subfamily	29.9387	23.2405	38.9985	23.9382	32.9782	36.8635	2.43883	1.87091	2.97781
NbD023911	739.246	-3.12901	Down	0.241908	-12.9347	2.87e-38	3.65e-36	Q9LXA5	LRK91_ARATH	L-type lectin-domain containing receptor kinase IX.1 (LecRK-IX.1) (EC 2.7.11.1)	LECRK91 At5g10530 F12B17.120	Promotes hydrogen peroxide H(2)O(2) production and cell death. {ECO:0000269|PubMed:26011556}.; Involved in resistance response to the pathogenic oomycetes Phytophthora infestans and Phytophthora capsici. {ECO:0000269|PubMed:25083911, ECO:0000269|PubMed:26011556}.		plasma membrane [GO:0005886]; ATP binding [GO:0005524]; carbohydrate binding [GO:0030246]; protein serine kinase activity [GO:0106310]; protein serine/threonine kinase activity [GO:0004674]; defense response to oomycetes [GO:0002229]; phosphorylation [GO:0016310]; plant-type hypersensitive response [GO:0009626]	GO:0002229; GO:0004674; GO:0005524; GO:0005886; GO:0009626; GO:0016310; GO:0030246; GO:0106310		Protein kinase superfamily, Ser/Thr protein kinase family; Leguminous lectin family	18.909	17.9651	22.957	37.2063	38.9001	36.9884	3.19398	5.96903	6.29446
NbD028319	9722.25	-1.66614	Down	0.129079	-12.908	4.06e-38	5.15e-36	F4KFM8	LEA65_ARATH	Late embryogenesis abundant protein At5g17165	At5g17165 MKP11						LEA type 3 family	1762.08	1261.76	915.031	2400.39	2273.75	2234.42	1060.67	891.209	743.823
NbD024441	564.958	-2.80623	Down	0.217643	-12.8937	4.88e-38	6.18e-36	O04086	Y1105_ARATH	Probable receptor-like protein kinase At1g11050 (EC 2.7.11.1)	At1g11050 T19D16.6			membrane [GO:0016020]; ATP binding [GO:0005524]; protein serine kinase activity [GO:0106310]; protein serine/threonine kinase activity [GO:0004674]; phosphorylation [GO:0016310]	GO:0004674; GO:0005524; GO:0016020; GO:0016310; GO:0106310		Protein kinase superfamily, Ser/Thr protein kinase family	14.109	13.3388	12.4459	37.5476	29.3098	24.9114	5.39468	5.06201	5.62294
NbD032225	1753.88	-1.68332	Down	0.130627	-12.8864	5.37e-38	6.77e-36	Q96287	KSG8_ARATH	Shaggy-related protein kinase theta (EC 2.7.11.1) (ASK-theta) (Shaggy-related protein kinase 32) (AtSK32)	ASK8 SK32 At4g00720 F6N23.11	May mediate extracellular signals to regulate transcription in differentiating cells. {ECO:0000250}.		nucleus [GO:0005634]; ATP binding [GO:0005524]; kinase activity [GO:0016301]; protein serine kinase activity [GO:0106310]; protein serine/threonine kinase activity [GO:0004674]; protein autophosphorylation [GO:0046777]; response to brassinosteroid [GO:0009741]	GO:0004674; GO:0005524; GO:0005634; GO:0009741; GO:0016301; GO:0046777; GO:0106310		Protein kinase superfamily, CMGC Ser/Thr protein kinase family, GSK-3 subfamily	62.5892	75.4966	58.9342	116.541	104.429	120.72	48.4764	43.4967	39.2794
NbD048429	427.069	4.03444	Up	0.313115	12.8849	5.48e-38	6.88e-36	P86809	NLTP2_APIGA	Non-specific lipid-transfer protein 2 (Allergen Api g 6.0101) (allergen Api g 6)		Plant non-specific lipid-transfer proteins transfer phospholipids as well as galactolipids across membranes. May play a role in wax or cutin deposition in the cell walls of expanding epidermal cells and certain secretory tissues (By similarity). {ECO:0000250|UniProtKB:Q43748}.		lipid binding [GO:0008289]; lipid transport [GO:0006869]	GO:0006869; GO:0008289		Plant LTP family	10.1068	4.74963	19.1175	8.29991	15.9856	7.21336	291.896	223.467	128.983
NbD038594	784.393	-2.03631	Down	0.158178	-12.8735	6.34e-38	7.94e-36	Q9LEC8	DHEB_NICPL	Glutamate dehydrogenase B (GDH B) (EC 1.4.1.3)	GDHB			glutamate dehydrogenase (NAD+) activity [GO:0004352]; glutamate dehydrogenase (NADP+) activity [GO:0004354]; amino acid metabolic process [GO:0006520]	GO:0004352; GO:0004354; GO:0006520		Glu/Leu/Phe/Val dehydrogenases family	53.6374	60.8305	44.7854	57.6281	71.0947	55.6638	20.7683	17.3762	17.0927
NbD032841	99.6807	4.85179	Up	0.377094	12.8662	6.97e-38	8.7e-36	Q9LYM3	LOR14_ARATH	Protein LURP-one-related 14	At3g56180 F18O21.140	Might be related to the phospholipid scramblase and tubby-like superfamily of membrane tethered transcription factors. {ECO:0000250}.					LOR family	0	0	1.1682	0.659942	0.405976	0.839689	27.7948	18.6956	24.2908
NbD046762	2038.6	-1.56218	Down	0.121432	-12.8646	7.12e-38	8.85e-36	P92942	CLCB_ARATH	Chloride channel protein CLC-b (AtCLC-b) (CBS domain-containing protein CBSCLC7)	CLC-B CBSCLC7 At3g27170 MYF5.4	Voltage-gated chloride channel.		chloride channel complex [GO:0034707]; plant-type vacuole membrane [GO:0009705]; nitrate:proton symporter activity [GO:0009671]; voltage-gated chloride channel activity [GO:0005247]	GO:0005247; GO:0009671; GO:0009705; GO:0034707		Chloride channel (TC 2.A.49) family	66.0233	73.2734	59.2577	81.3752	84.2431	84.4733	34.5701	35.9409	33.2761
NbD052519	2624.68	-1.90953	Down	0.148473	-12.8612	7.44e-38	9.22e-36	Q84LH8	PIF5_ARATH	Transcription factor PIF5 (Basic helix-loop-helix protein 65) (AtbHLH65) (bHLH 65) (Phytochrome interacting factor-like 6) (Phytochrome-interacting factor 5) (Transcription factor EN 103) (bHLH transcription factor bHLH065)	PIF5 BHLH65 EN103 PIL6 At3g59060 F17J16.110	Transcription factor acting negatively in the phytochrome B signaling pathway to promote the shade-avoidance response. Regulates PHYB abundance at the post-transcriptional level, possibly via the ubiquitin-proteasome pathway. Promotes ethylene activity in the dark. May regulate the expression of a subset of genes by binding to the G-box motif. Might be involved in the integration of light-signals…		nucleus [GO:0005634]; DNA binding [GO:0003677]; DNA-binding transcription factor activity [GO:0003700]; promoter-specific chromatin binding [GO:1990841]; protein dimerization activity [GO:0046983]; ethylene biosynthetic process [GO:0009693]; red, far-red light phototransduction [GO:0009585]; regulation of auxin biosynthetic process [GO:0010600]; regulation of auxin mediated signaling pathway [GO:…	GO:0003677; GO:0003700; GO:0005634; GO:0009409; GO:0009585; GO:0009693; GO:0009741; GO:0010244; GO:0010600; GO:0010928; GO:0046983; GO:1990841	The active phytochrome binding (APB) motif (26-39) is involved in interaction with PHYB and is required for proteasome-mediated degradation.		133.987	110.49	70.779	179.671	163.289	172.191	59.2512	63.2174	46.4136
NbD037412	1882.56	-1.99717	Down	0.155451	-12.8476	8.88e-38	1.1e-35	Q9FLW9	PKP2_ARATH	Plastidial pyruvate kinase 2 (PKp2) (EC 2.7.1.40) (Plastidial pyruvate kinase 1) (PKP1) (Pyruvate kinase III) (Pyruvate kinase isozyme B1, chloroplastic) (PKP-BETA1) (Plastidic pyruvate kinase beta subunit 1)	PKP2 PKP1 At5g52920 MXC20.15	Required for plastidial pyruvate kinase activity. Involved in seed oil accumulation, embryo development and seed storage compounds mobilization upon germination. {ECO:0000269|PubMed:17557808, ECO:0000269|PubMed:17892448, ECO:0000269|PubMed:17965177}.	Carbohydrate degradation; glycolysis; pyruvate from D-glyceraldehyde 3-phosphate: step 5/5.	chloroplast [GO:0009507]; chloroplast stroma [GO:0009570]; mitochondrion [GO:0005739]; ATP binding [GO:0005524]; kinase activity [GO:0016301]; magnesium ion binding [GO:0000287]; potassium ion binding [GO:0030955]; pyruvate kinase activity [GO:0004743]; fatty acid biosynthetic process [GO:0006633]; lipid metabolic process [GO:0006629]; phosphorylation [GO:0016310]; seed development [GO:0048316]; …	GO:0000287; GO:0004743; GO:0005524; GO:0005739; GO:0006629; GO:0006633; GO:0009507; GO:0009570; GO:0010431; GO:0016301; GO:0016310; GO:0030955; GO:0048316		Pyruvate kinase family	91.7063	108.689	78.2905	108.79	106.469	97.6339	29.6155	36.1787	30.1056
NbD036857	413.698	-2.42257	Down	0.188578	-12.8465	9e-38	1.11e-35	Q9C8K7	FBK21_ARATH	F-box/kelch-repeat protein At1g51550	At1g51550 F5D21.4							12.1575	7.04312	4.5569	28.3596	24.9589	31.6329	7.08843	5.74054	6.5418
NbD021229	1730.32	-1.81374	Down	0.141214	-12.8439	9.3e-38	1.14e-35	O24606	EIN3_ARATH	Protein ETHYLENE INSENSITIVE 3	EIN3 At3g20770 MOE17.8	Transcription factor acting as a positive regulator in the ethylene response pathway, by promoting histone acetylation in an ENAP1-dependent manner, thus accelerating the expression of ethylene-responsive genes (PubMed:28874528). Binds DNA (PubMed:26352699). Is required for ethylene responsiveness in adult plant tissues. Binds a primary ethylene response element present in the ETHYLENE-RESPONSE-F…		nucleus [GO:0005634]; chromatin binding [GO:0003682]; DNA binding [GO:0003677]; DNA-binding transcription factor activity [GO:0003700]; histone binding [GO:0042393]; kinase binding [GO:0019900]; transcription cis-regulatory region binding [GO:0000976]; defense response to bacterium [GO:0042742]; epigenetic regulation of gene expression [GO:0040029]; ethylene-activated signaling pathway [GO:000987…	GO:0000976; GO:0001666; GO:0003677; GO:0003682; GO:0003700; GO:0005634; GO:0006355; GO:0009723; GO:0009873; GO:0010182; GO:0019900; GO:0040029; GO:0042393; GO:0042742; GO:2000082		EIN3 family	79.0727	62.5722	48.9197	91.798	78.5506	95.9622	32.0203	29.9739	31.0096
NbD013846	227.179	3.62509	Up	0.282463	12.8339	1.06e-37	1.29e-35	Q8L9S3	GRXC6_ARATH	Glutaredoxin-C6 (AtGrxC6) (Protein ROXY 21)	GRXC6 ROXY21 At4g33040 F26P21.160	Has a glutathione-disulfide oxidoreductase activity in the presence of NADPH and glutathione reductase. Reduces low molecular weight disulfides and proteins (By similarity). {ECO:0000250}.		cytoplasm [GO:0005737]	GO:0005737		Glutaredoxin family, CC-type subfamily	30.157	19.1381	32.3585	4.72795	3.38146	5.61837	102.214	56.2109	55.5393
NbD014817	1658.55	2.14923	Up	0.167646	12.8201	1.27e-37	1.54e-35	Q9XEE2	ANXD2_ARATH	Annexin D2 (AnnAt2)	ANN2 ANNAT2 At5g65020 MXK3.27	May mediate regulated, targeted secretion of Golgi-derived vesicles during seedling development.		cytosol [GO:0005829]; membrane [GO:0016020]; plastid [GO:0009536]; thylakoid [GO:0009579]; calcium ion binding [GO:0005509]; calcium-dependent phospholipid binding [GO:0005544]; phloem sucrose unloading [GO:0110128]; polysaccharide transport [GO:0015774]; primary root development [GO:0080022]; response to cold [GO:0009409]; response to heat [GO:0009408]; response to salt stress [GO:0009651]; resp…	GO:0005509; GO:0005544; GO:0005829; GO:0009408; GO:0009409; GO:0009414; GO:0009536; GO:0009579; GO:0009651; GO:0015774; GO:0016020; GO:0080022; GO:0110128	A pair of annexin repeats may form one binding site for calcium and phospholipid.	Annexin (TC 1.A.31.1) family	38.7751	25.0887	77.6552	38.1886	46.5524	31.3884	249.746	201.8	185.386
NbD049415	464.787	2.60895	Up	0.203706	12.8074	1.49e-37	1.81e-35	Q9SW70	SRP_VITRI	Stress-related protein	SRP						REF/SRPP family	28.0448	18.0899	48.3437	10.0836	14.8624	9.89021	85.5669	80.232	94.0592
NbD018287	483.518	-2.96808	Down	0.231897	-12.7991	1.66e-37	2e-35	Q8S8P5	WRK33_ARATH	Probable WRKY transcription factor 33 (WRKY DNA-binding protein 33)	WRKY33 At2g38470 T19C21.4	Transcription factor. Interacts specifically with the W box (5'-TTGAC[CT]-3'), a frequently occurring elicitor-responsive cis-acting element. Involved in defense responses. Required for resistance to the necrotrophic fungal pathogen B.cinerea (PubMed:17059405, PubMed:21990940). Regulates the antagonistic relationship between defense pathways mediating responses to the bacterial pathogen P. syring…		nucleus [GO:0005634]; DNA-binding transcription factor activity [GO:0003700]; metal ion binding [GO:0046872]; transcription cis-regulatory region binding [GO:0000976]; camalexin biosynthetic process [GO:0010120]; cellular heat acclimation [GO:0070370]; cellular response to heat [GO:0034605]; defense response to bacterium [GO:0042742]; defense response to fungus [GO:0050832]; positive regulation o…	GO:0000976; GO:0003700; GO:0005634; GO:0006970; GO:0009408; GO:0009409; GO:0009414; GO:0009627; GO:0009651; GO:0010120; GO:0010508; GO:0034605; GO:0042742; GO:0046872; GO:0050832; GO:0070370		WRKY group I family	9.11791	11.3318	15.3395	38.4668	31.4952	24.7069	4.90963	4.4377	5.3895
NbD042292	361.534	-3.92223	Down	0.306703	-12.7884	1.9e-37	2.29e-35	Q9LEX0	P2A13_ARATH	F-box protein PP2-A13 (Protein PHLOEM PROTEIN 2-LIKE A13) (AtPP2-A13) (SKP1-interacting partner 9)	PP2A13 SKIP9 At3g61060 T27I15.150	Component of SCF(ASK-cullin-F-box) E3 ubiquitin ligase complexes, which may mediate the ubiquitination and subsequent proteasomal degradation of target proteins. {ECO:0000250}.	Protein modification; protein ubiquitination.	nucleus [GO:0005634]; protein ubiquitination [GO:0016567]	GO:0005634; GO:0016567	The F-box is necessary for the interaction with ASK proteins. {ECO:0000250}.		14.1222	5.71372	5.16657	47.6196	41.4602	49.9655	1.75313	5.87355	3.14925
NbD050148	1455.26	-1.60962	Down	0.126189	-12.7556	2.9e-37	3.48e-35	Q589Y0	MAT1_TOBAC	Phenolic glucoside malonyltransferase 1 (NtMaT1) (EC 2.3.1.-) (EC 2.3.1.116) (Flavonol/naphthol glucoside malonyltransferase 1) (Phenolic glucoside-6'-O-malonyltransferase 1)	mat1	Malonyltransferase with broad substrate specificity acting on phenolic glucosides including xenobiotic naphthols. Has activity against flavonoid 7-O-glucosides, flavonoid 3-O-glucosides and naphthol glucosides, and to a lesser extent against coumarin glucosides in vitro. Prefers malonyl-CoA as an acyl donor, but also active with succinyl-CoA and methylmalonyl-CoA, but not with acetyl-CoA. {ECO:00…		flavonol-3-O-beta-glucoside O-malonyltransferase activity [GO:0047165]; malonyltransferase activity [GO:0016420]; response to toxic substance [GO:0009636]; xenobiotic metabolic process [GO:0006805]	GO:0006805; GO:0009636; GO:0016420; GO:0047165	The HXXXXD motif is essential for acyltransferase activity. {ECO:0000305|PubMed:22610270}.	Plant acyltransferase family, Phenolic glucoside malonyltransferase subfamily	64.1734	59.8831	75.8664	95.2415	101.517	93.9275	46.1998	36.3699	35.0809
NbD039376	2846.71	-2.22165	Down	0.174223	-12.7518	3.05e-37	3.65e-35	Q9FS29	CAS2_SOLTU	Bifunctional L-3-cyanoalanine synthase/cysteine synthase 2, mitochondrial (EC 2.5.1.47) (EC 4.4.1.9)	PCAS-2	Has very low cyanoalanine synthase and cysteine synthase activities.		cytoplasm [GO:0005737]; mitochondrion [GO:0005739]; cysteine synthase activity [GO:0004124]; L-3-cyanoalanine synthase activity [GO:0050017]; cysteine biosynthetic process from serine [GO:0006535]	GO:0004124; GO:0005737; GO:0005739; GO:0006535; GO:0050017		Cysteine synthase/cystathionine beta-synthase family	172.142	236.504	220.063	265.483	241.302	272.116	56.107	72.6503	74.2554
NbD025049	143.152	5.34848	Up	0.419478	12.7503	3.1e-37	3.7e-35	O82081	UCC1_ARATH	Uclacyanin 1	UCC1 At2g32300 T32F6			plasma membrane [GO:0005886]; side of membrane [GO:0098552]; electron transfer activity [GO:0009055]; metal ion binding [GO:0046872]	GO:0005886; GO:0009055; GO:0046872; GO:0098552			0	0	3.27929	0.608793	0.580625	1.09844	64.9469	26.3908	30.5844
NbD030458	826.832	-2.26813	Down	0.178177	-12.7296	4.05e-37	4.81e-35	Q4JHN6	FPS_PANGI	Farnesyl pyrophosphate synthase (FPP synthase) (PgFPS) (EC 2.5.1.10) ((2E,6E)-farnesyl diphosphate synthase) (Dimethylallyltranstransferase) (EC 2.5.1.1) (Farnesyl diphosphate synthase) (Geranyltranstransferase)	FPS	Catalyzes the sequential condensation of isopentenyl pyrophosphate with the allylic pyrophosphates, dimethylallyl pyrophosphate, and then with the resultant geranylpyrophosphate to the ultimate product farnesyl pyrophosphate (By similarity). Component of the triterpene saponins (e.g. ginsenosides or panaxosides) and phytosterols biosynthetic pathways (PubMed:24933610, PubMed:27746309, PubMed:2937…	Isoprenoid biosynthesis; farnesyl diphosphate biosynthesis; farnesyl diphosphate from geranyl diphosphate and isopentenyl diphosphate: step 1/1. {ECO:0000250|UniProtKB:Q12051}.; Isoprenoid biosynthesis; geranyl diphosphate biosynthesis; geranyl diphosphate from dimethylallyl diphosphate and isopentenyl diphosphate: step 1/1. {ECO:0000250|UniProtKB:Q12051}.	cytoplasm [GO:0005737]; dimethylallyltranstransferase activity [GO:0004161]; geranyltranstransferase activity [GO:0004337]; metal ion binding [GO:0046872]; carotenoid biosynthetic process [GO:0016117]; farnesyl diphosphate biosynthetic process [GO:0045337]; geranyl diphosphate biosynthetic process [GO:0033384]; protein transport [GO:0015031]; response to jasmonic acid [GO:0009753]; response to mo…	GO:0001878; GO:0002238; GO:0004161; GO:0004337; GO:0005737; GO:0009751; GO:0009753; GO:0015031; GO:0016104; GO:0016117; GO:0016135; GO:0033384; GO:0045337; GO:0046872		FPP/GGPP synthase family	6.54655	6.30337	24.4852	85.5654	73.6445	81.3422	17.5655	22.15	21.0517
NbD032511	770.551	-2.03207	Down	0.15964	-12.7291	4.08e-37	4.83e-35	Q9SA22	P2C06_ARATH	Probable protein phosphatase 2C 6 (AtPP2C06) (EC 3.1.3.16)	At1g16220 F3O9.3			metal ion binding [GO:0046872]; myosin phosphatase activity [GO:0017018]	GO:0017018; GO:0046872		PP2C family	21.5808	20.6575	19.9579	42.5254	55.1572	46.248	17.007	12.603	13.6853
NbD010300	806.31	-3.1521	Down	0.24767	-12.727	4.19e-37	4.94e-35	Q9CAG8	FBK28_ARATH	F-box/kelch-repeat protein At1g67480	At1g67480 F12B7.3 T1F15.5							16.4656	18.6307	9.72512	81.5066	58.3138	89.4644	8.05545	9.33191	13.6292
NbD008728	7386.22	-1.60647	Down	0.12625	-12.7245	4.32e-37	5.08e-35	F4KFM8	LEA65_ARATH	Late embryogenesis abundant protein At5g17165	At5g17165 MKP11						LEA type 3 family	1438.67	999.661	449.274	1838.83	1675.68	1721.15	834.971	613.502	678.805
NbD025711	653.694	-2.56281	Down	0.201578	-12.7137	4.96e-37	5.82e-35	Q08179	MDM38_YEAST	Mitochondrial distribution and morphology protein 38	MDM38 YOL027C	Involved in mitochondrial potassium homeostasis through the mitochondrial K(+)/H(+) exchange regulation (PubMed:11907266, PubMed:15138253). With MBA1, plays a role in ribosomal translation and protein insertion into the inner membrane (PubMed:20427570). {ECO:0000269|PubMed:11907266, ECO:0000269|PubMed:15138253, ECO:0000269|PubMed:20427570}.		mitochondrial inner membrane [GO:0005743]; mitochondrion [GO:0005739]; mitochondrial ribosome binding [GO:0097177]; intracellular potassium ion homeostasis [GO:0030007]; positive regulation of mitochondrial translation [GO:0070131]; potassium ion transport [GO:0006813]; protein insertion into mitochondrial inner membrane from matrix [GO:0032979]; proton transmembrane transport [GO:1902600]	GO:0005739; GO:0005743; GO:0006813; GO:0030007; GO:0032979; GO:0070131; GO:0097177; GO:1902600	The matrix-exposed C-terminus contains a 14-3-3-like domain which is necessary and sufficient for interaction with mitochondrial ribosomes. {ECO:0000269|PubMed:21718401}.		12.5594	16.9202	10.2812	36.4356	25.4718	31.4703	6.12337	6.75786	6.40993
NbD012908	1499.65	-2.05752	Down	0.161857	-12.712	5.07e-37	5.93e-35	F8WKW0	UGT1_GARJA	Crocetin glucosyltransferase, chloroplastic (EC 2.4.1.271) (UDP-glucose glucosyltransferase 1) (GjUGT1) (UDP-glycosyltransferase 75L6)	UGT75L6 UGT1	Glucosyltransferase acting on a broad range of substrates, including crocetin, 4-coumaric acid, caffeic acid and ferulic acid. No activity with indol-3-acetic acid, bixin and norbixin, and no formation of O-glucosides. Involved with UGT94E5 in sequential glycosylation of crocetin to crocin (bis(beta-D-gentiobiosyl) crocetin). {ECO:0000269|PubMed:22569263}.		chloroplast [GO:0009507]; UDP-glycosyltransferase activity [GO:0008194]	GO:0008194; GO:0009507		UDP-glycosyltransferase family	58.3236	46.8933	21.2407	106.67	89.7413	113.076	38.684	26.5768	26.9486
NbD015478	272.041	3.4227	Up	0.269431	12.7035	5.66e-37	6.59e-35	Q9SGZ8	FLZ6_ARATH	FCS-Like Zinc finger 6	FLZ6 DUF581-6 At1g78020 F28K19.24	May act as an adapter to facilitate the interaction of SnRK1 complex with effector proteins, conferring tissue- and stimulus-type specific differences in the SnRK1 regulation pathway (PubMed:24600465). Negatively regulates KIN10 leading to a repression of the SnRK1 signaling pathway (PubMed:29406622). {ECO:0000269|PubMed:24600465, ECO:0000269|PubMed:29406622}.		cytoplasm [GO:0005737]; cytosol [GO:0005829]; endoplasmic reticulum [GO:0005783]; nucleus [GO:0005634]; kinase binding [GO:0019900]; metal ion binding [GO:0046872]; response to starvation [GO:0042594]; seedling development [GO:0090351]	GO:0005634; GO:0005737; GO:0005783; GO:0005829; GO:0019900; GO:0042594; GO:0046872; GO:0090351		FLZ family	18.6359	14.947	13.3728	5.60872	5.12002	7.08553	110.005	51.5072	77.9241
NbD018828	204.19	4.01614	Up	0.316364	12.6947	6.33e-37	7.35e-35	Q9FJ57	TRN1_ARATH	Protein TORNADO 1 (Protein LOPPED 1)	TRN1 LOP1 At5g55540 MTE17.26	Involved in the basipetal transport of auxin (IAA) that modulates growth and organs organization. Required for initial divisions in the epidermal/lateral root cap leading to the formation of epidermal cells and a clone of lateral root cap cells, as well as for the maintenance of the radial pattern of cell specification in the root, thus regulating the distinction between the lateral root cap and …		membrane [GO:0016020]; GTP binding [GO:0005525]; hydrolase activity [GO:0016787]; auxin polar transport [GO:0009926]; auxin-activated signaling pathway [GO:0009734]; basipetal auxin transport [GO:0010540]; leaf morphogenesis [GO:0009965]; leaf vascular tissue pattern formation [GO:0010305]; meristem structural organization [GO:0009933]; multidimensional cell growth [GO:0009825]; radial pattern fo…	GO:0005525; GO:0009734; GO:0009825; GO:0009926; GO:0009933; GO:0009956; GO:0009965; GO:0010305; GO:0010540; GO:0016020; GO:0016787			0.730096	0.253223	0.30329	0.324503	0.381031	0.2687	10.2437	4.85429	4.68715
NbD036123	351.924	3.25869	Up	0.256746	12.6923	6.52e-37	7.55e-35	F4JFU8	OBL1_ARATH	Triacylglycerol lipase OBL1 (EC 3.1.1.-) (Oil body lipase 1) (AtOBL1)	OBL1 At3g14360	Acid lipase that can hydrolyze a range of triacylglycerols without a clear preference for acyl-chains (PubMed:29178188). Can also cleave 1,2-diacylglycerol, 1,3-diacylglycerol and 1-monoacylglycerol, but not phosphatidylcholine, phosphatidylethanolamine, or sterol esters (PubMed:29178188). Required for pollen tube growth (PubMed:29178188). Triacylglycerol hydrolysis by OBL1 may provide acyl group…		lipid droplet [GO:0005811]; membrane [GO:0016020]; pollen tube [GO:0090406]; acylglycerol lipase activity [GO:0047372]; hormone-sensitive lipase activity [GO:0033878]; triglyceride lipase activity [GO:0004806]; lipid catabolic process [GO:0016042]	GO:0004806; GO:0005811; GO:0016020; GO:0016042; GO:0033878; GO:0047372; GO:0090406		AB hydrolase superfamily, Lipase family	17.499	6.92527	21.9484	2.71831	1.94495	3.71108	41.9041	24.7731	33.2363
NbD031640	3267.17	-1.9284	Down	0.152141	-12.6751	8.13e-37	9.37e-35	P09342	ILVB1_TOBAC	Acetolactate synthase 1, chloroplastic (EC 2.2.1.6) (ALS I) (Acetohydroxy-acid synthase I) (Acetolactate synthase I)	ALS SURA		Amino-acid biosynthesis; L-isoleucine biosynthesis; L-isoleucine from 2-oxobutanoate: step 1/4.; Amino-acid biosynthesis; L-valine biosynthesis; L-valine from pyruvate: step 1/4.	acetolactate synthase complex [GO:0005948]; chloroplast [GO:0009507]; acetolactate synthase activity [GO:0003984]; flavin adenine dinucleotide binding [GO:0050660]; magnesium ion binding [GO:0000287]; thiamine pyrophosphate binding [GO:0030976]; isoleucine biosynthetic process [GO:0009097]; response to herbicide [GO:0009635]; valine biosynthetic process [GO:0009099]	GO:0000287; GO:0003984; GO:0005948; GO:0009097; GO:0009099; GO:0009507; GO:0009635; GO:0030976; GO:0050660		TPP enzyme family	93.287	136.316	115.988	152.29	137.433	178.565	47.7293	50.1915	52.4429
NbD010469	409.612	2.45977	Up	0.194343	12.6568	1.03e-36	1.18e-34	Q9SCU1	PATL6_ARATH	Patellin-6	PATL6 At3g51670 T18N14.50	Carrier protein that may be involved in membrane-trafficking events associated with cell-plate formation during cytokinesis. Binds to some hydrophobic molecules such as phosphoinositides and promotes their transfer between the different cellular sites (By similarity). {ECO:0000250}.		cytoplasm [GO:0005737]; plasma membrane [GO:0005886]; lipid binding [GO:0008289]; cell cycle [GO:0007049]; cell division [GO:0051301]; cellular response to auxin stimulus [GO:0071365]; protein localization involved in auxin polar transport [GO:1901703]	GO:0005737; GO:0005886; GO:0007049; GO:0008289; GO:0051301; GO:0071365; GO:1901703		Patellin family	14.8542	7.45688	10.4772	5.42894	7.72455	5.04373	45.5993	38.8031	39.1306
NbD012773	565.607	-2.41287	Down	0.190694	-12.6531	1.08e-36	1.23e-34	Q5XF57	Y5576_ARATH	Probable receptor-like serine/threonine-protein kinase At5g57670 (EC 2.7.11.1)	At5g57670 MRI1.2			ATP binding [GO:0005524]; protein serine kinase activity [GO:0106310]; protein serine/threonine kinase activity [GO:0004674]; phosphorylation [GO:0016310]	GO:0004674; GO:0005524; GO:0016310; GO:0106310		Protein kinase superfamily, Ser/Thr protein kinase family	27.8088	23.4317	19.5366	33.6754	36.1344	32.5796	7.28481	9.6548	6.51846
NbD034550	1452.32	-1.87446	Down	0.14825	-12.644	1.21e-36	1.38e-34	Q8RX87	RFS6_ARATH	Probable galactinol--sucrose galactosyltransferase 6 (EC 2.4.1.82) (Protein DARK INDUCIBLE 10) (Raffinose synthase 6)	RFS6 DIN10 RS6 At5g20250 F5O24.140	Transglycosidase operating by a ping-pong reaction mechanism. Involved in the synthesis of raffinose, a major soluble carbohydrate in seeds, roots and tubers (By similarity). {ECO:0000250}.		galactinol-sucrose galactosyltransferase activity [GO:0047274]; carbohydrate metabolic process [GO:0005975]	GO:0005975; GO:0047274		Glycosyl hydrolases 36 family	8.57367	8.1816	6.19177	46.8598	62.334	52.2007	21.5685	16.51	16.1853
NbD008060	190.812	-5.96644	Down	0.471929	-12.6427	1.23e-36	1.4e-34	Q9LVB9	OXS3_ARATH	Protein OXIDATIVE STRESS 3 (AtOXS3)	OXS3 At5g56550 MKN22.7	Promotes the tolerance to a range of metals, including cadmium (Cd), arsenic (As) and copper (Cu) and to oxidizing chemicals (e.g. diamide and tert-butyl hydroperoxide (t-BOOH)) (PubMed:18980652). May act as a chromatin remodeling factor for stress responses (PubMed:18980652). Negative regulator of flowering, especially during drought stress, probably to prevent precocious flower development and …		nuclear speck [GO:0016607]; nucleus [GO:0005634]; regulation of photoperiodism, flowering [GO:2000028]; regulation of response to water deprivation [GO:2000070]; response to cadmium ion [GO:0046686]; response to copper ion [GO:0046688]; response to far red light [GO:0010218]; response to light stimulus [GO:0009416]; response to oxidative stress [GO:0006979]; response to red light [GO:0010114]; re…	GO:0005634; GO:0006979; GO:0009416; GO:0009611; GO:0010043; GO:0010114; GO:0010218; GO:0016607; GO:0046686; GO:0046688; GO:2000028; GO:2000070			30.0578	8.74285	10.4354	50.4577	43.1483	49.6216	0	1.06598	1.39579
NbD009876	560.429	4.10504	Up	0.324748	12.6407	1.26e-36	1.43e-34	Q9SHL8	PILS5_ARATH	Protein PIN-LIKES 5 (Auxin efflux carrier-like protein 5)	PILS5 At2g17500 MJB20.6	Involved in cellular auxin homeostasis by regulating auxin metabolism. Regulates intracellular auxin accumulation at the endoplasmic reticulum and thus auxin availability for nuclear auxin signaling. {ECO:0000269|PubMed:22504182}.		endoplasmic reticulum membrane [GO:0005789]; auxin efflux transmembrane transporter activity [GO:0010329]; auxin-activated signaling pathway [GO:0009734]; endoplasmic reticulum to cytosol auxin transport [GO:0080162]; intracellular auxin homeostasis [GO:0140964]; lateral root formation [GO:0010311]; regulation of growth rate [GO:0040009]; response to auxin [GO:0009733]	GO:0005789; GO:0009733; GO:0009734; GO:0010311; GO:0010329; GO:0040009; GO:0080162; GO:0140964		Auxin efflux carrier (TC 2.A.69.2) family	19.165	1.26325	7.91967	1.60407	3.29743	5.77462	90.8644	81.361	55.2036
NbD010333	130.076	3.74668	Up	0.29679	12.624	1.56e-36	1.76e-34	A0A068Q5V6	C7150_PRUMU	Cytochrome P450 71AU50 (EC 1.14.-.-)	CYP71AU50			membrane [GO:0016020]; heme binding [GO:0020037]; iron ion binding [GO:0005506]; monooxygenase activity [GO:0004497]; oxidoreductase activity, acting on paired donors, with incorporation or reduction of molecular oxygen [GO:0016705]	GO:0004497; GO:0005506; GO:0016020; GO:0016705; GO:0020037		Cytochrome P450 family	36.8566	5.18651	9.73808	0.640854	0.559758	0.916144	14.7891	11.9168	9.41963
NbD037086	705.569	2.57117	Up	0.203824	12.6147	1.75e-36	1.98e-34	O65660	PLAT1_ARATH	PLAT domain-containing protein 1 (AtPLAT1) (PLAT domain protein 1)	PLAT1 At4g39730	Positive regulator of abiotic stress tolerance involved in the regulation of plant growth. May be a downstream target of the abscisic acid (ABA) signaling pathway. {ECO:0000269|PubMed:25396746}.		chloroplast thylakoid membrane [GO:0009535]; endoplasmic reticulum [GO:0005783]; plant-type vacuole [GO:0000325]; plasma membrane [GO:0005886]; plastoglobule [GO:0010287]; secretory vesicle [GO:0099503]; thylakoid [GO:0009579]; response to cold [GO:0009409]; response to salt stress [GO:0009651]; response to water deprivation [GO:0009414]	GO:0000325; GO:0005783; GO:0005886; GO:0009409; GO:0009414; GO:0009535; GO:0009579; GO:0009651; GO:0010287; GO:0099503			52.1694	58.6571	35.0377	20.1192	27.5557	15.8007	173.218	155.431	136.69
NbD043979	878.056	1.99044	Up	0.157818	12.6122	1.81e-36	2.03e-34	Q93VM8	COPT5_ARATH	Copper transporter 5 (AtCOPT5)	COPT5 At5g20650 T1M15.50	Involved in the transport of copper. {ECO:0000269|PubMed:12650623}.		Golgi apparatus [GO:0005794]; late endosome [GO:0005770]; membrane [GO:0016020]; plant-type vacuole [GO:0000325]; plasmodesma [GO:0009506]; plastid [GO:0009536]; copper ion transmembrane transporter activity [GO:0005375]; protein maturation by copper ion transfer [GO:0015680]	GO:0000325; GO:0005375; GO:0005770; GO:0005794; GO:0009506; GO:0009536; GO:0015680; GO:0016020		Copper transporter (Ctr) (TC 1.A.56) family, SLC31A subfamily	69.9528	64.4719	61.5659	50.3112	50.0895	40.3768	273.022	217.697	202.356
NbD013053	338.207	-2.54955	Down	0.202289	-12.6035	2.02e-36	2.26e-34	F4JKK0	SUD1_ARATH	Probable E3 ubiquitin ligase SUD1 (EC 2.3.2.27) (Protein ECERIFERUM 9) (Protein SUPPRESSOR OF DRY2 DEFFECTS 1) (AtSUD1) (RING-type E3 ubiquitin transferase SUD1) (RING/U-box domain-containing protein)	SUD1 CER9 At4g34100 F28A23.140	Probable E3 ubiquitin ligase acting as a positive post-transcriptional regulator of 3-hydroxy-3-methylglutaryl-coenzyme A reductase activity. Might be involved in the quality control that degrades misfolded proteins (By similarity). {ECO:0000250, ECO:0000269|PubMed:22635115, ECO:0000269|PubMed:23404890}.	Protein modification; protein ubiquitination.	membrane [GO:0016020]; ubiquitin-protein transferase activity [GO:0004842]; zinc ion binding [GO:0008270]; cuticle development [GO:0042335]; cutin biosynthetic process [GO:0010143]; isoprenoid biosynthetic process [GO:0008299]; positive regulation of isopentenyl diphosphate biosynthetic process, mevalonate pathway [GO:1900486]; protein ubiquitination [GO:0016567]; response to water deprivation [G…	GO:0004842; GO:0008270; GO:0008299; GO:0009414; GO:0010025; GO:0010143; GO:0010345; GO:0016020; GO:0016567; GO:0042335; GO:1900486	The RING-CH-type zinc finger domain is required for E3 ligase activity. {ECO:0000255|PROSITE-ProRule:PRU00623}.		16.1973	24.046	13.0124	47.5386	42.6725	47.9543	12.0839	7.42145	9.47303
NbD020199	702.741	-2.11824	Down	0.16814	-12.5981	2.16e-36	2.42e-34	Q9LFS4	NIK1_ARATH	Protein NSP-INTERACTING KINASE 1 (AtNIK1) (EC 2.7.11.1) (LRR receptor-like serine/threonine-protein kinase NIK1)	NIK1 At5g16000 F1N13_140	Involved in defense response to geminivirus and begomovirus infection via regulation of the nuclear trafficking of RPL10A. Phosphorylates RPL10A in vitro (PubMed:15489295, PubMed:18789471, PubMed:19112492, PubMed:19492062, PubMed:25707794). Activation of NIK1 down-regulates cytosolic translation (PubMed:25707794). {ECO:0000269|PubMed:15489295, ECO:0000269|PubMed:18789471, ECO:0000269|PubMed:19112…		cytoplasm [GO:0005737]; nucleoplasm [GO:0005654]; plasma membrane [GO:0005886]; ATP binding [GO:0005524]; identical protein binding [GO:0042802]; protein kinase activity [GO:0004672]; protein serine kinase activity [GO:0106310]; protein serine/threonine kinase activity [GO:0004674]; defense response to virus [GO:0051607]; negative regulation of multicellular organism growth [GO:0040015]; protein …	GO:0004672; GO:0004674; GO:0005524; GO:0005654; GO:0005737; GO:0005886; GO:0006468; GO:0034504; GO:0040015; GO:0042802; GO:0046777; GO:0051607; GO:0106310		Protein kinase superfamily, Ser/Thr protein kinase family	19.4059	18.2381	22.8976	40.2474	31.9712	37.6301	10.9034	10.2186	9.95463
NbD048785	4515.37	-1.7543	Down	0.139397	-12.585	2.55e-36	2.84e-34	Q8ISH7	FCAP_APLCA	Feeding circuit activating peptides (FCAP) [Cleaved into: Feeding circuit activating peptide a (FCAPa); Feeding circuit activating peptide b (FCAPb); Feeding circuit activating peptide c (FCAPc); Feeding circuit activating peptide d (FCAPd); Feeding circuit activating peptide e (FCAPe); Feeding circuit activating peptide f (FCAPf); Feeding circuit activating peptide g (FCAPg); Feeding circuit act…		Initiates organized rhythmic motor output of feeding circuit. {ECO:0000269|PubMed:12196603}.		extracellular region [GO:0005576]; hormone activity [GO:0005179]; neuropeptide signaling pathway [GO:0007218]	GO:0005179; GO:0005576; GO:0007218			109.685	104.333	147.203	183.893	174.286	193.344	67.3152	59.0717	73.9568
NbD050436	2124.95	-1.84279	Down	0.146735	-12.5586	3.57e-36	3.96e-34	P57108	GSTZ_EUPES	Glutathione S-transferase zeta class (EC 2.5.1.18)				cytoplasm [GO:0005737]; glutathione transferase activity [GO:0004364]; aromatic amino acid metabolic process [GO:0009072]; response to chemical [GO:0042221]	GO:0004364; GO:0005737; GO:0009072; GO:0042221		GST superfamily, Zeta family	446.274	264.152	312.919	304.44	318.046	260.096	118.603	85.9048	99.4761
NbD007282	1238.74	-3.1631	Down	0.251937	-12.5551	3.73e-36	4.12e-34	Q9ZWM9	RAV1_ARATH	AP2/ERF and B3 domain-containing transcription factor RAV1 (Ethylene-responsive transcription factor RAV1) (Protein RELATED TO ABI3/VP1 1)	RAV1 At1g13260 T6J4.2	Binds specifically to bipartite recognition sequences composed of two unrelated motifs, 5'-CAACA-3' and 5'-CACCTG-3'. May function as negative regulator of plant growth and development. {ECO:0000269|PubMed:15040885, ECO:0000269|PubMed:9862967}.		nucleus [GO:0005634]; DNA binding [GO:0003677]; DNA-binding transcription factor activity [GO:0003700]; transcription cis-regulatory region binding [GO:0000976]; cellular response to hypoxia [GO:0071456]; ethylene-activated signaling pathway [GO:0009873]; lateral root development [GO:0048527]; leaf development [GO:0048366]; negative regulation of DNA-templated transcription [GO:0045892]; negative…	GO:0000976; GO:0003677; GO:0003700; GO:0005634; GO:0009741; GO:0009873; GO:0009910; GO:0045892; GO:0048366; GO:0048527; GO:0071456	Contains two distinct DNA-binding domains. One is located in the N-terminal region and binds to the 5'-CAACA-3' motif. The second is located in the C-terminal region and binds to the 5'-CACCTG-3' motif.	AP2/ERF transcription factor family, RAV subfamily	51.5972	46.0875	41.5139	132.594	112.881	128.549	10.906	23.6832	15.7938
NbD007213	788.39	-1.83983	Down	0.146839	-12.5296	5.14e-36	5.67e-34	Q9FNA3	NAGLU_ARATH	Alpha-N-acetylglucosaminidase (EC 3.2.1.50) (N-acetyl-glucosaminidase) (AtNAGLU) (Protein CYCLOPS 1)	NAGLU CYL1 At5g13690	Involved in the remodeling of the N-acetyl-glucosamine residues of proteoglycan complexes during reproductive development. Is essential to promote the first divisions of the zygote. {ECO:0000305|PubMed:18782908}.		plant-type vacuole [GO:0000325]; alpha-N-acetylglucosaminidase activity [GO:0004561]; embryo development ending in seed dormancy [GO:0009793]; metabolic process [GO:0008152]; positive regulation of cell division [GO:0051781]; seed development [GO:0048316]	GO:0000325; GO:0004561; GO:0008152; GO:0009793; GO:0048316; GO:0051781		Glycosyl hydrolase 89 family	33.4469	34.1473	21.539	31.9997	30.9292	28.7662	11.0836	10.7419	9.61239
NbD014687	634.817	-2.11341	Down	0.16871	-12.5269	5.32e-36	5.85e-34	P50896	PSP1_YEAST	Protein PSP1 (Growth inhibitory protein 5) (Polymerase suppressor protein 1)	PSP1 GIN5 YDR505C D9719.11	DNA polymerase alpha mutation suppressor.		cytoplasm [GO:0005737]; mitochondrion [GO:0005739]; P-body [GO:0000932]; mRNA binding [GO:0003729]	GO:0000932; GO:0003729; GO:0005737; GO:0005739		PSP1 family	179.971	149.568	133.36	208.483	192.927	247.085	61.3359	63.0154	58.7042
NbD021652	1222.83	-2.5961	Down	0.207308	-12.5229	5.6e-36	6.14e-34	Q9LVE0	PTR33_ARATH	Protein NRT1/ PTR FAMILY 6.4 (AtNPF6.4) (Nitrate transporter 1.3)	NPF6.4 NRT1.3 NTP3 At3g21670 MIL23.23	Low-affinity nitrate transporter. {ECO:0000250}.		cytosol [GO:0005829]; membrane [GO:0016020]; symporter activity [GO:0015293]; nitrate assimilation [GO:0042128]	GO:0005829; GO:0015293; GO:0016020; GO:0042128		Major facilitator superfamily, Proton-dependent oligopeptide transporter (POT/PTR) (TC 2.A.17) family	125.389	108.167	40.8159	106.027	78.2834	87.6799	21.5429	13.0913	20.9629
NbD003114	364.798	3.32517	Up	0.265548	12.5219	5.67e-36	6.19e-34	K4CF70	HPL_SOLLC	Fatty acid hydroperoxide lyase, chloroplastic (LeHPL) (EC 4.2.99.-) (Cytochrome P450 74B)	HPL Solyc07g049690	Cytochrome P450 of the CYP74B subfamily involved in the biosynthesis of traumatin and C6 aldehydes (PubMed:10923789, PubMed:10859201). Metabolizes 13- but not 9-hydroperoxides of linoleic and linolenic acids (PubMed:10923789, PubMed:10859201). Can use 15S-hydroperoxy-11(Z),13(E),17(Z)-eicosatrienoic acid (15-HPET) and 13S-hydroperoxy-9(Z),11(E),15(Z)-octadecatrienoic acid (13-HPOT) as substrates,…		chloroplast outer membrane [GO:0009707]; heme binding [GO:0020037]; iron ion binding [GO:0005506]; lyase activity [GO:0016829]; monooxygenase activity [GO:0004497]; oxidoreductase activity, acting on paired donors, with incorporation or reduction of molecular oxygen [GO:0016705]; defense response [GO:0006952]; fatty acid biosynthetic process [GO:0006633]; oxylipin biosynthetic process [GO:0031408…	GO:0004497; GO:0005506; GO:0006633; GO:0006952; GO:0009707; GO:0016125; GO:0016705; GO:0016829; GO:0020037; GO:0031408		Cytochrome P450 family	57.5519	17.0493	21.8837	2.13466	1.84843	4.05769	36.1699	29.6821	33.7912
NbD009625	103.441	4.45187	Up	0.355663	12.5171	6.02e-36	6.56e-34	B6VJS4	ROMT_VITVI	Trans-resveratrol di-O-methyltransferase (EC 2.1.1.240) (Resveratrol O-methyltransferase) (ROMT) (VvROMT)	ROMT VIT_12s0028g01880	Catalyzes the biosynthesis of pterostilbene from resveratrol. Pterostilbene has both antifungal and pharmacological properties. Also has activity toward resveratrol monomethyl ether (RME). {ECO:0000269|PubMed:18799660}.		O-methyltransferase activity [GO:0008171]; protein dimerization activity [GO:0046983]; resveratrol 3,5-O-dimethyltransferase activity [GO:0102303]; S-adenosylmethionine-dependent methyltransferase activity [GO:0008757]; aromatic compound biosynthetic process [GO:0019438]; methylation [GO:0032259]	GO:0008171; GO:0008757; GO:0019438; GO:0032259; GO:0046983; GO:0102303		Class I-like SAM-binding methyltransferase superfamily, Cation-independent O-methyltransferase family, COMT subfamily	0	1.19656	3.3133	0.414288	0.795977	0.280972	15.9045	13.1581	12.6801
NbD052882	2108.56	-3.07642	Down	0.245783	-12.5168	6.04e-36	6.56e-34	Q8L9J7	SWET1_ARATH	Bidirectional sugar transporter SWEET1 (AtSWEET1) (Protein SUGARS WILL EVENTUALLY BE EXPORTED TRANSPORTERS 1)	SWEET1 At1g21460 F24J8.9	Mediates both low-affinity uptake and efflux of sugar across the plasma membrane. Can transport glucose, and, to a lower extent, mannose, fructose and galactose. {ECO:0000269|PubMed:21107422}.		endoplasmic reticulum [GO:0005783]; endoplasmic reticulum membrane [GO:0005789]; plasma membrane [GO:0005886]; sugar transmembrane transporter activity [GO:0051119]; protein homooligomerization [GO:0051260]	GO:0005783; GO:0005789; GO:0005886; GO:0051119; GO:0051260		SWEET sugar transporter family	164.592	180.173	139.576	312.82	285.657	325.753	35.0863	65.4421	32.6156
NbD021927	1471.06	-2.41572	Down	0.193097	-12.5104	6.55e-36	7.09e-34	Q8H129	PPA3_ARATH	Purple acid phosphatase 3 (EC 3.1.3.2)	PAP3 At1g14700 F10B6.10			extracellular region [GO:0005576]; plant-type vacuole [GO:0000325]; acid phosphatase activity [GO:0003993]; metal ion binding [GO:0046872]	GO:0000325; GO:0003993; GO:0005576; GO:0046872		Metallophosphoesterase superfamily, Purple acid phosphatase family	32.6891	58.0575	32.7649	169.276	157.301	123.888	30.5866	40.11	32.4905
NbD019279	118.197	3.93776	Up	0.314932	12.5035	7.14e-36	7.71e-34	O65717	CNGC1_ARATH	Cyclic nucleotide-gated ion channel 1 (AtCNGC1) (Cyclic nucleotide- and calmodulin-regulated ion channel 1)	CNGC1 At5g53130 MFH8.6	Acts as a cyclic nucleotide-gated ion channel. Can be activated by cyclic AMP which leads to an opening of the cation channel. May be responsible for cAMP-induced calcium entry in cells and thus should be involved in the calcium signal transduction. Could transport K(+), Na(+) and Pb(2+). {ECO:0000269|PubMed:11115134, ECO:0000269|PubMed:11842144}.		plasma membrane [GO:0005886]; calmodulin binding [GO:0005516]; cAMP binding [GO:0030552]; cGMP binding [GO:0030553]; monoatomic ion channel activity [GO:0005216]	GO:0005216; GO:0005516; GO:0005886; GO:0030552; GO:0030553	The binding of calmodulin to the C-terminus might interfere with cyclic nucleotide binding and thus channel activation. {ECO:0000250}.	Cyclic nucleotide-gated cation channel (TC 1.A.1.5) family	3.37328	3.47601	23.1809	0.659393	0.468493	0.661443	11.6668	13.6621	9.46991
NbD043991	175.568	-3.82632	Down	0.306769	-12.473	1.05e-35	1.13e-33	Q93Z79	C14A1_ARATH	Cytochrome P450 714A1 (EC 1.14.-.-) (EUI-like P450 A1)	CYP714A1 ELA1 At5g24910 F6A4.120	Involved in the inactivation of early gibberellin (GA) intermediates. {ECO:0000269|PubMed:21457373}.		endoplasmic reticulum membrane [GO:0005789]; heme binding [GO:0020037]; iron ion binding [GO:0005506]; monooxygenase activity [GO:0004497]; oxidoreductase activity, acting on paired donors, with incorporation or reduction of molecular oxygen [GO:0016705]	GO:0004497; GO:0005506; GO:0005789; GO:0016705; GO:0020037		Cytochrome P450 family	24.7889	37.5682	7.10562	13.9572	18.6284	13.5932	1.31797	1.21854	1.27085
NbD009220	201.904	5.62295	Up	0.451296	12.4596	1.24e-35	1.33e-33	Q94AW5	ERF03_ARATH	Ethylene-responsive transcription factor ERF003	ERF003 At5g25190 F21J6.103	Probably acts as a transcriptional activator. Binds to the GCC-box pathogenesis-related promoter element. May be involved in the regulation of gene expression by stress factors and by components of stress signal transduction pathways (By similarity). {ECO:0000250}.		nucleus [GO:0005634]; DNA binding [GO:0003677]; DNA-binding transcription factor activity [GO:0003700]; ethylene-activated signaling pathway [GO:0009873]	GO:0003677; GO:0003700; GO:0005634; GO:0009873		AP2/ERF transcription factor family, ERF subfamily	5.44714	2.73346	2.74126	0.26329	1.11611	1.2143	98.7595	36.045	33.3899
NbD033886	419.76	-2.90635	Down	0.233288	-12.4582	1.26e-35	1.35e-33	Q9FN03	UVR8_ARATH	Ultraviolet-B receptor UVR8 (Protein UV-B RESISTANCE 8) (RCC1 domain-containing protein UVR8)	UVR8 At5g63860 MGI19.7	UV-B specific signaling component that acts as a UV-B photoreceptor and plays a key role in establishing UV-protective responses in plants. Upon UV-B irradiation, UVR8 undergoes an immediate switch from homodimer to monomer, accumulates in the nucleus, interacts with the photomorphogenic repressor COP1 and regulates the expression of the transcription factor HY5 by associating with chromatin (thr…		chromatin [GO:0000785]; cytosol [GO:0005829]; nucleus [GO:0005634]; plastid [GO:0009536]; chromatin binding [GO:0003682]; guanyl-nucleotide exchange factor activity [GO:0005085]; identical protein binding [GO:0042802]; photoreceptor activity [GO:0009881]; protein homodimerization activity [GO:0042803]; entrainment of circadian clock [GO:0009649]; response to UV [GO:0009411]; response to UV-B [GO:…	GO:0000785; GO:0003682; GO:0005085; GO:0005634; GO:0005829; GO:0009411; GO:0009536; GO:0009649; GO:0009881; GO:0010224; GO:0042802; GO:0042803			42.3958	35.9516	17.3037	30.8733	30.7926	28.4711	7.02989	5.0214	2.97995
NbD036995	6433.54	-7.23482	Down	0.582083	-12.4292	1.81e-35	1.94e-33	Q9FGY1	BXL1_ARATH	Beta-D-xylosidase 1 (AtBXL1) (EC 3.2.1.-) (Alpha-L-arabinofuranosidase) (EC 3.2.1.55)	BXL1 XYL1 At5g49360 K7J8.3	Involved in pectic arabinan modification in mucilage secretory cells. Acts also as a beta-D-xylosidase during the remodeling of xylans in vascular development. {ECO:0000269|PubMed:12609041, ECO:0000269|PubMed:15181203, ECO:0000269|PubMed:19458117}.		apoplast [GO:0048046]; plastid [GO:0009536]; alpha-L-arabinofuranosidase activity [GO:0046556]; xylan 1,4-beta-xylosidase activity [GO:0009044]; seed coat development [GO:0010214]; xylan catabolic process [GO:0045493]	GO:0009044; GO:0009536; GO:0010214; GO:0045493; GO:0046556; GO:0048046		Glycosyl hydrolase 3 family	20.3383	75.6482	22.2406	444.266	298.27	245.792	0.917324	3.71097	3.19018
NbD043500	857.115	-1.72787	Down	0.139279	-12.4058	2.43e-35	2.59e-33	Q84M24	AB1A_ARATH	ABC transporter A family member 1 (ABC transporter ABCA.1) (AtABCA1) (ABC one homolog protein 1) (AtAOH1)	ABCA1 ABC1 AOH1 At2g41700 T32G6.22			membrane [GO:0016020]; plant-type vacuole [GO:0000325]; ABC-type transporter activity [GO:0140359]; ATP binding [GO:0005524]; ATP hydrolysis activity [GO:0016887]	GO:0000325; GO:0005524; GO:0016020; GO:0016887; GO:0140359		ABC transporter superfamily, ABCA family, CPR flippase (TC 3.A.1.211) subfamily	26.8571	22.2337	23.4367	12.6678	14.9678	15.1656	5.91753	5.02004	4.91167
NbD027401	1661.86	-1.76464	Down	0.142353	-12.3962	2.74e-35	2.9e-33	Q9SIS3	MA656_ARATH	65-kDa microtubule-associated protein 6 (AtMAP65-6)	MAP65-6 At2g01910 T23K3.10	Microtubule-associated protein that mediates the formation of a mesh-like stable and dense network formed by individual microtubules (MT). Confers MT resistance to high concentration of NaCl. {ECO:0000269|PubMed:15908607}.		microtubule [GO:0005874]; mitochondrion [GO:0005739]; nucleus [GO:0005634]; phragmoplast [GO:0009524]; plastid [GO:0009536]; preprophase band [GO:0009574]; microtubule binding [GO:0008017]; cell cycle [GO:0007049]; cell division [GO:0051301]; microtubule cytoskeleton organization [GO:0000226]	GO:0000226; GO:0005634; GO:0005739; GO:0005874; GO:0007049; GO:0008017; GO:0009524; GO:0009536; GO:0009574; GO:0051301		MAP65/ASE1 family	56.3555	41.2242	38.4849	88.9351	87.8877	80.3403	29.5588	32.5611	30.5294
NbD008316	12446.4	-2.03094	Down	0.164025	-12.3819	3.27e-35	3.46e-33	P27492	CB21_TOBAC	Chlorophyll a-b binding protein 16, chloroplastic (LHCII type I CAB-16) (LHCP)	CAB16	The light-harvesting complex (LHC) functions as a light receptor, it captures and delivers excitation energy to photosystems with which it is closely associated.		chloroplast thylakoid membrane [GO:0009535]; photosystem I [GO:0009522]; photosystem II [GO:0009523]; chlorophyll binding [GO:0016168]; metal ion binding [GO:0046872]; photosynthesis, light harvesting in photosystem I [GO:0009768]; response to light stimulus [GO:0009416]	GO:0009416; GO:0009522; GO:0009523; GO:0009535; GO:0009768; GO:0016168; GO:0046872	The N-terminus of the protein extends into the stroma where it is involved with adhesion of granal membranes and post-translational modifications; both are believed to mediate the distribution of excitation energy between photosystems I and II.	Light-harvesting chlorophyll a/b-binding (LHC) protein family	315.044	638.842	753.52	1724.95	1729.48	1792.72	441.628	600.001	522.583
NbD048152	751.233	-1.71987	Down	0.138994	-12.3737	3.63e-35	3.82e-33	O48782	HMOX1_ARATH	Heme oxygenase 1, chloroplastic (AtHO1) (EC 1.14.14.18) (Protein GENOMES UNCOUPLED 2) (Protein REVERSAL OF THE DET PHENOTYPE 4)	HO1 GUN2 HY1 HY6 TED4 At2g26670 F18A8.4	Key enzyme in the synthesis of the chromophore of the phytochrome family of plant photoreceptors. Catalyzes the opening of the heme ring to form the open-chain tetrapyrrole biliverdin IX with the release of iron and carbon monoxide (CO). Produces specifically the biliverdin IX-alpha isomer. Can form complex with heme, is ferredoxin-dependent and its activity is increased in the presence of ascorb…		chloroplast [GO:0009507]; heme binding [GO:0020037]; heme oxygenase (decyclizing) activity [GO:0004392]; metal ion binding [GO:0046872]; carotenoid biosynthetic process [GO:0016117]; cellular response to UV-C [GO:0071494]; chloroplast-nucleus signaling pathway [GO:0010019]; flavonoid biosynthetic process [GO:0009813]; heme oxidation [GO:0006788]; photosynthesis [GO:0015979]; phytochromobilin bios…	GO:0004392; GO:0006788; GO:0009507; GO:0009813; GO:0010019; GO:0010024; GO:0010075; GO:0010119; GO:0015979; GO:0016117; GO:0020037; GO:0046872; GO:0071494		Heme oxygenase family	85.4008	98.303	66.4354	82.7686	85.2123	81.2315	32.5225	28.9677	31.2081
NbD008897	465.586	2.05819	Up	0.166595	12.3545	4.61e-35	4.84e-33	F1B282	C4H1_PETHY	Trans-cinnamate 4-monooxygenase C4H1 (EC 1.14.14.91) (Cinnamate-4-hydroxylase 1) (PhC4H1) (Cytochrome P450 C4H1)	C4H1	Component of the floral volatile benzenoid/phenylpropanoid (FVBP) biosynthetic pathway that controls carbon flux to pigments essential for pollination or UV protection, to numerous pytoalexins synthesized by plants when challenged by pathogens, and to lignins. {ECO:0000250|UniProtKB:Q04468}.	Phenylpropanoid metabolism; trans-4-coumarate biosynthesis; trans-4-coumarate from trans-cinnamate: step 1/1. {ECO:0000250|UniProtKB:Q04468}.	nucleus [GO:0005634]; heme binding [GO:0020037]; iron ion binding [GO:0005506]; trans-cinnamate 4-monooxygenase activity [GO:0016710]	GO:0005506; GO:0005634; GO:0016710; GO:0020037		Cytochrome P450 family	12.918	9.44399	23.4406	6.64487	7.12638	7.67998	45.3275	30.9952	34.318
NbD012669	1774.56	-2.87086	Down	0.232495	-12.3481	4.99e-35	5.23e-33	F4HXL0	PLIP2_ARATH	Phospholipase A1 PLIP2, chloroplastic (EC 3.1.1.32) (Galactolipase PLIP2) (EC 3.1.1.26) (Protein PLASTID LIPASE 2)	PLIP2 At1g02660 T14P4.6	Sn-1-specific phospholipase A1 that catalyzes the initial step of oxylipins and jasmonate (JA) biosynthesis. Hydrolyzes polyunsaturated acyl groups preferentially from chloroplastic monogalactosyldiacylglycerol (MGDG). May function downstream of abscisic acid (ABA) and provide a link between ABA-mediated abiotic stress responses and oxylipin and JA signalings. In vitro, possesses broad substrate …		chloroplast [GO:0009507]; chloroplast membrane [GO:0031969]; chloroplast stroma [GO:0009570]; 1-18:1-2-16:0-monogalactosyldiacylglycerol lipase activity [GO:0102549]; 1-acyl-2-lysophosphatidylserine acylhydrolase activity [GO:0052740]; galactolipase activity [GO:0047714]; phosphatidylserine 1-acylhydrolase activity [GO:0052739]; phospholipase A1 activity [GO:0008970]; defense response to insect […	GO:0002213; GO:0008970; GO:0009507; GO:0009570; GO:0016042; GO:0031349; GO:0031969; GO:0047714; GO:0052739; GO:0052740; GO:0102549		AB hydrolase superfamily, Lipase family	26.9528	13.5731	18.7891	90.0598	69.4393	93.6243	21.4582	12.7782	9.24189
NbD007815	2632.59	-1.52734	Down	0.123787	-12.3384	5.62e-35	5.87e-33	Q38970	ACC1_ARATH	Acetyl-CoA carboxylase 1 (AtACC1) (EC 6.4.1.2) (Protein EMBRYO DEFECTIVE 22) (Protein GURKE) (Protein PASTICCINO 3) [Includes: Biotin carboxylase (EC 6.3.4.14)]	ACC1 EMB22 GK PAS3 At1g36160 F15C21.1	Multifunctional enzyme that catalyzes the carboxylation of acetyl-CoA, forming malonyl-CoA, which is used in the plastid for fatty acid synthesis and in the cytosol in various biosynthetic pathways including fatty acid elongation. Required for very long chain fatty acids elongation. Necessary for embryo and plant development. Plays a central function in embryo morphogenesis, especially in apical …	Lipid metabolism; malonyl-CoA biosynthesis; malonyl-CoA from acetyl-CoA: step 1/1.	cytosol [GO:0005829]; nucleus [GO:0005634]; acetyl-CoA carboxylase activity [GO:0003989]; ATP binding [GO:0005524]; biotin carboxylase activity [GO:0004075]; metal ion binding [GO:0046872]; embryo development ending in seed dormancy [GO:0009793]; fatty acid elongation [GO:0030497]; malonyl-CoA biosynthetic process [GO:2001295]; meristem structural organization [GO:0009933]; primary shoot apical m…	GO:0003989; GO:0004075; GO:0005524; GO:0005634; GO:0005829; GO:0009735; GO:0009793; GO:0009933; GO:0010072; GO:0030497; GO:0046872; GO:0048364; GO:0048367; GO:2001295			31.5356	20.9235	17.1219	31.6736	34.1362	38.3815	15.97	15.2129	13.2511
NbD018382	617.612	-2.25171	Down	0.182523	-12.3365	5.76e-35	6e-33	Q9STX3	GID2_ARATH	F-box protein GID2 (Protein SLEEPY 1)	GID2 SLY1 At4g24210 T22A6.40	Essential component of the SCF-type E3 ligase complex, SCF(GID2), a complex that positively regulates the gibberellin signaling pathway. Upon gibberellin treatment, the SCF(GID2) complex mediates the ubiquitination and subsequent degradation of DELLA proteins (GAI, RGA and RGL2), some repressors of the gibberellin pathway, leading to activate the pathway. {ECO:0000269|PubMed:12724538, ECO:0000269…	Protein modification; protein ubiquitination.	nucleus [GO:0005634]; SCF ubiquitin ligase complex [GO:0019005]; gibberellic acid mediated signaling pathway [GO:0009740]; protein ubiquitination [GO:0016567]; regulation of gibberellic acid mediated signaling pathway [GO:0009937]; seed dormancy process [GO:0010162]; seed germination [GO:0009845]	GO:0005634; GO:0009740; GO:0009845; GO:0009937; GO:0010162; GO:0016567; GO:0019005			53.0711	59.4881	41.3584	121.548	94.9368	99.9616	32.0735	24.4644	25.3799
NbD016422	3869.68	-3.23775	Down	0.262523	-12.3332	6e-35	6.23e-33	Q9FMK7	BT1_ARATH	BTB/POZ and TAZ domain-containing protein 1 (BTB and TAZ domain protein 1)	BT1 At5g63160 MDC12.13	May act as a substrate-specific adapter of an E3 ubiquitin-protein ligase complex (CUL3-RBX1-BTB) which mediates the ubiquitination and subsequent proteasomal degradation of target proteins. Also targeted for degradation by the 26S proteasome pathway. May be involved in gametophyte development. {ECO:0000269|PubMed:19054356}.	Protein modification; protein ubiquitination.	cytoplasm [GO:0005737]; nucleus [GO:0005634]; calmodulin binding [GO:0005516]; metal ion binding [GO:0046872]; embryo sac development [GO:0009553]; pollen development [GO:0009555]; protein ubiquitination [GO:0016567]; regulation of DNA-templated transcription [GO:0006355]; response to auxin [GO:0009733]; response to hydrogen peroxide [GO:0042542]; response to salicylic acid [GO:0009751]	GO:0005516; GO:0005634; GO:0005737; GO:0006355; GO:0009553; GO:0009555; GO:0009733; GO:0009751; GO:0016567; GO:0042542; GO:0046872	The BTB/POZ domain mediates the interaction with some component of ubiquitin ligase complexes. {ECO:0000269|PubMed:15749712}.		77.7943	68.3463	64.3251	419.112	310.694	515.244	35.7866	71.7952	51.9172
NbD022809	2220.57	1.96192	Up	0.159088	12.3323	6.07e-35	6.28e-33	C8YNG6	KAT1_PETHY	3-ketoacyl CoA thiolase 1, peroxisomal (PhKAT1) (EC 2.3.1.16)	KAT1	Component of the floral volatile benzenoid/phenylpropanoid (FVBP) biosynthetic pathway (PubMed:19659733). Thiolase that catalyzes the conversion of 3-oxo-3-phenylpropionyl-CoA (benzoylacetyl-CoA) to benzoyl-CoA (PubMed:19659733). {ECO:0000269|PubMed:19659733}.	Aromatic compound metabolism. {ECO:0000269|PubMed:19659733}.; Lipid metabolism; fatty acid metabolism.	peroxisome [GO:0005777]; acetyl-CoA C-acyltransferase activity [GO:0003988]; aromatic compound biosynthetic process [GO:0019438]; green leaf volatile biosynthetic process [GO:0010597]	GO:0003988; GO:0005777; GO:0010597; GO:0019438		Thiolase-like superfamily, Thiolase family	119.618	74.6368	110.88	31.1226	41.356	42.5829	188.918	204.243	156.213
NbD028078	409.084	3.39331	Up	0.27521	12.3299	6.25e-35	6.45e-33	O48818	EXPA4_ARATH	Expansin-A4 (AtEXPA4) (Alpha-expansin-4) (At-EXP4) (AtEx4) (Ath-ExpAlpha-1.6)	EXPA4 EXP4 At2g39700 F17A14.7	Causes loosening and extension of plant cell walls by disrupting non-covalent bonding between cellulose microfibrils and matrix glucans. No enzymatic activity has been found (By similarity). {ECO:0000250}.		extracellular region [GO:0005576]; membrane [GO:0016020]; plant-type cell wall [GO:0009505]; plasmodesma [GO:0009506]; plant-type cell wall organization [GO:0009664]; syncytium formation [GO:0006949]	GO:0005576; GO:0006949; GO:0009505; GO:0009506; GO:0009664; GO:0016020		Expansin family, Expansin A subfamily	48.3396	30.3428	19.5341	4.05778	5.191	7.08547	96.2656	75.151	43.0586
NbD018588	1586.12	-1.78625	Down	0.144878	-12.3293	6.3e-35	6.48e-33	Q8NEE6	FXL13_HUMAN	F-box and leucine-rich repeat protein 13 (Dynein regulatory complex subunit 6) (F-box/LRR-repeat protein 13)	FBXL13 DRC6 FBL13	Substrate-recognition component of the SCF (SKP1-CUL1-F-box protein)-type E3 ubiquitin ligase complex. Component of the nexin-dynein regulatory complex (N-DRC), a key regulator of ciliary/flagellar motility which maintains the alignment and integrity of the distal axoneme and regulates microtubule sliding in motile axonemes. Specifically targets CEP192 isoform 3 for ubiquitin-mediated proteolysis…		centrosome [GO:0005813]; cytosol [GO:0005829]; motile cilium [GO:0031514]; SCF ubiquitin ligase complex [GO:0019005]; SCF-dependent proteasomal ubiquitin-dependent protein catabolic process [GO:0031146]	GO:0005813; GO:0005829; GO:0019005; GO:0031146; GO:0031514		DRC6 family	57.4284	57.0606	31.2695	90.2733	87.7731	85.7244	39.7927	28.7555	26.4375
NbD020316	1291.21	-2.01449	Down	0.163686	-12.307	8.3e-35	8.52e-33	Q8VZK0	MIEL1_ARATH	E3 ubiquitin-protein ligase MIEL1 (EC 2.3.2.27) (MYB30-interacting E3 ligase 1) (Pirh2-like protein 1) (AtPILP1) (RING-type E3 ubiquitin transferase MIEL1)	MIEL1 PILP1 At5g18650 T1A4.30	E3 ubiquitin-protein ligase that acts as a regulator of cell death and defense. E3 ubiquitin ligases accept ubiquitin from an E2 ubiquitin-conjugating enzyme in the form of a thioester and then directly transfers the ubiquitin to targeted substrates. Attenuates the activation of defense and related cell death responses in the absence of pathogens by mediating ubiquitination and subsequent proteas…	Protein modification; protein ubiquitination. {ECO:0000305}.	cytoplasm [GO:0005737]; nucleus [GO:0005634]; ubiquitin-protein transferase activity [GO:0004842]; zinc ion binding [GO:0008270]; defense response [GO:0006952]; negative regulation of defense response to bacterium [GO:1900425]; protein ubiquitination [GO:0016567]	GO:0004842; GO:0005634; GO:0005737; GO:0006952; GO:0008270; GO:0016567; GO:1900425			133.878	133.111	99.6034	160.965	144.902	159.878	41.7658	47.1526	51.4895
NbD045405	1126.53	-1.71178	Down	0.139095	-12.3065	8.35e-35	8.55e-33	Q8RXF8	MIRO1_ARATH	Mitochondrial Rho GTPase 1 (AtMIRO1) (EC 3.6.5.-) (Miro-related GTPase 1)	MIRO1 At5g27540	Mitochondrial GTPase required to maintain proper development, morphology and intracellular distribution of mitochondria, which in turn are essential for the progress of embryonic cell division, development of haploid male and female gametes, and pollen tube growth. {ECO:0000269|PubMed:18344283, ECO:0000269|PubMed:20931334, ECO:0000269|PubMed:21494602}.		mitochondrial outer membrane [GO:0005741]; mitochondrion [GO:0005739]; plastid [GO:0009536]; calcium ion binding [GO:0005509]; GTP binding [GO:0005525]; GTPase activity [GO:0003924]; embryo development ending in seed dormancy [GO:0009793]; mitochondrion organization [GO:0007005]; pollen tube growth [GO:0009860]; small GTPase mediated signal transduction [GO:0007264]	GO:0003924; GO:0005509; GO:0005525; GO:0005739; GO:0005741; GO:0007005; GO:0007264; GO:0009536; GO:0009793; GO:0009860		Mitochondrial Rho GTPase family	41.0102	32.1157	33.3276	52.0157	54.0546	55.2575	20.0457	18.4474	21.683
NbD015333	275.907	2.59744	Up	0.211079	12.3055	8.46e-35	8.63e-33	Q9M427	UBP1_NICPL	Oligouridylate-binding protein 1 (NpUBP1) (Polyuridylate-binding protein UBP1) (Poly(U)-binding protein UBP1)	UBP1	Heterogeneous nuclear ribonucleoprotein (hnRNP)-like protein that acts as a component of the pre-mRNA processing machinery. Functions to facilitate the nuclear maturation of plant pre-mRNAs. Binds with high affinity to RNA molecules that contain AU-rich regions. May bind to the 3'-UTR and protects the mRNA against exonucleolytic degradation. Associates with nuclear poly(A)+ RNA in nucleus in vivo…		nucleus [GO:0005634]; RNA binding [GO:0003723]; mRNA processing [GO:0006397]	GO:0003723; GO:0005634; GO:0006397			3.82606	3.88427	4.55783	1.8864	2.84635	2.12119	18.168	18.2591	14.7428
NbD013594	608.985	-2.28742	Down	0.186016	-12.2969	9.41e-35	9.57e-33	Q56YP2	PI5K1_ARATH	Phosphatidylinositol 4-phosphate 5-kinase 1 (AtPIP5K1) (EC 2.7.1.68) (1-phosphatidylinositol 4-phosphate kinase 1) (Diphosphoinositide kinase 1) (PtdIns(4)P-5-kinase 1)	PIP5K1 P5K1 At1g21980 F2E2.1	Catalyzes the synthesis of phosphatidylinositol 4,5-bisphosphate and phosphatidylinositol 3,4-bisphosphate. {ECO:0000269|PubMed:11672432}.		plasma membrane [GO:0005886]; 1-phosphatidylinositol-4-phosphate 5-kinase activity [GO:0016308]; actin filament binding [GO:0051015]; actin monomer binding [GO:0003785]; ATP binding [GO:0005524]; phosphatidylinositol metabolic process [GO:0046488]; phosphorylation [GO:0016310]	GO:0003785; GO:0005524; GO:0005886; GO:0016308; GO:0016310; GO:0046488; GO:0051015			15.6395	11.9188	8.49569	43.6548	38.6454	38.2196	12.985	7.71632	9.88332
NbD021375	941.513	-1.7604	Down	0.143287	-12.2858	1.08e-34	1.1e-32	Q8L856	ACFR1_ARATH	Transmembrane ascorbate ferrireductase 1 (EC 7.2.1.3) (Cytochrome b561) (Artb561-1) (AtCytb561) (Protein b561A.tha5) (Tonoplast Cyt-b561) (TCytb)	CYB561A ACYB-2 CYB561B1 CYBASC1 At4g25570 M7J2.60	Two-heme-containing cytochrome. Catalyzes ascorbate-dependent trans-membrane ferric-chelate reduction. Able to use dihydrolipoic acid (DHLA) as an alternative substrate to ascorbate. {ECO:0000269|PubMed:14730083, ECO:0000269|PubMed:17376442, ECO:0000269|PubMed:22526465}.		chloroplast [GO:0009507]; plant-type vacuole [GO:0000325]; vacuolar membrane [GO:0005774]; vacuole [GO:0005773]; metal ion binding [GO:0046872]; oxidoreductase activity [GO:0016491]; protein domain specific binding [GO:0019904]; transmembrane ascorbate ferrireductase activity [GO:0140571]	GO:0000325; GO:0005773; GO:0005774; GO:0009507; GO:0016491; GO:0019904; GO:0046872; GO:0140571			81.9822	94.9981	68.0634	121.439	139.467	117.364	50.8782	40.9086	45.3946
NbD041625	400.695	2.59271	Up	0.211091	12.2824	1.13e-34	1.14e-32	P25317	GSTXA_TOBAC	Probable glutathione S-transferase parA (EC 2.5.1.18) (Auxin-regulated protein parA) (STR246C protein)	PARA PAR			cytoplasm [GO:0005737]; glutathione transferase activity [GO:0004364]; auxin-activated signaling pathway [GO:0009734]; glutathione metabolic process [GO:0006749]	GO:0004364; GO:0005737; GO:0006749; GO:0009734		GST superfamily, HSP26 family	131.804	37.728	75.6559	10.9752	11.8505	8.21051	73.6299	87.7932	68.2677
NbD052827	357.414	2.43165	Up	0.198015	12.2802	1.16e-34	1.17e-32	Q9FRL8	DHAR2_ARATH	Glutathione S-transferase DHAR2 (EC 2.5.1.18) (Chloride intracellular channel homolog 2) (CLIC homolog 2) (Glutathione-dependent dehydroascorbate reductase 2) (AtDHAR2) (CytDHAR) (GSH-dependent dehydroascorbate reductase 2) (EC 1.8.5.1)	DHAR2 DHAR At1g75270 F22H5.1	Displays a dual function. As a soluble protein, exhibits glutathione-dependent thiol transferase and dehydroascorbate (DHA) reductase activities (PubMed:12077129). Exhibits glutathione-dependent thiol transferase and dehydroascorbate (DHA) reductase activities. Key component of the ascorbate recycling system. Involved in the redox homeostasis, especially in scavenging of ROS under oxidative stres…		cytosol [GO:0005829]; mitochondrion [GO:0005739]; plasma membrane [GO:0005886]; glutathione binding [GO:0043295]; glutathione dehydrogenase (ascorbate) activity [GO:0045174]; glutathione transferase activity [GO:0004364]; acquisition of seed longevity [GO:0140547]; ascorbate glutathione cycle [GO:0033355]; L-ascorbic acid metabolic process [GO:0019852]; positive regulation of salicylic acid media…	GO:0004364; GO:0005739; GO:0005829; GO:0005886; GO:0010731; GO:0019852; GO:0033355; GO:0043295; GO:0045174; GO:0080151; GO:0140547		GST superfamily, DHAR family	44.542	24.3363	31.3339	11.2894	8.88954	11.3706	86.6184	57.8334	66.8839
NbD052496	697.287	2.34445	Up	0.190953	12.2776	1.19e-34	1.2e-32	Q9C554	EXPA1_ARATH	Expansin-A1 (AtEXPA1) (Alpha-expansin-1) (At-EXP1) (AtEx1) (Ath-ExpAlpha-1.2)	EXPA1 EXP1 At1g69530 F10D13_18	Causes loosening and extension of plant cell walls by disrupting non-covalent bonding between cellulose microfibrils and matrix glucans. No enzymatic activity has been found (By similarity). {ECO:0000250}.		extracellular region [GO:0005576]; membrane [GO:0016020]; anatomical structure morphogenesis [GO:0009653]; plant-type cell wall organization [GO:0009664]	GO:0005576; GO:0009653; GO:0009664; GO:0016020		Expansin family, Expansin A subfamily	73.7603	37.1767	71.0993	18.4747	20.3009	16.5592	96.7961	122.883	122.7
NbD012878	889.151	-2.36685	Down	0.193333	-12.2424	1.85e-34	1.85e-32	Q32KT5	CF136_BOVIN	Uncharacterized protein C6orf136 homolog								34.9884	79.2732	69.1482	114.631	112.128	114.961	20.7275	29.1825	30.2277
NbD032164	93.0633	3.99916	Up	0.326753	12.2391	1.92e-34	1.92e-32	Q9LSF1	OXI1_ARATH	Serine/threonine-protein kinase OXI1 (EC 2.7.11.1) (AGC serine/threonine-protein kinase subfamily 2 member 1) (Protein OXIDATIVE SIGNAL-INDUCIBLE 1)	OXI1 AGC2-1 At3g25250 MJL12.21	Involved in oxidative burst-mediated signaling. Required for basal resistance to P.parasitica infection and root hair growth. Partly required for the activation of MPK3 and MPK6 by hydrogen peroxide and cellulase elicitor. {ECO:0000269|PubMed:14985766}.		ATP binding [GO:0005524]; kinase activity [GO:0016301]; protein kinase activity [GO:0004672]; protein kinase binding [GO:0019901]; protein serine kinase activity [GO:0106310]; protein serine/threonine kinase activity [GO:0004674]; cellular response to hypoxia [GO:0071456]; defense response [GO:0006952]; positive regulation of apoptotic process [GO:0043065]; protein phosphorylation [GO:0006468]; r…	GO:0004672; GO:0004674; GO:0005524; GO:0006468; GO:0006952; GO:0006979; GO:0009611; GO:0016301; GO:0019901; GO:0043065; GO:0071456; GO:0106310	The activation loop within the kinase domain is the target of phosphorylation. {ECO:0000250}.	Protein kinase superfamily, AGC Ser/Thr protein kinase family	4.39665	4.02656	10.5164	0.437516	0.425226	0.609553	11.4483	9.58493	9.05298
NbD020353	215.82	2.42394	Up	0.198261	12.226	2.26e-34	2.25e-32	Q2HIV9	BH035_ARATH	Transcription factor bHLH35 (Basic helix-loop-helix protein 35) (AtbHLH35) (bHLH 35) (Transcription factor EN 41) (bHLH transcription factor bHLH035)	BHLH35 EN41 At5g57150 MUL3.10			nucleus [GO:0005634]; DNA-binding transcription factor activity [GO:0003700]; protein dimerization activity [GO:0046983]; sequence-specific DNA binding [GO:0043565]; regulation of DNA-templated transcription [GO:0006355]	GO:0003700; GO:0005634; GO:0006355; GO:0043565; GO:0046983			4.93282	5.21809	8.19492	5.05803	5.71264	5.41214	40.8113	35.7935	30.7276
NbD039679	632.725	2.03218	Up	0.166289	12.2208	2.41e-34	2.39e-32	Q9FWX7	AB11B_ARATH	ABC transporter B family member 11 (ABC transporter ABCB.11) (AtABCB11) (Multidrug resistance protein 8) (P-glycoprotein 11)	ABCB11 MDR8 PGP11 At1g02520 T14P4.15			extracellular region [GO:0005576]; plasma membrane [GO:0005886]; plasmodesma [GO:0009506]; ABC-type transporter activity [GO:0140359]; ATP binding [GO:0005524]; ATP hydrolysis activity [GO:0016887]	GO:0005524; GO:0005576; GO:0005886; GO:0009506; GO:0016887; GO:0140359		ABC transporter superfamily, ABCB family, Multidrug resistance exporter (TC 3.A.1.201) subfamily	16.866	8.98051	31.2059	3.85887	4.45136	3.26036	22.0658	17.446	18.8396
NbD006204	1058.32	-2.10784	Down	0.172576	-12.214	2.62e-34	2.59e-32	P29332	CCNB2_CHICK	G2/mitotic-specific cyclin-B2	CCNB2 CYCB2	Essential for the control of the cell cycle at the G2/M (mitosis) transition.		centrosome [GO:0005813]; cyclin-dependent protein kinase holoenzyme complex [GO:0000307]; cytoplasm [GO:0005737]; cytosol [GO:0005829]; membrane [GO:0016020]; nucleus [GO:0005634]; cyclin-dependent protein serine/threonine kinase regulator activity [GO:0016538]; cardiac epithelial to mesenchymal transition [GO:0060317]; cell division [GO:0051301]; G2/MI transition of meiotic cell cycle [GO:000831…	GO:0000307; GO:0005634; GO:0005737; GO:0005813; GO:0005829; GO:0007057; GO:0008315; GO:0016020; GO:0016538; GO:0040008; GO:0043029; GO:0044772; GO:0048538; GO:0051301; GO:0060317		Cyclin family, Cyclin AB subfamily	25.2717	10.744	12.9571	119.958	90.6821	125.386	35.8243	29.3462	30.7954
NbD006413	746.984	3.19931	Up	0.261986	12.2118	2.69e-34	2.66e-32	Q9SZB9	PER47_ARATH	Peroxidase 47 (Atperox P47) (EC 1.11.1.7) (ATP32)	PER47 P47 At4g33420 F17M5.180	Removal of H(2)O(2), oxidation of toxic reductants, biosynthesis and degradation of lignin, suberization, auxin catabolism, response to environmental stresses such as wounding, pathogen attack and oxidative stress. These functions might be dependent on each isozyme/isoform in each plant tissue.		extracellular region [GO:0005576]; heme binding [GO:0020037]; lactoperoxidase activity [GO:0140825]; metal ion binding [GO:0046872]; hydrogen peroxide catabolic process [GO:0042744]; response to oxidative stress [GO:0006979]	GO:0005576; GO:0006979; GO:0020037; GO:0042744; GO:0046872; GO:0140825		Peroxidase family, Classical plant (class III) peroxidase subfamily	3.11957	1.79226	7.78385	7.75246	11.6724	7.45674	157.82	72.1748	80.266
NbD008557	317.965	2.75878	Up	0.226267	12.1926	3.41e-34	3.36e-32	Q05085	PTR7_ARATH	Protein NRT1/ PTR FAMILY 6.3 (AtNPF6.3) (Nitrate transporter 1.1) (AtNRT1) (Nitrate/chlorate transporter) (Protein CHLORINA 1)	NPF6.3 CHL1 NRT1 NRT1.1 At1g12110 F12F1.1 T28K15_13	Dual affinity nitrate transporter. Involved in proton-dependent nitrate uptake and in the regulation of the nitrate transporter NRT2.1. Acts also as a nitrate sensor that trigger a specific signaling pathway stimulating lateral root growth and seed germination. The uptake activity is not required for sensor function. Displays an auxin transport facilitation inhibited by high nitrate concentration…		plasma membrane [GO:0005886]; nitrate transmembrane transporter activity [GO:0015112]; symporter activity [GO:0015293]; auxin-activated signaling pathway [GO:0009734]; basipetal auxin transport [GO:0010540]; lateral root development [GO:0048527]; nitrate assimilation [GO:0042128]; nitrate transmembrane transport [GO:0015706]; oligopeptide transport [GO:0006857]; photoperiodism, flowering [GO:0048…	GO:0005886; GO:0006857; GO:0009414; GO:0009635; GO:0009734; GO:0010167; GO:0010540; GO:0015112; GO:0015293; GO:0015706; GO:0042128; GO:0048527; GO:0048573		Major facilitator superfamily, Proton-dependent oligopeptide transporter (POT/PTR) (TC 2.A.17) family	9.22817	12.6242	9.40783	2.83004	2.84495	2.61772	31.1151	16.4461	22.2698
NbD020840	1728.58	-2.77602	Down	0.227965	-12.1774	4.1e-34	4.03e-32	Q42777	MCCA_SOYBN	Methylcrotonoyl-CoA carboxylase subunit alpha, mitochondrial (MCCase subunit alpha) (EC 6.4.1.4) (3-methylcrotonyl-CoA carboxylase 1) (3-methylcrotonyl-CoA:carbon dioxide ligase subunit alpha)	MCCA	Biotin-attachment subunit of the 3-methylcrotonyl-CoA carboxylase, an enzyme that catalyzes the conversion of 3-methylcrotonyl-CoA to 3-methylglutaconyl-CoA, a critical step for leucine and isovaleric acid catabolism. {ECO:0000250}.	Amino-acid degradation; L-leucine degradation; (S)-3-hydroxy-3-methylglutaryl-CoA from 3-isovaleryl-CoA: step 2/3.	mitochondrial matrix [GO:0005759]; mitochondrion [GO:0005739]; ATP binding [GO:0005524]; metal ion binding [GO:0046872]; methylcrotonoyl-CoA carboxylase activity [GO:0004485]; leucine catabolic process [GO:0006552]	GO:0004485; GO:0005524; GO:0005739; GO:0005759; GO:0006552; GO:0046872			147.646	128.209	42.536	98.2674	83.5747	63.4109	21.4364	12.245	11.2819
NbD040687	1099.28	1.59962	Up	0.131406	12.1731	4.32e-34	4.24e-32	Q03461	NLTP2_TOBAC	Non-specific lipid-transfer protein 2 (LTP 2)		Plant non-specific lipid-transfer proteins transfer phospholipids as well as galactolipids across membranes. May play a role in wax or cutin deposition in the cell walls of expanding epidermal cells and certain secretory tissues.		lipid binding [GO:0008289]; lipid transport [GO:0006869]	GO:0006869; GO:0008289		Plant LTP family	689.428	428.402	372.079	98.8021	88.7185	98.3221	396.444	352.284	320.235
NbD040194	193.061	2.94971	Up	0.242476	12.1649	4.78e-34	4.67e-32	O80506	FLZ3_ARATH	FCS-Like Zinc finger 3	FLZ3 DUF581-9 At2g44670 F16B22.16	May act as an adapter to facilitate the interaction of SnRK1 complex with effector proteins, conferring tissue- and stimulus-type specific differences in the SnRK1 regulation pathway. {ECO:0000269|PubMed:24600465}.		cytoplasm [GO:0005737]; cytosol [GO:0005829]; nucleus [GO:0005634]; kinase binding [GO:0019900]; metal ion binding [GO:0046872]; response to starvation [GO:0042594]	GO:0005634; GO:0005737; GO:0005829; GO:0019900; GO:0042594; GO:0046872		FLZ family	63.6804	25.801	49.3445	6.99764	10.3307	8.95831	76.888	78.7332	93.6595
NbD001607	2344.88	-1.56	Down	0.128269	-12.162	4.95e-34	4.83e-32	P28752	TBA1_ORYSJ	Tubulin alpha-1 chain (EC 3.6.5.-)	TUBA1 Os07g0574800 LOC_Os07g38730 OJ1562_B11.119 OJ1699_E05.40	Tubulin is the major constituent of microtubules, a cylinder consisting of laterally associated linear protofilaments composed of alpha- and beta-tubulin heterodimers. Microtubules grow by the addition of GTP-tubulin dimers to the microtubule end, where a stabilizing cap forms. Below the cap, tubulin dimers are in GDP-bound state, owing to GTPase activity of alpha-tubulin.		cytoplasm [GO:0005737]; microtubule [GO:0005874]; GTP binding [GO:0005525]; hydrolase activity [GO:0016787]; metal ion binding [GO:0046872]; structural constituent of cytoskeleton [GO:0005200]; microtubule cytoskeleton organization [GO:0000226]; mitotic cell cycle [GO:0000278]	GO:0000226; GO:0000278; GO:0005200; GO:0005525; GO:0005737; GO:0005874; GO:0016787; GO:0046872		Tubulin family	218.931	143.542	180.356	137.518	165.031	168.044	66.7668	68.0382	60.7103
NbD018378	1393.75	-1.60013	Down	0.131812	-12.1395	6.52e-34	6.34e-32	O42832	SPB1_SCHPO	AdoMet-dependent rRNA methyltransferase spb1 (EC 2.1.1.-) (2'-O-ribose RNA methyltransferase) (S-adenosyl-L-methionine-dependent methyltransferase)	spb1 pmt2 SPAC1687.11	Required for proper assembly of pre-ribosomal particles during the biogenesis of the 60S ribosomal subunit. {ECO:0000255|HAMAP-Rule:MF_03163}.		nucleolus [GO:0005730]; nucleus [GO:0005634]; preribosome, large subunit precursor [GO:0030687]; rRNA (guanine) methyltransferase activity [GO:0016435]; rRNA (guanosine-2'-O-)-methyltransferase activity [GO:0070039]; rRNA (uridine-2'-O-)-methyltransferase activity [GO:0008650]; maturation of 5.8S rRNA from tricistronic rRNA transcript (SSU-rRNA, 5.8S rRNA, LSU-rRNA) [GO:0000466]; maturation of LS…	GO:0000463; GO:0000466; GO:0005634; GO:0005730; GO:0008650; GO:0016435; GO:0030687; GO:0031167; GO:0070039		Class I-like SAM-binding methyltransferase superfamily, RNA methyltransferase RlmE family, SPB1 subfamily	54.6384	54.9368	52.0761	48.6196	47.2826	55.4666	22.0594	18.7841	20.4775
NbD007131	124.892	3.22879	Up	0.266044	12.1363	6.78e-34	6.58e-32	Q9M015	Y5161_ARATH	Uncharacterized protein At5g01610	At5g01610 F7A7.130							8.62636	7.4996	10.8607	2.94966	3.15681	3.07172	34.3142	33.3145	37.9795
NbD040425	85.9231	5.62011	Up	0.463173	12.134	6.98e-34	6.75e-32	Q8RWR1	JMJ30_ARATH	Lysine-specific demethylase JMJ30 (AtJMJ30) (EC 1.14.11.27) (EC 1.14.11.68) (EC 1.14.11.69) (JmjC domain-containing protein 30) (Jumonji domain-containing protein 5) (AtJMJD5) ([histone H3]-trimethyl-L-lysine(36) monodemethylase JMJ30)	JMJ30 JMJD5 At3g20810 MOE17.12	Histone demethylase that demethylates 'Lys-36' (H3K36me) of histone H3 with a specific activity for H3K36me3 and H3K36me2 (PubMed:25132385, PubMed:30774641). Also active on 'Lys-27' (H3K27me) of histone H3 with a specific activity for H3K27me3 and H3K27me2 (PubMed:25267112, PubMed:33324437, PubMed:30774641). No activity on H3K36me1 and H3K27me1 (PubMed:25132385, PubMed:25267112). Involved in the …		cytoplasm [GO:0005737]; endoplasmic reticulum [GO:0005783]; euchromatin [GO:0000791]; nucleus [GO:0005634]; DNA-binding transcription factor activity [GO:0003700]; H3K27me3 modified histone binding [GO:0061628]; histone H3K27me2/H3K27me3 demethylase activity [GO:0071558]; histone H3K36 methyltransferase activity [GO:0046975]; histone H3K36me/H3K36me2 demethylase activity [GO:0140680]; histone H3K…	GO:0000791; GO:0003700; GO:0005634; GO:0005737; GO:0005783; GO:0007623; GO:0009266; GO:0009737; GO:0009738; GO:0009741; GO:0009742; GO:0009787; GO:0009908; GO:0010378; GO:0010468; GO:0040029; GO:0042752; GO:0043565; GO:0045814; GO:0046872; GO:0046975; GO:0061628; GO:0070544; GO:0071558; GO:0080022; GO:0140680; GO:0140681; GO:0140684; GO:1900140; GO:1900457; GO:1990110; GO:2000028		JARID1 histone demethylase family	1.62249	0.588254	1.89666	0.065053	0.243384	0.129234	10.2362	10.5168	8.90092
NbD011631	1732.6	-2.0169	Down	0.166324	-12.1263	7.66e-34	7.39e-32	Q9ASS7	CAAT2_ARATH	Cationic amino acid transporter 2, vacuolar	CAT2 At1g58030 T15M6	Permease involved in the transport of the cationic amino acids. {ECO:0000250}.		plant-type vacuole [GO:0000325]; plant-type vacuole membrane [GO:0009705]; transmembrane transporter activity [GO:0022857]; amino acid transport [GO:0006865]; intracellular amino acid homeostasis [GO:0080144]	GO:0000325; GO:0006865; GO:0009705; GO:0022857; GO:0080144		Amino acid-polyamine-organocation (APC) superfamily, Cationic amino acid transporter (CAT) (TC 2.A.3.3) family	67.1996	64.5536	44.2918	85.1695	76.4626	96.3271	29.8432	20.431	28.2097
NbD039589	456.812	-2.11309	Down	0.174276	-12.1249	7.79e-34	7.5e-32	Q9SUC0	3HIDH_ARATH	Probable 3-hydroxyisobutyrate dehydrogenase, mitochondrial (HIBADH) (EC 1.1.1.31)	At4g20930 T13K14.90		Amino-acid degradation; L-valine degradation.	mitochondrion [GO:0005739]; 3-hydroxyisobutyrate dehydrogenase activity [GO:0008442]; NAD binding [GO:0051287]; NADP binding [GO:0050661]; protein self-association [GO:0043621]; leucine metabolic process [GO:0006551]; valine catabolic process [GO:0006574]; valine metabolic process [GO:0006573]	GO:0005739; GO:0006551; GO:0006573; GO:0006574; GO:0008442; GO:0043621; GO:0050661; GO:0051287		HIBADH-related family, 3-hydroxyisobutyrate dehydrogenase subfamily	44.4229	58.3185	31.4611	43.0952	41.0186	40.4134	11.7586	13.0027	10.391
NbD002635	490.451	2.56945	Up	0.21213	12.1126	9.06e-34	8.69e-32	F1B283	C4H2_PETHY	Trans-cinnamate 4-monooxygenase C4H2 (EC 1.14.14.91) (Cinnamate-4-hydroxylase 2) (PhC4H2) (Cytochrome P450 C4H2)	C4H2	Component of the floral volatile benzenoid/phenylpropanoid (FVBP) biosynthetic pathway that controls carbon flux to pigments essential for pollination or UV protection, to numerous pytoalexins synthesized by plants when challenged by pathogens, and to lignins. {ECO:0000250|UniProtKB:Q04468}.	Phenylpropanoid metabolism; trans-4-coumarate biosynthesis; trans-4-coumarate from trans-cinnamate: step 1/1. {ECO:0000250|UniProtKB:Q04468}.	nucleus [GO:0005634]; heme binding [GO:0020037]; iron ion binding [GO:0005506]; trans-cinnamate 4-monooxygenase activity [GO:0016710]	GO:0005506; GO:0005634; GO:0016710; GO:0020037		Cytochrome P450 family	24.8852	8.63107	18.6438	4.23304	6.77349	5.86686	54.898	34.1761	35.4006
NbD043152	2506.11	-1.55219	Down	0.128337	-12.0947	1.13e-33	1.08e-31	Q9FIH8	SPP_ARATH	Stromal processing peptidase, chloroplastic (EC 3.4.24.-) (Chloroplast processing enzyme)	SPP CPE At5g42390 MDH9.8	Cleaves presequences (transit peptides) from chloroplastic protein precursors (PubMed:12795700). Initially recognizes a precursor by binding to the C-terminus of its transit peptide and then removes the transit peptide in a single endoproteolytic step. In a next step, pursues the cleavage of transit peptide to a subfragment form (By similarity). {ECO:0000250|UniProtKB:Q40983, ECO:0000269|PubMed:1…		chloroplast [GO:0009507]; chloroplast stroma [GO:0009570]; mitochondrion [GO:0005739]; plastid [GO:0009536]; metal ion binding [GO:0046872]; metallopeptidase activity [GO:0008237]; mRNA binding [GO:0003729]; embryo development ending in seed dormancy [GO:0009793]; proteolysis [GO:0006508]	GO:0003729; GO:0005739; GO:0006508; GO:0008237; GO:0009507; GO:0009536; GO:0009570; GO:0009793; GO:0046872		Peptidase M16 family	59.6242	64.315	52.1752	59.5776	59.0065	61.988	29.1312	21.2611	25.5524
NbD008466	1650.06	-2.37044	Down	0.196015	-12.0932	1.15e-33	1.09e-31	Q9LVE0	PTR33_ARATH	Protein NRT1/ PTR FAMILY 6.4 (AtNPF6.4) (Nitrate transporter 1.3)	NPF6.4 NRT1.3 NTP3 At3g21670 MIL23.23	Low-affinity nitrate transporter. {ECO:0000250}.		cytosol [GO:0005829]; membrane [GO:0016020]; symporter activity [GO:0015293]; nitrate assimilation [GO:0042128]	GO:0005829; GO:0015293; GO:0016020; GO:0042128		Major facilitator superfamily, Proton-dependent oligopeptide transporter (POT/PTR) (TC 2.A.17) family	98.4576	112.496	68.0922	106.104	90.9677	84.0078	27.3663	15.6708	24.2901
NbD037732	1250.98	-1.85601	Down	0.153525	-12.0893	1.2e-33	1.14e-31	Q3E7D0	NAT12_ARATH	Nucleobase-ascorbate transporter 12 (AtNAT12)	NAT12 At2g27810 F15K20.9			plasma membrane [GO:0005886]; adenine transmembrane transporter activity [GO:0015207]; guanine transmembrane transporter activity [GO:0015208]; solute:monoatomic cation symporter activity [GO:0015294]; uracil transmembrane transporter activity [GO:0015210]; adenine import across plasma membrane [GO:0098702]; guanine import across plasma membrane [GO:0098710]; hypoxanthine transport [GO:0035344]; …	GO:0005886; GO:0015207; GO:0015208; GO:0015210; GO:0015294; GO:0035344; GO:0098702; GO:0098710; GO:0098721		Nucleobase:cation symporter-2 (NCS2) (TC 2.A.40) family	16.4424	20.7845	37.8176	60.1482	51.7835	54.6132	18.0142	18.5925	19.6722
NbD005599	1174.82	-1.5666	Down	0.129663	-12.0821	1.31e-33	1.25e-31	Q2KI54	ARMC8_BOVIN	Armadillo repeat-containing protein 8	ARMC8	Component of the CTLH E3 ubiquitin-protein ligase complex that selectively accepts ubiquitin from UBE2H and mediates ubiquitination and subsequent proteasomal degradation of the transcription factor HBP1. {ECO:0000250|UniProtKB:Q8IUR7}.		cytoplasm [GO:0005737]; cytosol [GO:0005829]; GID complex [GO:0034657]; nucleoplasm [GO:0005654]; nucleus [GO:0005634]; ubiquitin ligase complex [GO:0000151]; proteasome-mediated ubiquitin-dependent protein catabolic process [GO:0043161]	GO:0000151; GO:0005634; GO:0005654; GO:0005737; GO:0005829; GO:0034657; GO:0043161			57.216	65.6533	47.7076	52.058	49.1927	55.7245	24.1043	21.2364	19.9638
NbD036572	214.825	-3.61926	Down	0.300211	-12.0558	1.81e-33	1.71e-31	Q8H0Z4	GT121_ARATH	Putative glutamine amidotransferase GAT1_2.1 (EC 2.4.2.-) (Class I glutamine amidotransferase) (GAT1_2 domain-containing protein 1)	GAT1_2.1 GAT At1g15040 T15D22.12	Putative glutamine amidotransferase that represses shoot branching. May act as a factor that links nitrogen stress response and branching control. May activate strigolactones by amidation, or represent a new pathway for repression of shoot branching. {ECO:0000269|PubMed:22885937}.		hydrolase activity, acting on carbon-nitrogen (but not peptide) bonds, in linear amides [GO:0016811]; transferase activity [GO:0016740]; glutamine metabolic process [GO:0006541]; regulation of secondary shoot formation [GO:2000032]	GO:0006541; GO:0016740; GO:0016811; GO:2000032			4.64049	3.73428	3.0317	18.8576	22.7816	14.8215	1.62664	2.42354	1.46625
NbD031149	889.471	2.54485	Up	0.211132	12.0534	1.86e-33	1.76e-31	C0LGE0	Y1765_ARATH	Probable LRR receptor-like serine/threonine-protein kinase At1g07650 (EC 2.7.11.1)	At1g07650 F24B9.28 F24B9.29			membrane [GO:0016020]; ATP binding [GO:0005524]; protein serine kinase activity [GO:0106310]; protein serine/threonine kinase activity [GO:0004674]; receptor serine/threonine kinase binding [GO:0033612]; phosphorylation [GO:0016310]	GO:0004674; GO:0005524; GO:0016020; GO:0016310; GO:0033612; GO:0106310		Protein kinase superfamily, Ser/Thr protein kinase family	34.3372	20.8407	13.7779	7.82065	7.74512	10.3832	84.3321	61.0114	43.372
NbD030960	475.296	10.526	Up	0.873392	12.0518	1.9e-33	1.79e-31	Q66PF2	URT1_FRAAN	Putative UDP-rhamnose:rhamnosyltransferase 1 (FaRT1) (EC 2.4.1.-) (Glycosyltransferase 4) (FaGT4)	GT4			membrane [GO:0016020]; UDP-glycosyltransferase activity [GO:0008194]	GO:0008194; GO:0016020		UDP-glycosyltransferase family	54.4177	0.520956	3.311	0	0	0.051836	74.9534	41.8922	33.8194
NbD052668	1331.02	-1.98349	Down	0.164627	-12.0485	1.98e-33	1.86e-31	Q9FGP9	RER1_ARATH	Protein RETICULATA-RELATED 1, chloroplastic	RER1 At5g22790	May play a role in leaf development. {ECO:0000305|PubMed:23596191}.		chloroplast envelope [GO:0009941]; chloroplast inner membrane [GO:0009706]; plastid [GO:0009536]	GO:0009536; GO:0009706; GO:0009941		RETICULATA family	69.536	68.2566	51.8598	81.4829	76.3545	84.4441	21.5037	26.7758	26.2443
NbD000997	189.546	-4.53685	Down	0.376739	-12.0424	2.13e-33	1.99e-31	O23421	GRXS3_ARATH	Monothiol glutaredoxin-S3 (AtGrxS3) (Protein ROXY 11)	GRXS3 ROXY11 At4g15700 dl3890w FCAALL.358	May only reduce GSH-thiol disulfides, but not protein disulfides. {ECO:0000305}.		cytoplasm [GO:0005737]; nucleus [GO:0005634]; 2 iron, 2 sulfur cluster binding [GO:0051537]; metal ion binding [GO:0046872]; response to nitrate [GO:0010167]	GO:0005634; GO:0005737; GO:0010167; GO:0046872; GO:0051537		Glutaredoxin family, CC-type subfamily	52.247	63.482	58.6816	70.8397	64.295	75.3891	1.08804	6.84556	2.38218
NbD040473	887.47	2.2959	Up	0.190751	12.0361	2.29e-33	2.14e-31	O04130	SERA2_ARATH	D-3-phosphoglycerate dehydrogenase 2, chloroplastic (PGDH) (EC 1.1.1.95)	PGDH2 3-PGDH PGDH At1g17745 F11A6.8	Involved in the plastidial phosphorylated pathway of serine biosynthesis (PPSB). {ECO:0000269|PubMed:24058165, ECO:0000269|PubMed:24368794, ECO:0000269|PubMed:9867856}.	Amino-acid biosynthesis; L-serine biosynthesis; L-serine from 3-phospho-D-glycerate: step 1/3.	chloroplast [GO:0009507]; chloroplast stroma [GO:0009570]; nucleus [GO:0005634]; NAD binding [GO:0051287]; phosphoglycerate dehydrogenase activity [GO:0004617]; L-serine biosynthetic process [GO:0006564]	GO:0004617; GO:0005634; GO:0006564; GO:0009507; GO:0009570; GO:0051287		D-isomer specific 2-hydroxyacid dehydrogenase family	21.329	21.0349	32.7365	7.69886	12.3313	8.50782	69.3633	55.2838	48.5099
NbD017852	1215.3	-3.39582	Down	0.282149	-12.0356	2.31e-33	2.15e-31	O04203	HSPR2_ARATH	Nematode resistance protein-like HSPRO2 (AKINbetagamma-interacting protein 2) (Ortholog of sugar beet HS1 PRO-1 protein 2) (Protein Hs1pro-2)	HSPRO2 At2g40000 T28M21.16	Positive regulator of basal resistance. {ECO:0000269|PubMed:17977154}.		cytoplasm [GO:0005737]; heme binding [GO:0020037]; metal ion binding [GO:0046872]; cellular response to hypoxia [GO:0071456]; defense response to bacterium [GO:0042742]; response to oxidative stress [GO:0006979]; response to salicylic acid [GO:0009751]; tryptophan catabolic process to kynurenine [GO:0019441]	GO:0005737; GO:0006979; GO:0009751; GO:0019441; GO:0020037; GO:0042742; GO:0046872; GO:0071456			65.2856	38.4573	41.6481	104.554	100.096	74.226	6.52795	15.7226	9.7234
NbD014819	1382.49	-1.7463	Down	0.145143	-12.0316	2.43e-33	2.25e-31	Q9LFU1	ASNS3_ARATH	Asparagine synthetase [glutamine-hydrolyzing] 3 (EC 6.3.5.4) (Glutamine-dependent asparagine synthetase 3)	ASN3 At5g10240 F18D22.10 T31P16.230	Essential for nitrogen assimilation, distribution and remobilization within the plant via the phloem. {ECO:0000250}.	Amino-acid biosynthesis; L-asparagine biosynthesis.	asparagine synthase (glutamine-hydrolyzing) activity [GO:0004066]; ATP binding [GO:0005524]; glutamine metabolic process [GO:0006541]; L-asparagine biosynthetic process [GO:0070981]	GO:0004066; GO:0005524; GO:0006541; GO:0070981			31.9136	39.0649	37.2097	74.1174	68.0615	78.5882	25.7263	28.338	26.4594
NbD049116	4644.42	-2.30131	Down	0.191534	-12.0151	2.96e-33	2.74e-31	Q9ASS7	CAAT2_ARATH	Cationic amino acid transporter 2, vacuolar	CAT2 At1g58030 T15M6	Permease involved in the transport of the cationic amino acids. {ECO:0000250}.		plant-type vacuole [GO:0000325]; plant-type vacuole membrane [GO:0009705]; transmembrane transporter activity [GO:0022857]; amino acid transport [GO:0006865]; intracellular amino acid homeostasis [GO:0080144]	GO:0000325; GO:0006865; GO:0009705; GO:0022857; GO:0080144		Amino acid-polyamine-organocation (APC) superfamily, Cationic amino acid transporter (CAT) (TC 2.A.3.3) family	158.115	166.95	97.885	259.299	218.061	238.201	64.8526	42.4846	71.4086
NbD037225	150.048	-5.08772	Down	0.423797	-12.0051	3.34e-33	3.09e-31	Q9Y8T5	TRPB1_AERPE	Tryptophan synthase beta chain 1 (EC 4.2.1.20)	trpB1 APE_2548	The beta subunit is responsible for the synthesis of L-tryptophan from indole and L-serine. {ECO:0000250}.	Amino-acid biosynthesis; L-tryptophan biosynthesis; L-tryptophan from chorismate: step 5/5.	pyridoxal phosphate binding [GO:0030170]; tryptophan synthase activity [GO:0004834]	GO:0004834; GO:0030170		TrpB family	3.89392	0.911735	0.795158	22.5763	28.642	20.5863	1.08815	0.591308	0.669036
NbD048036	1972.39	1.8674	Up	0.155593	12.0018	3.48e-33	3.2e-31	Q94F20	DGR2_ARATH	Protein DUF642 L-GALACTONO-1,4-LACTONE-RESPONSIVE GENE 2 (DUF642 L-GalL-RESPONSIVE GENE 2)	DGR2 At5g25460 F18G18.200	Involved in the regulation of testa rupture during seed germination (PubMed:31284602). Required during roots and rosettes development (PubMed:22323769). {ECO:0000269|PubMed:22323769, ECO:0000303|PubMed:31284602}.		extracellular region [GO:0005576]; plant-type cell wall [GO:0009505]; plasmodesma [GO:0009506]; plastid [GO:0009536]; root morphogenesis [GO:0010015]	GO:0005576; GO:0009505; GO:0009506; GO:0009536; GO:0010015			95.9895	64.0165	76.2617	36.967	51.586	51.0067	202.802	205.178	213.886
NbD000659	544.244	1.87734	Up	0.156482	11.9971	3.68e-33	3.38e-31	Q9LTZ9	GALS2_ARATH	Galactan beta-1,4-galactosyltransferase GALS2 (EC 2.4.1.-) (Beta-1,4-galactan synthase) (Galactan synthase 2)	GALS2 At5g44670 K15C23.12	Involved in the biosynthesis of beta-1,4-galactan. Beta-1,4-galactans are abundant polysaccharides in plant cell walls and are found as side-chain of rhamnogalacturonan I, which is a major component of pectin. {ECO:0000269|PubMed:23243126}.		cytoplasm [GO:0005737]; Golgi membrane [GO:0000139]; vacuole [GO:0005773]; glycosyltransferase activity [GO:0016757]; cell wall biogenesis [GO:0042546]; cell wall organization [GO:0071555]	GO:0000139; GO:0005737; GO:0005773; GO:0016757; GO:0042546; GO:0071555		Glycosyltransferase 92 family	20.3321	18.9745	26.0803	8.25633	10.1769	9.64098	47.7421	36.3082	42.8805
NbD011053	314.175	-2.44098	Down	0.203476	-11.9964	3.71e-33	3.4e-31	Q9C593	O3L1_ARATH	Protein OXIDATIVE STRESS 3 LIKE 1 (AtO3L1)	O3L1 At5g21940 F13M11 T6G21.50	Promotes slightly the tolerance to zinc (Zn) and to oxidizing chemicals (e.g. diamide). {ECO:0000269|PubMed:18980652}.		nucleus [GO:0005634]; kinase activity [GO:0016301]; phosphorylation [GO:0016310]; response to oxidative stress [GO:0006979]; response to zinc ion [GO:0010043]	GO:0005634; GO:0006979; GO:0010043; GO:0016301; GO:0016310			15.1565	8.94135	4.54561	41.1137	40.1446	35.017	8.56558	8.11329	9.2757
NbD039179	581.343	-1.9441	Down	0.162542	-11.9606	5.72e-33	5.23e-31	Q8RX01	Y3567_ARATH	BTB/POZ domain-containing protein At3g05675	At3g05675 F18C1	May act as a substrate-specific adapter of an E3 ubiquitin-protein ligase complex (CUL3-RBX1-BTB) which mediates the ubiquitination and subsequent proteasomal degradation of target proteins. {ECO:0000250}.	Protein modification; protein ubiquitination.	protein ubiquitination [GO:0016567]	GO:0016567	The BTB/POZ domain mediates the interaction with some component of ubiquitin ligase complexes. {ECO:0000269|PubMed:15749712}.		22.197	27.0053	14.5974	38.2147	36.6248	36.2464	12.5878	10.0833	12.7081
NbD008089	175.971	3.8652	Up	0.323726	11.9397	7.35e-33	6.7e-31	O22193	PUB4_ARATH	U-box domain-containing protein 4 (EC 2.3.2.27) (Plant U-box protein 4) (RING-type E3 ubiquitin transferase PUB4)	PUB4 At2g23140 T20D16.23	Functions as an E3 ubiquitin ligase. {ECO:0000250}.	Protein modification; protein ubiquitination.	cytoplasm [GO:0005737]; nucleus [GO:0005634]; ubiquitin-protein transferase activity [GO:0004842]; protein ubiquitination [GO:0016567]	GO:0004842; GO:0005634; GO:0005737; GO:0016567			0.107255	0.248001	1.92436	0.547194	1.4189	0.722354	22.0346	13.8593	13.4446
NbD017599	1839.96	1.40983	Up	0.1182	11.9275	8.51e-33	7.74e-31	Q7PC62	HOAE1_PSEU2	Effector protein hopAE1 (Type III effector holPsyAE)	hopAE1 holPsyAE Psyr_4269			extracellular region [GO:0005576]	GO:0005576		HopW family	146.649	87.6924	89.9076	43.6569	52.023	46.6529	175.54	146.554	144.059
NbD029443	3393.91	-1.41014	Down	0.118242	-11.9259	8.68e-33	7.87e-31	Q6CIY7	SYM1_KLULA	Protein SYM1	SYM1 KLLA0F22924g	May be involved in cellular response to stress. Required to maintain mitochondrial DNA (mtDNA) integrity and stability (By similarity). {ECO:0000250}.		mitochondrial inner membrane [GO:0005743]	GO:0005743		Peroxisomal membrane protein PXMP2/4 family	373.495	387.061	211.706	256.626	272.82	264.448	143.188	106.046	119.446
NbD007255	111.086	7.18754	Up	0.60295	11.9206	9.24e-33	8.36e-31	Q9ZUF4	RIPK_ARATH	Serine/threonine-protein kinase RIPK (EC 2.7.11.1) (ACIK1A/PBL14) (ACRE protein ortholog 264A) (AtACRE264a) (PBS1-like protein 14) (RPM1-induced protein kinase)	RIPK PBL14 PIX8 At2g05940	Serine/threonine-protein kinase involved in disease resistance. During Pseudomonas syringae infection, and in response to the bacterial effectors AvrB and AvrRpm1, RIPK phosphorylates the host target RIN4, which subsequently activates RPM1-dependent effector-triggered immunity (ETI) (PubMed:21320696, PubMed:25625821). Seems to act as negative regulator of plant basal defense responses and may pla…		plasma membrane [GO:0005886]; ATP binding [GO:0005524]; protein serine kinase activity [GO:0106310]; protein serine/threonine kinase activity [GO:0004674]; defense response to bacterium [GO:0042742]; protein phosphorylation [GO:0006468]	GO:0004674; GO:0005524; GO:0005886; GO:0006468; GO:0042742; GO:0106310		Protein kinase superfamily, Ser/Thr protein kinase family	0.231616	0	1.95553	0.095679	0	0.0725	13.252	11.8317	10.1548
NbD041626	545.291	2.66543	Up	0.223682	11.9161	9.75e-33	8.8e-31	F1B282	C4H1_PETHY	Trans-cinnamate 4-monooxygenase C4H1 (EC 1.14.14.91) (Cinnamate-4-hydroxylase 1) (PhC4H1) (Cytochrome P450 C4H1)	C4H1	Component of the floral volatile benzenoid/phenylpropanoid (FVBP) biosynthetic pathway that controls carbon flux to pigments essential for pollination or UV protection, to numerous pytoalexins synthesized by plants when challenged by pathogens, and to lignins. {ECO:0000250|UniProtKB:Q04468}.	Phenylpropanoid metabolism; trans-4-coumarate biosynthesis; trans-4-coumarate from trans-cinnamate: step 1/1. {ECO:0000250|UniProtKB:Q04468}.	nucleus [GO:0005634]; heme binding [GO:0020037]; iron ion binding [GO:0005506]; trans-cinnamate 4-monooxygenase activity [GO:0016710]	GO:0005506; GO:0005634; GO:0016710; GO:0020037		Cytochrome P450 family	24.0185	11.1084	31.3473	4.30095	7.27611	6.11881	62.5004	35.8676	41.1102
NbD015437	3592.09	-1.84922	Down	0.155206	-11.9146	9.94e-33	8.95e-31	Q9LEC8	DHEB_NICPL	Glutamate dehydrogenase B (GDH B) (EC 1.4.1.3)	GDHB			glutamate dehydrogenase (NAD+) activity [GO:0004352]; glutamate dehydrogenase (NADP+) activity [GO:0004354]; amino acid metabolic process [GO:0006520]	GO:0004352; GO:0004354; GO:0006520		Glu/Leu/Phe/Val dehydrogenases family	124.957	49.5196	99.7297	249.411	268.488	302.913	90.3431	108.586	79.8915
NbD048144	6122.17	-1.84325	Down	0.154713	-11.914	1e-32	8.98e-31	Q9LHJ8	SAP5_ARATH	Zinc finger A20 and AN1 domain-containing stress-associated protein 5 (AtSAP5)	SAP5 At3g12630 T2E22.105 T2E22.6	May be involved in environmental stress response. {ECO:0000250}.		nucleus [GO:0005634]; DNA binding [GO:0003677]; ubiquitin-protein transferase activity [GO:0004842]; zinc ion binding [GO:0008270]; protein autoubiquitination [GO:0051865]; protein ubiquitination [GO:0016567]; response to osmotic stress [GO:0006970]; response to water deprivation [GO:0009414]	GO:0003677; GO:0004842; GO:0005634; GO:0006970; GO:0008270; GO:0009414; GO:0016567; GO:0051865			1464.96	1538.65	725.641	991.721	950.959	1035.29	301.351	330.332	380.596
NbD012268	3312.75	-1.89416	Down	0.159012	-11.9121	1.02e-32	9.17e-31	Q40412	ABA2_NICPL	Zeaxanthin epoxidase, chloroplastic (EC 1.14.15.21)	ABA2	Converts zeaxanthin into antheraxanthin and subsequently violaxanthin. Involved in the epoxidation of zeaxanthin. Plays an important role in resistance to stresses, seed development and dormancy. {ECO:0000269|PubMed:8665840, ECO:0000269|PubMed:9808747}.	Plant hormone biosynthesis; abscisate biosynthesis.	chloroplast membrane [GO:0031969]; chloroplast thylakoid membrane [GO:0009535]; FAD binding [GO:0071949]; zeaxanthin epoxidase activity [GO:0052662]; abscisic acid biosynthetic process [GO:0009688]	GO:0009535; GO:0009688; GO:0031969; GO:0052662; GO:0071949			243.757	334.882	151.678	157.264	184.079	132.254	62.9847	50.2826	44.4716
NbD000378	11301.2	-2.07531	Down	0.174309	-11.9059	1.1e-32	9.85e-31	P27496	CB25_TOBAC	Chlorophyll a-b binding protein 50, chloroplastic (LHCII type I CAB-50) (LHCP)	CAB50	The light-harvesting complex (LHC) functions as a light receptor, it captures and delivers excitation energy to photosystems with which it is closely associated.		chloroplast thylakoid membrane [GO:0009535]; photosystem I [GO:0009522]; photosystem II [GO:0009523]; chlorophyll binding [GO:0016168]; metal ion binding [GO:0046872]; photosynthesis, light harvesting in photosystem I [GO:0009768]; response to light stimulus [GO:0009416]	GO:0009416; GO:0009522; GO:0009523; GO:0009535; GO:0009768; GO:0016168; GO:0046872	The N-terminus of the protein extends into the stroma where it is involved with adhesion of granal membranes and post-translational modifications; both are believed to mediate the distribution of excitation energy between photosystems I and II.	Light-harvesting chlorophyll a/b-binding (LHC) protein family	341.187	713.308	855.349	1968.67	1905.4	2019.29	461.61	604.171	634.956
NbD009725	112.063	4.61428	Up	0.387702	11.9016	1.16e-32	1.03e-30	Q9ZU95	NUD17_ARATH	Nudix hydrolase 17, mitochondrial (AtNUDT17) (EC 3.6.1.-)	NUDT17 NUDX17 At2g01670 T8O11.16	Probably mediates the hydrolysis of some nucleoside diphosphate derivatives. {ECO:0000250}.		mitochondrion [GO:0005739]; metal ion binding [GO:0046872]; pyrophosphatase activity [GO:0016462]	GO:0005739; GO:0016462; GO:0046872		Nudix hydrolase family	17.2451	10.1005	13.8365	1.73073	0.804455	0.566812	42.9213	28.381	26.312
NbD041192	7432.77	-1.6037	Down	0.134801	-11.8969	1.23e-32	1.09e-30	B9L9G3	RSMH_NAUPA	Ribosomal RNA small subunit methyltransferase H (EC 2.1.1.199) (16S rRNA m(4)C1402 methyltransferase) (rRNA (cytosine-N(4)-)-methyltransferase RsmH)	rsmH mraW NAMH_0868	Specifically methylates the N4 position of cytidine in position 1402 (C1402) of 16S rRNA. {ECO:0000255|HAMAP-Rule:MF_01007}.		cytoplasm [GO:0005737]; rRNA (cytosine-N4-)-methyltransferase activity [GO:0071424]; rRNA base methylation [GO:0070475]	GO:0005737; GO:0070475; GO:0071424		Methyltransferase superfamily, RsmH family	308.033	387.773	319.099	619.024	624.005	575.143	235.979	232.765	263.824
NbD019085	2374.06	-1.71764	Down	0.144481	-11.8883	1.36e-32	1.21e-30	Q43125	CRY1_ARATH	Cryptochrome-1 (AtCry) (Atcry1) (Blue light photoreceptor) (Protein BLUE LIGHT UNINHIBITED 1) (Protein ELONGATED HYPOCOTYL 4) (Protein OUT OF PHASE 2) (OOP2)	CRY1 BLU1 HY4 At4g08920 T3H13.14 T3H13.5	Photoreceptor that mediates primarily blue light inhibition of hypocotyl elongation and photoperiodic control of floral initiation, and regulates other light responses, including circadian rhythms, tropic growth, stomata opening, guard cell development, root development, bacterial and viral pathogen responses, abiotic stress responses, cell cycles, programmed cell death, apical dominance, fruit a…		cytoplasm [GO:0005737]; cytosol [GO:0005829]; nuclear body [GO:0016604]; nucleus [GO:0005634]; PML body [GO:0016605]; ATP binding [GO:0005524]; blue light photoreceptor activity [GO:0009882]; FAD binding [GO:0071949]; identical protein binding [GO:0042802]; kinase activity [GO:0016301]; metal ion binding [GO:0046872]; protein homodimerization activity [GO:0042803]; protein kinase activity [GO:000…	GO:0004672; GO:0005524; GO:0005634; GO:0005737; GO:0005829; GO:0006952; GO:0007623; GO:0009266; GO:0009414; GO:0009416; GO:0009583; GO:0009637; GO:0009638; GO:0009640; GO:0009644; GO:0009646; GO:0009785; GO:0009882; GO:0010075; GO:0010114; GO:0010117; GO:0010118; GO:0010218; GO:0010244; GO:0010310; GO:0010343; GO:0010468; GO:0010617; GO:0016301; GO:0016604; GO:0016605; GO:0042752; GO:0042802; GO:…	The N-terminal domain CNT1 (1-489) is sufficient for autophosphorylation and is required for dimerization. The C-terminal domain CCT1 (490-681) of the homodimer binds to COP1.	DNA photolyase class-1 family	92.7152	87.8397	73.1925	113.393	93.0704	115.245	46.4152	35.7473	38.7001
NbD047700	421.792	-2.0754	Down	0.174882	-11.8674	1.75e-32	1.55e-30	Q6R567	RMA1_CAPAN	E3 ubiquitin-protein ligase RMA1H1 (EC 2.3.2.27) (Protein RING membrane-anchor 1 homolog 1) (RING-type E3 ubiquitin transferase RMA1H1)	RMA1H1	E3 ubiquitin-protein ligase required for aquaporin levels regulation. {ECO:0000269|PubMed:19234086}.	Protein modification; protein ubiquitination.	endoplasmic reticulum membrane [GO:0005789]; metal ion binding [GO:0046872]; ubiquitin protein ligase activity [GO:0061630]; ubiquitin-protein transferase activity [GO:0004842]; proteasome-mediated ubiquitin-dependent protein catabolic process [GO:0043161]; protein ubiquitination [GO:0016567]; response to cold [GO:0009409]; response to ethylene [GO:0009723]; response to osmotic stress [GO:0006970…	GO:0004842; GO:0005789; GO:0006970; GO:0009409; GO:0009414; GO:0009611; GO:0009723; GO:0016567; GO:0043161; GO:0046872; GO:0061630	The RING-type zinc finger domain is required for E3 ligase activity.		93.5308	74.569	52.1916	48.0989	51.1003	50.9361	18.2239	11.7425	13.9819
NbD028628	25087.4	-2.10151	Down	0.177099	-11.8663	1.77e-32	1.56e-30	P12062	CB26_PETSP	Chlorophyll a-b binding protein 37, chloroplastic (LHCII type I CAB-37) (LHCP)	CAB37	The light-harvesting complex (LHC) functions as a light receptor, it captures and delivers excitation energy to photosystems with which it is closely associated.		chloroplast thylakoid membrane [GO:0009535]; photosystem I [GO:0009522]; photosystem II [GO:0009523]; chlorophyll binding [GO:0016168]; metal ion binding [GO:0046872]; photosynthesis, light harvesting [GO:0009765]	GO:0009522; GO:0009523; GO:0009535; GO:0009765; GO:0016168; GO:0046872	The N-terminus of the protein extends into the stroma where it is involved with adhesion of granal membranes and post-translational modifications; both are believed to mediate the distribution of excitation energy between photosystems I and II.	Light-harvesting chlorophyll a/b-binding (LHC) protein family	552.585	1402.27	1934.05	3195.07	2819.73	3207.35	720.489	1011.92	885.97
NbD005952	456.723	-2.40494	Down	0.202878	-11.8541	2.05e-32	1.8e-30	Q3A097	TOLB_SYNC1	Tol-Pal system protein TolB	tolB Pcar_2975	Part of the Tol-Pal system, which plays a role in outer membrane invagination during cell division and is important for maintaining outer membrane integrity. {ECO:0000255|HAMAP-Rule:MF_00671}.		periplasmic space [GO:0042597]; cell cycle [GO:0007049]; cell division [GO:0051301]; protein import [GO:0017038]	GO:0007049; GO:0017038; GO:0042597; GO:0051301		TolB family	8.6029	4.74114	5.6635	22.8786	18.3707	24.3032	6.52941	4.71837	4.1056
NbD006889	154.667	3.10642	Up	0.262218	11.8467	2.24e-32	1.97e-30	Q9LYM3	LOR14_ARATH	Protein LURP-one-related 14	At3g56180 F18O21.140	Might be related to the phospholipid scramblase and tubby-like superfamily of membrane tethered transcription factors. {ECO:0000250}.					LOR family	5.8009	3.54907	6.90714	3.18724	3.69774	2.65738	44.5913	28.1549	29.8486
NbD007919	127.262	4.31654	Up	0.364614	11.8386	2.46e-32	2.16e-30	O48818	EXPA4_ARATH	Expansin-A4 (AtEXPA4) (Alpha-expansin-4) (At-EXP4) (AtEx4) (Ath-ExpAlpha-1.6)	EXPA4 EXP4 At2g39700 F17A14.7	Causes loosening and extension of plant cell walls by disrupting non-covalent bonding between cellulose microfibrils and matrix glucans. No enzymatic activity has been found (By similarity). {ECO:0000250}.		extracellular region [GO:0005576]; membrane [GO:0016020]; plant-type cell wall [GO:0009505]; plasmodesma [GO:0009506]; plant-type cell wall organization [GO:0009664]; syncytium formation [GO:0006949]	GO:0005576; GO:0006949; GO:0009505; GO:0009506; GO:0009664; GO:0016020		Expansin family, Expansin A subfamily	6.38095	3.21966	4.2828	0.690363	0.583999	1.49336	27.3929	25.3546	16.4834
NbD001270	1750.86	-1.66342	Down	0.140645	-11.8271	2.83e-32	2.47e-30	F4JCX9	LNK2_ARATH	Protein LNK2 (Night light-inducible and clock-regulated 2)	LNK2 At3g54500 T14E10.70	Transcriptional coactivator necessary for expression of the clock genes PRR5 and TOC1 (PubMed:25012192, PubMed:25848708). Antagonizes REV8 function in the regulation of anthocyanin accumulation (PubMed:25848001). Involved in red light input to the clock (PubMed:25012192). Activates clock-controlled genes with afternoon peak (PubMed:23818596). Mediates light inhibition of hypocotyl elongation (Pub…		nucleus [GO:0005634]; transcription coregulator activity [GO:0003712]; circadian regulation of gene expression [GO:0032922]; entrainment of circadian clock [GO:0009649]	GO:0003712; GO:0005634; GO:0009649; GO:0032922			68.3304	72.7123	60.3278	80.7185	81.6578	76.4217	36.1462	32.0137	25.1006
NbD013790	704.33	1.94369	Up	0.164488	11.8166	3.2e-32	2.79e-30	Q8L7W2	NUDT8_ARATH	Nudix hydrolase 8 (AtNUDT8) (EC 3.6.1.-)	NUDT8 NUDX8 At5g47240 MQL5.10	Probably mediates the hydrolysis of some nucleoside diphosphate derivatives (By similarity). May be involved in plant immunity and act as a positive regulator of defense response through salicylic acid (SA) signaling (PubMed:25436909). {ECO:0000250, ECO:0000269|PubMed:25436909}.		cytosol [GO:0005829]; hydrolase activity [GO:0016787]; metal ion binding [GO:0046872]; response to wounding [GO:0009611]	GO:0005829; GO:0009611; GO:0016787; GO:0046872		Nudix hydrolase family	84.4787	55.5382	42.2676	14.1427	19.5581	15.5854	90.2374	77.4132	66.4343
NbD032188	900.873	-2.06781	Down	0.175117	-11.8081	3.54e-32	3.08e-30	Q9SCV3	BGAL9_ARATH	Beta-galactosidase 9 (Lactase 9) (EC 3.2.1.23)	BGAL9 At2g32810 F24L7.5			apoplast [GO:0048046]; plant-type vacuole [GO:0000325]; vacuole [GO:0005773]; beta-galactosidase activity [GO:0004565]; carbohydrate binding [GO:0030246]; carbohydrate metabolic process [GO:0005975]	GO:0000325; GO:0004565; GO:0005773; GO:0005975; GO:0030246; GO:0048046		Glycosyl hydrolase 35 family	29.9746	27.1182	20.7267	34.375	32.8677	31.1107	9.68248	11.4146	7.6981
NbD023997	1462.02	-1.411	Down	0.119678	-11.79	4.4e-32	3.81e-30	Q8BKC5	IPO5_MOUSE	Importin-5 (Imp5) (Importin subunit beta-3) (Karyopherin beta-3) (Ran-binding protein 5) (RanBP5)	Ipo5 Kpnb3 Ranbp5	Functions in nuclear protein import as nuclear transport receptor. Serves as receptor for nuclear localization signals (NLS) in cargo substrates. Is thought to mediate docking of the importin/substrate complex to the nuclear pore complex (NPC) through binding to nucleoporin and the complex is subsequently translocated through the pore by an energy requiring, Ran-dependent mechanism. At the nucleo…		cytoplasm [GO:0005737]; cytosol [GO:0005829]; Golgi apparatus [GO:0005794]; nuclear membrane [GO:0031965]; nucleoplasm [GO:0005654]; nucleus [GO:0005634]; nuclear import signal receptor activity [GO:0061608]; nuclear localization sequence binding [GO:0008139]; small GTPase binding [GO:0031267]; cellular response to amino acid stimulus [GO:0071230]; cytoplasmic pattern recognition receptor signali…	GO:0002753; GO:0005634; GO:0005654; GO:0005737; GO:0005794; GO:0005829; GO:0006606; GO:0006607; GO:0006610; GO:0008139; GO:0031267; GO:0031965; GO:0042307; GO:0061608; GO:0071230		Importin beta family, Importin beta-3 subfamily	18.8235	26.7978	27.1757	37.2806	37.7652	40.2908	18.5731	17.8354	16.8377
NbD050883	290.706	-2.56977	Down	0.218141	-11.7803	4.93e-32	4.27e-30	Q9FJX5	BT4_ARATH	BTB/POZ and TAZ domain-containing protein 4 (BTB and TAZ domain protein 4)	BT4 At5g67480 K9I9.4	May act as a substrate-specific adapter of an E3 ubiquitin-protein ligase complex (CUL3-RBX1-BTB) which mediates the ubiquitination and subsequent proteasomal degradation of target proteins. {ECO:0000250}.	Protein modification; protein ubiquitination.	cytoplasm [GO:0005737]; plant-type vacuole [GO:0000325]; calmodulin binding [GO:0005516]; metal ion binding [GO:0046872]; protein ubiquitination [GO:0016567]; regulation of DNA-templated transcription [GO:0006355]; response to auxin [GO:0009733]; response to gibberellin [GO:0009739]; response to hydrogen peroxide [GO:0042542]; response to jasmonic acid [GO:0009753]; response to salicylic acid [GO…	GO:0000325; GO:0005516; GO:0005737; GO:0006355; GO:0009611; GO:0009651; GO:0009733; GO:0009739; GO:0009751; GO:0009753; GO:0016567; GO:0042542; GO:0046872	The BTB/POZ domain mediates the interaction with some component of ubiquitin ligase complexes. {ECO:0000269|PubMed:15749712}.		15.0683	16.1479	4.64141	28.7729	25.0101	24.5747	5.26526	6.23757	4.59575
NbD005269	303.348	2.15884	Up	0.183418	11.7701	5.57e-32	4.81e-30	B9SZB6	ARGJ_RICCO	Arginine biosynthesis bifunctional protein ArgJ, chloroplastic [Cleaved into: Arginine biosynthesis bifunctional protein ArgJ alpha chain; Arginine biosynthesis bifunctional protein ArgJ beta chain] [Includes: Glutamate N-acetyltransferase (GAT) (EC 2.3.1.35) (Ornithine acetyltransferase) (OATase) (Ornithine transacetylase); Amino-acid acetyltransferase (EC 2.3.1.1) (N-acetylglutamate synthase) (…	RCOM_1202350	Catalyzes two activities which are involved in the cyclic version of arginine biosynthesis: the synthesis of acetylglutamate from glutamate and acetyl-CoA, and of ornithine by transacetylation between acetylornithine and glutamate. {ECO:0000255|HAMAP-Rule:MF_03124}.	Amino-acid biosynthesis; L-arginine biosynthesis; L-ornithine and N-acetyl-L-glutamate from L-glutamate and N(2)-acetyl-L-ornithine (cyclic): step 1/1. {ECO:0000255|HAMAP-Rule:MF_03124}.; Amino-acid biosynthesis; L-arginine biosynthesis; N(2)-acetyl-L-ornithine from L-glutamate: step 1/4. {ECO:0000255|HAMAP-Rule:MF_03124}.	chloroplast [GO:0009507]; acetyl-CoA:L-glutamate N-acetyltransferase activity [GO:0004042]; glutamate N-acetyltransferase activity [GO:0004358]; methione N-acyltransferase activity [GO:0103045]; arginine biosynthetic process [GO:0006526]; ornithine biosynthetic process [GO:0006592]	GO:0004042; GO:0004358; GO:0006526; GO:0006592; GO:0009507; GO:0103045		ArgJ family	8.85072	4.64518	7.66007	3.8122	5.32998	5.01935	28.6208	25.0822	24.2326
NbD008828	804.624	-2.6575	Down	0.22619	-11.749	7.15e-32	6.16e-30	A0A1J6KGJ9	JAR4_NICAT	Jasmonoyl--L-amino acid synthetase JAR4 (EC 6.3.2.52) (Jasmonate-amino acid synthetase JAR4) (Jasmonic acid-amido synthetase JAR4) (Protein JASMONATE RESISTANT 4)	JAR4 A4A49_35910	Catalyzes the synthesis of jasmonate-amino acid conjugates by adenylation (PubMed:17085687, PubMed:17273867). Catalyzes the conjugation of jasmonate (JA) to Ile, Leu and Val (PubMed:17273867). Catalyzes the conjugation of jasmonate (JA) to Ile to mediate defense signaling and resistance to the herbivore Manduca sexta caterpillars (PubMed:17085687). {ECO:0000269|PubMed:17085687, ECO:0000269|PubMed…		(-)-jasmonoyl-isoleucine synthetase activity [GO:0102053]; ATP binding [GO:0005524]; jasmonoyl-leucine synthetase activity [GO:0102058]; jasmonoyl-valine synthetase activity [GO:0102057]; defense response [GO:0006952]	GO:0005524; GO:0006952; GO:0102053; GO:0102057; GO:0102058		IAA-amido conjugating enzyme family	36.0245	26.4105	12.4248	46.1934	40.7214	56.7068	6.775	9.48702	11.0818
NbD031071	146.739	-4.20045	Down	0.357553	-11.7478	7.25e-32	6.23e-30	Q6IVY4	SSH_XENLA	Protein phosphatase Slingshot homolog (xSSH) (EC 3.1.3.16) (EC 3.1.3.48) (Slingshot-related protein)	ssh	Protein phosphatase which regulates actin filament dynamics. Dephosphorylates and activates the actin binding/depolymerizing factor cofilin, which subsequently binds to actin filaments and stimulates their disassembly. Required for completion of the gastrulation movement and for cytokinesis. {ECO:0000269|PubMed:16219976, ECO:0000269|PubMed:16219977}.		cleavage furrow [GO:0032154]; cytoplasm [GO:0005737]; cytoskeleton [GO:0005856]; midbody [GO:0030496]; actin binding [GO:0003779]; myosin phosphatase activity [GO:0017018]; protein tyrosine phosphatase activity [GO:0004725]; protein tyrosine/serine/threonine phosphatase activity [GO:0008138]; dephosphorylation [GO:0016311]; negative regulation of actin filament polymerization [GO:0030837]	GO:0003779; GO:0004725; GO:0005737; GO:0005856; GO:0008138; GO:0016311; GO:0017018; GO:0030496; GO:0030837; GO:0032154		Protein-tyrosine phosphatase family	2.07031	0.403403	1.87192	18.7724	19.8051	15.8409	0.760384	1.70759	0.851411
NbD009464	3295.87	-1.87797	Down	0.159894	-11.7451	7.48e-32	6.41e-30	Q43125	CRY1_ARATH	Cryptochrome-1 (AtCry) (Atcry1) (Blue light photoreceptor) (Protein BLUE LIGHT UNINHIBITED 1) (Protein ELONGATED HYPOCOTYL 4) (Protein OUT OF PHASE 2) (OOP2)	CRY1 BLU1 HY4 At4g08920 T3H13.14 T3H13.5	Photoreceptor that mediates primarily blue light inhibition of hypocotyl elongation and photoperiodic control of floral initiation, and regulates other light responses, including circadian rhythms, tropic growth, stomata opening, guard cell development, root development, bacterial and viral pathogen responses, abiotic stress responses, cell cycles, programmed cell death, apical dominance, fruit a…		cytoplasm [GO:0005737]; cytosol [GO:0005829]; nuclear body [GO:0016604]; nucleus [GO:0005634]; PML body [GO:0016605]; ATP binding [GO:0005524]; blue light photoreceptor activity [GO:0009882]; FAD binding [GO:0071949]; identical protein binding [GO:0042802]; kinase activity [GO:0016301]; metal ion binding [GO:0046872]; protein homodimerization activity [GO:0042803]; protein kinase activity [GO:000…	GO:0004672; GO:0005524; GO:0005634; GO:0005737; GO:0005829; GO:0006952; GO:0007623; GO:0009266; GO:0009414; GO:0009416; GO:0009583; GO:0009637; GO:0009638; GO:0009640; GO:0009644; GO:0009646; GO:0009785; GO:0009882; GO:0010075; GO:0010114; GO:0010117; GO:0010118; GO:0010218; GO:0010244; GO:0010310; GO:0010343; GO:0010468; GO:0010617; GO:0016301; GO:0016604; GO:0016605; GO:0042752; GO:0042802; GO:…	The N-terminal domain CNT1 (1-489) is sufficient for autophosphorylation and is required for dimerization. The C-terminal domain CCT1 (490-681) of the homodimer binds to COP1.	DNA photolyase class-1 family	118.506	141.502	86.7462	167.252	134.921	155.306	65.2329	42.8045	46.7246
NbD024150	2482.61	-1.73771	Down	0.148094	-11.7338	8.55e-32	7.31e-30	Q03411	SUT_SPIOL	Sucrose transport protein (Sucrose permease) (Sucrose-proton symporter)		Responsible for the transport of sucrose into the cell, with the concomitant uptake of protons (symport system). Can also transport maltose at a lesser rate.	Glycan biosynthesis; sucrose metabolism.	plasma membrane [GO:0005886]; sucrose transmembrane transporter activity [GO:0008515]; symporter activity [GO:0015293]; sucrose metabolic process [GO:0005985]	GO:0005886; GO:0005985; GO:0008515; GO:0015293		Glycoside-pentoside-hexuronide (GPH) cation symporter transporter (TC 2.A.2.4) family	139.795	130.729	113.285	144.609	131.817	174.81	65.7916	52.9648	48.4832
NbD023987	2842.78	1.97818	Up	0.168753	11.7223	9.8e-32	8.35e-30	Q9LJE4	CPNB2_ARATH	Chaperonin 60 subunit beta 2, chloroplastic (CPN-60 beta 2)	CPN60B2 Cpn60-B(2) At3g13470 MRP15.11	Involved in protein assisted folding. {ECO:0000269|PubMed:18353762, ECO:0000269|PubMed:19224397, ECO:0000269|PubMed:19344532, ECO:0000269|Ref.5}.		chloroplast [GO:0009507]; chloroplast envelope [GO:0009941]; chloroplast stroma [GO:0009570]; cytosolic ribosome [GO:0022626]; mitochondrion [GO:0005739]; nucleolus [GO:0005730]; nucleus [GO:0005634]; ATP binding [GO:0005524]; ATP-dependent protein folding chaperone [GO:0140662]; mRNA binding [GO:0003729]; protein refolding [GO:0042026]	GO:0003729; GO:0005524; GO:0005634; GO:0005730; GO:0005739; GO:0009507; GO:0009570; GO:0009941; GO:0022626; GO:0042026; GO:0140662		Chaperonin (HSP60) family	76.9933	87.1049	150.278	38.0293	31.8511	45.8246	175.931	198.749	183.336
NbD007305	114.629	4.17178	Up	0.356015	11.718	1.03e-31	8.77e-30	Q9LNJ3	APF2_ARATH	Aspartyl protease family protein 2 (EC 3.4.23.-)	APF2 At1g01300 F6F3.10	Aspartyl protease. Not able to cleave BAG6. {ECO:0000269|PubMed:26739014}.		plant-type cell wall [GO:0009505]; aspartic-type endopeptidase activity [GO:0004190]; proteolysis [GO:0006508]	GO:0004190; GO:0006508; GO:0009505		Peptidase A1 family	4.69965	1.18069	1.25541	0.453196	0.427991	0.548348	12.2716	13.4306	6.89312
NbD049171	624.021	-2.32414	Down	0.198382	-11.7155	1.06e-31	9.01e-30	Q9LVJ0	UVB31_ARATH	UV-B-induced protein At3g17800, chloroplastic	At3g17800 MEB5.2			chloroplast [GO:0009507]; response to ozone [GO:0010193]; response to UV-B [GO:0010224]; response to wounding [GO:0009611]	GO:0009507; GO:0009611; GO:0010193; GO:0010224			35.8026	37.287	27.5122	58.5564	54.0411	45.1786	12.0846	11.3937	14.8941
NbD017825	225.757	-2.82602	Down	0.241284	-11.7124	1.1e-31	9.32e-30	Q9M9F0	VQ9_ARATH	VQ motif-containing protein 9 (AtVQ9)	VQ9 At1g78310 F3F9.15	Functions as a negative regulator of salt stress response. Functions as a repressor of WRKY8 transcription factor by decreasing the DNA-binding activity of WRKY8 and acts antagonistically with WRKY8 to regulate sodium and potassium homeostasis under salt stress. {ECO:0000269|PubMed:23451802}.		nucleus [GO:0005634]; intracellular potassium ion homeostasis [GO:0030007]; intracellular sodium ion homeostasis [GO:0006883]; negative regulation of DNA-binding transcription factor activity [GO:0043433]; negative regulation of response to salt stress [GO:1901001]	GO:0005634; GO:0006883; GO:0030007; GO:0043433; GO:1901001			22.3232	15.5021	7.12232	22.9967	23.8672	31.02	4.47003	4.60918	4.3037
NbD023525	994.698	1.77124	Up	0.151236	11.7118	1.11e-31	9.37e-30	P86472	CYT1_ACTCC	Cysteine proteinase inhibitor 1 (KCPI1) (Phytocystatin)	CYT1 CEY00_Acc20523	Specific inhibitor of papain family cysteine proteinases. {ECO:0000250|UniProtKB:Q6TPK4}.		extracellular region [GO:0005576]; cysteine-type endopeptidase inhibitor activity [GO:0004869]; defense response [GO:0006952]	GO:0004869; GO:0005576; GO:0006952		Cystatin family, Phytocystatin subfamily	89.1113	56.7058	143.681	72.5752	82.3881	69.7001	297.25	317.323	323.809
NbD011273	478.384	-2.00804	Down	0.171504	-11.7084	1.15e-31	9.72e-30	Q9FHH8	COL5_ARATH	Zinc finger protein CONSTANS-LIKE 5	COL5 At5g57660 MRI1.1			nucleus [GO:0005634]; DNA-binding transcription factor activity [GO:0003700]; transcription cis-regulatory region binding [GO:0000976]; zinc ion binding [GO:0008270]; regulation of DNA-templated transcription [GO:0006355]; regulation of flower development [GO:0009909]	GO:0000976; GO:0003700; GO:0005634; GO:0006355; GO:0008270; GO:0009909		CONSTANS family	44.4635	38.4598	34.9633	40.9712	39.1855	40.1622	11.3759	13.3555	11.6898
NbD051032	390.556	2.09544	Up	0.179636	11.6649	1.93e-31	1.62e-29	Q8RWS6	FRO6_ARATH	Ferric reduction oxidase 6 (AtFRO6) (EC 1.16.1.7) (Ferric-chelate reductase 6)	FRO6 At5g49730 K2I5.9	Ferric chelate reductase involved in iron uptake by shoot and leaf cells. May participate in the transport of electrons to a Fe(3+) ion via FAD and heme intermediates. {ECO:0000269|PubMed:16006655, ECO:0000269|PubMed:18647837, ECO:0000269|PubMed:21104018}.		plasma membrane [GO:0005886]; plastid [GO:0009536]; ferric-chelate reductase activity [GO:0000293]; metal ion binding [GO:0046872]; monoatomic ion transport [GO:0006811]; response to light stimulus [GO:0009416]	GO:0000293; GO:0005886; GO:0006811; GO:0009416; GO:0009536; GO:0046872		Ferric reductase (FRE) family	19.2225	24.4292	8.5003	4.43306	4.4281	5.34722	25.1536	22.2487	27.0681
NbD047912	2065.89	-2.27145	Down	0.194896	-11.6547	2.17e-31	1.82e-29	Q96262	PCAP1_ARATH	Plasma membrane-associated cation-binding protein 1 (AtPCAP1) (Microtubule-destabilizing protein 25)	PCAP1 MDP25 At4g20260 F1C12.180	May be involved in intracellular signaling through interaction with PtdInsPs and calmodulin (CaM); may keep PtdInsPs attached to the plasma membrane until Ca(2+)-CaM reaches a competitive concentration subsequent to an increase triggered by a stimulus, thus leading to PtdInsPs release and subsequent activation of InsPs-dependent signaling cascade. Interacts competitively at the N-terminus with ca…		cytoplasmic microtubule [GO:0005881]; cytosol [GO:0005829]; host cell [GO:0043657]; plant-type vacuole [GO:0000325]; plasma membrane [GO:0005886]; plasmodesma [GO:0009506]; calcium ion binding [GO:0005509]; calmodulin binding [GO:0005516]; copper ion binding [GO:0005507]; microtubule binding [GO:0008017]; phosphatidylinositol-3,4,5-trisphosphate binding [GO:0005547]; phosphatidylinositol-3,4-bisp…	GO:0000325; GO:0005507; GO:0005509; GO:0005516; GO:0005546; GO:0005547; GO:0005829; GO:0005881; GO:0005886; GO:0006499; GO:0008017; GO:0009409; GO:0009414; GO:0009506; GO:0010350; GO:0031115; GO:0031117; GO:0035865; GO:0043325; GO:0043622; GO:0043657; GO:0051511; GO:0051592; GO:0071219; GO:0071280; GO:0071281; GO:0071286; GO:0071325; GO:0071472; GO:0072709; GO:0075733; GO:0080025; GO:0090332		DREPP family	239.28	199.989	200.415	311.864	388.761	233.729	78.8171	73.7484	84.2883
NbD029285	396.945	2.23734	Up	0.192051	11.6497	2.3e-31	1.93e-29	P92980	APR3_ARATH	5'-adenylylsulfate reductase 3, chloroplastic (EC 1.8.4.9) (3'-phosphoadenosine-5'-phosphosulfate reductase homolog 26) (PAPS reductase homolog 26) (Prh-26) (Adenosine 5'-phosphosulfate 5'-adenylylsulfate sulfotransferase 3) (APS sulfotransferase 3) (Thioredoxin-independent APS reductase 3)	APR3 PRH26 At4g21990 F1N20.90	Reduces sulfate for Cys biosynthesis. Substrate preference is adenosine-5'-phosphosulfate (APS) >> 3'-phosphoadenosine-5'-phosphosulfate (PAPS). Uses glutathione or DTT as source of protons.		chloroplast [GO:0009507]; 4 iron, 4 sulfur cluster binding [GO:0051539]; adenylyl-sulfate reductase (glutathione) activity [GO:0033741]; adenylyl-sulfate reductase activity [GO:0009973]; metal ion binding [GO:0046872]; phosphoadenylyl-sulfate reductase (thioredoxin) activity [GO:0004604]; cysteine biosynthetic process [GO:0019344]; sulfate assimilation [GO:0000103]; sulfate assimilation, phosphoa…	GO:0000103; GO:0004604; GO:0009507; GO:0009973; GO:0019344; GO:0019379; GO:0033741; GO:0046872; GO:0051539	The C-terminal domain may function as glutaredoxin and mediates the interaction of the enzyme with glutathione (GSH). Active in GSH-dependent reduction of hydroxyethyldisulfide, cystine, dehydroascorbate, insulin disulfides and ribonucleotide reductase (By similarity). {ECO:0000250}.	APS reductase family	61.2035	49.247	37.1335	6.33351	4.77643	6.80172	40.8751	32.9829	30.663
NbD002179	292.289	3.54659	Up	0.304585	11.644	2.46e-31	2.05e-29	C0Z2L5	BZP44_ARATH	bZIP transcription factor 44 (AtbZIP44)	BZIP44 At1g75390 F1B16.8	Transcription factor that binds to the DNA G-box motif 5'-CACGTG-3' of MAN7 promoter. Involved in the positive regulation of seed germination through MAN7 gene activation. MAN7 is required for both, loosening of the micropylar endosperm, and rupture of the seed coat in germinating seeds. {ECO:0000269|PubMed:23461773}.		nucleus [GO:0005634]; DNA-binding transcription factor activity [GO:0003700]; protein heterodimerization activity [GO:0046982]; sequence-specific DNA binding [GO:0043565]; transcription cis-regulatory region binding [GO:0000976]; seed germination [GO:0009845]	GO:0000976; GO:0003700; GO:0005634; GO:0009845; GO:0043565; GO:0046982			22.9458	7.92476	11.562	2.56443	6.05605	7.57671	102.048	61.701	72.15
NbD021043	826.242	-2.07271	Down	0.178052	-11.641	2.55e-31	2.12e-29	Q94BR1	MRF1_ARATH	MA3 DOMAIN-CONTAINING TRANSLATION REGULATORY FACTOR 1 (MA3 domain-containing protein 6)	MRF1 MAT6 At5g63190 MDC12.16	Involved in target of rapamycin (TOR)-regulated translation control, especially under energy-deficient conditions. {ECO:0000269|PubMed:29084871}.		cytosol [GO:0005829]; nucleus [GO:0005634]; mRNA binding [GO:0003729]; ribosome binding [GO:0043022]; negative regulation of DNA-templated transcription [GO:0045892]; regulation of translation [GO:0006417]; response to absence of light [GO:0009646]; response to carbon starvation [GO:0090549]	GO:0003729; GO:0005634; GO:0005829; GO:0006417; GO:0009646; GO:0043022; GO:0045892; GO:0090549		PDCD4 family	33.6258	27.2744	25.3648	38.3343	32.9999	41.2356	14.506	9.40628	9.34502
NbD031092	289.229	2.71811	Up	0.233986	11.6165	3.4e-31	2.82e-29	O80506	FLZ3_ARATH	FCS-Like Zinc finger 3	FLZ3 DUF581-9 At2g44670 F16B22.16	May act as an adapter to facilitate the interaction of SnRK1 complex with effector proteins, conferring tissue- and stimulus-type specific differences in the SnRK1 regulation pathway. {ECO:0000269|PubMed:24600465}.		cytoplasm [GO:0005737]; cytosol [GO:0005829]; nucleus [GO:0005634]; kinase binding [GO:0019900]; metal ion binding [GO:0046872]; response to starvation [GO:0042594]	GO:0005634; GO:0005737; GO:0005829; GO:0019900; GO:0042594; GO:0046872		FLZ family	35.6247	47.9647	54.9646	13.5743	15.8427	16.0936	126.459	90.8173	150.36
NbD026189	451.147	2.49919	Up	0.215435	11.6007	4.09e-31	3.39e-29	C6TAQ0	NRPB_SOYBN	DCD domain-containing protein NRP-B (N-rich protein B)	NRP-B GLYMA_05G218500	Involved in stress signaling pathway that mediates cell death in response to endoplasmic reticulum (ER) stress and osmotic stress. {ECO:0000269|PubMed:18490446}.		cytoplasm [GO:0005737]; response to endoplasmic reticulum stress [GO:0034976]; response to water deprivation [GO:0009414]	GO:0005737; GO:0009414; GO:0034976			7.26667	6.48502	16.5058	6.34506	10.4677	10.0564	67.573	50.5375	68.4199
NbD015224	32342.7	-2.23922	Down	0.193164	-11.5923	4.51e-31	3.73e-29	P27494	CB23_TOBAC	Chlorophyll a-b binding protein 36, chloroplastic (LHCII type I CAB-36) (LHCP)	CAB36	The light-harvesting complex (LHC) functions as a light receptor, it captures and delivers excitation energy to photosystems with which it is closely associated.		chloroplast thylakoid membrane [GO:0009535]; photosystem I [GO:0009522]; photosystem II [GO:0009523]; chlorophyll binding [GO:0016168]; metal ion binding [GO:0046872]; photosynthesis, light harvesting in photosystem I [GO:0009768]; response to light stimulus [GO:0009416]	GO:0009416; GO:0009522; GO:0009523; GO:0009535; GO:0009768; GO:0016168; GO:0046872	The N-terminus of the protein extends into the stroma where it is involved with adhesion of granal membranes and post-translational modifications; both are believed to mediate the distribution of excitation energy between photosystems I and II.	Light-harvesting chlorophyll a/b-binding (LHC) protein family	1576.3	2587.01	2501.02	3970.16	4126.23	4014.03	786.386	1123.68	1201.06
NbD044086	608.108	-2.74377	Down	0.236794	-11.5871	4.79e-31	3.95e-29	Q9LZF1	HIP6_ARATH	Heavy metal-associated isoprenylated plant protein 6 (AtHIP06) (Cadmium induced protein CdI19)	HIPP06 CDI19 At5g03380 F12E4_120	Heavy-metal-binding protein. Involved in the maintenance of heavy metal homeostasis and/or in detoxification. {ECO:0000269|PubMed:12383082}.		plasma membrane [GO:0005886]; metal ion binding [GO:0046872]; cellular response to hypoxia [GO:0071456]	GO:0005886; GO:0046872; GO:0071456		HIPP family	43.3586	34.1206	70.576	84.9438	51.4707	60.7208	11.0315	12.9685	12.0973
NbD045793	1181.24	2.44803	Up	0.211494	11.5749	5.52e-31	4.54e-29	Q9LVE0	PTR33_ARATH	Protein NRT1/ PTR FAMILY 6.4 (AtNPF6.4) (Nitrate transporter 1.3)	NPF6.4 NRT1.3 NTP3 At3g21670 MIL23.23	Low-affinity nitrate transporter. {ECO:0000250}.		cytosol [GO:0005829]; membrane [GO:0016020]; symporter activity [GO:0015293]; nitrate assimilation [GO:0042128]	GO:0005829; GO:0015293; GO:0016020; GO:0042128		Major facilitator superfamily, Proton-dependent oligopeptide transporter (POT/PTR) (TC 2.A.17) family	194.99	132.966	94.0341	13.6606	10.0516	13.5405	99.8656	58.4496	93.4459
NbD043857	222.539	3.96045	Up	0.342387	11.5672	6.05e-31	4.96e-29	P00303	BABL_CUCSA	Basic blue protein (CBP) (Cusacyanin) (Plantacyanin)				electron transfer activity [GO:0009055]; metal ion binding [GO:0046872]	GO:0009055; GO:0046872			8.88191	6.17625	13.7696	1.5506	5.18454	6.04336	98.9631	83.7825	64.9347
NbD048658	3057.52	-1.36357	Down	0.117911	-11.5644	6.24e-31	5.11e-29	Q9LEB3	RBP47_NICPL	Polyadenylate-binding protein RBP47 (Poly(A)-binding protein RBP47) (RNA-binding protein 47) (NplRBP47)	RBP47	Heterogeneous nuclear ribonucleoprotein (hnRNP)-protein binding the poly(A) tail of mRNA and probably involved in some steps of pre-mRNA maturation. {ECO:0000269|PubMed:11105760, ECO:0000269|PubMed:18643965}.		cytoplasmic stress granule [GO:0010494]; nucleus [GO:0005634]; poly(A) binding [GO:0008143]; cellular response to heat [GO:0034605]; mRNA processing [GO:0006397]	GO:0005634; GO:0006397; GO:0008143; GO:0010494; GO:0034605		Polyadenylate-binding RBP47 family	217.089	194.961	203.175	203.657	210.847	218.474	105.715	91.3861	104.857
NbD048805	3106.71	1.89084	Up	0.163521	11.5633	6.32e-31	5.17e-29	P24629	HSP71_SOLLC	Heat shock cognate 70 kDa protein 1	HSC-I			cytoplasm [GO:0005737]; ATP binding [GO:0005524]; ATP hydrolysis activity [GO:0016887]; ATP-dependent protein folding chaperone [GO:0140662]; heat shock protein binding [GO:0031072]; protein folding chaperone [GO:0044183]; chaperone cofactor-dependent protein refolding [GO:0051085]; protein refolding [GO:0042026]	GO:0005524; GO:0005737; GO:0016887; GO:0031072; GO:0042026; GO:0044183; GO:0051085; GO:0140662		Heat shock protein 70 family	346.334	333.577	374.288	42.7653	46.2098	33.5753	214.185	155.883	191.228
NbD024225	235.475	-2.63405	Down	0.227863	-11.5598	6.59e-31	5.37e-29	Q9LN77	P2A12_ARATH	F-box protein PP2-A12 (Protein PHLOEM PROTEIN 2-LIKE A12) (AtPP2-A12)	P2A12 At1g12710 T12C24.23			carbohydrate binding [GO:0030246]	GO:0030246			10.3008	10.6846	13.5988	27.4427	29.9176	26.6426	5.80885	6.5171	4.16083
NbD010108	129.782	3.91615	Up	0.338914	11.555	6.96e-31	5.66e-29	Q9ZPS3	DCE4_ARATH	Glutamate decarboxylase 4 (GAD 4) (EC 4.1.1.15)	GAD4 At2g02010 F14H20.8	Catalyzes the production of GABA. The calmodulin-binding is calcium-dependent and it is proposed that this may, directly or indirectly, form a calcium regulated control of GABA biosynthesis (By similarity). {ECO:0000250}.		mitochondrion [GO:0005739]; calmodulin binding [GO:0005516]; glutamate decarboxylase activity [GO:0004351]; pyridoxal phosphate binding [GO:0030170]; glutamate metabolic process [GO:0006536]	GO:0004351; GO:0005516; GO:0005739; GO:0006536; GO:0030170		Group II decarboxylase family	1.86245	0.50339	11.5876	0.545128	0.971473	0.405024	13.7778	9.13551	13.7849
NbD038608	697.891	2.5904	Up	0.224283	11.5497	7.41e-31	6.01e-29	Q6DBP4	PAE8_ARATH	Pectin acetylesterase 8 (EC 3.1.1.-)	PAE8 At4g19420	Hydrolyzes acetyl esters in homogalacturonan regions of pectin. In type I primary cell wall, galacturonic acid residues of pectin can be acetylated at the O-2 and O-3 positions. Decreasing the degree of acetylation of pectin gels in vitro alters their physical properties. {ECO:0000269|PubMed:25115560}.		extracellular region [GO:0005576]; hydrolase activity [GO:0016787]; cell wall organization [GO:0071555]	GO:0005576; GO:0016787; GO:0071555		Pectinacetylesterase family	0.53335	1.63712	12.3747	6.95644	13.6076	9.28547	68.867	77.0063	73.2692
NbD047487	106.026	4.53454	Up	0.392747	11.5457	7.76e-31	6.28e-29	O49459	NAC73_ARATH	NAC domain-containing protein 73 (ANAC073) (Protein SECONDARY WALL-ASSOCIATED NAC DOMAIN PROTEIN 2)	NAC073 SND2 At4g28500 F20O9.190	Transcriptional activator that plays a regulatory role in the development of secondary cell wall fibers (PubMed:18952777, PubMed:22133261). Involved in the regulation of cellulose and hemicellulose biosynthetic genes as well as of genes involved in lignin polymerization and signaling (PubMed:22133261). Is not a direct target of SND1 (PubMed:18952777). {ECO:0000269|PubMed:18952777, ECO:0000269|Pub…		nucleus [GO:0005634]; DNA-binding transcription factor activity [GO:0003700]; transcription cis-regulatory region binding [GO:0000976]; positive regulation of DNA-templated transcription [GO:0045893]; regulation of secondary cell wall biogenesis [GO:2000652]	GO:0000976; GO:0003700; GO:0005634; GO:0045893; GO:2000652	The NAC domain includes a DNA binding domain and a dimerization domain. {ECO:0000255|PROSITE-ProRule:PRU00353}.		7.39723	3.66902	5.1761	0.955643	0.230146	0.516399	20.172	13.6201	15.7681
NbD034918	3976.58	-1.61554	Down	0.140051	-11.5354	8.75e-31	7.07e-29	Q9FIH8	SPP_ARATH	Stromal processing peptidase, chloroplastic (EC 3.4.24.-) (Chloroplast processing enzyme)	SPP CPE At5g42390 MDH9.8	Cleaves presequences (transit peptides) from chloroplastic protein precursors (PubMed:12795700). Initially recognizes a precursor by binding to the C-terminus of its transit peptide and then removes the transit peptide in a single endoproteolytic step. In a next step, pursues the cleavage of transit peptide to a subfragment form (By similarity). {ECO:0000250|UniProtKB:Q40983, ECO:0000269|PubMed:1…		chloroplast [GO:0009507]; chloroplast stroma [GO:0009570]; mitochondrion [GO:0005739]; plastid [GO:0009536]; metal ion binding [GO:0046872]; metallopeptidase activity [GO:0008237]; mRNA binding [GO:0003729]; embryo development ending in seed dormancy [GO:0009793]; proteolysis [GO:0006508]	GO:0003729; GO:0005739; GO:0006508; GO:0008237; GO:0009507; GO:0009536; GO:0009570; GO:0009793; GO:0046872		Peptidase M16 family	100.652	106.214	70.9329	101.272	94.1722	93.89	47.2879	31.9481	37.7344
NbD034443	626.204	1.82958	Up	0.158717	11.5273	9.61e-31	7.74e-29	Q07090	TRXH2_TOBAC	Thioredoxin H-type 2 (Trx-H2)		Participates in various redox reactions through the reversible oxidation of the active center dithiol to a disulfide. The H form is known to activate a number of cytosolic enzymes (By similarity). {ECO:0000250}.		cytoplasm [GO:0005737]	GO:0005737		Thioredoxin family, Plant H-type subfamily	107.292	77.6568	90.4839	42.6674	53.1413	43.5342	239.519	174.843	197.454
NbD019829	128.619	4.43254	Up	0.384608	11.5248	9.89e-31	7.95e-29	F4I1X0	HIP41_ARATH	Heavy metal-associated isoprenylated plant protein 41 (AtHIP41)	HIPP41 At1g55790 F14J16.2 F14J16.3 F20N2.17	Heavy-metal-binding protein. {ECO:0000250|UniProtKB:Q9LZF1}.		metal ion binding [GO:0046872]; rRNA (uridine-N3-)-methyltransferase activity [GO:0070042]; rRNA base methylation [GO:0070475]	GO:0046872; GO:0070042; GO:0070475		HIPP family	1.85655	0.321055	1.62932	0.445869	0.844544	0.430318	24.7148	10.4274	12.8275
NbD023975	98.7929	4.21947	Up	0.366638	11.5085	1.19e-30	9.59e-29	Q38956	DTX29_ARATH	Protein DETOXIFICATION 29 (AtDTX29) (Multidrug and toxic compound extrusion protein 29) (MATE protein 29)	DTX29 At3g26590 MFE16.12			plant-type vacuole [GO:0000325]; vacuolar membrane [GO:0005774]; vacuole [GO:0005773]; antiporter activity [GO:0015297]; xenobiotic transmembrane transporter activity [GO:0042910]; xenobiotic detoxification by transmembrane export across the plasma membrane [GO:1990961]	GO:0000325; GO:0005773; GO:0005774; GO:0015297; GO:0042910; GO:1990961		Multi antimicrobial extrusion (MATE) (TC 2.A.66.1) family	22.0816	1.23507	2.37388	0.279306	0.354793	0.533558	13.0207	8.13648	6.85014
NbD024925	726.702	-1.99969	Down	0.173999	-11.4925	1.44e-30	1.15e-28	Q9SAF6	CRWN2_ARATH	Protein CROWDED NUCLEI 2 (Protein LITTLE NUCLEI 2)	CRWN2 LINC2 At1g13220 F3F19.25	Component of SUN-protein-containing multivariate complexes also called LINC complexes which link the nucleoskeleton and cytoskeleton by providing versatile outer nuclear membrane attachment sites for cytoskeletal filaments (By similarity). Required for nucleus structure organization (e.g. size and shape) (PubMed:17873096, PubMed:24308514, PubMed:23396599). {ECO:0000250|UniProtKB:Q6ZWR6, ECO:00002…		cytoplasm [GO:0005737]; nuclear lamina [GO:0005652]; nuclear membrane [GO:0031965]; nuclear periphery [GO:0034399]; nucleoplasm [GO:0005654]; nucleus organization [GO:0006997]; regulation of nucleus size [GO:0097298]	GO:0005652; GO:0005654; GO:0005737; GO:0006997; GO:0031965; GO:0034399; GO:0097298		CRWN family	220.931	204.14	169.811	247.005	239.601	206.803	67.931	79.9408	64.2619
NbD009583	183.803	3.42634	Up	0.29844	11.4809	1.65e-30	1.31e-28	P86809	NLTP2_APIGA	Non-specific lipid-transfer protein 2 (Allergen Api g 6.0101) (allergen Api g 6)		Plant non-specific lipid-transfer proteins transfer phospholipids as well as galactolipids across membranes. May play a role in wax or cutin deposition in the cell walls of expanding epidermal cells and certain secretory tissues (By similarity). {ECO:0000250|UniProtKB:Q43748}.		lipid binding [GO:0008289]; lipid transport [GO:0006869]	GO:0006869; GO:0008289		Plant LTP family	7.74394	6.02295	26.8567	5.09652	8.4213	6.29975	116.975	95.0937	56.2359
NbD027267	193.656	3.47318	Up	0.302711	11.4736	1.79e-30	1.43e-28	Q9M0G2	C3H49_ARATH	Zinc finger CCCH domain-containing protein 49 (AtC3H49)	At4g29190 F17A13.10			plasma membrane [GO:0005886]; DNA binding [GO:0003677]; DNA-binding transcription factor activity [GO:0003700]; metal ion binding [GO:0046872]; regulation of DNA-templated transcription [GO:0006355]	GO:0003677; GO:0003700; GO:0005886; GO:0006355; GO:0046872			14.7588	7.07176	5.65429	1.455	1.58303	1.8641	35.6979	15.7166	18.1848
NbD021027	53306.7	-2.13821	Down	0.186697	-11.4528	2.28e-30	1.81e-28	P12062	CB26_PETSP	Chlorophyll a-b binding protein 37, chloroplastic (LHCII type I CAB-37) (LHCP)	CAB37	The light-harvesting complex (LHC) functions as a light receptor, it captures and delivers excitation energy to photosystems with which it is closely associated.		chloroplast thylakoid membrane [GO:0009535]; photosystem I [GO:0009522]; photosystem II [GO:0009523]; chlorophyll binding [GO:0016168]; metal ion binding [GO:0046872]; photosynthesis, light harvesting [GO:0009765]	GO:0009522; GO:0009523; GO:0009535; GO:0009765; GO:0016168; GO:0046872	The N-terminus of the protein extends into the stroma where it is involved with adhesion of granal membranes and post-translational modifications; both are believed to mediate the distribution of excitation energy between photosystems I and II.	Light-harvesting chlorophyll a/b-binding (LHC) protein family	1501.67	3151.38	3297.75	6542.32	6864.59	6298.54	1408.4	2015.06	2013.08
NbD033450	453.499	2.51387	Up	0.219664	11.4441	2.52e-30	2e-28	Q9FMH8	RD21B_ARATH	Probable cysteine protease RD21B (EC 3.4.22.-)	RD21B At5g43060 MMG4.7	Probable thiol protease. {ECO:0000250|UniProtKB:P43297}.		endoplasmic reticulum [GO:0005783]; secretory vesicle [GO:0099503]; vacuole [GO:0005773]; cysteine-type peptidase activity [GO:0008234]; proteolysis [GO:0006508]	GO:0005773; GO:0005783; GO:0006508; GO:0008234; GO:0099503		Peptidase C1 family	3.57255	3.41785	9.18788	4.22455	5.75412	6.14266	43.2505	43.903	26.9458
NbD013730	810.799	-1.89268	Down	0.165456	-11.4392	2.66e-30	2.11e-28	Q8LEB6	Y5185_ARATH	Probable receptor-like protein kinase At5g18500 (EC 2.7.11.1)	At5g18500 T28N17.1			plasma membrane [GO:0005886]; ATP binding [GO:0005524]; protein serine kinase activity [GO:0106310]; protein serine/threonine kinase activity [GO:0004674]; phosphorylation [GO:0016310]	GO:0004674; GO:0005524; GO:0005886; GO:0016310; GO:0106310		Protein kinase superfamily, Ser/Thr protein kinase family	20.829	16.0683	34.7519	49.1752	50.0691	52.5784	14.7279	16.3193	18.5853
NbD006154	1054.13	-2.06873	Down	0.181046	-11.4266	3.08e-30	2.43e-28	Q8LEV3	Y2060_ARATH	BTB/POZ domain-containing protein At2g30600	At2g30600/At2g30610 T6B20.5/T6B20.4	May act as a substrate-specific adapter of an E3 ubiquitin-protein ligase complex (CUL3-RBX1-BTB) which mediates the ubiquitination and subsequent proteasomal degradation of target proteins. {ECO:0000250}.	Protein modification; protein ubiquitination.	protein ubiquitination [GO:0016567]	GO:0016567	The BTB/POZ domain mediates the interaction with some component of ubiquitin ligase complexes. {ECO:0000269|PubMed:15749712}.		6.13885	9.23603	11.6928	38.3348	47.6323	38.6976	10.3587	13.9476	11.7944
NbD012406	100.39	4.92988	Up	0.431661	11.4207	3.29e-30	2.6e-28	Q93Z38	TAR4_ARATH	Tryptophan aminotransferase-related protein 4 (EC 2.6.1.-)	TAR4 At1g34060 F12G12.12 F12G12.150	Probable aminotransferase. {ECO:0000250|UniProtKB:Q9S7N2}.		membrane [GO:0016020]; carbon-sulfur lyase activity [GO:0016846]; transaminase activity [GO:0008483]	GO:0008483; GO:0016020; GO:0016846		Alliinase family	1.34543	0.25939	1.1389	0.11732	0.283508	0.347411	6.7277	10.5538	12.1881
NbD044239	2230.61	-1.99585	Down	0.174765	-11.4202	3.31e-30	2.61e-28	Q9FFX0	RBL9_ARATH	RHOMBOID-like protein 9, chloroplastic (AtRBL9) (EC 3.4.21.-)	RBL9 At5g38510 MBB18.4	Probable rhomboid-type serine protease that catalyzes intramembrane proteolysis. {ECO:0000303|PubMed:22007993}.		chloroplast membrane [GO:0031969]; serine-type endopeptidase activity [GO:0004252]; proteolysis [GO:0006508]	GO:0004252; GO:0006508; GO:0031969		Peptidase S54 family	58.5543	92.7758	65.1388	187.857	187.565	158.043	47.5871	53.144	62.3088
NbD036319	804.623	-1.85133	Down	0.16212	-11.4195	3.34e-30	2.62e-28	Q69VG1	CIGR1_ORYSJ	Chitin-inducible gibberellin-responsive protein 1	CIGR1 Os07g0545800 LOC_Os07g36170 OsJ_24639 P0006G05.102	May play a regulatory role in the early step of oligosaccharide elicitor response, downstream of the membrane-associated high-affinity chitin-binding protein. {ECO:0000269|PubMed:12591613}.		nucleus [GO:0005634]; DNA-binding transcription factor activity [GO:0003700]; sequence-specific DNA binding [GO:0043565]; regulation of DNA-templated transcription [GO:0006355]	GO:0003700; GO:0005634; GO:0006355; GO:0043565		GRAS family	21.1219	22.9728	17.3867	46.6856	45.3729	38.07	17.546	13.8901	13.1965
NbD016145	1594.15	-1.43479	Down	0.125672	-11.4169	3.44e-30	2.69e-28	Q94AH8	TPS6_ARATH	Alpha,alpha-trehalose-phosphate synthase [UDP-forming] 6 (EC 2.4.1.15) (Trehalose-6-phosphate synthase 6) (AtTPS6)	TPS6 At1g68020 T23K23.13	Regulates plant architecture, shape of epidermal pavement cells and branching of trichomes. {ECO:0000269|PubMed:17981987}.		alpha,alpha-trehalose-phosphate synthase (UDP-forming) activity [GO:0003825]; trehalose-phosphatase activity [GO:0004805]; trehalose biosynthetic process [GO:0005992]	GO:0003825; GO:0004805; GO:0005992		Glycosyltransferase 20 family; Trehalose phosphatase family	64.0879	58.9734	42.131	56.0825	51.8037	55.8532	25.8364	24.9799	23.5687
NbD041374	974.406	-1.572	Down	0.138087	-11.3842	5.01e-30	3.92e-28	Q9SI52	P4KG7_ARATH	Phosphatidylinositol 4-kinase gamma 7 (AtPI4Kgamma7) (PI-4Kgamma7) (PI4K gamma 7) (EC 2.7.1.67) (Ubiquitin-like domain kinase gamma 7) (UbDK gamma 7)	PI4KG7 PI4KGAMMA7 UBDKGAMMA7 At2g03890 T18C20.9	The phosphorylation of phosphatidylinositol (PI) to PI4P is the first committed step in the generation of phosphatidylinositol 4,5-bisphosphate (PIP2), a precursor of the second messenger inositol 1,4,5-trisphosphate (InsP3) (By similarity). Undergoes autophosphorylation and phosphorylates serine/threonine residues of protein substrates (PubMed:17880284). {ECO:0000250|UniProtKB:Q9BTU6, ECO:000026…		1-phosphatidylinositol 4-kinase activity [GO:0004430]; ATP binding [GO:0005524]; phosphatidylinositol phosphate biosynthetic process [GO:0046854]; protein autophosphorylation [GO:0046777]	GO:0004430; GO:0005524; GO:0046777; GO:0046854		PI3/PI4-kinase family, Type II PI4K subfamily	21.6927	23.6376	23.1231	43.7704	43.8769	49.9457	19.0522	19.2827	18.3303
NbD028521	951.314	-1.96437	Down	0.172672	-11.3763	5.49e-30	4.28e-28	Q9SIY5	RER5_ARATH	Protein RETICULATA-RELATED 5, chloroplastic	RER5 At2g40400	May play a role in leaf development. {ECO:0000305|PubMed:23596191}.		chloroplast [GO:0009507]; chloroplast membrane [GO:0031969]; chlorophyll biosynthetic process [GO:0015995]; response to brassinosteroid [GO:0009741]	GO:0009507; GO:0009741; GO:0015995; GO:0031969		RETICULATA family	35.0174	61.8439	41.6732	47.5653	35.8623	40.5274	13.0816	12.632	13.2455
NbD017688	765.815	-1.59756	Down	0.140437	-11.3756	5.53e-30	4.3e-28	P92963	RAB1C_ARATH	Ras-related protein RABB1c (AtRABB1c) (Ras-related protein Rab2A) (AtRab2A)	RABB1C RAB2 RAB2A At4g17170 dl4620c FCAALL.365	Intracellular vesicle trafficking and protein transport. {ECO:0000250}.		plant-type vacuole [GO:0000325]; plasma membrane [GO:0005886]; GTP binding [GO:0005525]; GTPase activity [GO:0003924]; endoplasmic reticulum to Golgi vesicle-mediated transport [GO:0006888]; protein transport [GO:0015031]	GO:0000325; GO:0003924; GO:0005525; GO:0005886; GO:0006888; GO:0015031		Small GTPase superfamily, Rab family	69.544	68.2582	64.1987	106.924	115.786	104.968	44.9576	44.3941	43.1786
NbD051554	455.861	-2.72944	Down	0.239966	-11.3743	5.62e-30	4.36e-28	Q16773	KAT1_HUMAN	Kynurenine--oxoglutarate transaminase 1 (EC 2.6.1.7) (Cysteine-S-conjugate beta-lyase) (EC 4.4.1.13) (Glutamine transaminase K) (GTK) (Glutamine--phenylpyruvate transaminase) (EC 2.6.1.64) (Kynurenine aminotransferase 1) (Kynurenine aminotransferase I) (KATI) (Kynurenine--oxoglutarate transaminase I)	KYAT1 CCBL1	Catalyzes the irreversible transamination of the L-tryptophan metabolite L-kynurenine to form kynurenic acid (KA), an intermediate in the tryptophan catabolic pathway which is also a broad spectrum antagonist of the three ionotropic excitatory amino acid receptors among others (PubMed:19338303, PubMed:28097769). Also metabolizes the cysteine conjugates of certain halogenated alkenes and alkanes t…	Amino-acid degradation; L-kynurenine degradation; kynurenate from L-kynurenine: step 1/2. {ECO:0000269|PubMed:19338303, ECO:0000269|PubMed:28097769}.	cytoplasm [GO:0005737]; cytosol [GO:0005829]; mitochondrion [GO:0005739]; cysteine-S-conjugate beta-lyase activity [GO:0047804]; glutamine-phenylpyruvate transaminase activity [GO:0047316]; kynurenine-oxoglutarate transaminase activity [GO:0016212]; protein homodimerization activity [GO:0042803]; pyridoxal phosphate binding [GO:0030170]; biosynthetic process [GO:0009058]; kynurenine metabolic pro…	GO:0005737; GO:0005739; GO:0005829; GO:0009058; GO:0009617; GO:0016212; GO:0030170; GO:0042803; GO:0047316; GO:0047804; GO:0070189; GO:0097053		Class-I pyridoxal-phosphate-dependent aminotransferase family	18.1308	22.7839	21.2869	45.001	33.6201	38.4825	5.14999	8.57981	7.50349
NbD037503	1052.86	-2.04912	Down	0.180597	-11.3463	7.73e-30	5.99e-28	Q9LQP8	KCS3_ARATH	3-ketoacyl-CoA synthase 3 (KCS-3) (EC 2.3.1.199) (Very long-chain fatty acid condensing enzyme 3) (VLCFA condensing enzyme 3)	KCS3 At1g07720 F24B9.18		Lipid metabolism; fatty acid biosynthesis.	endoplasmic reticulum [GO:0005783]; membrane [GO:0016020]; fatty acid elongase activity [GO:0009922]; fatty acid biosynthetic process [GO:0006633]; response to cold [GO:0009409]; response to light stimulus [GO:0009416]	GO:0005783; GO:0006633; GO:0009409; GO:0009416; GO:0009922; GO:0016020		Thiolase-like superfamily, Chalcone/stilbene synthases family	27.0627	25.6541	34.3227	72.4367	76.9688	69.2888	17.4953	24.1153	22.4491
NbD009967	474.093	1.89291	Up	0.166873	11.3434	8e-30	6.18e-28	A2ZW16	PLA1_ORYSJ	Phospholipase A1-II 1 (EC 3.1.1.-)	Os01g0651100 LOC_Os01g46240 OsJ_02836	Acylhydrolase that catalyzes the hydrolysis of phospholipids at the sn-1 position. {ECO:0000250}.		cytoplasm [GO:0005737]; phospholipase A1 activity [GO:0008970]; lipid catabolic process [GO:0016042]	GO:0005737; GO:0008970; GO:0016042		AB hydrolase superfamily, Lipase family	7.72425	5.78661	6.88958	9.5459	8.60581	10.1938	42.8248	46.3941	40.1132
NbD002618	277.792	3.23971	Up	0.285632	11.3422	8.1e-30	6.25e-28	Q8VWZ7	C76B6_CATRO	Geraniol 8-hydroxylase (EC 1.14.14.83) (Cytochrome P450 76B6) (Geraniol 10-hydroxylase) (CrG10H)	CYP76B6 G10H	Hydroxylase involved in the biosynthesis of hydroxygeraniol, a precursor of the terpenoid indole alkaloids such as vinblastine and vincristine. Also able to hydroxylate in vitro nerol and to catalyze 3'-hydroxylation of the flavanone naringenin to form eriodictyol. No activity with apigenin, kaempferol, p-coumaric acid and ferulic acid as substrates. {ECO:0000269|PubMed:11718718, ECO:0000269|PubM…		endoplasmic reticulum membrane [GO:0005789]; geraniol 10-hydroxylase activity [GO:0102811]; heme binding [GO:0020037]; iron ion binding [GO:0005506]; oxidoreductase activity, acting on paired donors, with incorporation or reduction of molecular oxygen, NAD(P)H as one donor, and incorporation of one atom of oxygen [GO:0016709]; monoterpenoid biosynthetic process [GO:0016099]	GO:0005506; GO:0005789; GO:0016099; GO:0016709; GO:0020037; GO:0102811		Cytochrome P450 family	13.1389	11.8921	10.6736	1.49132	2.91945	1.78021	30.1513	26.5753	16.0667
NbD035476	260.318	4.17116	Up	0.367978	11.3354	8.77e-30	6.74e-28	Q2YWC8	Y2455_STAAB	Uncharacterized hydrolase SAB2455 (EC 3.-.-.-)	SAB2455			hydrolase activity [GO:0016787]	GO:0016787		AB hydrolase superfamily	38.3352	3.41289	5.6828	2.68986	1.16739	0.884673	52.352	25.7358	30.6197
NbD047396	2618.05	-1.33595	Down	0.118075	-11.3144	1.11e-29	8.55e-28	Q0D5W6	SUI1_ORYSJ	Protein translation factor SUI1 homolog (Protein GOS2) (Protein eIF1) (Translation initiation factor 1)	GOS2 Os07g0529800 LOC_Os07g34589	Probably involved in translation.		RNA binding [GO:0003723]; translation initiation factor activity [GO:0003743]	GO:0003723; GO:0003743		SUI1 family	551.137	507.446	336.747	669.086	636.578	678.616	329.949	325.763	309.357
NbD036369	2085.23	-1.64373	Down	0.145367	-11.3075	1.21e-29	9.23e-28	O48782	HMOX1_ARATH	Heme oxygenase 1, chloroplastic (AtHO1) (EC 1.14.14.18) (Protein GENOMES UNCOUPLED 2) (Protein REVERSAL OF THE DET PHENOTYPE 4)	HO1 GUN2 HY1 HY6 TED4 At2g26670 F18A8.4	Key enzyme in the synthesis of the chromophore of the phytochrome family of plant photoreceptors. Catalyzes the opening of the heme ring to form the open-chain tetrapyrrole biliverdin IX with the release of iron and carbon monoxide (CO). Produces specifically the biliverdin IX-alpha isomer. Can form complex with heme, is ferredoxin-dependent and its activity is increased in the presence of ascorb…		chloroplast [GO:0009507]; heme binding [GO:0020037]; heme oxygenase (decyclizing) activity [GO:0004392]; metal ion binding [GO:0046872]; carotenoid biosynthetic process [GO:0016117]; cellular response to UV-C [GO:0071494]; chloroplast-nucleus signaling pathway [GO:0010019]; flavonoid biosynthetic process [GO:0009813]; heme oxidation [GO:0006788]; photosynthesis [GO:0015979]; phytochromobilin bios…	GO:0004392; GO:0006788; GO:0009507; GO:0009813; GO:0010019; GO:0010024; GO:0010075; GO:0010119; GO:0015979; GO:0016117; GO:0020037; GO:0046872; GO:0071494		Heme oxygenase family	295.082	310.46	182.257	234.793	221.213	226.858	88.7628	79.3888	99.369
NbD018427	196.898	3.57092	Up	0.316271	11.2907	1.46e-29	1.11e-27	O48818	EXPA4_ARATH	Expansin-A4 (AtEXPA4) (Alpha-expansin-4) (At-EXP4) (AtEx4) (Ath-ExpAlpha-1.6)	EXPA4 EXP4 At2g39700 F17A14.7	Causes loosening and extension of plant cell walls by disrupting non-covalent bonding between cellulose microfibrils and matrix glucans. No enzymatic activity has been found (By similarity). {ECO:0000250}.		extracellular region [GO:0005576]; membrane [GO:0016020]; plant-type cell wall [GO:0009505]; plasmodesma [GO:0009506]; plant-type cell wall organization [GO:0009664]; syncytium formation [GO:0006949]	GO:0005576; GO:0006949; GO:0009505; GO:0009506; GO:0009664; GO:0016020		Expansin family, Expansin A subfamily	44.1037	32.6807	21.1059	2.03479	3.26984	1.66252	51.2086	28.7988	24.6001
NbD010735	125.631	-4.24801	Down	0.376567	-11.2809	1.63e-29	1.24e-27	Q9SND9	Y3028_ARATH	Uncharacterized acetyltransferase At3g50280 (EC 2.3.1.-)	At3g50280 F11C1.120			acyltransferase activity [GO:0016746]	GO:0016746		Plant acyltransferase family	2.43245	0.255654	2.60666	8.9014	11.1969	9.57003	0.880734	0.283759	0.652432
NbD001677	2213.78	-2.29367	Down	0.203334	-11.2803	1.64e-29	1.25e-27	Q8LPJ3	MANA2_ARATH	Probable alpha-mannosidase At5g13980 (EC 3.2.1.24)	At5g13980 MAC12.5	Liberates mannose from p-nitrophenyl-alpha-D-mannoside in vitro. {ECO:0000250|UniProtKB:P94078}.		apoplast [GO:0048046]; plant-type vacuole [GO:0000325]; secretory vesicle [GO:0099503]; vacuole [GO:0005773]; alpha-mannosidase activity [GO:0004559]; carbohydrate binding [GO:0030246]; metal ion binding [GO:0046872]; mannose metabolic process [GO:0006013]	GO:0000325; GO:0004559; GO:0005773; GO:0006013; GO:0030246; GO:0046872; GO:0048046; GO:0099503		Glycosyl hydrolase 38 family	57.6723	53.17	44.914	82.5674	65.5632	66.6358	14.1115	21.021	18.2157
NbD031018	1614.7	-1.51095	Down	0.134043	-11.2721	1.8e-29	1.37e-27	K7QHS5	BCAT2_HUMLU	Branched-chain amino acid aminotransferase 2, chloroplastic (HlBCAT2) (EC 2.6.1.42)	BCAT2	Converts 2-oxo acids to branched-chain amino acids. Shows no kinetic preferences corresponding to anabolic or catabolic functions, but likely involved in BCAA biosynthesis. {ECO:0000269|PubMed:23347725}.	Amino-acid biosynthesis; L-isoleucine biosynthesis; L-isoleucine from 2-oxobutanoate: step 4/4. {ECO:0000305}.; Amino-acid biosynthesis; L-leucine biosynthesis; L-leucine from 3-methyl-2-oxobutanoate: step 4/4. {ECO:0000305}.; Amino-acid biosynthesis; L-valine biosynthesis; L-valine from pyruvate: step 4/4. {ECO:0000305}.	chloroplast [GO:0009507]; L-isoleucine transaminase activity [GO:0052656]; L-leucine transaminase activity [GO:0052654]; L-leucine:2-oxoglutarate aminotransferase activity [GO:0050048]; L-valine transaminase activity [GO:0052655]; isoleucine biosynthetic process [GO:0009097]; leucine biosynthetic process [GO:0009098]; valine biosynthetic process [GO:0009099]	GO:0009097; GO:0009098; GO:0009099; GO:0009507; GO:0050048; GO:0052654; GO:0052655; GO:0052656		Class-IV pyridoxal-phosphate-dependent aminotransferase family	118.515	123.44	93.3473	113.964	115.336	115.002	48.6019	46.2554	52.8868
NbD049199	232.692	2.16127	Up	0.191966	11.2586	2.1e-29	1.59e-27	Q8GT74	NIP2_ARATH	NEP1-interacting protein 2 (RING-H2 finger protein ATL25)	NIP2 ATL25 At2g17730 T17A5.9	Intrinsic thylakoid membrane protein that fixes RPOT2 on the stromal side of the thylakoid membrane. {ECO:0000269|PubMed:18567673}.		chloroplast thylakoid membrane [GO:0009535]; metal ion binding [GO:0046872]	GO:0009535; GO:0046872		RING-type zinc finger family, NIP subfamily	17.3003	20.0029	11.2779	6.70485	7.19322	7.22608	47.1337	34.6269	35.4166
NbD048740	195.723	3.27703	Up	0.291338	11.2482	2.36e-29	1.79e-27	Q9LV60	CRR55_ARATH	Cysteine-rich repeat secretory protein 55	CRRSP55 At5g48540 MJE7.18			extracellular region [GO:0005576]; secretory vesicle [GO:0099503]	GO:0005576; GO:0099503		Cysteine-rich repeat secretory protein family	8.54838	2.84538	70.3826	1.54933	3.35482	3.49838	33.3846	38.6369	28.1799
NbD028179	638.478	-1.99788	Down	0.177732	-11.241	2.57e-29	1.93e-27	O80668	AVT1A_ARATH	Amino acid transporter AVT1A (AtAvt1A)	AVT1A At2g41190 T3K9.4			membrane [GO:0016020]; plant-type vacuole [GO:0000325]; amino acid transport [GO:0006865]	GO:0000325; GO:0006865; GO:0016020		Amino acid/polyamine transporter 2 family, Amino acid/auxin permease (AAAP) (TC 2.A.18.5) subfamily	64.6618	76.4781	35.757	42.5321	39.1166	34.8237	11.0549	11.9104	12.596
NbD039733	1483.37	-1.53268	Down	0.136681	-11.2136	3.5e-29	2.63e-27	Q1LWV7	MEAK7_DANRE	MTOR-associated protein MEAK7 (MEAK7) (TBC/LysM-associated domain-containing protein 1) (TLD domain-containing protein 1)	meak7 KIAA1609 tldc1 si:ch211-260p9.6 zgc:153621	Activates an alternative mTOR signaling to regulate cell proliferation and migration. {ECO:0000250|UniProtKB:Q6P9B6}.		cytoplasm [GO:0005737]; lysosomal membrane [GO:0005765]; membrane [GO:0016020]; positive regulation of protein localization to lysosome [GO:0150032]; regulation of cell migration [GO:0030334]; regulation of cell population proliferation [GO:0042127]; response to amino acid [GO:0043200]; response to insulin [GO:0032868]; response to nutrient levels [GO:0031667]; TOR signaling [GO:0031929]	GO:0005737; GO:0005765; GO:0016020; GO:0030334; GO:0031667; GO:0031929; GO:0032868; GO:0042127; GO:0043200; GO:0150032			48.0073	48.826	43.1753	84.8268	85.2231	78.9335	35.7529	32.399	37.3468
NbD048647	389.653	2.87097	Up	0.256184	11.2067	3.78e-29	2.84e-27	Q9FXD8	PLY5_ARATH	Probable pectate lyase 5 (EC 4.2.2.2)	At1g67750 F12A21.12		Glycan metabolism; pectin degradation; 2-dehydro-3-deoxy-D-gluconate from pectin: step 2/5.	mitochondrion [GO:0005739]; metal ion binding [GO:0046872]; pectate lyase activity [GO:0030570]; pectin catabolic process [GO:0045490]	GO:0005739; GO:0030570; GO:0045490; GO:0046872		Polysaccharide lyase 1 family	9.87027	3.58826	17.9558	3.5301	6.26762	4.86966	35.1715	54.1033	41.0657
NbD007220	91.5186	3.48773	Up	0.311412	11.1997	4.09e-29	3.07e-27	Q94F20	DGR2_ARATH	Protein DUF642 L-GALACTONO-1,4-LACTONE-RESPONSIVE GENE 2 (DUF642 L-GalL-RESPONSIVE GENE 2)	DGR2 At5g25460 F18G18.200	Involved in the regulation of testa rupture during seed germination (PubMed:31284602). Required during roots and rosettes development (PubMed:22323769). {ECO:0000269|PubMed:22323769, ECO:0000303|PubMed:31284602}.		extracellular region [GO:0005576]; plant-type cell wall [GO:0009505]; plasmodesma [GO:0009506]; plastid [GO:0009536]; root morphogenesis [GO:0010015]	GO:0005576; GO:0009505; GO:0009506; GO:0009536; GO:0010015			4.98162	3.4228	3.42291	0.615835	0.786514	0.982655	11.6088	11.5266	10.5489
NbD019834	483.482	1.92759	Up	0.172114	11.1995	4.1e-29	3.07e-27	Q39950	NLTP_HELAN	Non-specific lipid-transfer protein (LTP) (NsLTP) (SDI-9)		Plant non-specific lipid-transfer proteins transfer phospholipids as well as galactolipids across membranes. May play a role in wax or cutin deposition in the cell walls of expanding epidermal cells and certain secretory tissues (By similarity). {ECO:0000250}.		lipid binding [GO:0008289]; lipid transport [GO:0006869]	GO:0006869; GO:0008289		Plant LTP family	14.0988	34.7702	17.2991	28.9883	34.0894	31.0647	139.508	136.519	161.63
NbD051148	101.024	4.9337	Up	0.440831	11.1918	4.47e-29	3.34e-27	O23039	ZIP5_ARATH	Zinc transporter 5 (ZRT/IRT-like protein 5)	ZIP5 At1g05300 YUP8H12.8	Probably mediates zinc uptake from the rhizosphere. {ECO:0000250}.		plasma membrane [GO:0005886]; zinc ion transmembrane transporter activity [GO:0005385]	GO:0005385; GO:0005886		ZIP transporter (TC 2.A.5) family	0.312279	0	1.58272	0.159556	0.71652	0.195113	18.4774	13.2891	10.8677
NbD020668	3073.48	-1.61432	Down	0.144257	-11.1906	4.53e-29	3.38e-27	Q84P54	GATP1_SOLLC	Gamma aminobutyrate transaminase 1, mitochondrial (Gamma-aminobutyrate transaminase isozyme 1) (LeGABA-TP1) (SlGABA-T1) (EC 2.6.1.96)	GABA-TP1 GABA-T1	Transaminase that degrades gamma-amino butyric acid (GABA) and uses pyruvate or glyoxylate as amino-group acceptor. Cannot use beta-alanine, ornithine, acetylornithine, serine, glycine, asparagine, glutamine, glutamate, valine, leucine, isoleucine, methionine, phenylalanine, histidine, lysine, arginine, aspartate, threonine, tyrosine, tryptophan, proline, or cysteine as amino donors. Acts predomi…		mitochondrion [GO:0005739]; 4-aminobutyrate transaminase activity [GO:0003867]; 4-aminobutyrate:pyruvate transaminase activity [GO:0034387]; adenosylmethionine-8-amino-7-oxononanoate transaminase activity [GO:0004015]; gamma-aminobutyrate transaminase (glyoxylate dependent) activity [GO:0102351]; pyridoxal phosphate binding [GO:0030170]; biotin biosynthetic process [GO:0009102]; gamma-aminobutyri…	GO:0003867; GO:0004015; GO:0005739; GO:0009102; GO:0009448; GO:0030170; GO:0034387; GO:0102351		Class-III pyridoxal-phosphate-dependent aminotransferase family	271.146	297.824	159.044	181.305	196.069	163.247	84.5772	59.7469	73.5989
NbD021682	147.81	-3.67723	Down	0.328832	-11.1827	4.96e-29	3.68e-27	Q9C7W2	ERF61_ARATH	Ethylene-responsive transcription factor ERF061	ERF061 At1g64380 F15H21.12	Probably acts as a transcriptional activator. Binds to the GCC-box pathogenesis-related promoter element. May be involved in the regulation of gene expression by stress factors and by components of stress signal transduction pathways (By similarity). {ECO:0000250}.		nucleus [GO:0005634]; DNA binding [GO:0003677]; DNA-binding transcription factor activity [GO:0003700]; ethylene-activated signaling pathway [GO:0009873]	GO:0003677; GO:0003700; GO:0005634; GO:0009873		AP2/ERF transcription factor family, ERF subfamily	20.9832	10.5013	13.8888	16.0125	16.1046	14.1922	0.746771	1.67347	1.8569
NbD021604	678.189	2.54639	Up	0.227947	11.171	5.65e-29	4.19e-27	Q9FXD8	PLY5_ARATH	Probable pectate lyase 5 (EC 4.2.2.2)	At1g67750 F12A21.12		Glycan metabolism; pectin degradation; 2-dehydro-3-deoxy-D-gluconate from pectin: step 2/5.	mitochondrion [GO:0005739]; metal ion binding [GO:0046872]; pectate lyase activity [GO:0030570]; pectin catabolic process [GO:0045490]	GO:0005739; GO:0030570; GO:0045490; GO:0046872		Polysaccharide lyase 1 family	26.7526	13.8619	57.0634	7.3458	10.6641	12.4177	63.9751	89.968	62.5454
NbD044174	1746.43	3.15989	Up	0.282919	11.1689	5.79e-29	4.29e-27	P37219	ASR2_SOLLC	Abscisic stress-ripening protein 2	ASR2						Abscisic acid and water stress-induced protein family	179.945	80.6027	128.75	70.4495	76.7842	43.2589	840.612	889.068	386.767
NbD015628	555.842	2.79952	Up	0.250781	11.1632	6.17e-29	4.56e-27	Q38879	TRXH2_ARATH	Thioredoxin H2 (AtTrxh2) (Thioredoxin 2) (AtTRX2)	TRX2 At5g39950 MYH19.14	Thiol-disulfide oxidoreductase probably involved in the redox regulation of a number of cytosolic enzymes. Possesses insulin disulfide bonds reducing activity. {ECO:0000269|PubMed:14749482}.		cytosol [GO:0005829]; mitochondrion [GO:0005739]; oxidoreductase activity, acting on a sulfur group of donors, disulfide as acceptor [GO:0016671]; oxidoreductase activity, acting on paired donors, with incorporation or reduction of molecular oxygen, reduced flavin or flavoprotein as one donor, and incorporation of one atom of oxygen [GO:0016712]; protein-disulfide reductase activity [GO:0015035]	GO:0005739; GO:0005829; GO:0015035; GO:0016671; GO:0016712		Thioredoxin family, Plant H-type subfamily	60.1529	61.0487	100.415	19.8078	27.4929	12.3078	188.605	173.987	149.566
NbD044941	1820.73	-1.27439	Down	0.114182	-11.1611	6.32e-29	4.66e-27	Q9FKF4	ORANG_ARATH	Protein ORANGE, chloroplastic (AtOR) (DnaJ-like cysteine-rich domain-containing protein OR)	OR At5g61670	Involved in chromoplast differentiation. Associated with a cellular process that triggers the differentiation of pro-plastids or other non-colored plastids into chromoplasts for carotenoid accumulation (PubMed:24267591). Is associated with carotenoid accumulation in chromoplasts (PubMed:26224804). Functions as a major regulator of the phytoene synthase PSY1 protein level and activity. Modulates c…		chloroplast [GO:0009507]; chloroplast membrane [GO:0031969]; cytoplasm [GO:0005737]; nucleus [GO:0005634]; chloroplast organization [GO:0009658]; de-etiolation [GO:0009704]; positive regulation of carotenoid biosynthetic process [GO:1904143]; protein stabilization [GO:0050821]; response to light stimulus [GO:0009416]	GO:0005634; GO:0005737; GO:0009416; GO:0009507; GO:0009658; GO:0009704; GO:0031969; GO:0050821; GO:1904143		Orange-like family	143.377	155.629	105.756	165.668	169.378	163.056	91.095	83.7552	78.5794
NbD039646	479.346	3.35318	Up	0.300531	11.1575	6.58e-29	4.84e-27	Q9LVS0	KUA1_ARATH	Transcription factor KUA1 (Myb-related protein H) (AtMYBH) (AtMYBS3) (MYBS3-homolog protein) (Protein KUODA1)	KUA1 MYBH At5g47390 MQL5.25	Transcriptional repressor (PubMed:23888064, PubMed:24806884). Direct regulator of the transcription of peroxidase (Prxs) and reactive oxygen species (ROS)-related genes via the recognition of 5'-ATCACA-3' motif (PubMed:24806884). Binds to 5'-TATCCA-3' motif (TA box) and represses the activity of corresponding promoters (e.g. sugar response genes) (PubMed:25920996). Regulates hypocotyl elongation …		nucleus [GO:0005634]; DNA-binding transcription factor activity [GO:0003700]; transcription cis-regulatory region binding [GO:0000976]; zinc ion binding [GO:0008270]; intracellular auxin homeostasis [GO:0140964]; lateral root development [GO:0048527]; leaf development [GO:0048366]; leaf senescence [GO:0010150]; negative regulation of DNA-templated transcription [GO:0045892]; negative regulation o…	GO:0000122; GO:0000976; GO:0003700; GO:0005634; GO:0006355; GO:0008270; GO:0009646; GO:0009723; GO:0009737; GO:0009739; GO:0009744; GO:0010150; GO:0030307; GO:0045892; GO:0048366; GO:0048527; GO:0090697; GO:0140964; GO:2000469	Contains a R/KLFGV repression motif, which may be involved in the activity of transcriptional repression. {ECO:0000303|PubMed:19324928}.		62.4457	96.42	79.5111	6.33933	8.8943	4.06825	113.283	50.1752	83.1533
NbD051344	289.897	2.90218	Up	0.260125	11.1568	6.63e-29	4.87e-27	O49687	MYC4_ARATH	Transcription factor MYC4 (AtMYC4) (Basic helix-loop-helix protein 4) (AtbHLH4) (bHLH 4) (Transcription factor EN 37) (bHLH transcription factor bHLH004)	MYC4 BHLH4 EN37 At4g17880 T6K21.60	Transcription factor involved in jasmonic acid (JA) gene regulation. With MYC2 and MYC3, controls additively subsets of JA-dependent responses. Can form complexes with all known glucosinolate-related MYBs to regulate glucosinolate biosynthesis. Binds to the G-box (5'-CACGTG-3') of promoters. Activates multiple TIFY/JAZ promoters. {ECO:0000269|PubMed:21321051, ECO:0000269|PubMed:21335373, ECO:0000…		nucleus [GO:0005634]; bHLH transcription factor binding [GO:0043425]; DNA binding [GO:0003677]; DNA-binding transcription factor activity [GO:0003700]; protein dimerization activity [GO:0046983]; anthocyanin-containing compound biosynthetic process [GO:0009718]; defense response [GO:0006952]; extracellular ATP signaling [GO:0106167]; positive regulation of DNA-templated transcription [GO:0045893]…	GO:0003677; GO:0003700; GO:0005634; GO:0006355; GO:0006952; GO:0009718; GO:0010374; GO:0043425; GO:0045893; GO:0046983; GO:0106167; GO:2000652	The JAZ-interaction domain (JID) (99-150) is sufficient for interaction with MYB proteins and most of the TIFY/JAZ proteins. {ECO:0000269|PubMed:23943862}.		30.558	25.1785	24.9771	2.78974	2.04276	3.54634	33.3665	18.4029	26.2124
NbD039358	1702.32	-1.59716	Down	0.143269	-11.148	7.33e-29	5.37e-27	O24606	EIN3_ARATH	Protein ETHYLENE INSENSITIVE 3	EIN3 At3g20770 MOE17.8	Transcription factor acting as a positive regulator in the ethylene response pathway, by promoting histone acetylation in an ENAP1-dependent manner, thus accelerating the expression of ethylene-responsive genes (PubMed:28874528). Binds DNA (PubMed:26352699). Is required for ethylene responsiveness in adult plant tissues. Binds a primary ethylene response element present in the ETHYLENE-RESPONSE-F…		nucleus [GO:0005634]; chromatin binding [GO:0003682]; DNA binding [GO:0003677]; DNA-binding transcription factor activity [GO:0003700]; histone binding [GO:0042393]; kinase binding [GO:0019900]; transcription cis-regulatory region binding [GO:0000976]; defense response to bacterium [GO:0042742]; epigenetic regulation of gene expression [GO:0040029]; ethylene-activated signaling pathway [GO:000987…	GO:0000976; GO:0001666; GO:0003677; GO:0003682; GO:0003700; GO:0005634; GO:0006355; GO:0009723; GO:0009873; GO:0010182; GO:0019900; GO:0040029; GO:0042393; GO:0042742; GO:2000082		EIN3 family	67.5331	52.0567	41.6615	81.6298	77.9904	90.6253	40.6156	34.0218	27.7213
NbD012054	658.248	-2.50268	Down	0.224696	-11.1381	8.19e-29	5.99e-27	Q86523	NCAP_RYSV	Nucleoprotein (NP) (Nucleocapsid protein) (Protein N)	N	Encapsidates the genome, protecting it from nucleases. If expressed without protein P it binds non-specifically RNA and therefore can bind it's own mRNA. Interaction with protein P abolishes any non-specific RNA binding, and prevents phosphorylation. The soluble N-P complex encapsidates specifically the genomic RNA, with protein N protecting the genome like a pearl necklace. The encapsidated geno…		helical viral capsid [GO:0019029]; host cell cytoplasm [GO:0030430]; ribonucleoprotein complex [GO:1990904]; viral nucleocapsid [GO:0019013]; RNA binding [GO:0003723]	GO:0003723; GO:0019013; GO:0019029; GO:0030430; GO:1990904		Nucleorhabdovirus nucleocapsid protein family	33.4862	57.3579	143.387	189.722	156.446	197.919	28.6162	40.4289	46.7184
NbD006810	542.959	1.73634	Up	0.156024	11.1287	9.1e-29	6.63e-27	O65351	SBT17_ARATH	Subtilisin-like protease SBT1.7 (EC 3.4.21.-) (Cucumisin-like serine protease) (Subtilase subfamily 1 member 7) (AtSBT1.7) (Subtilisin-like serine protease 1) (At-SLP1)	SBT1.7 ARA12 ASP48 SLP1 At5g67360 K8K14.8	Serine protease. Has a substrate preference for the hydrophobic residues Phe and Ala and the basic residue Asp in the P1 position, and for Asp, Leu or Ala in the P1' position (PubMed:12413398). Essential for mucilage release from seed coats. Triggers the accumulation and/or activation of cell wall modifying enzymes necessary either for the loosening of the outer primary cell wall, or to facilitat…		apoplast [GO:0048046]; extracellular region [GO:0005576]; secretory vesicle [GO:0099503]; serine-type endopeptidase activity [GO:0004252]; mucilage extrusion from seed coat [GO:0080001]; mucilage metabolic process involved in seed coat development [GO:0048359]; proteolysis [GO:0006508]; seed coat development [GO:0010214]	GO:0004252; GO:0005576; GO:0006508; GO:0010214; GO:0048046; GO:0048359; GO:0080001; GO:0099503		Peptidase S8 family	10.4211	4.47929	7.07446	6.82798	7.00928	5.80886	29.7128	24.6777	26.2372
NbD051231	1126.71	-1.48178	Down	0.133161	-11.1277	9.2e-29	6.69e-27	O24606	EIN3_ARATH	Protein ETHYLENE INSENSITIVE 3	EIN3 At3g20770 MOE17.8	Transcription factor acting as a positive regulator in the ethylene response pathway, by promoting histone acetylation in an ENAP1-dependent manner, thus accelerating the expression of ethylene-responsive genes (PubMed:28874528). Binds DNA (PubMed:26352699). Is required for ethylene responsiveness in adult plant tissues. Binds a primary ethylene response element present in the ETHYLENE-RESPONSE-F…		nucleus [GO:0005634]; chromatin binding [GO:0003682]; DNA binding [GO:0003677]; DNA-binding transcription factor activity [GO:0003700]; histone binding [GO:0042393]; kinase binding [GO:0019900]; transcription cis-regulatory region binding [GO:0000976]; defense response to bacterium [GO:0042742]; epigenetic regulation of gene expression [GO:0040029]; ethylene-activated signaling pathway [GO:000987…	GO:0000976; GO:0001666; GO:0003677; GO:0003682; GO:0003700; GO:0005634; GO:0006355; GO:0009723; GO:0009873; GO:0010182; GO:0019900; GO:0040029; GO:0042393; GO:0042742; GO:2000082		EIN3 family	66.873	49.6114	40.0999	55.0934	51.6872	57.7988	28.212	22.1068	22.4565
NbD010762	4914.43	-1.74096	Down	0.156542	-11.1213	9.88e-29	7.18e-27	Q8VZR6	INT1_ARATH	Inositol transporter 1	INT1 At2g43330 T1O24.7	Vacuolar inositol-proton symporter involved in the release of myo-inositol from vacuoles. Not involved in glucose or fructose transport. {ECO:0000269|PubMed:18441213}.		cytosol [GO:0005829]; plant-type vacuole [GO:0000325]; plant-type vacuole membrane [GO:0009705]; myo-inositol:proton symporter activity [GO:0005366]; myo-inositol transport [GO:0015798]	GO:0000325; GO:0005366; GO:0005829; GO:0009705; GO:0015798	The C-terminal domain (465-509) is necessary and sufficient for vacuole membrane targeting. The di-Leu motif is required for this sorting. {ECO:0000269|PubMed:22253225}.	Major facilitator superfamily, Sugar transporter (TC 2.A.1.1) family	276.345	216.623	109.371	331.745	279.558	301.675	146.117	97.0782	96.8728
NbD039856	466.483	2.83327	Up	0.254782	11.1204	9.98e-29	7.24e-27	Q9SB52	PUMP4_ARATH	Mitochondrial uncoupling protein 4 (AtPUMP4) (Mitochondrial dicarboxylate carrier 2)	PUMP4 DIC2 UCP4 At4g24570 F22K18.230	PUMPS are mitochondrial transporter proteins that create proton leaks across the inner mitochondrial membrane, thus uncoupling oxidative phosphorylation. This leads to a decrease in the efficiency of oxidative phosphorylation and an increase in heat production. May be involved in protecting plant cells against oxidative stress damage (By similarity). Recombinant PUMP4, reconstituted into liposome…		mitochondrial inner membrane [GO:0005743]; dicarboxylic acid transmembrane transporter activity [GO:0005310]; cellular response to hypoxia [GO:0071456]; mitochondrial transport [GO:0006839]	GO:0005310; GO:0005743; GO:0006839; GO:0071456		Mitochondrial carrier (TC 2.A.29) family	1.32679	3.45134	6.33183	7.59401	6.76835	6.87558	97.5796	51.2841	42.547
NbD008569	216.012	-3.32022	Down	0.298756	-11.1135	1.08e-28	7.8e-27	Q9LNA5	ACR8_ARATH	ACT domain-containing protein ACR8 (Protein ACT DOMAIN REPEATS 8)	ACR8 At1g12420 F5O11.14	May bind amino acids. {ECO:0000303|PubMed:12481063}.		amino acid binding [GO:0016597]; response to abscisic acid [GO:0009737]	GO:0009737; GO:0016597			6.62583	4.58146	2.68774	24.2212	16.1086	25.0691	3.60879	1.84178	2.5646
NbD006748	2033.86	-1.72343	Down	0.155194	-11.105	1.19e-28	8.56e-27	Q9LHJ8	SAP5_ARATH	Zinc finger A20 and AN1 domain-containing stress-associated protein 5 (AtSAP5)	SAP5 At3g12630 T2E22.105 T2E22.6	May be involved in environmental stress response. {ECO:0000250}.		nucleus [GO:0005634]; DNA binding [GO:0003677]; ubiquitin-protein transferase activity [GO:0004842]; zinc ion binding [GO:0008270]; protein autoubiquitination [GO:0051865]; protein ubiquitination [GO:0016567]; response to osmotic stress [GO:0006970]; response to water deprivation [GO:0009414]	GO:0003677; GO:0004842; GO:0005634; GO:0006970; GO:0008270; GO:0009414; GO:0016567; GO:0051865			409.522	366.651	151.296	397.842	369.069	417.734	133.494	141.754	162.341
NbD019980	3369.58	-1.41607	Down	0.127539	-11.103	1.21e-28	8.74e-27	O81644	VILI2_ARATH	Villin-2	VLN2 At2g41740 T11A7.16	Ca(2+)-regulated actin-binding protein. Involved in actin filaments bundling. Caps the barbed end of actin filaments and is able to sever them in a calcium-dependent manner. Required for the construction of actin collars in pollen tubes. Acts redundantly with VLN5 (AC Q9LVC6) to generate thick actin filament bundles and to regulate polarized pollen tube growth (PubMed:23715472). Acts redundantly …		cytoskeleton [GO:0005856]; cytosol [GO:0005829]; actin filament binding [GO:0051015]; mRNA binding [GO:0003729]; actin filament bundle assembly [GO:0051017]; actin filament capping [GO:0051693]	GO:0003729; GO:0005829; GO:0005856; GO:0051015; GO:0051017; GO:0051693		Villin/gelsolin family	107.648	109.57	77.8079	104.357	112.524	94.0144	55.7325	44.0706	44.1469
NbD028559	133.152	-4.58907	Down	0.41342	-11.1003	1.25e-28	8.99e-27	O80742	PUB19_ARATH	U-box domain-containing protein 19 (EC 2.3.2.27) (Plant U-box protein 19) (RING-type E3 ubiquitin transferase PUB19)	PUB19 At1g60190 T13D8.8	Functions as an E3 ubiquitin ligase. {ECO:0000250}.	Protein modification; protein ubiquitination.	ubiquitin-protein transferase activity [GO:0004842]; protein ubiquitination [GO:0016567]; regulation of seed germination [GO:0010029]	GO:0004842; GO:0010029; GO:0016567			2.67572	2.18619	1.58914	7.83122	8.5349	6.18476	0.260603	0.656998	0.227506
NbD012463	78.1724	5.09128	Up	0.45868	11.0998	1.26e-28	9.02e-27	Q9LV58	MBF1C_ARATH	Multiprotein-bridging factor 1c	MBF1C At3g24500 MOB24.13	Transcriptional coactivator that stimulates transcriptional activity by bridging regulatory proteins and TBP, thereby recruiting TBP to promoters occupied by DNA-binding regulators. Involved in the tolerance to heat and osmotic stress by partially activating the ethylene-response signal transduction pathway. {ECO:0000269|PubMed:14988493, ECO:0000269|PubMed:16244138, ECO:0000269|PubMed:18201973}.		cytoplasm [GO:0005737]; nucleolus [GO:0005730]; DNA binding [GO:0003677]; DNA-binding transcription factor activity [GO:0003700]; transcription coactivator activity [GO:0003713]; cellular response to hypoxia [GO:0071456]; ethylene-activated signaling pathway [GO:0009873]; positive regulation of DNA-templated transcription [GO:0045893]; response to abscisic acid [GO:0009737]; response to heat [GO:…	GO:0003677; GO:0003700; GO:0003713; GO:0005730; GO:0005737; GO:0009408; GO:0009414; GO:0009737; GO:0009873; GO:0045893; GO:0071456		MBF1 family	12.3067	6.45471	29.2032	0.177126	0.611635	0.841004	25.8476	20.0735	30.1264
NbD026824	109.24	5.11846	Up	0.461617	11.0881	1.43e-28	1.03e-26	O65717	CNGC1_ARATH	Cyclic nucleotide-gated ion channel 1 (AtCNGC1) (Cyclic nucleotide- and calmodulin-regulated ion channel 1)	CNGC1 At5g53130 MFH8.6	Acts as a cyclic nucleotide-gated ion channel. Can be activated by cyclic AMP which leads to an opening of the cation channel. May be responsible for cAMP-induced calcium entry in cells and thus should be involved in the calcium signal transduction. Could transport K(+), Na(+) and Pb(2+). {ECO:0000269|PubMed:11115134, ECO:0000269|PubMed:11842144}.		plasma membrane [GO:0005886]; calmodulin binding [GO:0005516]; cAMP binding [GO:0030552]; cGMP binding [GO:0030553]; monoatomic ion channel activity [GO:0005216]	GO:0005216; GO:0005516; GO:0005886; GO:0030552; GO:0030553	The binding of calmodulin to the C-terminus might interfere with cyclic nucleotide binding and thus channel activation. {ECO:0000250}.	Cyclic nucleotide-gated cation channel (TC 1.A.1.5) family	0.464568	0.179032	1.46584	0.282466	0.036735	0.213765	10.0117	4.81144	8.02573
NbD038228	1730.39	-1.36344	Down	0.123041	-11.0812	1.55e-28	1.11e-26	P93376	ACT6_TOBAC	Actin-103 (EC 3.6.4.-)		Actins are highly conserved proteins that are involved in various types of cell motility and are ubiquitously expressed in all eukaryotic cells. Essential component of cell cytoskeleton; plays an important role in cytoplasmic streaming, cell shape determination, cell division, organelle movement and extension growth.		cytoplasm [GO:0005737]; cytoskeleton [GO:0005856]; ATP binding [GO:0005524]; hydrolase activity [GO:0016787]	GO:0005524; GO:0005737; GO:0005856; GO:0016787		Actin family	170.834	183.262	150.548	250.418	234.434	244.559	128.878	105.745	114.66
NbD040208	120.654	4.59302	Up	0.414534	11.08	1.57e-28	1.12e-26	Q93V51	PSE1_ARATH	Protein LEAD-SENSITIVE 1 (Protein Pb-SENSITIVE 1)	PSE1 At5g06370 MHF15.11	Confers tolerance to lead ions (Pb) stress mediated by Pb(NO(3))(2) probably by promoting Pb accumulation leading to subsequent glutathione-dependent phytochelatin (PC) synthesis and related gene expression, including PDR12/ABCG40, GSH1, GSH2, GR1, GR2, PCS1 and PCS2. {ECO:0000269|PubMed:27335453}.		cytoplasm [GO:0005737]; cellular response to lead ion [GO:0071284]; lead ion transport [GO:0015692]; phytochelatin biosynthetic process [GO:0046938]; response to lead ion [GO:0010288]	GO:0005737; GO:0010288; GO:0015692; GO:0046938; GO:0071284			5.94402	6.0539	24.2097	0.455247	1.43734	0.432442	18.557	24.2138	26.9881
[truncated: 5,720 more rows]
