# Supplementary material for: Phytophthora sojae Effector PsAvh113 Targets Transcription Factors in Nicotiana benthamiana
Source: J Fungi (Basel). 2024 Apr 27;10(5):318. doi: 10.3390/jof10050318 (PMC11122517; doi:10.3390/jof10050318)
Supplement: Supplementary file 1 [file jof-10-00318-s001.zip › Supplementary Table S4 The significantly DEGs between SS113 and EV.xlsx]

## Sheet: SS113_vs_EV_merge3
Supplementary Table S4 The significant DEGs between SS113 and EV
gene id	baseMean	log2FoldChange	Regulation	lfcSE	stat	pvalue	padj	Entry（Uniprot)	Entry Name(Uniprot)	Protein names	Gene Names	Function	Pathway	GO_term	Gene Ontology IDs	Protein families	Domain	Expression_EV_7_1	Expression_EV_7_2	Expression_EV_7_3	Expression_Mock_8_1	Expression_Mock_8_2	Expression_Mock_8_3	Expression_SS113_8_1	Expression_SS113_8_2	Expression_SS113_8_3
NbD043610	2488.68	-8.0422	Down	0.255832	-31.4355	6.62e-217	2.26e-212	P14170	OSMO_TOBAC	Osmotin	AP24			vacuole [GO:0005773]; defense response [GO:0006952]; response to biotic stimulus [GO:0009607]	GO:0005773; GO:0006952; GO:0009607		Thaumatin family	867.39	843.111	824.999	319.714	310.142	161.164	2.32455	3.59898	3.34825
NbD005168	2740.45	-7.83356	Down	0.355438	-22.0391	1.21e-107	2.07e-103	O24661	ASNS_TRIVS	Asparagine synthetase [glutamine-hydrolyzing] (EC 6.3.5.4) (Glutamine-dependent asparagine synthetase)	AS		Amino-acid biosynthesis; L-asparagine biosynthesis; L-asparagine from L-aspartate (L-Gln route): step 1/1.	asparagine synthase (glutamine-hydrolyzing) activity [GO:0004066]; ATP binding [GO:0005524]; glutamine metabolic process [GO:0006541]; L-asparagine biosynthetic process [GO:0070981]	GO:0004066; GO:0005524; GO:0006541; GO:0070981			586.339	366.733	228.564	232.251	209.109	345.319	1.76836	1.35203	1.93368
NbD018417	590.261	-5.34402	Down	0.251896	-21.2151	6.92e-100	7.89e-96	Q10QA5	D14_ORYSJ	Strigolactone esterase D14 (EC 3.1.-.-) (Protein DWARF 14) (Protein DWARF 88) (Protein HIGH-TILLERING DWARF 2)	D14 D88 HTD2 Os03g0203200 LOC_Os03g10620	Involved in strigolactone (SL) signaling pathway. May function downstream of SL synthesis, as a component of hormone signaling or as an enzyme that participates in the conversion of SL to the bioactive form. Strigolactones are hormones that inhibit tillering and shoot branching through the MAX-dependent pathway, contribute to the regulation of shoot architectural response to phosphate-limiting co…		cytoplasm [GO:0005737]; nucleus [GO:0005634]; hydrolase activity [GO:0016787]; secondary shoot formation [GO:0010223]; strigolactone biosynthetic process [GO:1901601]	GO:0005634; GO:0005737; GO:0010223; GO:0016787; GO:1901601		AB hydrolase superfamily	198.51	174.798	166.562	107.671	114.069	96.9289	3.52631	5.07743	4.46246
NbD027060	896.869	-3.96708	Down	0.199945	-19.8409	1.32e-87	1.13e-83	Q42580	PER21_ARATH	Peroxidase 21 (Atperox P21) (EC 1.11.1.7) (ATP2a/ATP2b) (PRXR5)	PER21 P21 At2g37130 T2N18.11	Removal of H(2)O(2), oxidation of toxic reductants, biosynthesis and degradation of lignin, suberization, auxin catabolism, response to environmental stresses such as wounding, pathogen attack and oxidative stress. These functions might be dependent on each isozyme/isoform in each plant tissue.; Might function as heat shock-like defense protein. May be implicated in the systemic acquired resistan…		heme binding [GO:0020037]; lactoperoxidase activity [GO:0140825]; metal ion binding [GO:0046872]; defense response to fungus [GO:0050832]; hydrogen peroxide catabolic process [GO:0042744]; response to oxidative stress [GO:0006979]; rhythmic process [GO:0048511]	GO:0006979; GO:0020037; GO:0042744; GO:0046872; GO:0048511; GO:0050832; GO:0140825		Peroxidase family, Classical plant (class III) peroxidase subfamily	251.286	184.586	225.694	153.216	180.765	103.616	14.9255	12.5419	14.8166
NbD013388	6322.1	-3.59504	Down	0.195619	-18.3778	1.98e-75	1.35e-71	Q949G3	PDR1_NICPL	Pleiotropic drug resistance protein 1 (NpPDR1)	PDR1 ABC1	Excretes secondary metabolites such as terpenes. Involved in both constitutive and jasmonic acid-dependent induced defense. Confers some resistance to sclareol and B.cinerea. {ECO:0000269|PubMed:11340184, ECO:0000269|PubMed:16126865}.		plasma membrane [GO:0005886]; ABC-type transporter activity [GO:0140359]; ATP binding [GO:0005524]; ATP hydrolysis activity [GO:0016887]; defense response [GO:0006952]	GO:0005524; GO:0005886; GO:0006952; GO:0016887; GO:0140359		ABC transporter superfamily, ABCG family, PDR (TC 3.A.1.205) subfamily	366.29	268.355	406.177	40.7865	52.6845	68.5121	33.2298	24.8307	28.7151
NbD045226	348.775	4.69304	Up	0.285967	16.4111	1.59e-60	9.07e-57	P54696	MYOH_DICDI	Myosin-H heavy chain (Myosin-5a)	myoH myo5A DDB_G0289447	FUNCTION: Myosin is a protein that binds to actin and has ATPase activity that is activated by actin.		actin cytoskeleton [GO:0015629]; cytoplasm [GO:0005737]; myosin complex [GO:0016459]; vesicle [GO:0031982]; actin filament binding [GO:0051015]; ATP binding [GO:0005524]; calmodulin binding [GO:0005516]; microfilament motor activity [GO:0000146]; actin filament organization [GO:0007015]; vesicle transport along actin filament [GO:0030050]	GO:0000146; GO:0005516; GO:0005524; GO:0005737; GO:0007015; GO:0015629; GO:0016459; GO:0030050; GO:0031982; GO:0051015		TRAFAC class myosin-kinesin ATPase superfamily, Myosin family	1.34337	0.692126	1.08921	2.10969	1.92982	2.78899	30.328	30.1396	22.7518
NbD051724	1805.83	-5.2977	Down	0.330165	-16.0456	6.14e-58	3e-54	Q93WF6	SAG21_ARATH	Protein SENESCENCE-ASSOCIATED GENE 21, mitochondrial (Late embryogenesis abundant like 5) (AtLEA5) (Late embryogenis abundant protein 38)	SAG21 LEA38 LEA5 At4g02380 T14P8.2	Mediates tolerance to oxidative stresses (e.g. hydrogen peroxide H(2)O(2), diamide, menadione and tert-butyl hydroperoxide) by minimizing the negative effects of oxidation and monitoring photosynthesis during stress (PubMed:17092320). Promotes root development. Prevents premature aging (e.g. senescence and flowering). Involved in resistance against compatible pathogens such as Botrytis cinerea an…		mitochondrion [GO:0005739]; cellular response to water deprivation [GO:0042631]; defense response [GO:0006952]; leaf senescence [GO:0010150]; regulation of defense response to bacterium [GO:1900424]; regulation of defense response to fungus [GO:1900150]; regulation of leaf senescence [GO:1900055]; regulation of photoperiodism, flowering [GO:2000028]; response to abscisic acid [GO:0009737]; respon…	GO:0000302; GO:0005739; GO:0006952; GO:0006979; GO:0009409; GO:0009414; GO:0009416; GO:0009611; GO:0009620; GO:0009625; GO:0009646; GO:0009723; GO:0009737; GO:0010150; GO:0042542; GO:0042631; GO:0048364; GO:1900055; GO:1900150; GO:1900424; GO:1902074; GO:2000028		LEA type 3 family	1945.4	1729.53	845.741	4201.91	3416.53	3612.94	41.1715	46.6604	28.1914
NbD029917	291.264	5.57604	Up	0.356196	15.6544	3.1e-55	1.32e-51	O80822	PER25_ARATH	Peroxidase 25 (Atperox P25) (EC 1.11.1.7)	PER25 P25 At2g41480 T26J13.7	FUNCTION: Removal of H(2)O(2), oxidation of toxic reductants, biosynthesis and degradation of lignin, suberization, auxin catabolism, response to environmental stresses such as wounding, pathogen attack and oxidative stress. These functions might be dependent on each isozyme/isoform in each plant tissue.		extracellular region [GO:0005576]; plant-type cell wall [GO:0009505]; heme binding [GO:0020037]; lactoperoxidase activity [GO:0140825]; metal ion binding [GO:0046872]; peroxidase activity [GO:0004601]; hydrogen peroxide catabolic process [GO:0042744]; response to oxidative stress [GO:0006979]	GO:0004601; GO:0005576; GO:0006979; GO:0009505; GO:0020037; GO:0042744; GO:0046872; GO:0140825		Peroxidase family, Classical plant (class III) peroxidase subfamily	2.2717	0.610605	1.53953	0.169777	1.53968	0.447699	95.3884	66.9037	61.4292
NbD007150	2238.37	-3.60137	Down	0.232659	-15.4792	4.8e-54	1.82e-50	Q93YS4	AB22G_ARATH	ABC transporter G family member 22 (ABC transporter ABCG.22) (AtABCG22) (White-brown complex homolog protein 23) (AtWBC23)	ABCG22 WBC23 At5g06530 F15M7.6			membrane [GO:0016020]; ABC-type transporter activity [GO:0140359]; ATP binding [GO:0005524]; ATP hydrolysis activity [GO:0016887]; response to water deprivation [GO:0009414]; transpiration [GO:0010148]	GO:0005524; GO:0009414; GO:0010148; GO:0016020; GO:0016887; GO:0140359		ABC transporter superfamily, ABCG family, Eye pigment precursor importer (TC 3.A.1.204) subfamily	268.78	257.044	180.869	96.8886	100.538	84.0893	25.0255	18.2512	16.0882
NbD010394	1857.13	-3.64072	Down	0.246754	-14.7545	2.88e-49	9.84e-46	Q93YS4	AB22G_ARATH	ABC transporter G family member 22 (ABC transporter ABCG.22) (AtABCG22) (White-brown complex homolog protein 23) (AtWBC23)	ABCG22 WBC23 At5g06530 F15M7.6			membrane [GO:0016020]; ABC-type transporter activity [GO:0140359]; ATP binding [GO:0005524]; ATP hydrolysis activity [GO:0016887]; response to water deprivation [GO:0009414]; transpiration [GO:0010148]	GO:0005524; GO:0009414; GO:0010148; GO:0016020; GO:0016887; GO:0140359		ABC transporter superfamily, ABCG family, Eye pigment precursor importer (TC 3.A.1.204) subfamily	223.662	214.51	149.353	64.1109	62.6236	68.218	21.4058	12.7981	13.9228
NbD043568	402.004	-6.32523	Down	0.454152	-13.9276	4.31e-44	1.34e-40	Q93ZQ5	SPXM3_ARATH	SPX domain-containing membrane protein At4g22990	At4g22990 F7H19.170			plant-type vacuole membrane [GO:0009705]; transmembrane transporter activity [GO:0022857]; transmembrane phosphate ion transport from cytosol to vacuole [GO:1905011]	GO:0009705; GO:0022857; GO:1905011		Major facilitator superfamily	60.0117	61.2469	21.6049	24.2025	27.2294	15.9043	0.568842	0.637372	0.541249
NbD021216	2928.29	2.65464	Up	0.200511	13.2393	5.2e-40	1.48e-36	Q43515	MT2Z_SOLLC	Metallothionein-like protein type 2		FUNCTION: Metallothioneins have a high content of cysteine residues that bind various heavy metals.		metal ion binding [GO:0046872]	GO:0046872		Metallothionein superfamily, Type 15 family	408.391	435.045	516.769	187.215	326.535	157.292	3235.67	3157.98	2299.91
NbD047000	265.94	5.33971	Up	0.405142	13.1798	1.15e-39	3.01e-36	Q9C9G4	ENDO2_ARATH	Endonuclease 2 (AtENDO2) (EC 3.1.30.1) (Deoxyribonuclease ENDO2) (Single-stranded-nucleate endonuclease ENDO2)	ENDO2 At1g68290 T22E19.8	FUNCTION: Endonuclease mostly active on RNA and ssDNA, and to a lower extent, on dsDNA (PubMed:22506810, PubMed:23620482). Can cleave mismatch regions in heteroduplex DNA containing single base pair mismatches or insertion/deletion bases (PubMed:22506810). In contradiction with PubMed:22506810, cannot hydrolyze single-stranded DNA and does not cleave mismatches (PubMed:17651368). {ECO:0000269|Pub…		double-stranded DNA endonuclease activity [GO:1990238]; endonuclease activity [GO:0004519]; metal ion binding [GO:0046872]; nucleic acid binding [GO:0003676]; RNA endonuclease activity [GO:0004521]; single-stranded DNA endodeoxyribonuclease activity [GO:0000014]; T/G mismatch-specific endonuclease activity [GO:0043765]; DNA catabolic process [GO:0006308]	GO:0000014; GO:0003676; GO:0004519; GO:0004521; GO:0006308; GO:0043765; GO:0046872; GO:1990238		Nuclease type I family	2.10568	2.10028	1.37137	0	0.228442	0.363386	115.923	66.2971	48.3046
NbD003793	4178.84	-2.20604	Down	0.168128	-13.1212	2.49e-39	6.08e-36	Q96471	DCAM_IPONI	S-adenosylmethionine decarboxylase proenzyme (AdoMetDC) (SAMDC) (EC 4.1.1.50) [Cleaved into: S-adenosylmethionine decarboxylase alpha chain; S-adenosylmethionine decarboxylase beta chain]	SAMDC SDCG1		Amine and polyamine biosynthesis; S-adenosylmethioninamine biosynthesis; S-adenosylmethioninamine from S-adenosyl-L-methionine: step 1/1.	adenosylmethionine decarboxylase activity [GO:0004014]; spermidine biosynthetic process [GO:0008295]; spermine biosynthetic process [GO:0006597]	GO:0004014; GO:0006597; GO:0008295		Eukaryotic AdoMetDC family	743.04	782.773	755.094	204.225	188.533	192.628	195.852	143.656	162.482
NbD020200	1588.72	-3.35526	Down	0.257172	-13.0467	6.63e-39	1.51e-35	Q96502	COL2_ARATH	Zinc finger protein CONSTANS-LIKE 2	COL2 At3g02380 F11A12.106 F11A12.7 F16B3.2	Putative transcription factor. Does not affect flowering time.		nucleus [GO:0005634]; DNA binding [GO:0003677]; DNA-binding transcription factor activity [GO:0003700]; zinc ion binding [GO:0008270]; chloroplast organization [GO:0009658]; regulation of flower development [GO:0009909]	GO:0003677; GO:0003700; GO:0005634; GO:0008270; GO:0009658; GO:0009909		CONSTANS family	294.312	396.724	264.638	200.82	138.012	221.07	36.8857	23.5146	34.7399
NbD009165	369.27	-4.42838	Down	0.346342	-12.7861	1.96e-37	4.19e-34	Q9ZNR0	C78A6_ARATH	Cytochrome P450 78A6 (EC 1.14.-.-) (Protein ENHANCER OF DA1-1)	CYP78A6 EOD3 At2g46660 T3A4.4	Plays a role in seed and fruit development. Functions probably in association with CYP78A9 in the regulation of seed growth. Acts maternally to promote seed growth. {ECO:0000269|PubMed:22251317}.		membrane [GO:0016020]; heme binding [GO:0020037]; iron ion binding [GO:0005506]; monooxygenase activity [GO:0004497]; oxidoreductase activity, acting on paired donors, with incorporation or reduction of molecular oxygen [GO:0016705]; seed development [GO:0048316]	GO:0004497; GO:0005506; GO:0016020; GO:0016705; GO:0020037; GO:0048316		Cytochrome P450 family	77.9519	38.1722	54.7131	9.51421	13.051	11.8971	4.13424	1.60327	2.31293
NbD050467	2315.09	-4.11014	Down	0.322398	-12.7486	3.17e-37	6.38e-34	P19954	PRSP1_SPIOL	Ribosome-binding factor PSRP1, chloroplastic (30S ribosomal protein 1) (CS-S5) (CS5) (Plastid-specific 30S ribosomal protein 1) (PSrp-1) (Ribosomal protein 1) (S22) (Translation factor pY)	PSRP1 RPS22 RPS30 SOVF_177810	Ribosome-binding factor involved in light- and temperature-dependent control of protein synthesis. Interacts with 16S sRNA nucleotides at the A-site and P-site, where it protects the decoding center and inhibits translation by preventing tRNA binding. Stabilizes 70S ribosomes against dissociation. May be recycled by the combined action of ribosome-recycling factor (RRF) and EF-G. {ECO:0000269|Pub…		chloroplast stroma [GO:0009570]; cytosolic small ribosomal subunit [GO:0022627]; ribosomal small subunit binding [GO:0043024]; rRNA binding [GO:0019843]; negative regulation of translational elongation [GO:0045900]; primary metabolic process [GO:0044238]	GO:0009570; GO:0019843; GO:0022627; GO:0043024; GO:0044238; GO:0045900		HPF/YfiA ribosome-associated protein family, Long plastid HPF subfamily	551.802	807.189	451.17	513.711	451.439	527.613	23.7344	42.3302	38.8912
NbD008284	583.22	-3.608	Down	0.283665	-12.7192	4.62e-37	8.78e-34	P09761	WIN1_SOLTU	Wound-induced protein WIN1	WIN1			chitin binding [GO:0008061]; RNA nuclease activity [GO:0004540]; defense response to bacterium [GO:0042742]; defense response to fungus [GO:0050832]	GO:0004540; GO:0008061; GO:0042742; GO:0050832			189.889	172.598	296.686	122.894	174.048	62.7788	16.3346	22.2321	15.3696
NbD028304	374.483	4.14472	Up	0.331151	12.5161	6.1e-36	1.1e-32	Q8LB81	GDL79_ARATH	GDSL esterase/lipase At5g33370 (EC 3.1.1.-) (Extracellular lipase At5g33370)	At5g33370 F19N2.90			extracellular region [GO:0005576]; hydrolase activity, acting on ester bonds [GO:0016788]; cuticle development [GO:0042335]; lipid catabolic process [GO:0016042]	GO:0005576; GO:0016042; GO:0016788; GO:0042335		'GDSL' lipolytic enzyme family	3.46437	2.7053	6.8894	17.9829	10.6053	25.3428	72.9589	94.4415	75.1714
NbD047985	153.062	-3.74118	Down	0.299619	-12.4865	8.85e-36	1.51e-32	Q9ZTP3	EIN4_ARATH	Protein EIN4 (AtEIN4) (EC 2.7.11.-) (Protein ETHYLENE INSENSITIVE 4)	EIN4 At3g04580 F7O18.5	Ethylene receptor related to bacterial two-component regulators. Acts as a redundant negative regulator of ethylene signaling.		endoplasmic reticulum [GO:0005783]; endoplasmic reticulum membrane [GO:0005789]; ATP binding [GO:0005524]; ethylene binding [GO:0051740]; ethylene receptor activity [GO:0038199]; metal ion binding [GO:0046872]; phosphorelay sensor kinase activity [GO:0000155]; protein serine/threonine kinase activity [GO:0004674]; negative regulation of ethylene-activated signaling pathway [GO:0010105]	GO:0000155; GO:0004674; GO:0005524; GO:0005783; GO:0005789; GO:0010105; GO:0038199; GO:0046872; GO:0051740		Ethylene receptor family	18.4259	13.5868	15.7656	3.18571	3.95058	4.66532	1.29854	1.30124	0.935968
NbD023366	805.172	-3.10599	Down	0.250904	-12.3792	3.39e-35	5.51e-32	C0M0V4	AAH1_SOYBN	Allantoate deiminase 1 (EC 3.5.3.9) (Allantoate amidohydrolase 1) (GmAAH1)	AAH1 Glyma15g16870	Involved in the catabolism of purine nucleotides. Can use allantoate as substrate. The sequential activity of AAH, UGLYAH and UAH allows a complete purine breakdown without the intermediate generation of urea. {ECO:0000269|PubMed:18065556, ECO:0000269|PubMed:19129162}.		endoplasmic reticulum [GO:0005783]; allantoate deiminase activity [GO:0047652]; metal ion binding [GO:0046872]; purine nucleobase metabolic process [GO:0006144]	GO:0005783; GO:0006144; GO:0046872; GO:0047652		Peptidase M20A family	141.998	133.601	88.3114	51.1441	31.5779	47.2208	17.3271	13.8163	11.8043
NbD043500	643.729	-2.20462	Down	0.180316	-12.2264	2.25e-34	3.49e-31	Q84M24	AB1A_ARATH	ABC transporter A family member 1 (ABC transporter ABCA.1) (AtABCA1) (ABC one homolog protein 1) (AtAOH1)	ABCA1 ABC1 AOH1 At2g41700 T32G6.22			membrane [GO:0016020]; plant-type vacuole [GO:0000325]; ABC-type transporter activity [GO:0140359]; ATP binding [GO:0005524]; ATP hydrolysis activity [GO:0016887]	GO:0000325; GO:0005524; GO:0016020; GO:0016887; GO:0140359		ABC transporter superfamily, ABCA family, CPR flippase (TC 3.A.1.211) subfamily	26.8571	22.2337	23.4367	12.6678	14.9678	15.1656	5.91753	5.02004	4.91167
NbD022800	964.482	-3.66068	Down	0.303439	-12.064	1.64e-33	2.43e-30	Q5MAU8	PPA27_ARATH	Probable inactive purple acid phosphatase 27	PAP27 At5g50400 MXI22.12			extracellular region [GO:0005576]; acid phosphatase activity [GO:0003993]; metal ion binding [GO:0046872]	GO:0003993; GO:0005576; GO:0046872		Metallophosphoesterase superfamily, Purple acid phosphatase family	155.361	141.355	78.1072	91.8505	83.2377	83.0082	10.9475	11.6455	7.32582
NbD044318	3003.68	4.13672	Up	0.344033	12.0242	2.65e-33	3.77e-30	Q8IZY2	ABCA7_HUMAN	Phospholipid-transporting ATPase ABCA7 (EC 7.6.2.1) (ABCA-SSN) (ATP-binding cassette sub-family A member 7) (Autoantigen SS-N) (Macrophage ABC transporter)	ABCA7	FUNCTION: Catalyzes the translocation of specific phospholipids from the cytoplasmic to the extracellular/lumenal leaflet of membrane coupled to the hydrolysis of ATP (PubMed:24097981). Transports preferentially phosphatidylserine over phosphatidylcholine (PubMed:24097981). Plays a role in lipid homeostasis and macrophage-mediated phagocytosis (PubMed:14592415, PubMed:12917409, PubMed:12925201, P…		cell junction [GO:0030054]; cell surface [GO:0009986]; early endosome membrane [GO:0031901]; endoplasmic reticulum [GO:0005783]; glial cell projection [GO:0097386]; Golgi apparatus [GO:0005794]; Golgi membrane [GO:0000139]; intracellular membrane-bounded organelle [GO:0043231]; phagocytic cup [GO:0001891]; plasma membrane [GO:0005886]; ruffle membrane [GO:0032587]; ABC-type transporter activity […	GO:0000139; GO:0001891; GO:0005524; GO:0005548; GO:0005783; GO:0005794; GO:0005886; GO:0006909; GO:0007613; GO:0008542; GO:0009986; GO:0010875; GO:0016887; GO:0018149; GO:0019216; GO:0030054; GO:0031901; GO:0032587; GO:0033344; GO:0033700; GO:0034188; GO:0034205; GO:0034380; GO:0034504; GO:0038027; GO:0042626; GO:0042985; GO:0043231; GO:0043409; GO:0044857; GO:0045332; GO:0045806; GO:0050766; GO:…		ABC transporter superfamily, ABCA family	124.577	39.0346	84.5307	16.9078	18.4711	30.8196	1685.29	1673.79	1014.86
NbD023527	4604.39	-2.91147	Down	0.246158	-11.8276	2.81e-32	3.84e-29	Q8LG88	TDT_ARATH	Tonoplast dicarboxylate transporter (AttDT) (Sodium-dicarboxylate cotransporter-like) (AtSDAT) (Vacuolar malate transporter)	TDT SDAT At5g47560 MNJ7.15	Putative carrier protein indirectly involved in the uptake of malate and fumarate to the vacuole, probably by regulating the energization across the tonoplast. Uptake of malate to vacuoles is inhibited by citrate and by the uncoupler carbonyl-cyanide m-chlorophenylhydrazone, but seems to be not affected by sodium. Critical for pH homeostasis. {ECO:0000269|PubMed:12947042, ECO:0000269|PubMed:15728…		vacuolar membrane [GO:0005774]; vacuole [GO:0005773]; malate transmembrane transporter activity [GO:0015140]; malate transport [GO:0015743]; regulation of intracellular pH [GO:0051453]	GO:0005773; GO:0005774; GO:0015140; GO:0015743; GO:0051453		SLC13A/DASS transporter (TC 2.A.47) family	517.665	821.346	546.111	307.627	258.461	308.498	89.8317	77.6678	87.6906
NbD001439	489.7	-2.54071	Down	0.217677	-11.672	1.77e-31	2.33e-28	F4J8C6	VIP1L_ARATH	Inositol hexakisphosphate and diphosphoinositol-pentakisphosphate kinase VIP1 (EC 2.7.4.24) (Probable protein QUANTITATIVE VITAMIN E-7) (Protein VIP HOMOLOG 2) (VIP1 homolog protein 1) (Arabidopsis homolog protein of yeast VIP1 1) (AtVIP1)	VIP1 QVE7 VIH2 At3g01310 T22N4.6 T4P13.1	Bifunctional inositol kinase that acts in concert with the IP6K kinases to synthesize the diphosphate group-containing inositol pyrophosphates diphosphoinositol pentakisphosphate, PP-InsP5, and bis-diphosphoinositol tetrakisphosphate, (PP)2-InsP4. PP-InsP5 and (PP)2-InsP4, also respectively called InsP7 and InsP8, may regulate a variety of cellular processes, including apoptosis, vesicle traffick…		cytosol [GO:0005829]; plasma membrane [GO:0005886]; ATP binding [GO:0005524]; diphosphoinositol-pentakisphosphate kinase activity [GO:0033857]; inositol heptakisphosphate kinase activity [GO:0000829]; inositol hexakisphosphate 1-kinase activity [GO:0052723]; inositol hexakisphosphate 3-kinase activity [GO:0052724]; inositol hexakisphosphate 5-kinase activity [GO:0000832]; inositol hexakisphosphat…	GO:0000827; GO:0000828; GO:0000829; GO:0000832; GO:0005524; GO:0005829; GO:0005886; GO:0006020; GO:0009861; GO:0016310; GO:0032958; GO:0033857; GO:0050832; GO:0052723; GO:0052724; GO:1900367; GO:1904966; GO:1905036		Histidine acid phosphatase family, VIP1 subfamily	59.2958	53.857	43.0281	7.9163	8.49958	9.92652	10.349	8.43303	8.3627
NbD030134	189.793	-3.75434	Down	0.323473	-11.6064	3.83e-31	4.84e-28	C0SVM5	BBX19_ARATH	B-box zinc finger protein 19 (Protein DOUBLE B-BOX 1B) (Protein SALT TOLERANCE HOMOLOG 5)	BBX19 DBB1B STH5 At4g38960 F19H22.60	Acts as a negative regulator of seedling photomorphogenesis. {ECO:0000269|PubMed:18540109}.		nucleus [GO:0005634]; zinc ion binding [GO:0008270]; negative regulation of photomorphogenesis [GO:0010100]; photomorphogenesis [GO:0009640]; regulation of DNA-templated transcription [GO:0006355]	GO:0005634; GO:0006355; GO:0008270; GO:0009640; GO:0010100			87.837	68.6923	54.7774	18.9805	18.7737	13.6219	6.17332	6.08182	3.54397
NbD045673	2034.96	-4.44317	Down	0.388313	-11.4422	2.57e-30	3.14e-27	P48980	BGAL_SOLLC	Beta-galactosidase (EC 3.2.1.23) (Acid beta-galactosidase) (Lactase) (Exo-(1-->4)-beta-D-galactanase)		Involved in cell wall degradation. Degrades polysaccharides containing beta-(1-->4)-linked galactans, acting as an exo-(1-->4)-beta-D-galactanase.		vacuole [GO:0005773]; beta-galactosidase activity [GO:0004565]; carbohydrate binding [GO:0030246]; carbohydrate metabolic process [GO:0005975]	GO:0004565; GO:0005773; GO:0005975; GO:0030246		Glycosyl hydrolase 35 family	248.21	257.189	80.0298	553.993	357.46	488.78	8.71117	10.8842	7.60116
NbD033769	201.839	-4.75053	Down	0.415341	-11.4377	2.71e-30	3.19e-27	Q9FN03	UVR8_ARATH	Ultraviolet-B receptor UVR8 (Protein UV-B RESISTANCE 8) (RCC1 domain-containing protein UVR8)	UVR8 At5g63860 MGI19.7	UV-B specific signaling component that acts as a UV-B photoreceptor and plays a key role in establishing UV-protective responses in plants. Upon UV-B irradiation, UVR8 undergoes an immediate switch from homodimer to monomer, accumulates in the nucleus, interacts with the photomorphogenic repressor COP1 and regulates the expression of the transcription factor HY5 by associating with chromatin (thr…		chromatin [GO:0000785]; cytosol [GO:0005829]; nucleus [GO:0005634]; plastid [GO:0009536]; chromatin binding [GO:0003682]; guanyl-nucleotide exchange factor activity [GO:0005085]; identical protein binding [GO:0042802]; photoreceptor activity [GO:0009881]; protein homodimerization activity [GO:0042803]; entrainment of circadian clock [GO:0009649]; response to UV [GO:0009411]; response to UV-B [GO:…	GO:0000785; GO:0003682; GO:0005085; GO:0005634; GO:0005829; GO:0009411; GO:0009536; GO:0009649; GO:0009881; GO:0010224; GO:0042802; GO:0042803			40.3921	42.0849	19.3648	1.43699	0.936841	0.943819	1.5043	1.4978	0.72402
NbD040539	93.5783	-5.12355	Down	0.448572	-11.4219	3.25e-30	3.7e-27	Q8LDC8	ERF92_ARATH	Ethylene-responsive transcription factor 1B (AtERF1B) (Ethylene-responsive element-binding factor 1B) (EREBP-1B)	ERF1B ERF092 ERF1 At3g23240 K14B15.15	Acts as a transcriptional activator. Binds to the GCC-box pathogenesis-related promoter element. Involved in the regulation of gene expression during the plant development, and/or mediated by stress factors and by components of stress signal transduction pathways. Seems to be a key integrator of ethylene and jasmonate signals in the regulation of ethylene/jasmonate-dependent defenses. Can mediate…		nucleus [GO:0005634]; DNA binding [GO:0003677]; DNA-binding transcription factor activity [GO:0003700]; transcription cis-regulatory region binding [GO:0000976]; defense response [GO:0006952]; ethylene-activated signaling pathway [GO:0009873]; jasmonic acid mediated signaling pathway [GO:0009867]	GO:0000976; GO:0003677; GO:0003700; GO:0005634; GO:0006952; GO:0009867; GO:0009873	DOMAIN: The AP2/ERF domain binds specifically to the 5'-GCCGCC-3' motif. The affinity of this binding is higher if the seventh amino-acid of this domain is basic (By similarity). {ECO:0000250}.	AP2/ERF transcription factor family, ERF subfamily	29.7906	32.6033	31.8923	8.6371	6.37814	6.55024	1.06347	0.581516	0.952978
NbD047258	453.291	-2.35872	Down	0.206977	-11.396	4.38e-30	4.82e-27	Q94BU8	GSDA_ARATH	Guanosine deaminase (EC 3.5.4.15) (tRNA-specific adenosine deaminase TAD4) (AtTAD4)	GSDA TAD4 At5g28050	Catalyzes the hydrolytic deamination of guanosine, producing xanthosine and ammonia. Deaminates exclusively guanosine and 2'-deoxyguanosine but no other aminated purines, pyrimidines, or pterines. Deamination of guanosine by GSDA is the only source of xanthosine production in Arabidopsis. {ECO:0000269|PubMed:24130159}.		cytoplasm [GO:0005737]; nucleus [GO:0005634]; guanosine deaminase activity [GO:0047974]; tRNA-specific adenosine deaminase activity [GO:0008251]; zinc ion binding [GO:0008270]; purine nucleoside catabolic process [GO:0006152]; tRNA wobble adenosine to inosine editing [GO:0002100]	GO:0002100; GO:0005634; GO:0005737; GO:0006152; GO:0008251; GO:0008270; GO:0047974		Cytidine and deoxycytidylate deaminase family	178.373	184.538	152.558	44.8318	45.7486	38.4096	35.9281	34.2404	31.1916
NbD027174	268.14	5.6797	Up	0.508438	11.1709	5.66e-29	6.05e-26	Q94B38	GPT2_ARATH	Glucose-6-phosphate/phosphate translocator 2, chloroplastic (AtGPT2)	GPT2 At1g61800 F8K4.1	FUNCTION: Glucose 6-phosphate (Glc6P) transporter (PubMed:15722468). Transports also inorganic phosphate, 3-phosphoglycerate, triose phosphates and, to a leser extent, phosphoenolpyruvate (PubMed:15722468). Responsible for the transport of Glc6P into plastids of heterotrophic tissues where it can be used as a carbon source for starch biosynthesis, as substrate for fatty acid biosynthesis or as su…		chloroplast [GO:0009507]; chloroplast membrane [GO:0031969]; plant-type vacuole [GO:0000325]; glucose-6-phosphate transmembrane transporter activity [GO:0015152]; inorganic phosphate transmembrane transporter activity [GO:0005315]; phosphoglycerate transmembrane transporter activity [GO:0015120]; triose-phosphate transmembrane transporter activity [GO:0071917]; carbohydrate transport [GO:0008643]…	GO:0000325; GO:0005315; GO:0008643; GO:0009507; GO:0009624; GO:0009643; GO:0009744; GO:0009749; GO:0010109; GO:0015120; GO:0015152; GO:0015713; GO:0015714; GO:0015760; GO:0015979; GO:0031969; GO:0035436; GO:0071917		TPT transporter family, GPT (TC 2.A.7.9) subfamily	1.04264	0.306786	1.55323	0	0	0	100.838	26.9778	44.2902
NbD034076	405.781	-5.16537	Down	0.462798	-11.1612	6.31e-29	6.54e-26	Q92831	KAT2B_HUMAN	Histone acetyltransferase KAT2B (EC 2.3.1.48) (Histone acetyltransferase PCAF) (Histone acetylase PCAF) (Lysine acetyltransferase 2B) (P300/CBP-associated factor) (P/CAF) (Spermidine acetyltransferase KAT2B) (EC 2.3.1.57)	KAT2B PCAF	Functions as a histone acetyltransferase (HAT) to promote transcriptional activation (PubMed:8945521). Has significant histone acetyltransferase activity with core histones (H3 and H4), and also with nucleosome core particles (PubMed:8945521). Also acetylates non-histone proteins, such as ACLY, MAPRE1/EB1, PLK4, RRP9/U3-55K and TBX5 (PubMed:9707565, PubMed:10675335, PubMed:23001180, PubMed:277963…		A band [GO:0031672]; actomyosin [GO:0042641]; ATAC complex [GO:0140672]; centrosome [GO:0005813]; cytosol [GO:0005829]; I band [GO:0031674]; kinetochore [GO:0000776]; mitotic spindle [GO:0072686]; nucleoplasm [GO:0005654]; nucleus [GO:0005634]; protein-containing complex [GO:0032991]; SAGA complex [GO:0000124]; acetyltransferase activity [GO:0016407]; chromatin binding [GO:0003682]; cyclin-depend…	GO:0000122; GO:0000124; GO:0000432; GO:0000776; GO:0000977; GO:0003682; GO:0003712; GO:0003713; GO:0004145; GO:0004402; GO:0004468; GO:0004861; GO:0005634; GO:0005654; GO:0005813; GO:0005829; GO:0006094; GO:0006282; GO:0006338; GO:0006355; GO:0006357; GO:0006473; GO:0007049; GO:0007507; GO:0007613; GO:0008285; GO:0010484; GO:0010835; GO:0010976; GO:0016407; GO:0018076; GO:0018393; GO:0018394; GO:…	DOMAIN: (Microbial infection) The bromodomain mediates binding to HIV-1 Tat. {ECO:0000269|PubMed:11931765}.	Acetyltransferase family, GCN5 subfamily	86.1233	109.893	33.758	43.9363	33.1508	40.7162	1.58551	3.33899	1.42888
NbD010666	706.152	-2.76834	Down	0.248267	-11.1506	7.11e-29	7.15e-26	Q84WW3	VIP2L_ARATH	Inositol hexakisphosphate and diphosphoinositol-pentakisphosphate kinase VIP2 (EC 2.7.4.24) (Protein VIP HOMOLOG 1) (VIP1 homolog protein 2) (Arabidopsis homolog protein of yeast VIP1 2) (AtVIP2)	VIP2 VIH1 At5g15070 F2G14.190	Bifunctional inositol kinase that acts in concert with the IP6K kinases to synthesize the diphosphate group-containing inositol pyrophosphates diphosphoinositol pentakisphosphate, PP-InsP5, and bis-diphosphoinositol tetrakisphosphate, (PP)2-InsP4. PP-InsP5 and (PP)2-InsP4, also respectively called InsP7 and InsP8, may regulate a variety of cellular processes, including apoptosis, vesicle traffick…		cytosol [GO:0005829]; plasma membrane [GO:0005886]; plastid [GO:0009536]; ATP binding [GO:0005524]; diphosphoinositol-pentakisphosphate kinase activity [GO:0033857]; inositol heptakisphosphate kinase activity [GO:0000829]; inositol hexakisphosphate 1-kinase activity [GO:0052723]; inositol hexakisphosphate 3-kinase activity [GO:0052724]; inositol hexakisphosphate 5-kinase activity [GO:0000832]; in…	GO:0000827; GO:0000828; GO:0000829; GO:0000832; GO:0005524; GO:0005829; GO:0005886; GO:0006020; GO:0009536; GO:0016310; GO:0032958; GO:0033857; GO:0052723; GO:0052724; GO:1904966		Histidine acid phosphatase family, VIP1 subfamily	61.0528	52.095	37.9234	4.60841	7.06526	5.6337	9.4507	6.08281	6.97274
NbD034759	328.961	-3.61951	Down	0.325062	-11.1348	8.49e-29	8.29e-26	Q681Z2	DSP3_ARATH	Tyrosine-protein phosphatase DSP3 (EC 3.1.3.48) (Protein PLANT AND FUNGI ATYPICAL DUAL-SPECIFICITY PHOSPHATASE 3) (AtPFA-DSP3)	DSP3 At3g02800 F13E7.26	Possesses phosphotyrosine phosphatase activity in vitro (PubMed:21409566). Hydrolyzes para-nitrophenyl phosphate in vitro (PubMed:17976645, PubMed:21409566). Hydrolyzes O-methylfluorescein phosphate in vitro. Dephosphorylates the phosphoinositides PI(3,5)P2 (PubMed:21409566). {ECO:0000269|PubMed:17976645, ECO:0000269|PubMed:21409566}.		cytoplasm [GO:0005737]; nucleus [GO:0005634]; phosphatase activity [GO:0016791]; protein tyrosine phosphatase activity [GO:0004725]; protein tyrosine/serine/threonine phosphatase activity [GO:0008138]; dephosphorylation [GO:0016311]	GO:0004725; GO:0005634; GO:0005737; GO:0008138; GO:0016311; GO:0016791		Protein-tyrosine phosphatase family	123.855	151.043	114.229	19.3168	16.3671	18.7564	6.05903	12.2717	12.5445
NbD015777	90.2203	-4.76037	Down	0.428031	-11.1216	9.85e-29	9.35e-26	A0A3Q7I5Y9	ERFC3_SOLLC	Ethylene-response factor C3 (Sl.ERF.C.3) (Ethylene-responsive element-binding factor C3) (Ethylene-responsive transcription factor C3)	ERF.C.3 Solyc09g066360	Transcription activator that binds to the GCC-box cis-acting elements found in the promoter regions of ethylene-responsive genes (PubMed:23057995). Acts downstream of MYC2 in the jasmonate-mediated response to Botrytis cinerea infection (PubMed:28733419). With MYC2 forms a transcription module that regulates pathogen-responsive genes (PubMed:28733419). {ECO:0000269|PubMed:23057995, ECO:0000269|Pu…		nucleus [GO:0005634]; DNA-binding transcription factor activity [GO:0003700]; sequence-specific DNA binding [GO:0043565]; defense response [GO:0006952]; ethylene-activated signaling pathway [GO:0009873]; positive regulation of DNA-templated transcription [GO:0045893]; regulation of defense response [GO:0031347]; regulation of ethylene-activated signaling pathway [GO:0010104]	GO:0003700; GO:0005634; GO:0006952; GO:0009873; GO:0010104; GO:0031347; GO:0043565; GO:0045893		AP2/ERF transcription factor family, ERF subfamily	35.2028	27.7141	29.8074	5.46326	8.06933	5.4303	1.11547	1.49358	0.753567
NbD013513	3188.52	-2.84644	Down	0.256831	-11.0829	1.52e-28	1.4e-25	P08509	NIA2_TOBAC	Nitrate reductase [NADH] 2 (NR2) (EC 1.7.1.1)	NIA2	Nitrate reductase is a key enzyme involved in the first step of nitrate assimilation in plants, fungi and bacteria.		FAD binding [GO:0071949]; heme binding [GO:0020037]; molybdenum ion binding [GO:0030151]; molybdopterin cofactor binding [GO:0043546]; nitrate reductase (NADH) activity [GO:0009703]; nitrate reductase (NADPH) activity [GO:0050464]; nitrate assimilation [GO:0042128]; nitric oxide biosynthetic process [GO:0006809]	GO:0006809; GO:0009703; GO:0020037; GO:0030151; GO:0042128; GO:0043546; GO:0050464; GO:0071949		Nitrate reductase family	225.288	361.689	227.245	198.911	132.809	201.506	44.0939	39.0034	32.7609
NbD053068	4261.22	-3.33831	Down	0.3015	-11.0724	1.71e-28	1.54e-25	P08509	NIA2_TOBAC	Nitrate reductase [NADH] 2 (NR2) (EC 1.7.1.1)	NIA2	Nitrate reductase is a key enzyme involved in the first step of nitrate assimilation in plants, fungi and bacteria.		FAD binding [GO:0071949]; heme binding [GO:0020037]; molybdenum ion binding [GO:0030151]; molybdopterin cofactor binding [GO:0043546]; nitrate reductase (NADH) activity [GO:0009703]; nitrate reductase (NADPH) activity [GO:0050464]; nitrate assimilation [GO:0042128]; nitric oxide biosynthetic process [GO:0006809]	GO:0006809; GO:0009703; GO:0020037; GO:0030151; GO:0042128; GO:0043546; GO:0050464; GO:0071949		Nitrate reductase family	280.854	515.889	280.611	368.442	254.99	437.743	33.3148	42.5274	32.4796
NbD009967	249.799	2.64606	Up	0.239075	11.0679	1.8e-28	1.57e-25	A2ZW16	PLA1_ORYSJ	Phospholipase A1-II 1 (EC 3.1.1.-)	Os01g0651100 LOC_Os01g46240 OsJ_02836	FUNCTION: Acylhydrolase that catalyzes the hydrolysis of phospholipids at the sn-1 position. {ECO:0000250}.		cytoplasm [GO:0005737]; phospholipase A1 activity [GO:0008970]; lipid catabolic process [GO:0016042]	GO:0005737; GO:0008970; GO:0016042		AB hydrolase superfamily, Lipase family	7.72425	5.78661	6.88958	9.5459	8.60581	10.1938	42.8248	46.3941	40.1132
NbD023298	1426.47	-3.43203	Down	0.311551	-11.0159	3.2e-28	2.74e-25	Q9SZY4	PTR27_ARATH	Protein NRT1/ PTR FAMILY 6.2 (AtNPF6.2) (Nitrate transporter 1.4)	NPF6.2 NRT1.4 NTP2 At2g26690 F18A8.6	Low-affinity proton-dependent nitrate transporter. Not involved in dipeptides transport. {ECO:0000269|PubMed:15509836}.		membrane [GO:0016020]; symporter activity [GO:0015293]; nitrate assimilation [GO:0042128]; oligopeptide transport [GO:0006857]; response to jasmonic acid [GO:0009753]; response to wounding [GO:0009611]	GO:0006857; GO:0009611; GO:0009753; GO:0015293; GO:0016020; GO:0042128		Major facilitator superfamily, Proton-dependent oligopeptide transporter (POT/PTR) (TC 2.A.17) family	214.14	238.055	109.758	58.0701	112.582	73.3986	16.4286	15.7681	20.2256
NbD016375	239.826	-2.85029	Down	0.259502	-10.9837	4.58e-28	3.82e-25	J9U5U9	DAD2_PETHY	Probable strigolactone esterase DAD2 (EC 3.1.-.-) (Protein DECREASED APICAL DOMINANCE 2)	DAD2	Involved in strigolactone signaling pathway. May function downstream of strigolactone synthesis, as a component of hormone signaling or as an enzyme that participates in the conversion of strigolactones to the bioactive form. Can hydrolyze the synthetic strigolactone analog GR24 in vitro. Strigolactones are hormones that inhibit tillering and shoot branching through the MAX-dependent pathway, con…		hydrolase activity, acting on ester bonds [GO:0016788]; secondary shoot formation [GO:0010223]; strigolactone biosynthetic process [GO:1901601]	GO:0010223; GO:0016788; GO:1901601		AB hydrolase superfamily	71.0786	69.7922	58.8634	91.2971	74.9689	89.2407	8.52294	8.15244	10.791
NbD044370	474.979	-2.14153	Down	0.195364	-10.9617	5.84e-28	4.75e-25	Q9SSE8	GLYT1_ARATH	Probable glycosyltransferase At3g07620 (EC 2.4.-.-)	At3g07620 MLP3.7	May be involved in cell wall biosynthesis.		Golgi membrane [GO:0000139]; glycosyltransferase activity [GO:0016757]; cell wall organization [GO:0071555]; protein glycosylation [GO:0006486]	GO:0000139; GO:0006486; GO:0016757; GO:0071555		Glycosyltransferase 47 family	53.92	40.989	51.4615	6.62523	8.01918	8.66076	11.4141	11.3808	10.4828
NbD024127	2528.85	-2.96971	Down	0.273138	-10.8726	1.56e-27	1.24e-24	Q41951	TIP21_ARATH	Aquaporin TIP2-1 (Delta-tonoplast intrinsic protein) (Delta-TIP) (Tonoplast intrinsic protein 2-1) (AtTIP2;1) [Cleaved into: Aquaporin TIP2-1, N-terminally processed]	TIP2-1 At3g16240 MYA6.10	Aquaporin required to facilitate the transport of water from the vacuolar compartment to the cytoplasm. Does not promote glycerol permeability. Its function is impaired by Hg(2+). Transports urea in yeast cells and Xenopus laevis oocytes in a pH-independent manner. Transports methylammonium or ammonium in yeast cells and Xenopus laevis oocytes, preferentially at high medium pH. May participate in…		central vacuole [GO:0042807]; chloroplast envelope [GO:0009941]; Golgi apparatus [GO:0005794]; plant-type cell wall [GO:0009505]; plant-type vacuole [GO:0000325]; plant-type vacuole membrane [GO:0009705]; plasma membrane [GO:0005886]; plasmodesma [GO:0009506]; protein storage vacuole [GO:0000326]; identical protein binding [GO:0042802]; methylammonium transmembrane transporter activity [GO:001520…	GO:0000325; GO:0000326; GO:0005794; GO:0005886; GO:0006833; GO:0009505; GO:0009506; GO:0009705; GO:0009941; GO:0015200; GO:0015250; GO:0042802; GO:0042807	DOMAIN: Aquaporins contain two tandem repeats each containing three membrane-spanning domains and a pore-forming loop with the signature motif Asn-Pro-Ala (NPA).	MIP/aquaporin (TC 1.A.8) family, TIP (TC 1.A.8.10) subfamily	635.077	971.914	667.167	1406.76	1299.42	1244.94	83.5283	120.861	88.6605
NbD050042	239.607	4.68477	Up	0.431005	10.8694	1.61e-27	1.25e-24	Q9C9K5	PILS3_ARATH	Protein PIN-LIKES 3 (Auxin efflux carrier-like protein 3)	PILS3 At1g76520 F14G6.12	FUNCTION: Involved in cellular auxin homeostasis by regulating auxin metabolism. Regulates intracellular auxin accumulation at the endoplasmic reticulum and thus auxin availability for nuclear auxin signaling. {ECO:0000269|PubMed:22504182}.		endoplasmic reticulum membrane [GO:0005789]; mitochondrion [GO:0005739]; auxin-activated signaling pathway [GO:0009734]; endoplasmic reticulum to cytosol auxin transport [GO:0080162]; response to auxin [GO:0009733]	GO:0005739; GO:0005789; GO:0009733; GO:0009734; GO:0080162		Auxin efflux carrier (TC 2.A.69.2) family	3.36308	0.297397	1.83445	0.500801	0.650271	0.564814	54.9351	53.2763	35.343
NbD023516	328.633	-2.89014	Down	0.267892	-10.7885	3.9e-27	2.96e-24	Q94AA4	PFKA3_ARATH	ATP-dependent 6-phosphofructokinase 3 (ATP-PFK 3) (Phosphofructokinase 3) (EC 2.7.1.11) (Phosphohexokinase 3)	PFK3 At4g26270 T25K17.80	Catalyzes the phosphorylation of D-fructose 6-phosphate to fructose 1,6-bisphosphate by ATP, the first committing step of glycolysis. {ECO:0000255|HAMAP-Rule:MF_03186}.	Carbohydrate degradation; glycolysis; D-glyceraldehyde 3-phosphate and glycerone phosphate from D-glucose: step 3/4. {ECO:0000255|HAMAP-Rule:MF_03186}.	cytosol [GO:0005829]; 6-phosphofructokinase activity [GO:0003872]; ATP binding [GO:0005524]; metal ion binding [GO:0046872]; cellular response to hypoxia [GO:0071456]; fructose 6-phosphate metabolic process [GO:0006002]; glycolytic process [GO:0006096]; root epidermal cell differentiation [GO:0010053]	GO:0003872; GO:0005524; GO:0005829; GO:0006002; GO:0006096; GO:0010053; GO:0046872; GO:0071456		Phosphofructokinase type A (PFKA) family, PPi-dependent PFK group II subfamily, Atypical ATP-dependent clade 'X' sub-subfamily	44.9787	57.6164	41.5651	8.60662	6.38917	6.03747	5.66279	7.14741	6.66579
NbD003460	401.824	-3.30085	Down	0.306108	-10.7833	4.13e-27	3.07e-24	Q9SND9	Y3028_ARATH	Uncharacterized acetyltransferase At3g50280 (EC 2.3.1.-)	At3g50280 F11C1.120			acyltransferase activity [GO:0016746]	GO:0016746		Plant acyltransferase family	80.0315	58.4935	61.5147	100.939	153.897	87.5377	6.75403	9.4809	4.1055
NbD019138	4048.03	-3.6499	Down	0.339237	-10.7592	5.37e-27	3.9e-24	Q08507	ACCO3_PETHY	1-aminocyclopropane-1-carboxylate oxidase 3 (ACC oxidase 3) (EC 1.14.17.4) (Ethylene-forming enzyme) (EFE)	ACO3		Alkene biosynthesis; ethylene biosynthesis via S-adenosyl-L-methionine; ethylene from S-adenosyl-L-methionine: step 2/2.	1-aminocyclopropane-1-carboxylate oxidase activity [GO:0009815]; 2-oxoglutarate-dependent dioxygenase activity [GO:0016706]; L-ascorbic acid binding [GO:0031418]; metal ion binding [GO:0046872]; coumarin biosynthetic process [GO:0009805]; ethylene biosynthetic process [GO:0009693]; response to molecule of fungal origin [GO:0002238]	GO:0002238; GO:0009693; GO:0009805; GO:0009815; GO:0016706; GO:0031418; GO:0046872		Iron/ascorbate-dependent oxidoreductase family	1672.17	656.944	694.819	99.1186	69.468	102.602	87.3749	60.5793	92.0191
NbD052638	900.8	3.79018	Up	0.352503	10.7522	5.79e-27	4.12e-24	Q5RAV6	RAB6A_PONAB	Ras-related protein Rab-6A	RAB6A	FUNCTION: Regulator of membrane traffic from the Golgi apparatus towards the endoplasmic reticulum (ER). Has a low GTPase activity. Involved in COPI-independent retrograde transport from the Golgi to the ER. Recruits VPS13B isoform 2 to the Golgi membrane. Plays a role in neuron projection development. {ECO:0000250|UniProtKB:P20340}.		acrosomal membrane [GO:0002080]; Golgi apparatus [GO:0005794]; Golgi membrane [GO:0000139]; GTP binding [GO:0005525]; GTPase activity [GO:0003924]; protein localization to Golgi apparatus [GO:0034067]; protein transport [GO:0015031]; retrograde vesicle-mediated transport, Golgi to endoplasmic reticulum [GO:0006890]	GO:0000139; GO:0002080; GO:0003924; GO:0005525; GO:0005794; GO:0006890; GO:0015031; GO:0034067		Small GTPase superfamily, Rab family	51.4606	34.1105	92.9522	7.4765	31.3532	4.80135	1261.15	604.864	693.288
NbD014427	1209.05	-2.15009	Down	0.200595	-10.7186	8.33e-27	5.81e-24	Q9SX83	DTX33_ARATH	Protein DETOXIFICATION 33 (AtDTX33) (Multidrug and toxic compound extrusion protein 33) (MATE protein 33)	DTX33 At1g47530 F16N3.20			membrane [GO:0016020]; nucleus [GO:0005634]; plant-type vacuole [GO:0000325]; antiporter activity [GO:0015297]; xenobiotic transmembrane transporter activity [GO:0042910]; xenobiotic detoxification by transmembrane export across the plasma membrane [GO:1990961]	GO:0000325; GO:0005634; GO:0015297; GO:0016020; GO:0042910; GO:1990961		Multi antimicrobial extrusion (MATE) (TC 2.A.66.1) family	169.341	188.33	152.538	92.3108	82.6882	93.3529	36.9417	40.9005	37.9314
NbD020195	3713.73	-2.40747	Down	0.225931	-10.6558	1.64e-26	1.12e-23	Q96471	DCAM_IPONI	S-adenosylmethionine decarboxylase proenzyme (AdoMetDC) (SAMDC) (EC 4.1.1.50) [Cleaved into: S-adenosylmethionine decarboxylase alpha chain; S-adenosylmethionine decarboxylase beta chain]	SAMDC SDCG1		Amine and polyamine biosynthesis; S-adenosylmethioninamine biosynthesis; S-adenosylmethioninamine from S-adenosyl-L-methionine: step 1/1.	adenosylmethionine decarboxylase activity [GO:0004014]; spermidine biosynthetic process [GO:0008295]; spermine biosynthetic process [GO:0006597]	GO:0004014; GO:0006597; GO:0008295		Eukaryotic AdoMetDC family	749.401	544.834	905.626	78.8235	84.0777	77.9048	179.352	117.788	122.934
NbD002501	148.46	-2.94344	Down	0.279615	-10.5268	6.5e-26	4.36e-23	Q8LFV3	CDF3_ARATH	Cyclic dof factor 3 (Dof zinc finger protein DOF3.3) (AtDOF3.3) (H-protein promoter-binding factor 2a)	CDF3 DOF3.3 HPPBF-2A At3g47500 F1P2.50	Transcription factor that binds specifically to a 5'-AA[AG]G-3' consensus core sequence (By similarity). Regulates a photoperiodic flowering response. Transcriptional repressor of 'CONSTANS' expression. {ECO:0000250, ECO:0000269|PubMed:19619493}.		nucleus [GO:0005634]; DNA binding [GO:0003677]; DNA-binding transcription factor activity [GO:0003700]; metal ion binding [GO:0046872]; flower development [GO:0009908]; regulation of DNA-templated transcription [GO:0006355]	GO:0003677; GO:0003700; GO:0005634; GO:0006355; GO:0009908; GO:0046872			23.5035	24.1263	20.6532	14.0186	10.9678	11.7021	3.71274	2.55112	2.70135
NbD007491	761.944	-3.7891	Down	0.36141	-10.4842	1.02e-25	6.71e-23	Q9FF86	DCR_ARATH	BAHD acyltransferase DCR (EC 2.3.1.-) (Protein DEFECTIVE IN CUTICULAR RIDGES) (Protein PERMEABLE LEAVES 3)	DCR PEL3 At5g23940 MRO11.2	Required for incorporation of 9(10),16-dihydroxy-hexadecanoic acid into cutin. {ECO:0000269|PubMed:19828672}.		cytoplasm [GO:0005737]; cytosol [GO:0005829]; acyltransferase activity [GO:0016746]; cutin biosynthetic process [GO:0010143]; localization [GO:0051179]; plant epidermis morphogenesis [GO:0090626]; trichome morphogenesis [GO:0010090]	GO:0005737; GO:0005829; GO:0010090; GO:0010143; GO:0016746; GO:0051179; GO:0090626		Plant acyltransferase family	175.807	138.031	58.3581	581.837	438.697	574.974	8.57577	8.92856	9.41719
NbD006413	405.664	4.49843	Up	0.431191	10.4326	1.76e-25	1.14e-22	Q9SZB9	PER47_ARATH	Peroxidase 47 (Atperox P47) (EC 1.11.1.7) (ATP32)	PER47 P47 At4g33420 F17M5.180	FUNCTION: Removal of H(2)O(2), oxidation of toxic reductants, biosynthesis and degradation of lignin, suberization, auxin catabolism, response to environmental stresses such as wounding, pathogen attack and oxidative stress. These functions might be dependent on each isozyme/isoform in each plant tissue.		extracellular region [GO:0005576]; heme binding [GO:0020037]; lactoperoxidase activity [GO:0140825]; metal ion binding [GO:0046872]; hydrogen peroxide catabolic process [GO:0042744]; response to oxidative stress [GO:0006979]	GO:0005576; GO:0006979; GO:0020037; GO:0042744; GO:0046872; GO:0140825		Peroxidase family, Classical plant (class III) peroxidase subfamily	3.11957	1.79226	7.78385	7.75246	11.6724	7.45674	157.82	72.1748	80.266
NbD044641	997.389	-2.40738	Down	0.232405	-10.3585	3.83e-25	2.42e-22	O24457	ODPA3_ARATH	Pyruvate dehydrogenase E1 component subunit alpha-3, chloroplastic (EC 1.2.4.1)	PDH-E1 ALPHA At1g01090 T25K16.8	The pyruvate dehydrogenase complex catalyzes the overall conversion of pyruvate to acetyl-CoA and CO(2). It contains multiple copies of three enzymatic components: pyruvate dehydrogenase (E1), dihydrolipoamide acetyltransferase (E2) and lipoamide dehydrogenase (E3) (By similarity). {ECO:0000250}.		chloroplast [GO:0009507]; chloroplast envelope [GO:0009941]; chloroplast stroma [GO:0009570]; plastid [GO:0009536]; pyruvate dehydrogenase (acetyl-transferring) activity [GO:0004739]; acetyl-CoA biosynthetic process from pyruvate [GO:0006086]; glycolytic process [GO:0006096]	GO:0004739; GO:0006086; GO:0006096; GO:0009507; GO:0009536; GO:0009570; GO:0009941			166.58	182.799	140.452	148.303	136.186	126.645	26.2409	33.5334	32.735
NbD043268	314.211	-3.07191	Down	0.296921	-10.3459	4.37e-25	2.72e-22	Q43191	LOX15_SOLTU	Probable linoleate 9S-lipoxygenase 5 (EC 1.13.11.58) (Leaf lipoxygenase)	LOX1.5 POTLX-3	Plant lipoxygenases may be involved in a number of diverse aspects of plant physiology including growth and development, pest resistance, and senescence or responses to wounding. May contribute to cell death during the hypersensitive response (HR) by the massive production of free fatty acid hydroperoxides. Catalyzes the hydroperoxidation of lipids containing a cis,cis-1,4-pentadiene structure.	Lipid metabolism; oxylipin biosynthesis. {ECO:0000255|PROSITE-ProRule:PRU00726}.	cytoplasm [GO:0005737]; linoleate 9S-lipoxygenase activity [GO:1990136]; metal ion binding [GO:0046872]; oxidoreductase activity, acting on single donors with incorporation of molecular oxygen, incorporation of two atoms of oxygen [GO:0016702]; fatty acid biosynthetic process [GO:0006633]; lipid oxidation [GO:0034440]; oxylipin biosynthetic process [GO:0031408]	GO:0005737; GO:0006633; GO:0016702; GO:0031408; GO:0034440; GO:0046872; GO:1990136		Lipoxygenase family	35.087	27.8162	18.355	8.58037	10.6646	8.80071	3.99574	3.04573	2.71511
NbD017602	1110.11	-3.86445	Down	0.374042	-10.3316	5.07e-25	3.1e-22	P24805	TSJT1_TOBAC	Stem-specific protein TSJT1	TSJT1							426.981	411.612	199.247	687.06	584.383	698.847	16.7282	35.6606	18.6679
NbD028931	299.634	3.35082	Up	0.327115	10.2435	1.27e-24	7.52e-22	Q00874	DR100_ARATH	DNA damage-repair/toleration protein DRT100	DRT100 At3g12610 MMF12.5 T2E22.8 T2E22_107	FUNCTION: This protein is able to complement bacterial recA mutations, but its native function in the plant is not known.		chloroplast [GO:0009507]; nucleotide binding [GO:0000166]; DNA repair [GO:0006281]	GO:0000166; GO:0006281; GO:0009507			5.70622	3.36321	9.18573	23.3979	38.7797	26.975	59.8647	71.2975	60.5606
NbD030141	2871.11	-2.49497	Down	0.243585	-10.2427	1.28e-24	7.52e-22	P53800	FDFT_NICBE	Squalene synthase (SQS) (SS) (EC 2.5.1.21) (FPP:FPP farnesyltransferase) (Farnesyl-diphosphate farnesyltransferase)			Terpene metabolism; lanosterol biosynthesis; lanosterol from farnesyl diphosphate: step 1/3.	endoplasmic reticulum membrane [GO:0005789]; farnesyl-diphosphate farnesyltransferase activity [GO:0004310]; squalene synthase activity [GO:0051996]; isoprenoid biosynthetic process [GO:0008299]	GO:0004310; GO:0005789; GO:0008299; GO:0051996		Phytoene/squalene synthase family	617.232	532.543	357.402	334.489	399.663	307.675	84.0019	91.4024	93.1117
NbD012036	453.874	-2.03685	Down	0.200536	-10.157	3.08e-24	1.79e-21	C0LGG8	Y5343_ARATH	Probable LRR receptor-like serine/threonine-protein kinase At1g53430 (EC 2.7.11.1)	At1g53430 T3F20.25			membrane [GO:0016020]; ATP binding [GO:0005524]; protein kinase activity [GO:0004672]; protein serine kinase activity [GO:0106310]; protein serine/threonine kinase activity [GO:0004674]; phosphorylation [GO:0016310]	GO:0004672; GO:0004674; GO:0005524; GO:0016020; GO:0016310; GO:0106310		Protein kinase superfamily, Ser/Thr protein kinase family	32.8858	27.3027	31.6977	19.612	18.1012	17.6796	7.06077	8.11009	7.19824
NbD017799	3413.75	-3.9117	Down	0.385431	-10.1489	3.35e-24	1.91e-21	P48980	BGAL_SOLLC	Beta-galactosidase (EC 3.2.1.23) (Acid beta-galactosidase) (Lactase) (Exo-(1-->4)-beta-D-galactanase)		Involved in cell wall degradation. Degrades polysaccharides containing beta-(1-->4)-linked galactans, acting as an exo-(1-->4)-beta-D-galactanase.		vacuole [GO:0005773]; beta-galactosidase activity [GO:0004565]; carbohydrate binding [GO:0030246]; carbohydrate metabolic process [GO:0005975]	GO:0004565; GO:0005773; GO:0005975; GO:0030246		Glycosyl hydrolase 35 family	529.183	299.554	146.595	365.041	259.399	319.33	31.0132	16.9447	18.0165
NbD005815	93.2863	-4.22896	Down	0.419588	-10.0788	6.85e-24	3.84e-21	Q96289	ZAT10_ARATH	Zinc finger protein ZAT10 (Salt-tolerance zinc finger)	ZAT10 STZ At1g27730 T22C5.18	Transcriptional repressor involved in abiotic stress responses. Can repress the stress responsive genes DREB1A and LTI78. Probably involved in jasmonate (JA) early signaling response. May regulate the expression of the JA biosynthesis gene LOX3 and control the expression of TIFY10A/JAZ1, a key repressor in the JA signaling cascade. {ECO:0000269|PubMed:12032082, ECO:0000269|PubMed:15333755, ECO:00…		nucleus [GO:0005634]; DNA-binding transcription factor activity [GO:0003700]; metal ion binding [GO:0046872]; sequence-specific DNA binding [GO:0043565]; transcription cis-regulatory region binding [GO:0000976]; cellular response to hypoxia [GO:0071456]; multicellular organism growth [GO:0035264]; negative regulation of DNA-templated transcription [GO:0045892]; photoprotection [GO:0010117]; photo…	GO:0000976; GO:0003700; GO:0005634; GO:0006979; GO:0009409; GO:0009414; GO:0009611; GO:0009644; GO:0009651; GO:0009737; GO:0010117; GO:0010200; GO:0015979; GO:0035264; GO:0043565; GO:0045892; GO:0046872; GO:0071456			40.2025	32.1318	28.6971	18.7787	33.3253	12.5897	2.05361	2.4759	0.820905
NbD017970	2903.9	-3.28455	Down	0.32611	-10.0719	7.35e-24	4.05e-21	Q8S9J0	TAUE4_ARATH	Sulfite exporter TauE/SafE family protein 4	At2g36630 F13K3.3 F1O11.26			membrane [GO:0016020]	GO:0016020		4-toluene sulfonate uptake permease (TSUP) (TC 2.A.102) family	673.074	536.634	244.854	204.306	184.278	166.879	57.5526	50.038	43.6729
NbD008222	1661.27	-4.16724	Down	0.414356	-10.0571	8.54e-24	4.63e-21	P93017	DRMH1_ARATH	Dormancy-associated protein homolog 1 (Auxin-repressed protein 1) (AtARP1) (DRM1 homolog 1) (Dormancy-associated protein 2) (AtDRM2)	DRMH1 ARP1 DRM2 At2g33830 T1B8.13			cytosol [GO:0005829]; endoplasmic reticulum [GO:0005783]; response to bacterium [GO:0009617]	GO:0005783; GO:0005829; GO:0009617		DRM1/ARP family	1582.94	1216.2	405.597	2214.89	2350.56	1980.66	48.8454	76.3685	52.9425
NbD048429	245.172	4.13019	Up	0.414681	9.95993	2.28e-23	1.22e-20	P86809	NLTP2_APIGA	Non-specific lipid-transfer protein 2 (Allergen Api g 6.0101) (allergen Api g 6)		FUNCTION: Plant non-specific lipid-transfer proteins transfer phospholipids as well as galactolipids across membranes. May play a role in wax or cutin deposition in the cell walls of expanding epidermal cells and certain secretory tissues (By similarity). {ECO:0000250|UniProtKB:Q43748}.		lipid binding [GO:0008289]; lipid transport [GO:0006869]	GO:0006869; GO:0008289		Plant LTP family	10.1068	4.74963	19.1175	8.29991	15.9856	7.21336	291.896	223.467	128.983
NbD039029	112.177	-3.48128	Down	0.35124	-9.9114	3.71e-23	1.95e-20	Q9LHJ9	P2C38_ARATH	Probable protein phosphatase 2C 38 (AtPP2C38) (EC 3.1.3.16)	PP2C38 PP2C-D3 At3g12620 MMF12.6 T2E22.7	May dephosphorylate and repress plasma membrane H(+)-ATPases (PM H(+)-ATPases, e.g. AHA1 and AHA2), thus influencing negatively plant growth and fitness (By similarity). Involved in pathogen-associated molecular pattern (PAMP)-triggered immunity (PTI) signaling (PubMed:27494702). Negatively regulates immune responses by controlling the phosphorylation and activation status of BIK1, a central rate…		plasma membrane [GO:0005886]; metal ion binding [GO:0046872]; myosin phosphatase activity [GO:0017018]; negative regulation of defense response to bacterium [GO:1900425]	GO:0005886; GO:0017018; GO:0046872; GO:1900425		PP2C family	27.85	23.104	18.5186	12.3309	12.4636	13.1808	1.65003	1.83495	2.48787
NbD052828	176.751	-6.43789	Down	0.655422	-9.82252	9.01e-23	4.66e-20	A8FEB9	TYSY_BACP2	Thymidylate synthase (TS) (TSase) (EC 2.1.1.45)	thyA BPUM_1916	Catalyzes the reductive methylation of 2'-deoxyuridine-5'-monophosphate (dUMP) to 2'-deoxythymidine-5'-monophosphate (dTMP) while utilizing 5,10-methylenetetrahydrofolate (mTHF) as the methyl donor and reductant in the reaction, yielding dihydrofolate (DHF) as a by-product. This enzymatic reaction provides an intracellular de novo source of dTMP, an essential precursor for DNA biosynthesis. {ECO:…	Pyrimidine metabolism; dTTP biosynthesis. {ECO:0000255|HAMAP-Rule:MF_00008}.	cytoplasm [GO:0005737]; thymidylate synthase activity [GO:0004799]; dTMP biosynthetic process [GO:0006231]; dTTP biosynthetic process [GO:0006235]; methylation [GO:0032259]	GO:0004799; GO:0005737; GO:0006231; GO:0006235; GO:0032259		Thymidylate synthase family, Bacterial-type ThyA subfamily	296.182	105.797	58.1874	29.3673	43.5374	54.2692	0.441805	2.29474	1.77954
NbD049612	5714.11	-2.48267	Down	0.253644	-9.78803	1.27e-22	6.46e-20	Q6H236	PEG3_BOVIN	Paternally-expressed gene 3 protein	PEG3	Induces apoptosis in cooperation with SIAH1A. Acts as a mediator between p53/TP53 and BAX in a neuronal death pathway that is activated by DNA damage. Acts synergistically with TRAF2 and inhibits TNF induced apoptosis through activation of NF-kappa-B (By similarity). {ECO:0000250}.		cytoplasm [GO:0005737]; nucleus [GO:0005634]; DNA-binding transcription factor activity, RNA polymerase II-specific [GO:0000981]; metal ion binding [GO:0046872]; RNA polymerase II cis-regulatory region sequence-specific DNA binding [GO:0000978]; apoptotic process [GO:0006915]; regulation of transcription by RNA polymerase II [GO:0006357]	GO:0000978; GO:0000981; GO:0005634; GO:0005737; GO:0006357; GO:0006915; GO:0046872	DOMAIN: The SCAN domain enables PEG3 homo- or heterodimerization to control gene expression in a combinatorial fashion. {ECO:0000250}.	Krueppel C2H2-type zinc-finger protein family	117.749	131.959	72.6533	97.7622	91.1212	94.1188	21.7511	17.7238	19.1815
NbD033291	408.47	-4.98234	Down	0.510022	-9.76888	1.53e-22	7.7e-20	Q6L5F7	MPK17_ORYSJ	Mitogen-activated protein kinase 17 (MAP kinase 17) (EC 2.7.11.24)	MPK17 Os05g0576800 LOC_Os05g50120 OJ1126_B10.5			cytoplasm [GO:0005737]; nucleus [GO:0005634]; ATP binding [GO:0005524]; MAP kinase activity [GO:0004707]; protein serine kinase activity [GO:0106310]; intracellular signal transduction [GO:0035556]; phosphorylation [GO:0016310]	GO:0004707; GO:0005524; GO:0005634; GO:0005737; GO:0016310; GO:0035556; GO:0106310	DOMAIN: The TXY motif contains the threonine and tyrosine residues whose phosphorylation activates the MAP kinases.	Protein kinase superfamily, CMGC Ser/Thr protein kinase family, MAP kinase subfamily	71.5344	149.392	44.9089	42.0012	24.333	31.7062	5.29169	1.09743	2.39611
NbD045324	387.103	-3.24725	Down	0.33382	-9.72754	2.3e-22	1.14e-19	Q5NA18	MTP5_ORYSJ	Metal tolerance protein 5 (OsMTP5)	MTP5 Os01g0837800 LOC_Os01g62070 OsJ_04008 P0031D11.3	Involved in sequestration of excess metal in the cytoplasm into vacuoles to maintain metal homeostasis. {ECO:0000250}.		membrane [GO:0016020]; vacuolar membrane [GO:0005774]; manganese:proton antiporter activity [GO:0010486]	GO:0005774; GO:0010486; GO:0016020		Cation diffusion facilitator (CDF) transporter (TC 2.A.4) family, SLC30A subfamily	83.1914	96.7108	48.3582	23.8665	24.9539	21.4084	7.05124	6.7583	10.139
NbD005521	98.5128	-3.64174	Down	0.375465	-9.69928	3.04e-22	1.48e-19	O23547	EXLB1_ARATH	Expansin-like B1 (At-EXPR1) (AtEXLB1) (AtEXPR1) (Ath-ExpBeta-3.1)	EXLB1 EXPR1 At4g17030 dl4545c			extracellular region [GO:0005576]; anatomical structure morphogenesis [GO:0009653]; sexual reproduction [GO:0019953]	GO:0005576; GO:0009653; GO:0019953		Expansin family, Expansin-like B subfamily	29.9387	23.2405	38.9985	23.9382	32.9782	36.8635	2.43883	1.87091	2.97781
NbD039805	420.354	11.9996	Up	1.24275	9.65565	4.65e-22	2.24e-19	Q08296	PPOF_SOLLC	Polyphenol oxidase F, chloroplastic (PPO) (EC 1.10.3.1) (Catechol oxidase)		FUNCTION: Catalyzes the oxidation of mono- and o-diphenols to o-diquinones.		chloroplast thylakoid lumen [GO:0009543]; catechol oxidase activity [GO:0004097]; metal ion binding [GO:0046872]; pigment biosynthetic process [GO:0046148]	GO:0004097; GO:0009543; GO:0046148; GO:0046872		Tyrosinase family	0	0	0	0	0	0	110.136	37.8105	39.0323
NbD010229	96.2144	-4.97895	Down	0.518214	-9.6079	7.4e-22	3.51e-19	Q9M439	BCAT2_ARATH	Branched-chain-amino-acid aminotransferase 2, chloroplastic (Atbcat-2) (EC 2.6.1.42)	BCAT2 At1g10070 T27I1.9	Converts 2-oxo acids to branched-chain amino acids. Shows activity with L-Leu, L-Ile and L-Val as amino donors and 2-oxoglutarate as an amino acceptor, but no activity for D-isomers of Leu, Ile, Val, Asp, Glu or Ala. {ECO:0000269|PubMed:18318836}.	Amino-acid biosynthesis; L-isoleucine biosynthesis; L-isoleucine from 2-oxobutanoate: step 4/4.; Amino-acid biosynthesis; L-leucine biosynthesis; L-leucine from 3-methyl-2-oxobutanoate: step 4/4.; Amino-acid biosynthesis; L-valine biosynthesis; L-valine from pyruvate: step 4/4.	chloroplast [GO:0009507]; L-isoleucine transaminase activity [GO:0052656]; L-leucine transaminase activity [GO:0052654]; L-leucine:2-oxoglutarate aminotransferase activity [GO:0050048]; L-valine transaminase activity [GO:0052655]; isoleucine biosynthetic process [GO:0009097]; leucine biosynthetic process [GO:0009098]; plant-type cell wall organization or biogenesis [GO:0071669]; valine biosynthet…	GO:0009097; GO:0009098; GO:0009099; GO:0009507; GO:0050048; GO:0052654; GO:0052655; GO:0052656; GO:0071669		Class-IV pyridoxal-phosphate-dependent aminotransferase family	24.7813	24.8464	12.4204	73.3694	52.7835	51.9911	1.21445	0.392392	0.33377
NbD001075	214.09	2.74311	Up	0.285691	9.60167	7.87e-22	3.68e-19	Q8LE43	DOF21_ARATH	Dof zinc finger protein DOF2.1 (AtDOF2.1)	DOF2.1 At2g28510 T17D12.7	FUNCTION: Transcription factor that binds specifically to a 5'-AA[AG]G-3' consensus core sequence. {ECO:0000250}.		nucleolus [GO:0005730]; DNA-binding transcription factor activity [GO:0003700]; transcription cis-regulatory region binding [GO:0000976]; zinc ion binding [GO:0008270]; regulation of DNA-templated transcription [GO:0006355]	GO:0000976; GO:0003700; GO:0005730; GO:0006355; GO:0008270			11.6604	4.96906	8.80948	9.44647	7.98518	10.0159	66.3617	52.2544	55.5077
NbD041756	421.096	2.79127	Up	0.290847	9.59704	8.23e-22	3.8e-19	O23482	OPT3_ARATH	Oligopeptide transporter 3 (AtOPT3)	OPT3 At4g16370 dl4215c FCAALL.72	FUNCTION: May be involved in the translocation of tetra- and pentapeptides across the cellular membrane in an energy-dependent manner. Acts also as a metal transporter that could be a component of the copper transport machinery. Essential for early embryo development. {ECO:0000269|PubMed:11788749, ECO:0000269|PubMed:12417702, ECO:0000269|PubMed:13129917}.		cytosol [GO:0005829]; membrane [GO:0016020]; plasma membrane [GO:0005886]; plasmodesma [GO:0009506]; oligopeptide transmembrane transporter activity [GO:0035673]; transition metal ion transmembrane transporter activity [GO:0046915]; protein transport [GO:0015031]; xylem-to-phloem iron transport [GO:1990388]	GO:0005829; GO:0005886; GO:0009506; GO:0015031; GO:0016020; GO:0035673; GO:0046915; GO:1990388		Oligopeptide OPT transporter (TC 2.A.67.1) family	4.35767	6.16229	7.33584	3.72475	3.98452	4.91551	51.0411	29.4283	46.1205
NbD011426	1021.39	-1.95374	Down	0.204072	-9.57376	1.03e-21	4.7e-19	O81122	ETR1_MALDO	Ethylene receptor (EC 2.7.13.3)	ETR1	May act early in the ethylene signal transduction pathway, possibly as an ethylene receptor, or as a regulator of the pathway. {ECO:0000250}.		endoplasmic reticulum membrane [GO:0005789]; ATP binding [GO:0005524]; ethylene binding [GO:0051740]; ethylene receptor activity [GO:0038199]; metal ion binding [GO:0046872]; phosphorelay sensor kinase activity [GO:0000155]; anatomical structure development [GO:0048856]; negative regulation of ethylene-activated signaling pathway [GO:0010105]	GO:0000155; GO:0005524; GO:0005789; GO:0010105; GO:0038199; GO:0046872; GO:0048856; GO:0051740		Ethylene receptor family	134.284	99.8563	90.9213	56.3372	56.1804	57.6257	30.4805	28.2576	25.782
NbD036305	269.897	3.09685	Up	0.323679	9.56765	1.09e-21	4.92e-19	P40619	HMGL_IPONI	HMG1/2-like protein				chromatin [GO:0000785]; nucleus [GO:0005634]; chromatin binding [GO:0003682]; DNA binding [GO:0003677]; structural constituent of chromatin [GO:0030527]; chromatin organization [GO:0006325]	GO:0000785; GO:0003677; GO:0003682; GO:0005634; GO:0006325; GO:0030527		HMGB family	22.1974	10.1376	19.6337	7.43336	9.42488	4.57994	205.926	104.369	149.091
NbD024524	208.675	2.46379	Up	0.258424	9.53392	1.51e-21	6.72e-19	Q40588	ASO_TOBAC	L-ascorbate oxidase (ASO) (Ascorbase) (EC 1.10.3.3)	AAO	FUNCTION: May be involved in a redox system involving ascorbic acid.		extracellular region [GO:0005576]; copper ion binding [GO:0005507]; L-ascorbate oxidase activity [GO:0008447]; oxidoreductase activity [GO:0016491]	GO:0005507; GO:0005576; GO:0008447; GO:0016491		Multicopper oxidase family	4.06679	3.95165	5.86079	8.7198	8.857	9.6068	27.926	26.0318	24.6732
NbD009406	600.46	-3.66864	Down	0.385701	-9.51161	1.88e-21	8.22e-19	Q92831	KAT2B_HUMAN	Histone acetyltransferase KAT2B (EC 2.3.1.48) (Histone acetyltransferase PCAF) (Histone acetylase PCAF) (Lysine acetyltransferase 2B) (P300/CBP-associated factor) (P/CAF) (Spermidine acetyltransferase KAT2B) (EC 2.3.1.57)	KAT2B PCAF	Functions as a histone acetyltransferase (HAT) to promote transcriptional activation (PubMed:8945521). Has significant histone acetyltransferase activity with core histones (H3 and H4), and also with nucleosome core particles (PubMed:8945521). Also acetylates non-histone proteins, such as ACLY, MAPRE1/EB1, PLK4, RRP9/U3-55K and TBX5 (PubMed:9707565, PubMed:10675335, PubMed:23001180, PubMed:277963…		A band [GO:0031672]; actomyosin [GO:0042641]; ATAC complex [GO:0140672]; centrosome [GO:0005813]; cytosol [GO:0005829]; I band [GO:0031674]; kinetochore [GO:0000776]; mitotic spindle [GO:0072686]; nucleoplasm [GO:0005654]; nucleus [GO:0005634]; protein-containing complex [GO:0032991]; SAGA complex [GO:0000124]; acetyltransferase activity [GO:0016407]; chromatin binding [GO:0003682]; cyclin-depend…	GO:0000122; GO:0000124; GO:0000432; GO:0000776; GO:0000977; GO:0003682; GO:0003712; GO:0003713; GO:0004145; GO:0004402; GO:0004468; GO:0004861; GO:0005634; GO:0005654; GO:0005813; GO:0005829; GO:0006094; GO:0006282; GO:0006338; GO:0006355; GO:0006357; GO:0006473; GO:0007049; GO:0007507; GO:0007613; GO:0008285; GO:0010484; GO:0010835; GO:0010976; GO:0016407; GO:0018076; GO:0018393; GO:0018394; GO:…	DOMAIN: (Microbial infection) The bromodomain mediates binding to HIV-1 Tat. {ECO:0000269|PubMed:11931765}.	Acetyltransferase family, GCN5 subfamily	109.554	160.518	53.2546	69.1283	60.8245	56.7613	7.01212	9.90774	8.69083
NbD015627	75.62	5.14074	Up	0.541052	9.50139	2.07e-21	8.96e-19	Q38879	TRXH2_ARATH	Thioredoxin H2 (AtTrxh2) (Thioredoxin 2) (AtTRX2)	TRX2 At5g39950 MYH19.14	FUNCTION: Thiol-disulfide oxidoreductase probably involved in the redox regulation of a number of cytosolic enzymes. Possesses insulin disulfide bonds reducing activity. {ECO:0000269|PubMed:14749482}.		cytosol [GO:0005829]; mitochondrion [GO:0005739]; oxidoreductase activity, acting on a sulfur group of donors, disulfide as acceptor [GO:0016671]; oxidoreductase activity, acting on paired donors, with incorporation or reduction of molecular oxygen, reduced flavin or flavoprotein as one donor, and incorporation of one atom of oxygen [GO:0016712]; protein-disulfide reductase activity [GO:0015035]	GO:0005739; GO:0005829; GO:0015035; GO:0016671; GO:0016712		Thioredoxin family, Plant H-type subfamily	0	1.90195	1.90515	0.40381	2.09839	0.838132	51.4202	47.9112	45.9801
NbD024688	189.791	-3.68145	Down	0.389306	-9.45642	3.19e-21	1.36e-18	O65201	ACOX2_ARATH	Acyl-coenzyme A oxidase 2, peroxisomal (AOX 2) (EC 1.3.3.6) (Long-chain acyl-CoA oxidase) (AtCX2)	ACX2 At5g65110 MQN23.4	Catalyzes the desaturation of long-chain acyl-CoAs to 2-trans-enoyl-CoAs. Active on substrates longer than C14 and mostly with C18-CoA. Activity on long-chain mono-unsaturated substrates is double than with the corresponding saturated substrates. {ECO:0000269|PubMed:10571860}.		peroxisome [GO:0005777]; acyl-CoA oxidase activity [GO:0003997]; FAD binding [GO:0071949]; fatty acid binding [GO:0005504]; fatty acid beta-oxidation [GO:0006635]; fatty acid beta-oxidation using acyl-CoA oxidase [GO:0033540]; long-chain fatty acid metabolic process [GO:0001676]	GO:0001676; GO:0003997; GO:0005504; GO:0005777; GO:0006635; GO:0033540; GO:0071949		Acyl-CoA oxidase family	25.7706	26.7405	11.5341	57.431	43.3285	54.7454	1.53437	1.96135	1.41859
NbD043979	521.18	1.80216	Up	0.190932	9.43876	3.77e-21	1.59e-18	Q93VM8	COPT5_ARATH	Copper transporter 5 (AtCOPT5)	COPT5 At5g20650 T1M15.50	FUNCTION: Involved in the transport of copper. {ECO:0000269|PubMed:12650623}.		Golgi apparatus [GO:0005794]; late endosome [GO:0005770]; membrane [GO:0016020]; plant-type vacuole [GO:0000325]; plasmodesma [GO:0009506]; plastid [GO:0009536]; copper ion transmembrane transporter activity [GO:0005375]; protein maturation by copper ion transfer [GO:0015680]	GO:0000325; GO:0005375; GO:0005770; GO:0005794; GO:0009506; GO:0009536; GO:0015680; GO:0016020		Copper transporter (Ctr) (TC 1.A.56) family, SLC31A subfamily	69.9528	64.4719	61.5659	50.3112	50.0895	40.3768	273.022	217.697	202.356
NbD001569	147.676	-3.47507	Down	0.368923	-9.41952	4.53e-21	1.87e-18	P17407	21KD_DAUCA	21 kDa protein (1.2 protein)				enzyme inhibitor activity [GO:0004857]	GO:0004857			59.365	51.9128	56.1047	68.6276	72.1711	71.9465	2.68179	7.62981	4.16824
NbD030574	451.488	2.51758	Up	0.267279	9.41929	4.54e-21	1.87e-18	Q940P5	TET19_ARATH	Tetraspanin-19 (TOM2A homologous protein 3)	TOM2AH3 At2g20740 F5H14.29	FUNCTION: May be involved in the regulation of cell differentiation. {ECO:0000269|PubMed:18474569}.; FUNCTION: Promotes intracellular multiplication of tobamoviruses, probably being a component of the replication complex. {ECO:0000269|PubMed:18474569}.		vacuolar membrane [GO:0005774]	GO:0005774		Tetraspanin (TM4SF) family	28.3768	19.9504	32.4762	26.4846	33.9491	33.131	216.471	139.971	119
NbD023166	235.165	-2.53118	Down	0.269244	-9.40104	5.4e-21	2.2e-18	Q9FGL5	CEPR1_ARATH	Receptor protein-tyrosine kinase CEPR1 (EC 2.7.10.1) (Protein C-TERMINALLY ENCODED PEPTIDE RECEPTOR 1) (Protein XYLEM INTERMIXED WITH PHLOEM 1)	CEPR1 XIP1 At5g49660 MNI5.4	Receptor kinase involved in the perception of C-terminally encoded plant signaling peptide (CEP) and subsequent regulation of root and shoot development (PubMed:25324386). Required for xylem and phloem cell files morphology and organization, probably by preventing ectopic lignification in phloem cells (PubMed:21853254). Together with CEPR2, mediates systemic nitrogen (N)-demand signaling upon the…		plasma membrane [GO:0005886]; ATP binding [GO:0005524]; peptide binding [GO:0042277]; peptide hormone binding [GO:0017046]; peptide hormone receptor binding [GO:0051428]; peptide receptor activity [GO:0001653]; protein serine/threonine kinase activity [GO:0004674]; transmembrane receptor protein tyrosine kinase activity [GO:0004714]; floral organ development [GO:0048437]; lateral root formation […	GO:0001653; GO:0004674; GO:0004714; GO:0005524; GO:0005886; GO:0010051; GO:0010311; GO:0016310; GO:0017046; GO:0031540; GO:0042277; GO:0048437; GO:0048831; GO:0051428; GO:0080113; GO:0090548; GO:1901141; GO:1901333; GO:1902025; GO:2000023; GO:2000280; GO:2000652		Protein kinase superfamily, Ser/Thr protein kinase family	20.2304	19.4629	13.9349	9.67769	12.8684	13.4915	2.95128	2.93475	3.34683
NbD016143	135.927	-2.60217	Down	0.276887	-9.39793	5.56e-21	2.24e-18	B2KPR3	LAMT_CATRO	Loganic acid O-methyltransferase (CrLAMT) (EC 2.1.1.50)	LAMT	Component of the seco-iridoid and derivatives monoterpenoid indole alkaloids (MIAs, e.g. vinblastine and ajmalicine) biosynthesis pathway. Catalyzes the methylation of loganic acid (6S,7R) to produce loganin (PubMed:29399933, PubMed:18326827, PubMed:24104568). Weak activity with secologanic acid as substrate. Inactive on deoxyloganic, dehydrologanic, epiloganic and loganetic acid (PubMed:18326827…	Alkaloid biosynthesis. {ECO:0000269|PubMed:18326827, ECO:0000269|PubMed:24104568}.	loganate O-methyltransferase activity [GO:0030749]; metal ion binding [GO:0046872]; indole alkaloid metabolic process [GO:0035834]; methylation [GO:0032259]	GO:0030749; GO:0032259; GO:0035834; GO:0046872		Methyltransferase superfamily, Type-7 methyltransferase family	27.8543	23.5703	28.7664	4.34246	5.03567	6.0041	5.07405	3.44274	4.70067
NbD002071	303.527	-2.22102	Down	0.236394	-9.39539	5.7e-21	2.27e-18	Q501F8	WTR32_ARATH	WAT1-related protein At4g08300	At4g08300 T12G13			membrane [GO:0016020]; transmembrane transporter activity [GO:0022857]	GO:0016020; GO:0022857		Drug/metabolite transporter (DMT) superfamily, Plant drug/metabolite exporter (P-DME) (TC 2.A.7.4) family	53.4929	44.9709	64.2725	29.0889	39.6335	14.6549	14.165	9.55233	11.6275
NbD026235	580.851	-2.13157	Down	0.227383	-9.37434	6.96e-21	2.73e-18	Q9SXJ8	NHX1_ORYSJ	Sodium/hydrogen exchanger 1 (Na(+)/H(+) exchanger 1) (OsNHX1)	NHX1 Os07g0666900 LOC_Os07g47100 P0450A04.124	Vacuolar antiporter that acts in low affinity electroneutral exchange of protons H(+) for cations such as Na(+) or K(+) across membranes (PubMed:14988485). Plays important roles in the transport of Na(+) and K(+) accumulated in the cytoplasm into vacuoles, and is involved in salt stress tolerance (PubMed:14988485). {ECO:0000269|PubMed:14988485}.		plasma membrane [GO:0005886]; vacuolar membrane [GO:0005774]; potassium:proton antiporter activity [GO:0015386]; sodium:proton antiporter activity [GO:0015385]; positive regulation of response to salt stress [GO:1901002]; potassium ion transmembrane transport [GO:0071805]; regulation of intracellular pH [GO:0051453]; sodium ion import across plasma membrane [GO:0098719]; vacuolar transmembrane tr…	GO:0005774; GO:0005886; GO:0015385; GO:0015386; GO:0034486; GO:0051453; GO:0071805; GO:0098719; GO:1901002		Monovalent cation:proton antiporter 1 (CPA1) transporter (TC 2.A.36) family	63.5253	70.0816	89.5765	25.0266	25.6432	15.9203	21.5455	14.5311	15.7677
NbD043140	892.827	-3.16407	Down	0.338348	-9.35154	8.64e-21	3.35e-18	O23553	BAM3_ARATH	Beta-amylase 3, chloroplastic (EC 3.2.1.2) (1,4-alpha-D-glucan maltohydrolase) (Beta-amylase 8) (Chloroplast beta-amylase) (CT-BMY)	BAM3 BMY8 CTBMY At4g17090 dl4575c FCAALL.5	Beta-amylase activity. No alpha-amylase activity. Involved in cold resistance. Mediates the accumulation of maltose upon freezing stress, thus contributing to the protection of the photosynthetic electron transport chain. Plays a role in the circadian-regulated starch degradation and maltose metabolism in chloroplasts, especially at night. More active on phosphorylated glucan. Interacts directly …		chloroplast stroma [GO:0009570]; cytosol [GO:0005829]; amylopectin maltohydrolase activity [GO:0102229]; beta-amylase activity [GO:0016161]; maltose biosynthetic process [GO:0000024]; response to cold [GO:0009409]; starch catabolic process [GO:0005983]	GO:0000024; GO:0005829; GO:0005983; GO:0009409; GO:0009570; GO:0016161; GO:0102229		Glycosyl hydrolase 14 family	162.979	137.676	90.3911	52.9767	50.5814	73.1852	9.31468	13.7722	20.042
NbD047288	395.94	2.07883	Up	0.223776	9.28978	1.55e-20	5.94e-18	Q9FZE0	BGL40_ARATH	Beta-glucosidase 40 (AtBGLU40) (EC 3.2.1.21)	BGLU40 At1g26560 T1K7.7			apoplast [GO:0048046]; beta-glucosidase activity [GO:0008422]; scopolin beta-glucosidase activity [GO:0102483]; carbohydrate metabolic process [GO:0005975]	GO:0005975; GO:0008422; GO:0048046; GO:0102483		Glycosyl hydrolase 1 family	12.9353	12.9347	12.1825	15.5669	18.0493	16.1796	65.6717	55.7818	42.2751
NbD043984	580.293	-2.13465	Down	0.230483	-9.26163	2.01e-20	7.64e-18	F4KGY6	RVE1_ARATH	Protein REVEILLE 1	RVE1 At5g17300 MKP11.15	Morning-phased transcription factor integrating the circadian clock and auxin pathways. Binds to the evening element (EE) of promoters. Does not act within the central clock, but regulates free auxin levels in a time-of-day specific manner. Positively regulates the expression of YUC8 during the day, but has no effect during the night. Negative regulator of freezing tolerance. {ECO:0000269|PubMed:…		nucleus [GO:0005634]; DNA binding [GO:0003677]; DNA-binding transcription factor activity [GO:0003700]; auxin-activated signaling pathway [GO:0009734]; circadian rhythm [GO:0007623]; regulation of auxin biosynthetic process [GO:0010600]; regulation of DNA-templated transcription [GO:0006355]	GO:0003677; GO:0003700; GO:0005634; GO:0006355; GO:0007623; GO:0009734; GO:0010600			87.0839	87.3083	68.7751	16.1526	15.9556	16.0021	21.9186	14.323	19.8837
NbD000722	578.723	-2.36369	Down	0.255972	-9.23416	2.6e-20	9.78e-18	Q8GUH2	Y1015_ARATH	Uncharacterized protein At1g01500	At1g01500 F22L4.17			membrane [GO:0016020]	GO:0016020			137.146	148.702	105.82	68.1251	59.7141	61.5096	20.9835	26.7361	28.2869
NbD044089	214.432	-3.37072	Down	0.365178	-9.23034	2.7e-20	1e-17	Q850K7	EXLB1_ORYSJ	Expansin-like B1 (Expansin-related 1) (OsEXLB1) (OsEXPR1) (OsaEXPb3.1)	EXLB1 EXPR1 Os07g0496250 LOC_Os07g31390 OJ1457_D07.118 OsJ_023376			extracellular region [GO:0005576]; anatomical structure morphogenesis [GO:0009653]	GO:0005576; GO:0009653		Expansin family, Expansin-like B subfamily	92.6649	66.1977	35.8998	50.1837	51.3371	42.1602	6.47748	6.24754	6.00474
NbD014190	443.775	2.57596	Up	0.280489	9.18381	4.16e-20	1.53e-17	O65660	PLAT1_ARATH	PLAT domain-containing protein 1 (AtPLAT1) (PLAT domain protein 1)	PLAT1 At4g39730	FUNCTION: Positive regulator of abiotic stress tolerance involved in the regulation of plant growth. May be a downstream target of the abscisic acid (ABA) signaling pathway. {ECO:0000269|PubMed:25396746}.		chloroplast thylakoid membrane [GO:0009535]; endoplasmic reticulum [GO:0005783]; plant-type vacuole [GO:0000325]; plasma membrane [GO:0005886]; plastoglobule [GO:0010287]; secretory vesicle [GO:0099503]; thylakoid [GO:0009579]; response to cold [GO:0009409]; response to salt stress [GO:0009651]; response to water deprivation [GO:0009414]	GO:0000325; GO:0005783; GO:0005886; GO:0009409; GO:0009414; GO:0009535; GO:0009579; GO:0009651; GO:0010287; GO:0099503			35.6907	29.8502	20.7463	8.11129	9.64157	5.61579	233.565	134	154.872
NbD010940	316.365	3.98229	Up	0.433851	9.17893	4.35e-20	1.58e-17	P11432	ELI_PEA	Early light-induced protein, chloroplastic (ELIP)		FUNCTION: Probably involved in the integration of pigments into the mature pigment-protein complexes.		chloroplast membrane [GO:0031969]	GO:0031969		ELIP/psbS family	8.33857	6.47577	9.29409	1.58166	0.378712	1.35462	249.013	62.623	94.0893
NbD012946	515.297	2.14524	Up	0.234243	9.15818	5.28e-20	1.9e-17	Q949R4	DIOXL_ARATH	Extradiol ring-cleavage dioxygenase (AtLigB) (EC 1.13.11.-)	LIGB At4g15093 dl3590w	FUNCTION: Opens the cyclic ring of caffealdehyde between carbons 2 and 3 or between carbons 4 and 5. Involved in the biosynthesis of arabidopyrones. {ECO:0000269|PubMed:22923580}.		dioxygenase activity [GO:0051213]; ferrous iron binding [GO:0008198]; oxidoreductase activity, acting on single donors with incorporation of molecular oxygen [GO:0016701]; zinc ion binding [GO:0008270]; cellular aromatic compound metabolic process [GO:0006725]	GO:0006725; GO:0008198; GO:0008270; GO:0016701; GO:0051213		DODA-type extradiol aromatic ring-opening dioxygenase family	28.7777	18.0841	32.6923	16.7541	22.7901	14.7621	132.035	115.249	109.479
NbD016199	121.113	-2.55165	Down	0.278667	-9.15663	5.35e-20	1.91e-17	Q7SY48	HEAT1_DANRE	HEAT repeat-containing protein 1 (Protein BAP28)	heatr1 zgc:63510	Ribosome biogenesis factor. Involved in nucleolar processing of pre-18S ribosomal RNA. Required for optimal pre-ribosomal RNA transcription by RNA polymerase I (By similarity). Part of the small subunit (SSU) processome, first precursor of the small eukaryotic ribosomal subunit. During the assembly of the SSU processome in the nucleolus, many ribosome biogenesis factors, an RNA chaperone and ribo…		90S preribosome [GO:0030686]; small-subunit processome [GO:0032040]; t-UTP complex [GO:0034455]; snoRNA binding [GO:0030515]; maturation of SSU-rRNA from tricistronic rRNA transcript (SSU-rRNA, 5.8S rRNA, LSU-rRNA) [GO:0000462]; negative regulation of apoptotic process [GO:0043066]; positive regulation of transcription by RNA polymerase I [GO:0045943]; regulation of RNA stability [GO:0043487]; ri…	GO:0000462; GO:0030515; GO:0030686; GO:0032040; GO:0034455; GO:0042274; GO:0043066; GO:0043487; GO:0045943		HEATR1/UTP10 family	17.7214	15.4324	16.4461	60.7316	49.1252	71.4075	3.48331	2.56102	2.4887
NbD046897	98.868	-3.81487	Down	0.416697	-9.15504	5.43e-20	1.91e-17	Q9ZV48	TPS11_ARATH	Probable alpha,alpha-trehalose-phosphate synthase [UDP-forming] 11 (EC 2.4.1.15) (Trehalose-6-phosphate synthase 11) (AtTPS11)	TPS11 TPSB At2g18700 MSF3.8			mitochondrion [GO:0005739]; glycosyltransferase activity [GO:0016757]; trehalose biosynthetic process [GO:0005992]	GO:0005739; GO:0005992; GO:0016757		Glycosyltransferase 20 family; Trehalose phosphatase family	12.8758	8.80953	5.93264	28.5849	26.6097	22.257	0.611359	0.730634	0.570301
NbD050764	1147.49	3.52773	Up	0.385509	9.15084	5.65e-20	1.97e-17	O65740	DEF2_CAPAN	Defensin J1-2		FUNCTION: Plant defense peptide with antifungal activity against F.oxysporum and B.cinerea.		extracellular region [GO:0005576]; defense response to fungus [GO:0050832]; killing of cells of another organism [GO:0031640]	GO:0005576; GO:0031640; GO:0050832		DEFL family	156.768	48.9665	96.8821	18.2794	33.1863	34.6178	1523.44	1372.46	627.142
NbD001205	2344.6	-4.09737	Down	0.44879	-9.12981	6.86e-20	2.37e-17	P48981	BGAL_MALDO	Beta-galactosidase (EC 3.2.1.23) (Acid beta-galactosidase) (Lactase) (Exo-(1-->4)-beta-D-galactanase)		Involved in cell wall degradation. Degrades polysaccharides containing beta-(1-->4)-linked galactans, acting as an exo-(1-->4)-beta-D-galactanase.		apoplast [GO:0048046]; beta-galactosidase activity [GO:0004565]; carbohydrate metabolic process [GO:0005975]	GO:0004565; GO:0005975; GO:0048046		Glycosyl hydrolase 35 family	380.252	318.48	76.1963	345.909	257.313	278.708	17.849	17.1514	11.0466
NbD000819	437.512	-1.91304	Down	0.209684	-9.12346	7.28e-20	2.49e-17	Q8LFV3	CDF3_ARATH	Cyclic dof factor 3 (Dof zinc finger protein DOF3.3) (AtDOF3.3) (H-protein promoter-binding factor 2a)	CDF3 DOF3.3 HPPBF-2A At3g47500 F1P2.50	Transcription factor that binds specifically to a 5'-AA[AG]G-3' consensus core sequence (By similarity). Regulates a photoperiodic flowering response. Transcriptional repressor of 'CONSTANS' expression. {ECO:0000250, ECO:0000269|PubMed:19619493}.		nucleus [GO:0005634]; DNA binding [GO:0003677]; DNA-binding transcription factor activity [GO:0003700]; metal ion binding [GO:0046872]; flower development [GO:0009908]; regulation of DNA-templated transcription [GO:0006355]	GO:0003677; GO:0003700; GO:0005634; GO:0006355; GO:0009908; GO:0046872			59.0708	65.7249	52.7495	61.9797	43.75	73.3322	17.4655	15.6836	14.5276
NbD013269	1026.2	1.58921	Up	0.17448	9.10827	8.37e-20	2.83e-17	Q9M4G4	PGMC_SOLTU	Phosphoglucomutase, cytoplasmic (PGM) (EC 5.4.2.2) (Glucose phosphomutase)	PGM1 PGM I	FUNCTION: This enzyme participates in both the breakdown and synthesis of glucose. {ECO:0000250}.		cytosol [GO:0005829]; magnesium ion binding [GO:0000287]; phosphoglucomutase activity [GO:0004614]; carbohydrate metabolic process [GO:0005975]; glucose metabolic process [GO:0006006]	GO:0000287; GO:0004614; GO:0005829; GO:0005975; GO:0006006		Phosphohexose mutase family	42.1329	33.7399	36.0042	53.1593	58.2743	57.8318	123.661	100.63	115.214
NbD022594	86.9139	-3.91796	Down	0.431843	-9.07265	1.16e-19	3.89e-17	P68951	NP_ADE05	Pre-histone-like nucleoprotein (Pre-core protein VII) (pVII) [Cleaved into: Histone-like nucleoprotein (NP) (Core protein VII)]	L2	Plays a role in the inhibition of host immune response within the nucleus. Interacts with cellular nucleosomes and immobilizes the host immune danger signal HMGB1 on chromatin. In turn, prevents HMGB1 release out of the cell and thus decreases inflammation. Also plays a role in the wrapping and condensation of the viral DNA. May also promote viral genome import into the nucleus. {ECO:0000255|HAMA…		host cell nucleolus [GO:0044196]; viral capsid [GO:0019028]; DNA binding [GO:0003677]; viral entry into host cell [GO:0046718]; viral penetration into host nucleus [GO:0075732]	GO:0003677; GO:0019028; GO:0044196; GO:0046718; GO:0075732		Adenoviridae histone-like nucleoprotein family	14.1194	21.8554	16.4227	4.56567	3.5453	5.62604	0.762149	1.63283	0.925248
NbD032661	428.604	-3.97993	Down	0.439372	-9.05821	1.33e-19	4.4e-17	Q8LD26	DRMH3_ARATH	Dormancy-associated protein homolog 3 (DRM1 homolog 3)	At1g56220 F14G9.17						DRM1/ARP family	393.861	347.96	103.38	1696.17	1742.67	1590.87	18.3117	22.2514	13.1165
NbD008196	674.77	-2.05594	Down	0.227424	-9.04013	1.56e-19	5.14e-17	Q9FE06	EXOL2_ARATH	Protein EXORDIUM-like 2	EXL2 At5g64260 MSJ1.10	May play a role in a brassinosteroid-dependent regulation of growth and development. {ECO:0000250}.		apoplast [GO:0048046]; Golgi apparatus [GO:0005794]; plant-type cell wall [GO:0009505]; plasmodesma [GO:0009506]; plastid [GO:0009536]; cellular response to hypoxia [GO:0071456]	GO:0005794; GO:0009505; GO:0009506; GO:0009536; GO:0048046; GO:0071456		EXORDIUM family	201.076	154.41	135.317	149.805	190.146	156.11	38.3905	44.5598	35.394
NbD043893	229.505	-2.55137	Down	0.282991	-9.01573	1.96e-19	6.36e-17	Q66GQ2	Y5162_ARATH	Uncharacterized protein At5g41620	At5g41620 MBK23.17			chloroplast [GO:0009507]	GO:0009507			28.5513	28.1948	20.4468	14.1273	11.821	15.3385	5.41031	4.80197	3.18511
NbD017307	1131.18	-1.90733	Down	0.212077	-8.99358	2.39e-19	7.72e-17	Q9LV03	GLUT1_ARATH	Glutamate synthase 1 [NADH], chloroplastic (EC 1.4.1.14) (NADH-dependent glutamate synthase 1) (NADH-GOGAT 1)	GLT1 At5g53460 MYN8.7	Involved in glutamate biosynthesis. Required for non-photorespiratory ammonium assimilation. Probably involved in primary ammonium assimilation in roots. {ECO:0000269|PubMed:11844111}.	Amino-acid biosynthesis; L-glutamate biosynthesis via GLT pathway; L-glutamate from 2-oxoglutarate and L-glutamine (NAD(+) route): step 1/1.; Energy metabolism; nitrogen metabolism.	chloroplast [GO:0009507]; chloroplast stroma [GO:0009570]; plastid [GO:0009536]; 3 iron, 4 sulfur cluster binding [GO:0051538]; flavin adenine dinucleotide binding [GO:0050660]; FMN binding [GO:0010181]; glutamate synthase (NADH) activity [GO:0016040]; iron ion binding [GO:0005506]; ammonia assimilation cycle [GO:0019676]; developmental growth [GO:0048589]; glutamate biosynthetic process [GO:0006…	GO:0005506; GO:0006537; GO:0009507; GO:0009536; GO:0009570; GO:0010181; GO:0016040; GO:0019676; GO:0048589; GO:0050660; GO:0051538; GO:0097054		Glutamate synthase family	39.8901	27.6611	35.7427	23.8534	19.3843	32.9695	10.2218	10.277	7.22862
NbD048883	556.881	-2.18253	Down	0.243026	-8.98067	2.69e-19	8.6e-17	Q60560	SMBP2_MESAU	DNA-binding protein SMUBP-2 (EC 3.6.4.12) (EC 3.6.4.13) (ATP-dependent helicase IGHMBP2) (Immunoglobulin mu-binding protein 2) (Insulin II gene enhancer-binding protein) (RIPE3B-binding complex 3B2 p110 subunit) (RIP-1)	IGHMBP2 RIP1 SMUBP2	5' to 3' helicase that unwinds RNA and DNA duplexes in an ATP-dependent reaction (By similarity). Specific to 5'-phosphorylated single-stranded guanine-rich sequences (By similarity). May play a role in RNA metabolism, ribosome biogenesis or initiation of translation (By similarity). May play a role in regulation of transcription (By similarity). Interacts with tRNA-Tyr (By similarity). {ECO:0000…		axon [GO:0030424]; cytoplasm [GO:0005737]; nuclear body [GO:0016604]; nucleus [GO:0005634]; ribonucleoprotein complex [GO:1990904]; 5'-3' DNA helicase activity [GO:0043139]; 5'-3' RNA helicase activity [GO:0032574]; ATP binding [GO:0005524]; ATP hydrolysis activity [GO:0016887]; ATP-dependent activity, acting on DNA [GO:0008094]; ATP-dependent activity, acting on RNA [GO:0008186]; double-stranded…	GO:0000049; GO:0003697; GO:0003723; GO:0003727; GO:0005524; GO:0005634; GO:0005737; GO:0008094; GO:0008186; GO:0008270; GO:0010501; GO:0016604; GO:0016887; GO:0030424; GO:0032508; GO:0032574; GO:0036121; GO:0042802; GO:0043022; GO:0043139; GO:0043621; GO:1990904	DOMAIN: The R3H domain recognizes phosphorylated 5'-ends of single-stranded nucleic acids which promotes binding of nucleic acids and stimulates ATPase activity. {ECO:0000250|UniProtKB:P38935}.	DNA2/NAM7 helicase family	30.7434	43.7319	43.3893	21.8437	25.0568	20.5543	9.33921	7.4557	9.50082
NbD000634	85.2868	4.65102	Up	0.518326	8.97314	2.88e-19	9.12e-17	P24396	PLY18_SOLLC	Probable pectate lyase P18 (EC 4.2.2.2) (Style development-specific protein 9612)	9612	FUNCTION: May have a role in the development of the transmitting tissue of the style and/or in the events related to pollination such as some aspect in the facilitation of compatible pollen tube growth.	PATHWAY: Glycan metabolism; pectin degradation; 2-dehydro-3-deoxy-D-gluconate from pectin: step 2/5.	extracellular region [GO:0005576]; metal ion binding [GO:0046872]; pectate lyase activity [GO:0030570]; pectin catabolic process [GO:0045490]	GO:0005576; GO:0030570; GO:0045490; GO:0046872		Polysaccharide lyase 1 family	1.21286	0.61206	0.157088	0.451	0.497749	0.48233	19.8664	17.4355	14.5592
NbD011714	10069.8	-2.49636	Down	0.278523	-8.96283	3.16e-19	9.92e-17	Q9LV93	AB5F_ARATH	ABC transporter F family member 5 (ABC transporter ABCF.5) (AtABCF5) (GCN20-type ATP-binding cassette protein GCN5)	ABCF5 GCN5 At5g64840 MXK3.6			ATP binding [GO:0005524]; ATP hydrolysis activity [GO:0016887]; mRNA binding [GO:0003729]; response to nematode [GO:0009624]	GO:0003729; GO:0005524; GO:0009624; GO:0016887		ABC transporter superfamily, ABCF family, EF3 (TC 3.A.1.121) subfamily	997.833	1394.51	717.936	863.618	705.417	721.517	211.578	150.695	200.828
NbD053127	102.61	-2.95266	Down	0.329539	-8.95996	3.25e-19	1.01e-16	Q8RY67	WAKLO_ARATH	Wall-associated receptor kinase-like 14 (EC 2.7.11.-)	WAKL14 At2g23450 F26B6.10	Serine/threonine-protein kinase that may function as a signaling receptor of extracellular matrix component.		membrane [GO:0016020]; ATP binding [GO:0005524]; protein serine kinase activity [GO:0106310]; protein serine/threonine kinase activity [GO:0004674]; phosphorylation [GO:0016310]	GO:0004674; GO:0005524; GO:0016020; GO:0016310; GO:0106310		Protein kinase superfamily, Ser/Thr protein kinase family	12.4838	12.3115	9.9036	2.63207	3.04004	2.13024	1.70738	1.08818	1.62753
NbD027008	724.016	-1.83529	Down	0.204971	-8.95388	3.43e-19	1.06e-16	Q9FKL6	CB60B_ARATH	Calmodulin-binding protein 60 B	CBP60B At5g57580 MUA2.16	Transcription activator that binds DNA in a sequence-specific manner, likely 5'-GAAATTTTGG-3', to promote the expression of target genes. {ECO:0000250|UniProtKB:F4K2R6}.		nucleus [GO:0005634]; calmodulin binding [GO:0005516]; DNA binding [GO:0003677]	GO:0003677; GO:0005516; GO:0005634		Plant ACBP60 protein family	86.267	62.9375	77.153	27.546	22.7258	29.6536	21.2242	24.0575	18.3448
NbD039856	251.004	3.97203	Up	0.444153	8.94292	3.79e-19	1.16e-16	Q9SB52	PUMP4_ARATH	Mitochondrial uncoupling protein 4 (AtPUMP4) (Mitochondrial dicarboxylate carrier 2)	PUMP4 DIC2 UCP4 At4g24570 F22K18.230	FUNCTION: PUMPS are mitochondrial transporter proteins that create proton leaks across the inner mitochondrial membrane, thus uncoupling oxidative phosphorylation. This leads to a decrease in the efficiency of oxidative phosphorylation and an increase in heat production. May be involved in protecting plant cells against oxidative stress damage (By similarity). Recombinant PUMP4, reconstituted int…		mitochondrial inner membrane [GO:0005743]; dicarboxylic acid transmembrane transporter activity [GO:0005310]; cellular response to hypoxia [GO:0071456]; mitochondrial transport [GO:0006839]	GO:0005310; GO:0005743; GO:0006839; GO:0071456		Mitochondrial carrier (TC 2.A.29) family	1.32679	3.45134	6.33183	7.59401	6.76835	6.87558	97.5796	51.2841	42.547
NbD052725	399.836	2.5829	Up	0.288858	8.94175	3.83e-19	1.16e-16	Q40460	RCA1_TOBAC	Ribulose bisphosphate carboxylase/oxygenase activase 1, chloroplastic (RA 1) (RuBisCO activase 1)		FUNCTION: Activation of RuBisCO (ribulose-1,5-bisphosphate carboxylase/oxygenase; EC 4.1.1.39) involves the ATP-dependent carboxylation of the epsilon-amino group of lysine leading to a carbamate structure.		chloroplast stroma [GO:0009570]; ATP binding [GO:0005524]; ATP hydrolysis activity [GO:0016887]; identical protein binding [GO:0042802]; ribulose-1,5-bisphosphate carboxylase/oxygenase activator activity [GO:0046863]	GO:0005524; GO:0009570; GO:0016887; GO:0042802; GO:0046863		RuBisCO activase family	6.82109	11.9222	13.9596	39.1441	28.5949	36.8757	65.4443	68.7645	65.3933
NbD031034	533.423	3.4393	Up	0.384775	8.93848	3.95e-19	1.18e-16	F4K933	ET2_ARATH	Protein EFFECTOR OF TRANSCRIPTION 2 (AtET2)	ET2 At5g56780 MIK19.25	FUNCTION: Transcriptional regulator involved in the regulation of cell differentiation in meristems. Probably regulates the expression of various KNAT genes involved in the maintenance of the cells in an undifferentiated, merismastic state. Plays a role in the regulation of gibberellin 20 oxidase and the gibberellin-regulated protein GASA4. Localizes in the nucleus during the cellular differentia…		cytoplasm [GO:0005737]; nucleus [GO:0005634]; supercoiled DNA binding [GO:0097100]; DNA methylation [GO:0006306]; negative regulation of DNA-templated transcription [GO:0045892]; regulation of seed dormancy process [GO:2000033]; xylem development [GO:0010089]	GO:0005634; GO:0005737; GO:0006306; GO:0010089; GO:0045892; GO:0097100; GO:2000033	DOMAIN: Contains a bacterial GIY-YIG-like domain which can functionally replace the bacterial GIY-YIG domain in the UVRC protein. {ECO:0000305|PubMed:17991462}.		9.723	6.67248	10.5867	11.4151	10.3369	13.3982	179.157	52.6383	73.5488
NbD018865	263.335	-1.96134	Down	0.219586	-8.932	4.18e-19	1.24e-16	Q9ZQG9	E1314_ARATH	Glucan endo-1,3-beta-glucosidase 14 (EC 3.2.1.39) ((1->3)-beta-glucan endohydrolase 14) ((1->3)-beta-glucanase 14) (Beta-1,3-endoglucanase 14) (Beta-1,3-glucanase 14)	At2g27500 F10A12.18			cytoplasm [GO:0005737]; extracellular region [GO:0005576]; nucleus [GO:0005634]; plasma membrane [GO:0005886]; side of membrane [GO:0098552]; glucan endo-1,3-beta-D-glucosidase activity [GO:0042973]; carbohydrate metabolic process [GO:0005975]; cell wall organization [GO:0071555]; defense response [GO:0006952]	GO:0005576; GO:0005634; GO:0005737; GO:0005886; GO:0005975; GO:0006952; GO:0042973; GO:0071555; GO:0098552		Glycosyl hydrolase 17 family	49.3674	43.1763	39.7241	18.8593	30.6712	23.267	12.5329	11.5077	10.1802
NbD042050	2270.23	-2.44533	Down	0.274554	-8.90655	5.26e-19	1.55e-16	Q9LVI4	TIF6B_ARATH	Protein TIFY 6B (Jasmonate ZIM domain-containing protein 3) (Protein JASMONATE INSENSITIVE 3)	TIFY6B JAI3 JAZ3 At3g17860 MEB5.8	Repressor of jasmonate responses. Jasmonoyl-isoleucine (JA-Ile) specifically promotes COI1-TIFY6B/JAZ3 interaction. Acts as a negative regulator of MYC2 function. Feed-back regulated by MYC2. {ECO:0000269|PubMed:17637675, ECO:0000269|PubMed:17637677, ECO:0000269|PubMed:19151223, ECO:0000269|PubMed:21335373}.		nucleus [GO:0005634]; identical protein binding [GO:0042802]; defense response [GO:0006952]; jasmonic acid mediated signaling pathway [GO:0009867]; regulation of defense response [GO:0031347]	GO:0005634; GO:0006952; GO:0009867; GO:0031347; GO:0042802	DOMAIN: The tify domain is required for homo- and heterodimerization and for the interaction with other TIFY proteins. {ECO:0000269|PubMed:19151223}.; DOMAIN: The jas domain (302-326) is necessary and sufficient for the hormone dependent interaction with COI1 and the hormone independent interaction with MYC2. {ECO:0000269|PubMed:19309455}.	TIFY/JAZ family	681.474	416.305	326.483	107.445	142.459	121.36	110.452	78.2304	75.9531
NbD043857	135.141	3.02142	Up	0.340257	8.87983	6.7e-19	1.96e-16	P00303	BABL_CUCSA	Basic blue protein (CBP) (Cusacyanin) (Plantacyanin)				electron transfer activity [GO:0009055]; metal ion binding [GO:0046872]	GO:0009055; GO:0046872			8.88191	6.17625	13.7696	1.5506	5.18454	6.04336	98.9631	83.7825	64.9347
NbD021533	298.615	-2.37768	Down	0.268854	-8.84378	9.25e-19	2.68e-16	Q8L866	CUAOZ_ARATH	Amine oxidase [copper-containing] zeta, peroxisomal (AtCuAO1) (AtCuAO3) (AtCuAOzeta) (Copper amine oxidase 3) (EC 1.4.3.21)	CuAOzeta CuAO1 CuAO3 At2g42490 F14N22.1 MHK10.21	Involved in putrescine catabolism in peroxisomes (PubMed:24287136). Copper amine oxidase that can use putrescine and spermidine as substrates (PubMed:23915037). {ECO:0000269|PubMed:23915037, ECO:0000269|PubMed:24287136}.	Amine and polyamine degradation; putrescine degradation. {ECO:0000269|PubMed:23915037, ECO:0000269|PubMed:24287136}.	cytosol [GO:0005829]; peroxisome [GO:0005777]; aliphatic amine oxidase activity [GO:0052595]; aminoacetone:oxygen oxidoreductase(deaminating) activity [GO:0052594]; copper ion binding [GO:0005507]; phenethylamine:oxygen oxidoreductase (deaminating) activity [GO:0052596]; quinone binding [GO:0048038]; tryptamine:oxygen oxidoreductase (deaminating) activity [GO:0052593]; lateral root formation [GO:…	GO:0002237; GO:0005507; GO:0005777; GO:0005829; GO:0009447; GO:0009611; GO:0009737; GO:0009751; GO:0009753; GO:0010311; GO:0048038; GO:0052593; GO:0052594; GO:0052595; GO:0052596		Copper/topaquinone oxidase family	35.106	23.724	23.2876	9.21283	8.4751	8.9667	7.16509	4.71179	4.16542
NbD033399	76.1981	-5.00101	Down	0.566932	-8.82119	1.13e-18	3.25e-16	Q7XC57	MYBS3_ORYSJ	Transcription factor MYBS3 (Myb-related protein S3) (OsMYBS3)	MYBS3 LOC_Os10g41200 Os10g0561400 OsJ_32461 OSJNBb0089A17.8	Transcription repressor that binds to 5'-TATCCA-3' elements in gene promoters. Contributes to the sugar-repressed transcription of promoters containing SRS or 5'-TATCCA-3' elements. Transcription repressor involved in a cold stress response pathway that confers cold tolerance. Suppresses the DREB1-dependent signaling pathway under prolonged cold stress. DREB1 responds quickly and transiently whil…		nucleus [GO:0005634]; DNA-binding transcription factor activity [GO:0003700]; metal ion binding [GO:0046872]; transcription cis-regulatory region binding [GO:0000976]; intracellular auxin homeostasis [GO:0140964]; lateral root development [GO:0048527]; leaf senescence [GO:0010150]; negative regulation of DNA-templated transcription [GO:0045892]; negative regulation of transcription by RNA polymer…	GO:0000122; GO:0000976; GO:0003700; GO:0005634; GO:0009646; GO:0009723; GO:0009737; GO:0009739; GO:0009744; GO:0010150; GO:0030307; GO:0045892; GO:0046872; GO:0048527; GO:0090697; GO:0140964			24.4381	32.2033	19.0572	13.0035	13.8989	10.9845	0	1.35166	0.813924
NbD049132	1136.28	-2.48999	Down	0.284893	-8.74011	2.33e-18	6.63e-16	Q6DCD1	FGGY_XENLA	FGGY carbohydrate kinase domain-containing protein (EC 2.7.1.-)	fggy			kinase activity [GO:0016301]; phosphotransferase activity, alcohol group as acceptor [GO:0016773]; carbohydrate metabolic process [GO:0005975]; phosphorylation [GO:0016310]	GO:0005975; GO:0016301; GO:0016310; GO:0016773		FGGY kinase family	121.123	176.969	87.8573	100.501	83.6429	87.75	25.3897	22.3124	22.3887
NbD011570	804.746	2.18615	Up	0.250832	8.71559	2.89e-18	8.17e-16	P27608	AROF_TOBAC	Phospho-2-dehydro-3-deoxyheptonate aldolase 1, chloroplastic (EC 2.5.1.54) (3-deoxy-D-arabino-heptulosonate 7-phosphate synthase 1) (DAHP synthase 1) (Phospho-2-keto-3-deoxyheptonate aldolase 1)	DHAPS-1		PATHWAY: Metabolic intermediate biosynthesis; chorismate biosynthesis; chorismate from D-erythrose 4-phosphate and phosphoenolpyruvate: step 1/7.	chloroplast [GO:0009507]; 3-deoxy-7-phosphoheptulonate synthase activity [GO:0003849]; amino acid biosynthetic process [GO:0008652]; aromatic amino acid family biosynthetic process [GO:0009073]; chorismate biosynthetic process [GO:0009423]	GO:0003849; GO:0008652; GO:0009073; GO:0009423; GO:0009507		Class-II DAHP synthase family	22.9784	15.7305	29.3317	11.4124	13.1268	13.2424	128.686	84.3203	101.845
NbD031637	240.194	-2.33571	Down	0.268487	-8.69954	3.33e-18	9.33e-16	P29000	INVA_SOLLC	Acid beta-fructofuranosidase (EC 3.2.1.26) (Acid invertase) (AI) (Acid sucrose hydrolase) (Vacuolar invertase)	TIV1 AIV-1		Glycan biosynthesis; sucrose metabolism.	membrane [GO:0016020]; vacuolar lumen [GO:0005775]; beta-fructofuranosidase activity [GO:0004564]; sucrose metabolic process [GO:0005985]	GO:0004564; GO:0005775; GO:0005985; GO:0016020		Glycosyl hydrolase 32 family	31.2943	18.2916	30.2256	28.1525	33.3927	27.3459	6.17656	4.62709	5.10324
NbD033131	307.126	-2.63987	Down	0.303793	-8.68968	3.63e-18	1.01e-15	Q9LE38	NLP4_ARATH	Protein NLP4 (AtNLP4) (NIN-like protein 4) (Nodule inception protein-like protein 4)	NLP4 At1g20640 F2D10.12	Probable transcription factor. {ECO:0000250}.		nucleus [GO:0005634]; DNA binding [GO:0003677]; DNA-binding transcription factor activity [GO:0003700]; response to nitrate [GO:0010167]	GO:0003677; GO:0003700; GO:0005634; GO:0010167			27.4468	29.4261	15.8978	4.40966	3.90177	4.67461	3.96258	3.45638	4.27877
NbD017795	775.343	-1.61767	Down	0.186675	-8.66573	4.49e-18	1.24e-15	Q6IEQ7	WRK24_ORYSJ	WRKY transcription factor WRKY24 (OsWRKY24)	WRKY24 Os01g0826400 OsJ_03928 OSNPB_010826400	Transcription activator (PubMed:26025535). Interacts specifically with the W box (5'-(T)TGAC[CT]-3'), a frequently occurring elicitor-responsive cis-acting element (PubMed:19199048, PubMed:26025535). Negative regulator of both gibberellic acid (GA) and abscisic acid (ABA) signaling in aleurone cells, probably by interfering with GAM1, via the specific repression of GA- and ABA-induced promoters (…		nucleus [GO:0005634]; DNA-binding transcription factor activity [GO:0003700]; sequence-specific DNA binding [GO:0043565]; abscisic acid-activated signaling pathway [GO:0009738]; gibberellic acid mediated signaling pathway [GO:0009740]; negative regulation of abscisic acid-activated signaling pathway [GO:0009788]; negative regulation of gibberellic acid mediated signaling pathway [GO:0009938]; pos…	GO:0003700; GO:0005634; GO:0009737; GO:0009738; GO:0009739; GO:0009740; GO:0009788; GO:0009938; GO:0043565; GO:0045893	DOMAIN: The WRKY domain is required to bind DNA. {ECO:0000250|UniProtKB:Q6QHD1}.	WRKY group II-a family	101.844	82.5977	94.7602	130.794	108.021	113.16	28.5766	31.6809	30.8008
NbD028120	669.055	-1.69841	Down	0.196361	-8.64945	5.18e-18	1.41e-15	Q9SI52	P4KG7_ARATH	Phosphatidylinositol 4-kinase gamma 7 (AtPI4Kgamma7) (PI-4Kgamma7) (PI4K gamma 7) (EC 2.7.1.67) (Ubiquitin-like domain kinase gamma 7) (UbDK gamma 7)	PI4KG7 PI4KGAMMA7 UBDKGAMMA7 At2g03890 T18C20.9	The phosphorylation of phosphatidylinositol (PI) to PI4P is the first committed step in the generation of phosphatidylinositol 4,5-bisphosphate (PIP2), a precursor of the second messenger inositol 1,4,5-trisphosphate (InsP3) (By similarity). Undergoes autophosphorylation and phosphorylates serine/threonine residues of protein substrates (PubMed:17880284). {ECO:0000250|UniProtKB:Q9BTU6, ECO:000026…		1-phosphatidylinositol 4-kinase activity [GO:0004430]; ATP binding [GO:0005524]; phosphatidylinositol phosphate biosynthetic process [GO:0046854]; protein autophosphorylation [GO:0046777]	GO:0004430; GO:0005524; GO:0046777; GO:0046854		PI3/PI4-kinase family, Type II PI4K subfamily	77.3298	67.5983	58.3723	45.5374	37.7979	47.2722	24.1527	18.9714	20.2187
NbD005842	188.761	-3.08461	Down	0.358031	-8.61547	6.97e-18	1.89e-15	Q9ZQ99	U73C1_ARATH	UDP-glycosyltransferase 73C1 (EC 2.4.1.-) (Cytokinin-O-glucosyltransferase 1) (Zeatin O-glucosyltransferase 1) (AtZOG1)	UGT73C1 ZOG1 At2g36750 F13K3.15	Involved in the O-glucosylation of trans-zeatin and dihydrozeatin. Also active in vitro on cis-zeatin, dihydrozeatin-9-N-Glc, and olomoucine. Can detoxify the explosive 2,4,6-trinitrotoluene in plant by forming O- or C-glucose conjugates. {ECO:0000269|PubMed:15342621, ECO:0000269|PubMed:18702669}.		cis-zeatin O-beta-D-glucosyltransferase activity [GO:0050502]; trans-zeatin O-beta-D-glucosyltransferase activity [GO:0050403]; UDP-glucosyltransferase activity [GO:0035251]; response to toxic substance [GO:0009636]; response to UV-B [GO:0010224]	GO:0009636; GO:0010224; GO:0035251; GO:0050403; GO:0050502		UDP-glycosyltransferase family	43.4409	26.6904	18.3701	11.8692	14.598	9.40549	3.12973	3.34932	3.80238
NbD032416	3893.84	-2.08416	Down	0.242104	-8.60852	7.4e-18	1.99e-15	P21616	AVP_VIGRR	Pyrophosphate-energized vacuolar membrane proton pump (EC 7.1.3.1) (Pyrophosphate-energized inorganic pyrophosphatase) (H(+)-PPase) (Vacuolar H(+)-pyrophosphatase)		Proton-translocating inorganic pyrophosphatase that contributes to the transtonoplast (from cytosol to vacuole lumen) H(+)-electrochemical potential difference. It establishes a proton gradient of similar and often greater magnitude than the H(+)-ATPase on the same membrane. {ECO:0000269|PubMed:10477275, ECO:0000269|PubMed:22456709, ECO:0000269|PubMed:2555340, ECO:0000269|PubMed:9489011}.		vacuolar membrane [GO:0005774]; diphosphate hydrolysis-driven proton transmembrane transporter activity [GO:0009678]; inorganic diphosphate phosphatase activity [GO:0004427]; metal ion binding [GO:0046872]	GO:0004427; GO:0005774; GO:0009678; GO:0046872	DOMAIN: Has 16 transmembrane helices and a large cytoplasmic domain that contains the active site. {ECO:0000269|PubMed:22456709}.	H(+)-translocating pyrophosphatase (TC 3.A.10) family, K(+)-stimulated subfamily	303.934	381.541	356.849	301.644	248.305	298.715	64.5142	91.1215	90.6073
NbD024696	761.542	1.81107	Up	0.210488	8.60418	7.69e-18	2.05e-15	Q681K2	ATS3A_ARATH	Embryo-specific protein ATS3A (Protein ARABIDOPSIS THALIANA SEED 3A)	ATS3A At2g41475	FUNCTION: May play a role during embryo development. {ECO:0000305}.		extracellular region [GO:0005576]; plasmodesma [GO:0009506]	GO:0005576; GO:0009506			79.3414	72.0349	99.7368	80.1459	101.307	74.1546	324.284	323.486	245.512
NbD018291	315.032	3.00257	Up	0.350853	8.55791	1.15e-17	3.04e-15	P20144	WUN1_SOLTU	Wound-induced protein 1	WUN1							29.2108	9.60121	13.7747	2.58062	9.33696	5.55403	179.18	137.756	110.33
NbD000413	66.1829	5.80676	Up	0.680186	8.53702	1.38e-17	3.62e-15	B2CPI5	PHT13_PETHY	Low affinity inorganic phosphate transporter 3 (PhPT3) (PhPht1;3) (Arbuscular mycorrhiza-induced phosphate transporter PT3) (AM-induced phosphate transporter PT3) (H(+)/Pi cotransporter PT3)	PT3	FUNCTION: Low-affinity transporter for external inorganic phosphate (Pi) probably involved in the acquisition of phosphate released by arbuscular mycorrhizal (AM) fungi during AM symbiosis. {ECO:0000305|PubMed:18315538}.		plasma membrane [GO:0005886]; inorganic phosphate transmembrane transporter activity [GO:0005315]; symporter activity [GO:0015293]; phosphate ion transport [GO:0006817]; response to symbiotic fungus [GO:0009610]	GO:0005315; GO:0005886; GO:0006817; GO:0009610; GO:0015293		Major facilitator superfamily, phosphate:H(+) symporter (TC 2.A.1.9) family	0	0	0.364614	0	0.142427	0	10.793	10.5088	9.81477
NbD036275	98.8916	3.2346	Up	0.37933	8.52713	1.5e-17	3.91e-15	P37123	C77A1_SOLME	Cytochrome P450 77A1 (EC 1.14.-.-) (CYPLXXVIIA1) (Cytochrome P-450EG6)	CYP77A1 CYPEG6			heme binding [GO:0020037]; iron ion binding [GO:0005506]; monooxygenase activity [GO:0004497]; oxidoreductase activity, acting on paired donors, with incorporation or reduction of molecular oxygen [GO:0016705]	GO:0004497; GO:0005506; GO:0016705; GO:0020037		Cytochrome P450 family	0.963376	1.94479	1.82808	0.391806	0.358105	0.262957	13.2256	15.4792	16.5633
NbD004834	166.656	10.6645	Up	1.25426	8.5026	1.85e-17	4.76e-15	O49697	NAC71_ARATH	NAC domain-containing protein 71 (ANAC071)	NAC071 At4g17980	FUNCTION: Transcription factor involved in tissue reunion of wounded inflorescence stems. Required for the division of pith cells in the reunion process, which is dependent on polar-transported auxin and the wound-inducible hormones ethylene and jasmonate (PubMed:21911380). Binds to the promoters of XTH19 and XTH20 to induce their expression via auxin signaling. XTH19 and XTH20 are involved in ce…		nucleus [GO:0005634]; DNA-binding transcription factor activity [GO:0003700]; sequence-specific DNA binding [GO:0043565]; cell division [GO:0051301]; cellular response to auxin stimulus [GO:0071365]; response to wounding [GO:0009611]	GO:0003700; GO:0005634; GO:0009611; GO:0043565; GO:0051301; GO:0071365	DOMAIN: The NAC domain includes a DNA binding domain and a dimerization domain. {ECO:0000255|PROSITE-ProRule:PRU00353}.		0	0	0	0	0	0	80.4986	26.5821	28.7912
NbD039877	531.491	-2.90611	Down	0.341781	-8.50284	1.85e-17	4.76e-15	C0LGH2	Y1561_ARATH	Probable LRR receptor-like serine/threonine-protein kinase At1g56130 (EC 2.7.11.1)	At1g56130 F14G9.25 T6H22.8			plasma membrane [GO:0005886]; ATP binding [GO:0005524]; protein serine kinase activity [GO:0106310]; protein serine/threonine kinase activity [GO:0004674]; phosphorylation [GO:0016310]	GO:0004674; GO:0005524; GO:0005886; GO:0016310; GO:0106310		Protein kinase superfamily, Ser/Thr protein kinase family	84.9603	66.4874	32.3068	56.9239	36.5911	58.3938	9.94203	6.53887	8.31893
NbD002260	243.147	-2.6662	Down	0.314083	-8.48883	2.09e-17	5.32e-15	Q0CSG1	UTP10_ASPTN	U3 small nucleolar RNA-associated protein 10	utp10 ATEG_03373	Involved in nucleolar processing of pre-18S ribosomal RNA. Involved in ribosome biosynthesis (By similarity). {ECO:0000250|UniProtKB:P42945}.		membrane [GO:0016020]; nucleolus [GO:0005730]; ribonucleoprotein complex [GO:1990904]; rRNA processing [GO:0006364]	GO:0005730; GO:0006364; GO:0016020; GO:1990904		HEATR1/UTP10 family	253.122	181.329	123.512	203.052	199.963	263.087	37.3761	26.3761	25.164
NbD029042	469.675	2.24471	Up	0.264562	8.48463	2.16e-17	5.41e-15	Q9LYV6	GEML5_ARATH	GEM-like protein 5	At5g13200 T19L5.4 T31B5_20			plastid [GO:0009536]; embryo development ending in seed dormancy [GO:0009793]; maintenance of seed dormancy by absisic acid [GO:0098755]; regulation of seed germination [GO:0010029]; seed germination [GO:0009845]	GO:0009536; GO:0009793; GO:0009845; GO:0010029; GO:0098755		GEM family	18.94	30.1497	23.3562	20.4216	28.94	19.2845	132.011	91.6452	125.661
NbD018828	118.598	3.89301	Up	0.458781	8.48555	2.15e-17	5.41e-15	Q9FJ57	TRN1_ARATH	Protein TORNADO 1 (Protein LOPPED 1)	TRN1 LOP1 At5g55540 MTE17.26	FUNCTION: Involved in the basipetal transport of auxin (IAA) that modulates growth and organs organization. Required for initial divisions in the epidermal/lateral root cap leading to the formation of epidermal cells and a clone of lateral root cap cells, as well as for the maintenance of the radial pattern of cell specification in the root, thus regulating the distinction between the lateral roo…		membrane [GO:0016020]; GTP binding [GO:0005525]; hydrolase activity [GO:0016787]; auxin polar transport [GO:0009926]; auxin-activated signaling pathway [GO:0009734]; basipetal auxin transport [GO:0010540]; leaf morphogenesis [GO:0009965]; leaf vascular tissue pattern formation [GO:0010305]; meristem structural organization [GO:0009933]; multidimensional cell growth [GO:0009825]; radial pattern fo…	GO:0005525; GO:0009734; GO:0009825; GO:0009926; GO:0009933; GO:0009956; GO:0009965; GO:0010305; GO:0010540; GO:0016020; GO:0016787			0.730096	0.253223	0.30329	0.324503	0.381031	0.2687	10.2437	4.85429	4.68715
NbD053184	1805.99	-1.68227	Down	0.198281	-8.48429	2.17e-17	5.41e-15	P92980	APR3_ARATH	5'-adenylylsulfate reductase 3, chloroplastic (EC 1.8.4.9) (3'-phosphoadenosine-5'-phosphosulfate reductase homolog 26) (PAPS reductase homolog 26) (Prh-26) (Adenosine 5'-phosphosulfate 5'-adenylylsulfate sulfotransferase 3) (APS sulfotransferase 3) (Thioredoxin-independent APS reductase 3)	APR3 PRH26 At4g21990 F1N20.90	Reduces sulfate for Cys biosynthesis. Substrate preference is adenosine-5'-phosphosulfate (APS) >> 3'-phosphoadenosine-5'-phosphosulfate (PAPS). Uses glutathione or DTT as source of protons.		chloroplast [GO:0009507]; 4 iron, 4 sulfur cluster binding [GO:0051539]; adenylyl-sulfate reductase (glutathione) activity [GO:0033741]; adenylyl-sulfate reductase activity [GO:0009973]; metal ion binding [GO:0046872]; phosphoadenylyl-sulfate reductase (thioredoxin) activity [GO:0004604]; cysteine biosynthetic process [GO:0019344]; sulfate assimilation [GO:0000103]; sulfate assimilation, phosphoa…	GO:0000103; GO:0004604; GO:0009507; GO:0009973; GO:0019344; GO:0019379; GO:0033741; GO:0046872; GO:0051539	DOMAIN: The C-terminal domain may function as glutaredoxin and mediates the interaction of the enzyme with glutathione (GSH). Active in GSH-dependent reduction of hydroxyethyldisulfide, cystine, dehydroascorbate, insulin disulfides and ribonucleotide reductase (By similarity). {ECO:0000250}.	APS reductase family	229.835	290.053	240.453	13.3263	12.8726	11.7485	86.3913	71.6972	82.252
NbD027075	165.293	-2.93667	Down	0.346289	-8.48038	2.24e-17	5.56e-15	Q9FNN6	SRM1_ARATH	Transcription factor SRM1 (Myb-related protein SRM1) (Protein SALT-RELATED MYB 1)	SRM1 At5g08520	Transcription activator that coordinates abscisic acid (ABA) biosynthesis and signaling-related genes via binding to the specific promoter motif 5'-(A/T)AACCAT-3'. Represses ABA-mediated salt (e.g. NaCl and KCl) stress tolerance. Regulates leaf shape and promotes vegetative growth. {ECO:0000269|PubMed:26243618}.		nucleus [GO:0005634]; DNA-binding transcription factor activity [GO:0003700]; transcription cis-regulatory region binding [GO:0000976]; abscisic acid-activated signaling pathway [GO:0009738]; negative regulation of response to salt stress [GO:1901001]; positive regulation of abscisic acid biosynthetic process [GO:0010116]; positive regulation of developmental vegetative growth [GO:1905615]; posit…	GO:0000976; GO:0003700; GO:0005634; GO:0006355; GO:0009414; GO:0009651; GO:0009738; GO:0009739; GO:0009751; GO:0009787; GO:0010116; GO:0045893; GO:1901001; GO:1901371; GO:1905615			82.5333	54.7159	37.9367	74.3743	96.763	90.5492	9.19809	6.47216	7.1991
NbD042336	134.419	-2.37934	Down	0.281165	-8.46243	2.62e-17	6.44e-15	Q56XX3	Y2215_ARATH	Uncharacterized protein At2g02148	At2g02148 F5O4.8							25.0232	28.6961	22.6175	17.7163	19.5984	18.5814	5.09671	4.87609	4.82405
NbD015525	85.5026	3.99817	Up	0.474109	8.43301	3.37e-17	8.22e-15	Q41495	ST14_SOLTU	STS14 protein	STS14	FUNCTION: May protect the outer tissues of the pistil from pathogen attack.		extracellular space [GO:0005615]	GO:0005615		CRISP family	0.918344	1.98614	3.41087	0.526775	3.12835	2.11009	56.6466	32.999	26.8498
NbD022616	122.171	3.25578	Up	0.386179	8.43075	3.43e-17	8.32e-15	Q9LIN2	GDL53_ARATH	GDSL esterase/lipase At3g26430 (EC 3.1.1.-) (Extracellular lipase At3g26430)	At3g26430 F20C19.19	FUNCTION: Lipase that can hydrolyze p-nitrophenyl butyrate and p-nitrophenyl palmitate in vitro (PubMed:23430565). Possesses low activity against p-nitrophenyl acetate (PubMed:23430565). Substrate preference is p-nitrophenyl palmitate > p-nitrophenyl butyrate >> p-nitrophenyl acetate (PubMed:23430565). Lacks cholinesterase activity (PubMed:23430565). {ECO:0000269|PubMed:23430565}.		extracellular region [GO:0005576]; lipase activity [GO:0016298]; lipid catabolic process [GO:0016042]	GO:0005576; GO:0016042; GO:0016298		'GDSL' lipolytic enzyme family	1.49875	2.51065	3.306	7.62702	7.55957	7.37858	35.1595	18.4361	20.8963
NbD029282	987.317	-2.16648	Down	0.257379	-8.41746	3.85e-17	9.26e-15	P0C7P8	LHWL1_ARATH	Transcription factor EMB1444 (Basic helix-loop-helix protein 169) (AtbHLH169) (bHLH 169) (LONESOME HIGHWAY-like protein 1) (Protein EMBRYO DEFECTIVE 1444) (bHLH transcription factor bHLH169)	EMB1444 BHLH169 At1g06150 T21E18.20	Transcription factor that may regulate root development. {ECO:0000250}.		nucleus [GO:0005634]; DNA binding [GO:0003677]; DNA-binding transcription factor activity [GO:0003700]; protein dimerization activity [GO:0046983]; root development [GO:0048364]	GO:0003677; GO:0003700; GO:0005634; GO:0046983; GO:0048364		BHLH protein family, LHW subfamily	101.421	92.1397	87.0333	56.4305	47.697	58.4926	31.7678	15.4302	17.0091
NbD015358	2719.92	-2.16041	Down	0.25675	-8.41443	3.95e-17	9.44e-15	Q8LG88	TDT_ARATH	Tonoplast dicarboxylate transporter (AttDT) (Sodium-dicarboxylate cotransporter-like) (AtSDAT) (Vacuolar malate transporter)	TDT SDAT At5g47560 MNJ7.15	Putative carrier protein indirectly involved in the uptake of malate and fumarate to the vacuole, probably by regulating the energization across the tonoplast. Uptake of malate to vacuoles is inhibited by citrate and by the uncoupler carbonyl-cyanide m-chlorophenylhydrazone, but seems to be not affected by sodium. Critical for pH homeostasis. {ECO:0000269|PubMed:12947042, ECO:0000269|PubMed:15728…		vacuolar membrane [GO:0005774]; vacuole [GO:0005773]; malate transmembrane transporter activity [GO:0015140]; malate transport [GO:0015743]; regulation of intracellular pH [GO:0051453]	GO:0005773; GO:0005774; GO:0015140; GO:0015743; GO:0051453		SLC13A/DASS transporter (TC 2.A.47) family	337.833	440.109	256.941	116.326	119.237	131.364	94.2621	63.3427	79.045
NbD040371	96.8659	-2.77375	Down	0.329801	-8.41038	4.09e-17	9.68e-15	Q5HZ05	TPPJ_ARATH	Probable trehalose-phosphate phosphatase J (AtTPPJ) (EC 3.1.3.12) (Trehalose 6-phosphate phosphatase)	TPPJ At5g65140 MQN23.7	Removes the phosphate from trehalose 6-phosphate to produce free trehalose. Trehalose accumulation in plant may improve abiotic stress tolerance (By similarity). {ECO:0000250}.	Glycan biosynthesis; trehalose biosynthesis.	nucleolus [GO:0005730]; nucleus [GO:0005634]; trehalose-phosphatase activity [GO:0004805]; response to cadmium ion [GO:0046686]; trehalose biosynthetic process [GO:0005992]	GO:0004805; GO:0005634; GO:0005730; GO:0005992; GO:0046686		Trehalose phosphatase family	21.3374	17.7937	17.1176	22.632	23.7514	24.2323	2.2418	3.41777	2.42543
NbD039200	274.1	-2.0751	Down	0.246749	-8.40975	4.11e-17	9.68e-15	Q9LMI0	TPS7_ARATH	Probable alpha,alpha-trehalose-phosphate synthase [UDP-forming] 7 (EC 2.4.1.15) (Trehalose-6-phosphate synthase 7) (AtTPS7)	TPS7 TPSA At1g06410 T2D23.11			glycosyltransferase activity [GO:0016757]; trehalose biosynthetic process [GO:0005992]	GO:0005992; GO:0016757		Glycosyltransferase 20 family; Trehalose phosphatase family	25.3024	19.347	21.3949	30.966	31.3342	35.7859	4.85881	6.32914	4.46229
NbD023943	90.6123	2.82728	Up	0.336504	8.40192	4.39e-17	1.03e-14	Q8L7W8	FUCO2_ARATH	Alpha-L-fucosidase 2 (EC 3.2.1.51) (Alpha-1,2-fucosidase 2) (Alpha-L-fucosidase 95A) (AtFuc95A) (Alpha-L-fucoside fucohydrolase 2) (Protein ALTERED XYLOGLUCAN 8)	FUC95A AXY8 At4g34260 F10M10.30	FUNCTION: Hydrolyzes alpha-1,2-linked fucose. Also active on fucosylated xyloglucan oligosaccharides. No activity with 3-fucosyllactose, p-nitrophenyl-alpha-I-fucopyranoside, lacto-N-fucopentaose II, lacto-N-fucopentaose III or alpha 1,6-fucosylated chitopentaose. Involved in apoplastic xyloglucan metabolism. {ECO:0000269|PubMed:18495185, ECO:0000269|PubMed:22080600}.		apoplast [GO:0048046]; 1,2-alpha-L-fucosidase activity [GO:0047513]; carbohydrate metabolic process [GO:0005975]	GO:0005975; GO:0047513; GO:0048046		Glycosyl hydrolase 95 family	1.08239	0.919221	1.37944	2.95525	2.01415	3.48946	9.80976	8.0009	7.4732
NbD016750	1014.19	-2.18829	Down	0.260715	-8.3934	4.72e-17	1.1e-14	Q66GR3	BH130_ARATH	Transcription factor bHLH130 (Basic helix-loop-helix protein 130) (AtbHLH130) (bHLH 130) (Transcription factor EN 69) (bHLH transcription factor bHLH130)	BHLH130 EN69 At2g42280 T24P15.19			cytoplasm [GO:0005737]; nucleus [GO:0005634]; cis-regulatory region sequence-specific DNA binding [GO:0000987]; DNA-binding transcription factor activity [GO:0003700]; protein dimerization activity [GO:0046983]; cellular response to nitrogen levels [GO:0043562]; photoperiodism, flowering [GO:0048573]; regulation of DNA-templated transcription [GO:0006355]; regulation of gene expression [GO:001046…	GO:0000987; GO:0003700; GO:0005634; GO:0005737; GO:0006355; GO:0006808; GO:0010468; GO:0043562; GO:0046983; GO:0048573; GO:2000028			210.414	197.968	133.892	214.513	199.421	217.683	33.3426	40.4365	45.1677
NbD035088	357.217	-2.5101	Down	0.29942	-8.38321	5.15e-17	1.19e-14	Q9LMI0	TPS7_ARATH	Probable alpha,alpha-trehalose-phosphate synthase [UDP-forming] 7 (EC 2.4.1.15) (Trehalose-6-phosphate synthase 7) (AtTPS7)	TPS7 TPSA At1g06410 T2D23.11			glycosyltransferase activity [GO:0016757]; trehalose biosynthetic process [GO:0005992]	GO:0005992; GO:0016757		Glycosyltransferase 20 family; Trehalose phosphatase family	28.4856	24.4108	37.7465	37.4419	36.2195	42.2382	6.33592	6.50633	3.23027
NbD032466	294.205	-1.86431	Down	0.222717	-8.37076	5.72e-17	1.31e-14	Q9LY87	RGLG2_ARATH	E3 ubiquitin-protein ligase RGLG2 (EC 2.3.2.27) (RING domain ligase 2)	RGLG2 At5g14420 F18O22.210	E3 ubiquitin-protein ligase that mediates the formation of 'Lys-63'-linked ubiquitin chains. Regulates apical dominance by acting on the auxin transport proteins abundance (PubMed:17586653). Mediates ubiquitination and subsequent proteasomal degradation of ERF053 in response to drought stress. Acts as a negative regulator of drought stress response (PubMed:22095047). {ECO:0000269|PubMed:17586653,…		nucleus [GO:0005634]; plasma membrane [GO:0005886]; metal ion binding [GO:0046872]; ubiquitin protein ligase activity [GO:0061630]; ubiquitin-protein transferase activity [GO:0004842]; abscisic acid-activated signaling pathway [GO:0009738]; auxin metabolic process [GO:0009850]; cytokinin metabolic process [GO:0009690]; negative regulation of response to water deprivation [GO:0080148]; protein K63…	GO:0004842; GO:0005634; GO:0005886; GO:0009690; GO:0009738; GO:0009850; GO:0046872; GO:0061630; GO:0070534; GO:0080148	DOMAIN: A C-terminal fragment containing the RING domain interacts with UBC35 while the full-length protein does not.		47.1482	32.6795	41.6427	16.9639	15.7266	16.4725	12.6149	11.3268	9.66034
NbD050347	214.861	-2.14864	Down	0.256992	-8.36073	6.23e-17	1.42e-14	Q39013	NAC2_ARATH	NAC domain-containing protein 2 (ANAC002)	NAC002 ATAF1 At1g01720 T1N6.12			nucleus [GO:0005634]; DNA-binding transcription factor activity [GO:0003700]; kinase binding [GO:0019900]; transcription cis-regulatory region binding [GO:0000976]; cellular response to hypoxia [GO:0071456]; negative regulation of abscisic acid-activated signaling pathway [GO:0009788]; response to wounding [GO:0009611]	GO:0000976; GO:0003700; GO:0005634; GO:0009611; GO:0009788; GO:0019900; GO:0071456	DOMAIN: The NAC domain includes a DNA-binding domain and a dimerization domain.		59.0401	36.3749	47.5604	11.6977	12.2276	8.61115	12.1893	9.35626	10.7727
NbD023054	394.064	-2.31918	Down	0.278422	-8.32976	8.1e-17	1.83e-14	P31531	1A1C_SOYBN	1-aminocyclopropane-1-carboxylate synthase (ACC synthase) (EC 4.4.1.14) (S-adenosyl-L-methionine methylthioadenosine-lyase)	ACS1	Catalyzes the formation of 1-aminocyclopropane-1-carboxylate, a direct precursor of ethylene in higher plants.	Alkene biosynthesis; ethylene biosynthesis via S-adenosyl-L-methionine; ethylene from S-adenosyl-L-methionine: step 1/2.	1-aminocyclopropane-1-carboxylate synthase activity [GO:0016847]; pyridoxal phosphate binding [GO:0030170]; transaminase activity [GO:0008483]; amino acid metabolic process [GO:0006520]; ethylene biosynthetic process [GO:0009693]; fruit ripening [GO:0009835]	GO:0006520; GO:0008483; GO:0009693; GO:0009835; GO:0016847; GO:0030170		Class-I pyridoxal-phosphate-dependent aminotransferase family	57.2533	65.6695	48.1	12.1301	13.727	11.18	9.52646	10.0645	14.5558
NbD050662	2892.69	-2.27274	Down	0.273232	-8.31796	8.95e-17	2e-14	Q40412	ABA2_NICPL	Zeaxanthin epoxidase, chloroplastic (EC 1.14.15.21)	ABA2	Converts zeaxanthin into antheraxanthin and subsequently violaxanthin. Involved in the epoxidation of zeaxanthin. Plays an important role in resistance to stresses, seed development and dormancy. {ECO:0000269|PubMed:8665840, ECO:0000269|PubMed:9808747}.	Plant hormone biosynthesis; abscisate biosynthesis.	chloroplast membrane [GO:0031969]; chloroplast thylakoid membrane [GO:0009535]; FAD binding [GO:0071949]; zeaxanthin epoxidase activity [GO:0052662]; abscisic acid biosynthetic process [GO:0009688]	GO:0009535; GO:0009688; GO:0031969; GO:0052662; GO:0071949			292.126	409.77	207.371	230.019	251.324	209.139	71.1781	59.1531	61.757
NbD011394	180.948	-2.1475	Down	0.258156	-8.31859	8.9e-17	2e-14	Q9LW49	ERF4_NICSY	Ethylene-responsive transcription factor 4 (Ethylene-responsive element-binding factor 3) (EREBP-3) (Ethylene-responsive element-binding factor 4 homolog) (NsERF3)	ERF4 ERF-3 ERF3	Transcription factor that binds to the GCC-box pathogenesis-related promoter element. Involved in the regulation of gene expression by stress factors and by components of stress signal transduction pathways. Probably acts as a transcriptional repressor and may regulate other AtERFs (By similarity). {ECO:0000250}.		nucleus [GO:0005634]; DNA binding [GO:0003677]; DNA-binding transcription factor activity [GO:0003700]; defense response [GO:0006952]; ethylene-activated signaling pathway [GO:0009873]	GO:0003677; GO:0003700; GO:0005634; GO:0006952; GO:0009873	DOMAIN: The AP2/ERF domain binds specifically to the 5'-GCCGCC-3' motif. The affinity of this binding is higher if the seventh amino-acid of this domain is basic (By similarity). {ECO:0000250}.; DOMAIN: Contains a slightly degenerated ERF-associated amphiphilic repression (EAR) motif, which may be involved in the activity of transcriptional repression. {ECO:0000250}.	Ethylene-response factor family, Class 2 subfamily	53.7028	49.6796	61.4101	3.88388	2.82924	2.85085	16.3092	9.96281	11.571
NbD012376	181.813	-2.39282	Down	0.288331	-8.29886	1.05e-16	2.33e-14	Q21733	DAF8_CAEEL	Smad protein daf-8 (Abnormal dauer formation protein 8)	daf-8 R05D11.1	Probably a receptor-regulated SMAD (R-SMAD) that is an intracellular signal transducer and transcriptional modulator activated by TGF-beta-like daf-7 signaling (PubMed:10625546, PubMed:20081192). Plays a role in TGF-beta-like daf-7 signaling in regulating entry into a developmentally arrested larval state known as dauer, in response to harsh environmental conditions; partially redundant with R-SM…		cytosol [GO:0005829]; heteromeric SMAD protein complex [GO:0071144]; nucleus [GO:0005634]; DNA-binding transcription factor activity, RNA polymerase II-specific [GO:0000981]; I-SMAD binding [GO:0070411]; metal ion binding [GO:0046872]; RNA polymerase II cis-regulatory region sequence-specific DNA binding [GO:0000978]; RNA polymerase II-specific DNA-binding transcription factor binding [GO:0061629…	GO:0000122; GO:0000978; GO:0000981; GO:0005634; GO:0005829; GO:0008340; GO:0009653; GO:0018991; GO:0030154; GO:0032924; GO:0040024; GO:0043053; GO:0043476; GO:0045944; GO:0046872; GO:0050829; GO:0060395; GO:0061065; GO:0061067; GO:0061629; GO:0070411; GO:0071144		Dwarfin/SMAD family	34.9822	29.1034	47.5867	29.074	28.9798	20.9519	7.25217	8.14144	5.90935
NbD001568	109.305	-3.82151	Down	0.46093	-8.29086	1.12e-16	2.46e-14	P17407	21KD_DAUCA	21 kDa protein (1.2 protein)				enzyme inhibitor activity [GO:0004857]	GO:0004857			47.3738	24.2646	55.693	154.501	140.177	211.387	1.29416	4.54236	2.58796
NbD050120	510.58	-2.15985	Down	0.260501	-8.29113	1.12e-16	2.46e-14	F4I9E1	NFD4_ARATH	Protein NUCLEAR FUSION DEFECTIVE 4	NFD4 At1g31470 T8E3.15	Required for karyogamy during female gametophyte development, when the two polar nuclei fuse to form the diploid central cell nucleus (PubMed:16698901). {ECO:0000269|PubMed:16698901}.		membrane [GO:0016020]; mitochondrion [GO:0005739]; karyogamy [GO:0000741]; polar nucleus fusion [GO:0010197]; response to salt stress [GO:0009651]	GO:0000741; GO:0005739; GO:0009651; GO:0010197; GO:0016020			64.4463	55.4308	58.7206	168.68	198.084	141.48	10.1386	17.1402	12.4625
NbD007779	360.782	-1.78568	Down	0.215472	-8.28731	1.16e-16	2.52e-14	Q9LKW9	NHX7_ARATH	Sodium/hydrogen exchanger 7 (Na(+)/H(+) exchanger 7) (NHE-7) (Protein SALT OVERLY SENSITIVE 1)	NHX7 SOS1 At2g01980 F14H20.5	Acts in electroneutral exchange of protons for cations such as Na(+) or Li(+) across plasma membrane. Involved in Na(+) and K(+) homeostasis. Required for cytoplasmic Na(+) and Li(+) detoxification by secreting them from the cytoplasm to the extracellular space. Regulates Na(+) content of the xylem sap. {ECO:0000269|PubMed:10823923, ECO:0000269|PubMed:11884687, ECO:0000269|PubMed:12034882, ECO:00…		chloroplast envelope [GO:0009941]; plasma membrane [GO:0005886]; sodium:proton antiporter activity [GO:0015385]; potassium ion transmembrane transport [GO:0071805]; regulation of reactive oxygen species metabolic process [GO:2000377]; response to hydrogen peroxide [GO:0042542]; response to oxidative stress [GO:0006979]; response to reactive oxygen species [GO:0000302]; response to salt stress [GO…	GO:0000302; GO:0005886; GO:0006814; GO:0006979; GO:0009651; GO:0009941; GO:0015385; GO:0042542; GO:0071805; GO:2000377		Monovalent cation:proton antiporter 1 (CPA1) transporter (TC 2.A.36) family	22.6205	21.5451	17.4188	31.6492	30.2973	28.4783	6.71071	5.71891	5.61212
NbD045625	309.677	-1.67886	Down	0.202869	-8.27558	1.28e-16	2.76e-14	O49500	MBR2_ARATH	E3 ubiquitin-protein ligase MBR2 (EC 2.3.2.27) (HAL3-interacting protein 1 homolog) (AtHIP1) (MED25-binding RING-H2 protein 2) (RING-H2 finger MBR2) (RING-type E3 ubiquitin transferase MBR2)	MBR2 HIP1 At4g34040	E3 ubiquitin-protein ligase that functions as a regulator of MED25 stability by targeting MED25 for degradation in a RING-H2-dependent way. Proteasome-dependent degradation of MED25 seems to activate its function as positive regulator of FLOWERING LOCUS T (FT) and is important to induce the expression of FT and consequently to promote flowering. May function downstream of HAL3 and be required for…	Protein modification; protein ubiquitination.	metal ion binding [GO:0046872]; ubiquitin protein ligase activity [GO:0061630]; flower development [GO:0009908]; proteasome-mediated ubiquitin-dependent protein catabolic process [GO:0043161]; protein ubiquitination [GO:0016567]; vegetative to reproductive phase transition of meristem [GO:0010228]	GO:0009908; GO:0010228; GO:0016567; GO:0043161; GO:0046872; GO:0061630	DOMAIN: The RING-type zinc finger domain mediates binding to an E2 ubiquitin-conjugating enzyme. {ECO:0000305}.	RING-type zinc finger family	61.5322	51.7876	56.4937	13.6218	15.18	21.0267	20.8968	17.3125	15.4851
NbD040735	1687.67	-1.63285	Down	0.197357	-8.27361	1.3e-16	2.79e-14	O82802	SIR1_TOBAC	Sulfite reductase 1 [ferredoxin], chloroplastic (NtSiR1) (EC 1.8.7.1)	SIR1	Essential protein with sulfite reductase activity required in assimilatory sulfate reduction pathway during both primary and secondary metabolism and thus involved in development and growth. {ECO:0000250|UniProtKB:Q75NZ0}.; DNA-binding protein that binds to both double-stranded and single-stranded DNA without significant sequence specificity to reversibly repress the transcriptional activity of c…		chloroplast nucleoid [GO:0042644]; chloroplast stroma [GO:0009570]; sulfite reductase complex (NADPH) [GO:0009337]; 4 iron, 4 sulfur cluster binding [GO:0051539]; DNA binding [GO:0003677]; heme binding [GO:0020037]; metal ion binding [GO:0046872]; sulfite reductase (ferredoxin) activity [GO:0050311]; sulfite reductase activity [GO:0016002]; negative regulation of DNA-templated transcription [GO:0…	GO:0000103; GO:0003677; GO:0009337; GO:0009570; GO:0016002; GO:0019424; GO:0020037; GO:0042644; GO:0045892; GO:0046872; GO:0050311; GO:0051539		Nitrite and sulfite reductase 4Fe-4S domain family	149.529	159.495	160.118	120.964	110.561	121.066	46.8463	47.538	57.5047
NbD003732	83.9405	-2.92028	Down	0.354053	-8.24814	1.61e-16	3.44e-14	Q9SHL8	PILS5_ARATH	Protein PIN-LIKES 5 (Auxin efflux carrier-like protein 5)	PILS5 At2g17500 MJB20.6	Involved in cellular auxin homeostasis by regulating auxin metabolism. Regulates intracellular auxin accumulation at the endoplasmic reticulum and thus auxin availability for nuclear auxin signaling. {ECO:0000269|PubMed:22504182}.		endoplasmic reticulum membrane [GO:0005789]; auxin efflux transmembrane transporter activity [GO:0010329]; auxin-activated signaling pathway [GO:0009734]; endoplasmic reticulum to cytosol auxin transport [GO:0080162]; intracellular auxin homeostasis [GO:0140964]; lateral root formation [GO:0010311]; regulation of growth rate [GO:0040009]; response to auxin [GO:0009733]	GO:0005789; GO:0009733; GO:0009734; GO:0010311; GO:0010329; GO:0040009; GO:0080162; GO:0140964		Auxin efflux carrier (TC 2.A.69.2) family	18.8219	13.2531	13.4488	3.45395	1.46682	2.85968	1.9049	1.66239	2.35576
NbD011280	858.332	-1.83732	Down	0.222785	-8.24707	1.62e-16	3.45e-14	Q9FHH2	SMAX1_ARATH	Protein SUPPRESSOR OF MAX2 1 (AtSMXL1)	SMAX1 At5g57710 MRI1.7	Probable component of a transcriptional corepressor complex that acts downstream of MAX2 to negatively regulate karrikins/strigolactone responses (PubMed:23893171, PubMed:26546447). Probable target of MAX2 during germination and seedling photomorphogenesis (PubMed:26546447). Acts probably specifically in the karrikin pathway (PubMed:26754282). {ECO:0000269|PubMed:26546447, ECO:0000269|PubMed:2675…		hydrolase activity [GO:0016787]; response to karrikin [GO:0080167]; response to strigolactone [GO:1902347]; seed germination [GO:0009845]; seedling development [GO:0090351]	GO:0009845; GO:0016787; GO:0080167; GO:0090351; GO:1902347	DOMAIN: Contains 1 EAR motif required for the interaction with TPR2. {ECO:0000269|PubMed:26546447}.	ClpA/ClpB family	60.7036	59.5768	44.7642	57.349	52.9275	57.0393	19.656	14.5661	12.8905
NbD027188	357.632	3.47429	Up	0.421968	8.23353	1.82e-16	3.83e-14	P20346	DF322_SOLTU	Defensin-like protein P322 (Probable protease inhibitor P322)				extracellular region [GO:0005576]; defense response [GO:0006952]; defense response to fungus [GO:0050832]; killing of cells of another organism [GO:0031640]	GO:0005576; GO:0006952; GO:0031640; GO:0050832		DEFL family, Protease inhibitor I18 (RTI/MTI-2) subfamily	33.912	11.7721	49.1882	5.81821	14.7405	5.41405	338.304	492.838	234.817
NbD028348	322.54	1.89776	Up	0.231051	8.21361	2.15e-16	4.5e-14	Q93ZB6	DCUP1_ARATH	Uroporphyrinogen decarboxylase 1, chloroplastic (UPD1) (URO-D1) (EC 4.1.1.37)	HEME1 At3g14930 K15M2.7	FUNCTION: Catalyzes the decarboxylation of four acetate groups of uroporphyrinogen-III to yield coproporphyrinogen-III. {ECO:0000250}.	PATHWAY: Porphyrin-containing compound metabolism; protoporphyrin-IX biosynthesis; coproporphyrinogen-III from 5-aminolevulinate: step 4/4.; PATHWAY: Porphyrin-containing compound metabolism; chlorophyll biosynthesis.	chloroplast [GO:0009507]; chloroplast stroma [GO:0009570]; uroporphyrinogen decarboxylase activity [GO:0004853]; chlorophyll biosynthetic process [GO:0015995]; protoporphyrinogen IX biosynthetic process [GO:0006782]; response to cadmium ion [GO:0046686]	GO:0004853; GO:0006782; GO:0009507; GO:0009570; GO:0015995; GO:0046686		Uroporphyrinogen decarboxylase family	12.2164	13.5556	15.1834	32.1678	25.0958	38.7524	48.0255	50.7385	55.2416
NbD010110	1536.23	2.89479	Up	0.353084	8.19859	2.43e-16	5.07e-14	O65740	DEF2_CAPAN	Defensin J1-2		FUNCTION: Plant defense peptide with antifungal activity against F.oxysporum and B.cinerea.		extracellular region [GO:0005576]; defense response to fungus [GO:0050832]; killing of cells of another organism [GO:0031640]	GO:0005576; GO:0031640; GO:0050832		DEFL family	151.482	111.712	333.222	118.302	241.962	100.371	1703.56	1654.97	1127.6
NbD046498	407.87	-2.51337	Down	0.306938	-8.18853	2.64e-16	5.46e-14	Q9ZWM9	RAV1_ARATH	AP2/ERF and B3 domain-containing transcription factor RAV1 (Ethylene-responsive transcription factor RAV1) (Protein RELATED TO ABI3/VP1 1)	RAV1 At1g13260 T6J4.2	Binds specifically to bipartite recognition sequences composed of two unrelated motifs, 5'-CAACA-3' and 5'-CACCTG-3'. May function as negative regulator of plant growth and development. {ECO:0000269|PubMed:15040885, ECO:0000269|PubMed:9862967}.		nucleus [GO:0005634]; DNA binding [GO:0003677]; DNA-binding transcription factor activity [GO:0003700]; transcription cis-regulatory region binding [GO:0000976]; cellular response to hypoxia [GO:0071456]; ethylene-activated signaling pathway [GO:0009873]; lateral root development [GO:0048527]; leaf development [GO:0048366]; negative regulation of DNA-templated transcription [GO:0045892]; negative…	GO:0000976; GO:0003677; GO:0003700; GO:0005634; GO:0009741; GO:0009873; GO:0009910; GO:0045892; GO:0048366; GO:0048527; GO:0071456	DOMAIN: Contains two distinct DNA-binding domains. One is located in the N-terminal region and binds to the 5'-CAACA-3' motif. The second is located in the C-terminal region and binds to the 5'-CACCTG-3' motif.	AP2/ERF transcription factor family, RAV subfamily	87.172	96.9044	58.1737	116.494	130.992	103.899	10.4245	16.1387	15.6671
NbD047700	283.506	-2.33938	Down	0.285699	-8.18824	2.65e-16	5.46e-14	Q6R567	RMA1_CAPAN	E3 ubiquitin-protein ligase RMA1H1 (EC 2.3.2.27) (Protein RING membrane-anchor 1 homolog 1) (RING-type E3 ubiquitin transferase RMA1H1)	RMA1H1	E3 ubiquitin-protein ligase required for aquaporin levels regulation. {ECO:0000269|PubMed:19234086}.	Protein modification; protein ubiquitination.	endoplasmic reticulum membrane [GO:0005789]; metal ion binding [GO:0046872]; ubiquitin protein ligase activity [GO:0061630]; ubiquitin-protein transferase activity [GO:0004842]; proteasome-mediated ubiquitin-dependent protein catabolic process [GO:0043161]; protein ubiquitination [GO:0016567]; response to cold [GO:0009409]; response to ethylene [GO:0009723]; response to osmotic stress [GO:0006970…	GO:0004842; GO:0005789; GO:0006970; GO:0009409; GO:0009414; GO:0009611; GO:0009723; GO:0016567; GO:0043161; GO:0046872; GO:0061630	DOMAIN: The RING-type zinc finger domain is required for E3 ligase activity.		93.5308	74.569	52.1916	48.0989	51.1003	50.9361	18.2239	11.7425	13.9819
NbD005848	1854.39	-1.67423	Down	0.20468	-8.17977	2.84e-16	5.82e-14	P40619	HMGL_IPONI	HMG1/2-like protein				chromatin [GO:0000785]; nucleus [GO:0005634]; chromatin binding [GO:0003682]; DNA binding [GO:0003677]; structural constituent of chromatin [GO:0030527]; chromatin organization [GO:0006325]	GO:0000785; GO:0003677; GO:0003682; GO:0005634; GO:0006325; GO:0030527		HMGB family	998.548	917.783	707.539	401.943	373.933	410.354	277.495	260.144	290.057
NbD049039	208.103	-2.1756	Down	0.266112	-8.17549	2.95e-16	5.99e-14	Q54V77	PYRG_DICDI	CTP synthase (EC 6.3.4.2) (CTP synthetase) (UTP--ammonia ligase)	ctps DDB_G0280567	Catalyzes the ATP-dependent amination of UTP to CTP with either L-glutamine or ammonia as the source of nitrogen. {ECO:0000250}.	Pyrimidine metabolism; CTP biosynthesis via de novo pathway; CTP from UDP: step 2/2.	cytoophidium [GO:0097268]; cytoplasm [GO:0005737]; ATP binding [GO:0005524]; CTP synthase activity [GO:0003883]; identical protein binding [GO:0042802]; 'de novo' CTP biosynthetic process [GO:0044210]; CTP biosynthetic process [GO:0006241]; glutamine metabolic process [GO:0006541]; phospholipid biosynthetic process [GO:0008654]; pyrimidine nucleobase biosynthetic process [GO:0019856]	GO:0003883; GO:0005524; GO:0005737; GO:0006241; GO:0006541; GO:0008654; GO:0019856; GO:0042802; GO:0044210; GO:0097268		CTP synthase family	30.2156	22.2668	19.9191	9.72759	7.60436	11.8249	4.99827	5.3145	5.60547
NbD017488	473.594	3.738	Up	0.458836	8.14669	3.74e-16	7.56e-14	Q9FJU9	E1313_ARATH	Glucan endo-1,3-beta-glucosidase 13 (EC 3.2.1.39) ((1->3)-beta-glucan endohydrolase 13) ((1->3)-beta-glucanase 13) (Beta-1,3-endoglucanase 13) (Beta-1,3-glucanase 13)	At5g56590 MIK19.3			extracellular region [GO:0005576]; plasma membrane [GO:0005886]; plastid [GO:0009536]; side of membrane [GO:0098552]; glucan endo-1,3-beta-D-glucosidase activity [GO:0042973]; carbohydrate metabolic process [GO:0005975]; cell wall organization [GO:0071555]; defense response [GO:0006952]	GO:0005576; GO:0005886; GO:0005975; GO:0006952; GO:0009536; GO:0042973; GO:0071555; GO:0098552		Glycosyl hydrolase 17 family	11.9336	2.27832	3.7188	3.24532	2.45164	4.00533	117.082	65.9251	58.6027
NbD026238	2068.29	-2.22456	Down	0.273312	-8.13929	3.98e-16	7.99e-14	Q8VYW2	BAM9_ARATH	Inactive beta-amylase 9 (1,4-alpha-D-glucan maltohydrolase) (Inactive beta-amylase 3)	BAM9 BMY3 At5g18670 T1A4.50			cytoplasm [GO:0005737]; beta-amylase activity [GO:0016161]; polysaccharide catabolic process [GO:0000272]	GO:0000272; GO:0005737; GO:0016161		Glycosyl hydrolase 14 family	252.043	346.974	196.308	79.2688	89.4706	88.0277	69.0547	43.9988	60.9907
NbD018378	730.839	-1.41292	Down	0.17364	-8.13706	4.05e-16	8.09e-14	O42832	SPB1_SCHPO	AdoMet-dependent rRNA methyltransferase spb1 (EC 2.1.1.-) (2'-O-ribose RNA methyltransferase) (S-adenosyl-L-methionine-dependent methyltransferase)	spb1 pmt2 SPAC1687.11	Required for proper assembly of pre-ribosomal particles during the biogenesis of the 60S ribosomal subunit. {ECO:0000255|HAMAP-Rule:MF_03163}.		nucleolus [GO:0005730]; nucleus [GO:0005634]; preribosome, large subunit precursor [GO:0030687]; rRNA (guanine) methyltransferase activity [GO:0016435]; rRNA (guanosine-2'-O-)-methyltransferase activity [GO:0070039]; rRNA (uridine-2'-O-)-methyltransferase activity [GO:0008650]; maturation of 5.8S rRNA from tricistronic rRNA transcript (SSU-rRNA, 5.8S rRNA, LSU-rRNA) [GO:0000466]; maturation of LS…	GO:0000463; GO:0000466; GO:0005634; GO:0005730; GO:0008650; GO:0016435; GO:0030687; GO:0031167; GO:0070039		Class I-like SAM-binding methyltransferase superfamily, RNA methyltransferase RlmE family, SPB1 subfamily	54.6384	54.9368	52.0761	48.6196	47.2826	55.4666	22.0594	18.7841	20.4775
NbD005184	1394.84	-1.7666	Down	0.217161	-8.13495	4.12e-16	8.19e-14	Q39963	PDX1_HEVBR	Probable pyridoxal 5'-phosphate synthase subunit PDX1 (PLP synthase subunit PDX1) (EC 4.3.3.6) (Ethylene-inducible protein HEVER)	PDX1 ER1	Catalyzes the formation of pyridoxal 5'-phosphate from ribose 5-phosphate (RBP), glyceraldehyde 3-phosphate (G3P) and ammonia. The ammonia is provided by PDX2. Can also use ribulose 5-phosphate and dihydroxyacetone phosphate as substrates, resulting from enzyme-catalyzed isomerization of RBP and G3P, respectively. Also plays an indirect role in resistance to singlet oxygen-generating photosensiti…	Cofactor biosynthesis; pyridoxal 5'-phosphate biosynthesis.	pyridoxal 5'-phosphate synthase (glutamine hydrolysing) activity [GO:0036381]; pyridoxal phosphate biosynthetic process [GO:0042823]	GO:0036381; GO:0042823		PdxS/SNZ family	233.115	317.665	331.285	81.2072	85.2938	94.3381	91.8458	79.9437	90.7277
NbD010148	403.708	-1.91393	Down	0.235484	-8.12765	4.38e-16	8.65e-14	Q9FX43	M2K9_ARATH	Mitogen-activated protein kinase kinase 9 (AtMKK9) (MAP kinase kinase 9) (EC 2.7.12.2)	MKK9 MAP2K9 At1g73500 T9L24.32	MKK9-MPK3/MPK6 module phosphorylates and activates EIN3, leading to the promotion of EIN3-mediated transcription in ethylene signaling. Autophosphorylates and also phosphorylates MPK3 and MPK6. Plays an important role in ethylene and camalexin biosynthesis and in salt stress response. MKK9-MPK6 module positively regulates leaf senescence. {ECO:0000269|PubMed:18273012, ECO:0000269|PubMed:18693252,…		cytoplasm [GO:0005737]; nucleus [GO:0005634]; ATP binding [GO:0005524]; MAP kinase kinase activity [GO:0004708]; protein kinase activator activity [GO:0030295]; protein serine kinase activity [GO:0106310]; protein serine/threonine kinase activity [GO:0004674]; protein tyrosine kinase activity [GO:0004713]; camalexin biosynthetic process [GO:0010120]; cellular response to hypoxia [GO:0071456]; eth…	GO:0004674; GO:0004708; GO:0004713; GO:0005524; GO:0005634; GO:0005737; GO:0009611; GO:0009620; GO:0009651; GO:0009693; GO:0009873; GO:0009875; GO:0010120; GO:0010150; GO:0030295; GO:0045893; GO:0046777; GO:0071456; GO:0106310		Protein kinase superfamily, STE Ser/Thr protein kinase family, MAP kinase kinase subfamily	105.696	77.18	66.9962	63.0585	53.7972	60.0416	22.9325	22.3212	21.2879
NbD051396	1429.97	-1.88781	Down	0.232417	-8.12251	4.57e-16	8.92e-14	Q9LV03	GLUT1_ARATH	Glutamate synthase 1 [NADH], chloroplastic (EC 1.4.1.14) (NADH-dependent glutamate synthase 1) (NADH-GOGAT 1)	GLT1 At5g53460 MYN8.7	Involved in glutamate biosynthesis. Required for non-photorespiratory ammonium assimilation. Probably involved in primary ammonium assimilation in roots. {ECO:0000269|PubMed:11844111}.	Amino-acid biosynthesis; L-glutamate biosynthesis via GLT pathway; L-glutamate from 2-oxoglutarate and L-glutamine (NAD(+) route): step 1/1.; Energy metabolism; nitrogen metabolism.	chloroplast [GO:0009507]; chloroplast stroma [GO:0009570]; plastid [GO:0009536]; 3 iron, 4 sulfur cluster binding [GO:0051538]; flavin adenine dinucleotide binding [GO:0050660]; FMN binding [GO:0010181]; glutamate synthase (NADH) activity [GO:0016040]; iron ion binding [GO:0005506]; ammonia assimilation cycle [GO:0019676]; developmental growth [GO:0048589]; glutamate biosynthetic process [GO:0006…	GO:0005506; GO:0006537; GO:0009507; GO:0009536; GO:0009570; GO:0010181; GO:0016040; GO:0019676; GO:0048589; GO:0050660; GO:0051538; GO:0097054		Glutamate synthase family	53.7439	33.0069	43.6638	28.1476	19.2117	45.1171	15.4069	11.1932	9.11546
NbD015487	207.868	-1.83849	Down	0.226336	-8.12285	4.55e-16	8.92e-14	F4JTS8	NOV_ARATH	Protein NO VEIN (Protein EMBRYO DEFECTIVE 2597)	NOV EMB2597 At4g13750 F18A5.130 F18A5.140	Essential protein required for cell fate determination during embryogenesis (PubMed:15266054). Mediates auxin-dependent coordinated cell-fate specification and patterning in embryos (e.g. cotyledon outgrowth and separation), shoots and roots (e.g. leaf vascular development, cellular patterning and stem cell maintenance in the meristems) (PubMed:19880797, PubMed:20729639). Required for provascular…		nucleus [GO:0005634]; auxin polar transport [GO:0009926]; cell fate specification [GO:0001708]; embryo development ending in seed dormancy [GO:0009793]; leaf vascular tissue pattern formation [GO:0010305]; root development [GO:0048364]; stem cell population maintenance [GO:0019827]	GO:0001708; GO:0005634; GO:0009793; GO:0009926; GO:0010305; GO:0019827; GO:0048364			4.8543	5.09916	5.34593	1.48133	1.57569	2.08699	1.47978	1.45907	1.36573
NbD025881	311.652	1.95594	Up	0.241386	8.10295	5.36e-16	1.04e-13	B3H5K9	NEDD1_ARATH	Protein NEDD1 (Neural precursor cell expressed developmentally down-regulated protein 1 homolog) (Protein GCP-WD)	NEDD1 GCP-WD At5g05970 K18J17.16	FUNCTION: Regulates microtubules organization in a centrosome-independent manner. Required for the spindle to be positioned correctly and for the function of gamma-tubulin in organizing phragmoplast microtubules (PubMed:19383896). Component of active gamma-tubulin ring complexes (gamma-TuRCs) associated with cortical microtubules in interphase cells (PubMed:25438942). Mediates gamma-TuRC recruitm…		kinetochore [GO:0000776]; kinetochore microtubule [GO:0005828]; microtubule organizing center [GO:0005815]; nuclear envelope [GO:0005635]; phragmoplast [GO:0009524]; gamma-tubulin complex binding [GO:0140496]; cell plate assembly [GO:0000919]; embryo sac development [GO:0009553]; pollen development [GO:0009555]; positive regulation of cytokinesis [GO:0032467]; regulation of microtubule nucleation…	GO:0000776; GO:0000919; GO:0005635; GO:0005815; GO:0005828; GO:0009524; GO:0009553; GO:0009555; GO:0010968; GO:0032467; GO:0060236; GO:0140496; GO:2000694			8.32029	4.99459	7.57902	11.2812	13.4483	11.1293	30.9463	28.4301	22.9416
NbD028423	605.4	-2.0591	Down	0.25424	-8.09903	5.54e-16	1.07e-13	Q8N9H8	MUT7_HUMAN	Exonuclease mut-7 homolog (EC 3.1.-.-) (Exonuclease 3'-5' domain-containing protein 3)	EXD3 HBE269	Possesses 3'-5' exoribonuclease activity. Required for 3'-end trimming of AGO1-bound miRNAs (By similarity). {ECO:0000250}.		3'-5' exonuclease activity [GO:0008408]; metal ion binding [GO:0046872]; nucleic acid binding [GO:0003676]; nucleobase-containing compound metabolic process [GO:0006139]	GO:0003676; GO:0006139; GO:0008408; GO:0046872		Mut-7 family	71.0601	74.7429	45.3691	49.7407	47.0841	46.4378	17.1099	15.5965	13.7578
NbD045903	649.398	-2.9412	Down	0.364154	-8.07682	6.65e-16	1.28e-13	O81815	MO1_ARATH	Monooxygenase 1 (AtMO1) (EC 1.14.13.-)	MO1 At4g15760 dl3920c FCAALL.376			endoplasmic reticulum [GO:0005783]; FAD binding [GO:0071949]; monooxygenase activity [GO:0004497]; response to fungus [GO:0009620]	GO:0004497; GO:0005783; GO:0009620; GO:0071949		3-hydroxybenzoate 6-hydroxylase family	176.493	130.331	62.2772	118.734	111.13	112.552	12.4061	18.1781	17.1421
NbD052200	737.662	-1.49946	Down	0.18569	-8.07505	6.75e-16	1.29e-13	A0A166B1A6	NMCP1_DAUCS	Nuclear matrix constituent protein 1	NMCP1 DCAR_010974	Architectural component of nuclear structure that plays different roles in controlling nuclear size and morphology. {ECO:0000250|UniProtKB:Q0JJ05}.		nuclear lamina [GO:0005652]; nuclear matrix [GO:0016363]; nucleus organization [GO:0006997]	GO:0005652; GO:0006997; GO:0016363		CRWN family	45.4714	38.7219	35.9807	22.0506	19.023	22.9268	16.6031	13.7204	12.7172
NbD001204	331.598	-1.9991	Down	0.248327	-8.05027	8.26e-16	1.56e-13	Q94LA9	CYL3_ARATH	Cyclase-like protein 3	CYCLASE3 At1g44542 T18F15.4			extracellular region [GO:0005576]; nucleus [GO:0005634]; arylformamidase activity [GO:0004061]; tryptophan catabolic process to kynurenine [GO:0019441]	GO:0004061; GO:0005576; GO:0005634; GO:0019441		Cyclase 1 superfamily	84.9741	68.9982	100.786	31.9428	26.1947	33.3079	19.0204	25.053	19.6241
NbD025557	350.004	-2.8226	Down	0.350605	-8.05065	8.24e-16	1.56e-13	Q9FDX6	CP1_ARATH	Calcium-binding protein CP1 (NaCl-inducible Ca2+-binding protein) (AtCP1)	CP1 ACP1 At5g49480 K6M13.2	Binds calcium in vitro. {ECO:0000269|PubMed:9678579}.		cytosol [GO:0005829]; plastid [GO:0009536]; calcium ion binding [GO:0005509]; hyperosmotic salinity response [GO:0042538]	GO:0005509; GO:0005829; GO:0009536; GO:0042538			115.464	111.05	249.009	9.9087	25.7983	11.3518	18.9473	21.8183	25.8316
NbD008347	943.956	-1.48227	Down	0.184357	-8.0402	8.97e-16	1.68e-13	Q93VT8	ACLB1_ORYSJ	ATP-citrate synthase beta chain protein 1 (ATP-citrate synthase B-1) (EC 2.3.3.8) (ATP-citrate lyase B-1) (Citrate cleavage enzyme B-1)	ACLB-1 Os01g0300200 LOC_Os01g19450 OsJ_01435 P0487H02.31 P0682B08.9	ATP citrate-lyase is the primary enzyme responsible for the synthesis of cytosolic acetyl-CoA, used for the elongation of fatty acids and biosynthesis of isoprenoids, flavonoids and malonated derivatives. May supply substrate to the cytosolic acetyl-CoA carboxylase, which generates the malonyl-CoA used for the synthesis of a multitude of compounds, including very long chain fatty acids and flavon…		cytosol [GO:0005829]; ATP binding [GO:0005524]; ATP citrate synthase activity [GO:0003878]; lyase activity [GO:0016829]; metal ion binding [GO:0046872]; acetyl-CoA biosynthetic process [GO:0006085]; fatty acid biosynthetic process [GO:0006633]; tricarboxylic acid cycle [GO:0006099]	GO:0003878; GO:0005524; GO:0005829; GO:0006085; GO:0006099; GO:0006633; GO:0016829; GO:0046872		Succinate/malate CoA ligase alpha subunit family	112.333	78.4464	101.328	48.8138	52.513	55.4631	37.1451	34.4831	33.3821
NbD029354	81.7798	-3.16828	Down	0.394502	-8.03108	9.66e-16	1.8e-13	Q9LIE6	VQ22_ARATH	VQ motif-containing protein 22 (AtVQ22)	VQ22 At3g22160 MKA23.7	May function as positive regulator of plant growth. {ECO:0000305|PubMed:22535423}.		nucleus [GO:0005634]	GO:0005634			25.6557	27.0105	28.5724	7.38492	3.70519	4.23774	4.96103	1.52713	2.65613
NbD049071	308.023	3.64792	Up	0.456408	7.99268	1.32e-15	2.45e-13	P85894	LTP1_MORNI	Non-specific lipid-transfer protein 1 (LTP 1) (allergen Mor n 3)		FUNCTION: Plant non-specific lipid-transfer proteins transfer phospholipids as well as galactolipids across membranes. May play a role in wax or cutin deposition in the cell walls of expanding epidermal cells and certain secretory tissues (By similarity). {ECO:0000250|UniProtKB:P81402}.		lipid binding [GO:0008289]; lipid transport [GO:0006869]	GO:0006869; GO:0008289		Plant LTP family	27.7044	13.375	7.82304	1.55209	2.19595	3.13467	214.266	296.672	105.642
NbD043345	109.729	4.14888	Up	0.519155	7.99161	1.33e-15	2.45e-13	Q9LZP9	CP122_ARATH	Calvin cycle protein CP12-2, chloroplastic (CP12 domain-containing protein 2) (Chloroplast protein 12-2)	CP12-2 At3g62410 T12C14.110	FUNCTION: Acts as a linker essential in the assembly of a core complex of PRK/GAPDH. Coordinates the reversible inactivation of chloroplast enzymes GAPDH and PRK during darkness in photosynthetic tissues. {ECO:0000269|PubMed:16258009, ECO:0000269|PubMed:20399532}.		chloroplast [GO:0009507]; chloroplast stroma [GO:0009570]; cytosol [GO:0005829]; protein-containing complex [GO:0032991]; supramolecular complex [GO:0099080]; copper ion binding [GO:0005507]; enzyme binding [GO:0019899]; nickel cation binding [GO:0016151]; protein-containing complex binding [GO:0044877]; protein-macromolecule adaptor activity [GO:0030674]; cellular response to anoxia [GO:0071454]…	GO:0005507; GO:0005829; GO:0009416; GO:0009507; GO:0009570; GO:0009744; GO:0016151; GO:0018316; GO:0019253; GO:0019899; GO:0030674; GO:0032991; GO:0034605; GO:0044877; GO:0065003; GO:0070417; GO:0071454; GO:0080153; GO:0099080		CP12 family	0.820382	3.06352	6.09864	3.20018	1.91111	7.10875	40.3876	82.8783	76.9468
NbD020353	123.541	2.47376	Up	0.309558	7.99128	1.34e-15	2.45e-13	Q2HIV9	BH035_ARATH	Transcription factor bHLH35 (Basic helix-loop-helix protein 35) (AtbHLH35) (bHLH 35) (Transcription factor EN 41) (bHLH transcription factor bHLH035)	BHLH35 EN41 At5g57150 MUL3.10			nucleus [GO:0005634]; DNA-binding transcription factor activity [GO:0003700]; protein dimerization activity [GO:0046983]; sequence-specific DNA binding [GO:0043565]; regulation of DNA-templated transcription [GO:0006355]	GO:0003700; GO:0005634; GO:0006355; GO:0043565; GO:0046983			4.93282	5.21809	8.19492	5.05803	5.71264	5.41214	40.8113	35.7935	30.7276
NbD009220	122.273	3.86876	Up	0.484501	7.98505	1.4e-15	2.57e-13	Q94AW5	ERF03_ARATH	Ethylene-responsive transcription factor ERF003	ERF003 At5g25190 F21J6.103	FUNCTION: Probably acts as a transcriptional activator. Binds to the GCC-box pathogenesis-related promoter element. May be involved in the regulation of gene expression by stress factors and by components of stress signal transduction pathways (By similarity). {ECO:0000250}.		nucleus [GO:0005634]; DNA binding [GO:0003677]; DNA-binding transcription factor activity [GO:0003700]; ethylene-activated signaling pathway [GO:0009873]	GO:0003677; GO:0003700; GO:0005634; GO:0009873		AP2/ERF transcription factor family, ERF subfamily	5.44714	2.73346	2.74126	0.26329	1.11611	1.2143	98.7595	36.045	33.3899
NbD040398	898.261	-3.68931	Down	0.462158	-7.98279	1.43e-15	2.6e-13	Q9FN30	TAT2_ARATH	Probable aminotransferase TAT2 (EC 2.6.1.-) (Tyrosine aminotransferase 2)	At5g53970 K19P17.14			cytosol [GO:0005829]; L-tyrosine:2-oxoglutarate aminotransferase activity [GO:0004838]; pyridoxal phosphate binding [GO:0030170]; tyrosine catabolic process [GO:0006572]; vitamin E biosynthetic process [GO:0010189]	GO:0004838; GO:0005829; GO:0006572; GO:0010189; GO:0030170		Class-I pyridoxal-phosphate-dependent aminotransferase family	260.288	171.484	44.2211	464.449	355.154	285.819	12.8718	11.8893	12.25
NbD049452	274.462	2.12819	Up	0.266685	7.98018	1.46e-15	2.64e-13	Q9LJU7	PPA18_ARATH	Purple acid phosphatase 18 (EC 3.1.3.2)	PAP18 PAP30 At3g20500 K10D20.4			extracellular region [GO:0005576]; acid phosphatase activity [GO:0003993]; metal ion binding [GO:0046872]	GO:0003993; GO:0005576; GO:0046872		Metallophosphoesterase superfamily, Purple acid phosphatase family	9.53626	6.75128	12.7173	15.9867	22.17	17.8031	48.8649	36.7045	44.0561
NbD050184	315.234	-3.40451	Down	0.426769	-7.9774	1.49e-15	2.69e-13	Q9XI23	BOR4_ARATH	Boron transporter 4	BOR4 At1g15460 F9L1.41	Efflux-type boron transporter polarly localized in roots. Boron is essential for maintaining the integrity of plants cell walls. {ECO:0000269|PubMed:18048682}.		plasma membrane [GO:0005886]; borate efflux transmembrane transporter activity [GO:0080139]; solute:inorganic anion antiporter activity [GO:0005452]; borate transport [GO:0046713]; cellular response to boron-containing substance levels [GO:0080029]; monoatomic anion transport [GO:0006820]	GO:0005452; GO:0005886; GO:0006820; GO:0046713; GO:0080029; GO:0080139		Anion exchanger (TC 2.A.31.3) family	15.1534	45.7835	44.6264	4.2225	6.0234	3.986	2.58838	3.12235	4.26473
NbD046643	65.8045	3.17423	Up	0.398795	7.95955	1.73e-15	3.09e-13	Q9LH43	RLF27_ARATH	Protein RALF-like 27	RALFL27 At3g29780 T26G12.18	FUNCTION: Cell signaling peptide that may regulate plant stress, growth, and development. Mediates a rapid alkalinization of extracellular space by mediating a transient increase in the cytoplasmic Ca(2+) concentration leading to a calcium-dependent signaling events through a cell surface receptor and a concomitant activation of some intracellular mitogen-activated protein kinases (By similarity)…		apoplast [GO:0048046]; hormone activity [GO:0005179]; calcium-mediated signaling [GO:0019722]; cell-cell signaling [GO:0007267]	GO:0005179; GO:0007267; GO:0019722; GO:0048046		Plant rapid alkalinization factor (RALF) family	5.22514	4.12069	6.5152	4.40677	13.3867	8.06368	56.9339	43.4243	53.7886
NbD015333	169.869	2.03381	Up	0.255607	7.95677	1.77e-15	3.14e-13	Q9M427	UBP1_NICPL	Oligouridylate-binding protein 1 (NpUBP1) (Polyuridylate-binding protein UBP1) (Poly(U)-binding protein UBP1)	UBP1	FUNCTION: Heterogeneous nuclear ribonucleoprotein (hnRNP)-like protein that acts as a component of the pre-mRNA processing machinery. Functions to facilitate the nuclear maturation of plant pre-mRNAs. Binds with high affinity to RNA molecules that contain AU-rich regions. May bind to the 3'-UTR and protects the mRNA against exonucleolytic degradation. Associates with nuclear poly(A)+ RNA in nucle…		nucleus [GO:0005634]; RNA binding [GO:0003723]; mRNA processing [GO:0006397]	GO:0003723; GO:0005634; GO:0006397			3.82606	3.88427	4.55783	1.8864	2.84635	2.12119	18.168	18.2591	14.7428
NbD048028	1254.57	-1.87078	Down	0.235484	-7.9444	1.95e-15	3.46e-13	P48627	FAD6C_BRANA	Omega-6 fatty acid desaturase, chloroplastic (EC 1.14.19.23)		Chloroplast omega-6 fatty acid desaturase introduces the second double bond in the biosynthesis of 16:3 and 18:3 fatty acids, important constituents of plant membranes. It is thought to use ferredoxin as an electron donor and to act on fatty acids esterified to galactolipids, sulfolipids and phosphatidylglycerol. {ECO:0000269|PubMed:8066133}.	Lipid metabolism; polyunsaturated fatty acid biosynthesis.	chloroplast membrane [GO:0031969]; 1-18:1-2-16:0-digalactosyldiacylglycerol desaturase activity [GO:0102873]; 1-18:1-2-16:0-monogalactosyldiacylglycerol acyl-lipid omega-6 desaturase activity [GO:0102834]; 1-18:1-2-16:0-phosphatidylglycerol omega-6 desaturase activity [GO:0102850]; 1-18:1-2-16:1-monogalactosyldiacylglyceroldesaturase activity [GO:0102836]; 1-18:1-2-16:2-monogalactosyldiacylglycer…	GO:0006636; GO:0031969; GO:0102655; GO:0102834; GO:0102836; GO:0102838; GO:0102841; GO:0102844; GO:0102850; GO:0102873	DOMAIN: The histidine box domains may contain the active site and/or be involved in metal ion binding.	Fatty acid desaturase type 1 family	157.811	204.055	201.101	294.917	237.224	292.295	43.4542	53.7488	57.1785
NbD052015	1143.52	-2.32474	Down	0.29266	-7.94348	1.97e-15	3.46e-13	Q8LGG8	USPAL_ARATH	Universal stress protein A-like protein	At3g01520 F4P13.7			cytosol [GO:0005829]; plasma membrane [GO:0005886]; AMP binding [GO:0016208]	GO:0005829; GO:0005886; GO:0016208		Universal stress protein A family	755.245	389.488	339.275	192.852	271.615	164.812	114.667	89.9321	92.8236
NbD000270	640.082	-2.97504	Down	0.375228	-7.92863	2.22e-15	3.88e-13	Q53NK6	MYBA1_ORYSJ	Myb-related protein MYBAS1	MYBAS1 Os11g0700500 LOC_Os11g47460 OsJ_34832	Transcription factor. {ECO:0000305}.		nucleus [GO:0005634]; DNA-binding transcription factor activity [GO:0003700]; sequence-specific DNA binding [GO:0043565]; regulation of DNA-templated transcription [GO:0006355]	GO:0003700; GO:0005634; GO:0006355; GO:0043565			438.407	463.239	154.478	219.168	201.866	101.624	53.2127	39.2466	44.3153
NbD020431	282.024	-1.9285	Down	0.243653	-7.91493	2.47e-15	4.31e-13	Q9LUS8	P2C40_ARATH	Probable protein phosphatase 2C 40 (AtPP2C40) (EC 3.1.3.16) (Protein phosphatase 2C homolog 1)	At3g16560 MDC8.3			metal ion binding [GO:0046872]; myosin phosphatase activity [GO:0017018]	GO:0017018; GO:0046872		PP2C family	36.2364	40.0019	37.7507	29.8321	27.6745	31.377	9.2424	12.0868	8.77026
NbD039389	2059.19	-3.14156	Down	0.396977	-7.91372	2.5e-15	4.33e-13	Q38853	STR15_ARATH	Rhodanese-like domain-containing protein 15, chloroplastic (Protein DARK INDUCIBLE 1) (Senescence-associated protein 1) (AtSEN1) (Sulfurtransferase 15) (AtStr15)	STR15 DIN1 SEN1 At4g35770 F4B14.3 F8D20.280			chloroplast [GO:0009507]; thylakoid [GO:0009579]; response to jasmonic acid [GO:0009753]; response to oxidative stress [GO:0006979]; response to wounding [GO:0009611]	GO:0006979; GO:0009507; GO:0009579; GO:0009611; GO:0009753			1106.03	1104.12	307.279	1468.16	1438.97	1302.52	99.7885	98.8504	90.6786
NbD031114	607.093	1.90869	Up	0.241663	7.89816	2.83e-15	4.89e-13	Q2KNL6	GEDH1_OCIBA	Geraniol dehydrogenase 1 (ObaGEDH1) (EC 1.1.1.183)	GEDH1	FUNCTION: Involved in the production of citral, a mixture of geranial and neral with a strong lemony scent. Reversibly oxidizes geraniol and nerol in equal efficiency. Also active, although at a lower efficiency, with cinnamyl alcohol. {ECO:0000269|PubMed:16150417}.		geraniol dehydrogenase activity [GO:0047924]; zinc ion binding [GO:0008270]	GO:0008270; GO:0047924		Zinc-containing alcohol dehydrogenase family	38.9091	21.7641	30.0458	56.1047	59.2892	76.5832	106.966	126.467	107.508
NbD010200	1192.57	-1.49214	Down	0.189213	-7.88604	3.12e-15	5.36e-13	Q96288	BBX24_ARATH	B-box zinc finger protein 24 (Salt tolerance protein)	BBX24 STO At1g06040 T21E18.8 T21E18.9	Acts as a negative regulator of seedling photomorphogenesis and light-regulated inhibition of hypocotyl elongation (PubMed:17605755, PubMed:18540109, PubMed:21685177). BBX24/STO and BBX25/STH function as transcriptional corepressors of HY5 activity, leading to the down-regulation of BBX22 expression. BBX24/STO acts additively with BBX25/STH during de-etiolation and the hypocotyl shade avoidance r…		nucleus [GO:0005634]; DNA binding [GO:0003677]; DNA-binding transcription factor activity [GO:0003700]; transcription coregulator activity [GO:0003712]; zinc ion binding [GO:0008270]; photoperiodism, flowering [GO:0048573]; positive regulation of shade avoidance [GO:1902448]; response to light stimulus [GO:0009416]; seedling development [GO:0090351]; vegetative to reproductive phase transition of…	GO:0003677; GO:0003700; GO:0003712; GO:0005634; GO:0008270; GO:0009416; GO:0010228; GO:0048573; GO:0090351; GO:1902448			343.837	323.4	281.85	202.701	219.654	180.954	134.473	95.706	112.044
NbD029764	76.2082	3.20414	Up	0.406415	7.88391	3.17e-15	5.42e-13	O49998	1433F_TOBAC	14-3-3-like protein F				cytoplasm [GO:0005737]; signal transduction [GO:0007165]	GO:0005737; GO:0007165		14-3-3 family	2.77458	1.033	3.0674	1.42118	2.82801	0.641285	21.5851	20.5372	25.8383
NbD009034	208.509	4.48649	Up	0.569538	7.87742	3.34e-15	5.68e-13	Q9FI03	NHL26_ARATH	NDR1/HIN1-like protein 26	NHL26 At5g53730 MGN6.8	FUNCTION: Involved in the regulation of sugar, amino acid and some primary metabolite export from companion cells (CCs) to sieve elements (SEs) in phloem. Required for apoplastic phloem sugar loading in source leaves in order to transport it to sink tissues. Required for correct sugar partitioning between source leaves and sink organs. {ECO:0000269|PubMed:23715470}.		endoplasmic reticulum [GO:0005783]; endoplasmic reticulum membrane [GO:0005789]; plasmodesmatal endoplasmic reticulum [GO:0009511]; defense response to other organism [GO:0098542]; phloem loading [GO:0110126]	GO:0005783; GO:0005789; GO:0009511; GO:0098542; GO:0110126			5.47964	3.55104	1.25784	1.61478	1.73307	1.80786	162.109	34.7556	49.7613
NbD011240	228.865	1.79083	Up	0.228133	7.84994	4.16e-15	7.04e-13	Q9UPS8	ANR26_HUMAN	Ankyrin repeat domain-containing protein 26	ANKRD26 KIAA1074	FUNCTION: Acts as a regulator of adipogenesis. Involved in the regulation of the feeding behavior. {ECO:0000250|UniProtKB:Q811D2}.		centrosome [GO:0005813]; negative regulation of fat cell differentiation [GO:0045599]	GO:0005813; GO:0045599			4.63631	4.75038	5.89962	5.18483	7.62455	7.42252	20.0918	17.0556	16.8883
NbD023872	162.67	-2.957	Down	0.37682	-7.84725	4.25e-15	7.16e-13	Q9LNA5	ACR8_ARATH	ACT domain-containing protein ACR8 (Protein ACT DOMAIN REPEATS 8)	ACR8 At1g12420 F5O11.14	May bind amino acids. {ECO:0000303|PubMed:12481063}.		amino acid binding [GO:0016597]; response to abscisic acid [GO:0009737]	GO:0009737; GO:0016597			21.7965	33.3298	25.7081	2.22953	1.72777	1.43133	1.92082	4.6157	3.72184
NbD000997	76.429	-3.9902	Down	0.508696	-7.84396	4.37e-15	7.31e-13	O23421	GRXS3_ARATH	Monothiol glutaredoxin-S3 (AtGrxS3) (Protein ROXY 11)	GRXS3 ROXY11 At4g15700 dl3890w FCAALL.358	May only reduce GSH-thiol disulfides, but not protein disulfides. {ECO:0000305}.		cytoplasm [GO:0005737]; nucleus [GO:0005634]; 2 iron, 2 sulfur cluster binding [GO:0051537]; metal ion binding [GO:0046872]; response to nitrate [GO:0010167]	GO:0005634; GO:0005737; GO:0010167; GO:0046872; GO:0051537		Glutaredoxin family, CC-type subfamily	52.247	63.482	58.6816	70.8397	64.295	75.3891	1.08804	6.84556	2.38218
NbD027869	172.445	-2.00883	Down	0.256294	-7.83797	4.58e-15	7.63e-13	Q8LJW3	ACR4_ARATH	ACT domain-containing protein ACR4 (Protein ACT DOMAIN REPEATS 4)	ACR4 At1g69040 F4N2.2	May bind amino acids. {ECO:0000303|PubMed:12481063}.		plasmodesma [GO:0009506]	GO:0009506			26.2808	28.6452	22.8796	28.8278	26.7124	30.5623	7.09544	6.70837	5.7521
NbD046856	336.139	-1.95157	Down	0.24914	-7.83325	4.75e-15	7.89e-13	Q9LYM2	AVT6C_ARATH	Amino acid transporter AVT6C (AtAvt6C)	AVT6C At3g56200 F18O21_160			membrane [GO:0016020]; amino acid transport [GO:0006865]	GO:0006865; GO:0016020		Amino acid/polyamine transporter 2 family, Amino acid/auxin permease (AAAP) (TC 2.A.18.6) subfamily	64.0944	51.7267	39.2773	23.8406	33.9963	22.7328	14.4156	13.5913	12.3431
NbD032841	56.5758	5.41519	Up	0.692027	7.82511	5.07e-15	8.37e-13	Q9LYM3	LOR14_ARATH	Protein LURP-one-related 14	At3g56180 F18O21.140	FUNCTION: Might be related to the phospholipid scramblase and tubby-like superfamily of membrane tethered transcription factors. {ECO:0000250}.					LOR family	0	0	1.1682	0.659942	0.405976	0.839689	27.7948	18.6956	24.2908
NbD050436	1172.86	-1.7605	Down	0.225096	-7.82111	5.24e-15	8.56e-13	P57108	GSTZ_EUPES	Glutathione S-transferase zeta class (EC 2.5.1.18)				cytoplasm [GO:0005737]; glutathione transferase activity [GO:0004364]; aromatic amino acid metabolic process [GO:0009072]; response to chemical [GO:0042221]	GO:0004364; GO:0005737; GO:0009072; GO:0042221		GST superfamily, Zeta family	446.274	264.152	312.919	304.44	318.046	260.096	118.603	85.9048	99.4761
NbD038127	2802.52	-2.02529	Down	0.258943	-7.82138	5.22e-15	8.56e-13	Q96480	P5CS_SOLLC	Delta-1-pyrroline-5-carboxylate synthase (P5CS) [Includes: Glutamate 5-kinase (GK) (EC 2.7.2.11) (Gamma-glutamyl kinase); Gamma-glutamyl phosphate reductase (GPR) (EC 1.2.1.41) (Glutamate-5-semialdehyde dehydrogenase) (Glutamyl-gamma-semialdehyde dehydrogenase)]	PRO2	P5CS plays a key role in proline biosynthesis, leading to osmoregulation in plants.	Amino-acid biosynthesis; L-proline biosynthesis; L-glutamate 5-semialdehyde from L-glutamate: step 1/2.; Amino-acid biosynthesis; L-proline biosynthesis; L-glutamate 5-semialdehyde from L-glutamate: step 2/2.	cytoplasm [GO:0005737]; ATP binding [GO:0005524]; glutamate 5-kinase activity [GO:0004349]; glutamate-5-semialdehyde dehydrogenase activity [GO:0004350]; L-proline biosynthetic process [GO:0055129]; phosphorylation [GO:0016310]	GO:0004349; GO:0004350; GO:0005524; GO:0005737; GO:0016310; GO:0055129		Glutamate 5-kinase family; Gamma-glutamyl phosphate reductase family	304.11	287.555	198.483	73.4225	60.3953	94.2092	91.4299	49.0246	58.4867
NbD034870	407.666	2.11452	Up	0.270488	7.81742	5.39e-15	8.77e-13	Q56WF8	SCP48_ARATH	Serine carboxypeptidase-like 48 (EC 3.4.16.-)	SCPL48 At3g45010 F14D17.80	FUNCTION: Probable carboxypeptidase. {ECO:0000250}.		extracellular region [GO:0005576]; serine-type carboxypeptidase activity [GO:0004185]; proteolysis [GO:0006508]	GO:0004185; GO:0005576; GO:0006508		Peptidase S10 family	14.8179	10.0469	13.8561	17.6208	17.7608	16.4609	78.6544	39.8139	53.0941
NbD035433	365.68	-1.68844	Down	0.216164	-7.81092	5.68e-15	9.19e-13	Q9SVG0	AVT3C_ARATH	Amino acid transporter AVT3C (AtAvt3C) (Aromatic and neutral amino acid transporter-like protein 2)	AVT3C At4g38250 F22I13.20	Translocates preferentially neutral amino acids from the vacuole to the cytoplasm. {ECO:0000269|PubMed:27925655}.		vacuolar membrane [GO:0005774]; neutral L-amino acid transmembrane transporter activity [GO:0015175]; neutral amino acid transport [GO:0015804]	GO:0005774; GO:0015175; GO:0015804		Amino acid/polyamine transporter 2 family, Amino acid/auxin permease (AAAP) (TC 2.A.18.8) subfamily	49.0166	53.0806	64.622	26.7823	30.4154	22.3447	17.7676	16.7548	17.5407
NbD012506	667.691	-1.67092	Down	0.214008	-7.80775	5.82e-15	9.38e-13	Q6DEL2	CLPT1_DANRE	Putative lipid scramblase CLPTM1 (Cleft lip and palate transmembrane protein 1 homolog)	clptm1 zgc:100803	Involved in GABAergic but not glutamatergic transmission. Binds and traps GABAA receptors in the endoplasmic reticulum (ER). Modulates postsynaptic GABAergic transmission, and therefore inhibitory neurotransmission, by reducing the plasma membrane expression of these receptors. Altered GABAergic signaling is one among many causes of cleft palate (By similarity). Might function as a lipid scrambla…		endomembrane system [GO:0012505]; membrane [GO:0016020]; cell differentiation [GO:0030154]	GO:0012505; GO:0016020; GO:0030154		CLPTM1 family	85.0698	73.1794	58.279	39.0329	36.4662	37.4672	25.0866	20.4463	23.0464
NbD021934	178.871	4.15742	Up	0.534175	7.78288	7.09e-15	1.14e-12	P24792	ASO_CUCMA	L-ascorbate oxidase (ASO) (Ascorbase) (EC 1.10.3.3)	AAO	FUNCTION: May be involved in a redox system involving ascorbic acid.		extracellular region [GO:0005576]; copper ion binding [GO:0005507]; L-ascorbate oxidase activity [GO:0008447]	GO:0005507; GO:0005576; GO:0008447		Multicopper oxidase family	0.37446	0.649381	2.94593	0.739404	1.55557	0.444625	21.912	25.2121	28.2427
NbD024800	68.9053	3.67986	Up	0.47411	7.76161	8.39e-15	1.34e-12	O48818	EXPA4_ARATH	Expansin-A4 (AtEXPA4) (Alpha-expansin-4) (At-EXP4) (AtEx4) (Ath-ExpAlpha-1.6)	EXPA4 EXP4 At2g39700 F17A14.7	FUNCTION: Causes loosening and extension of plant cell walls by disrupting non-covalent bonding between cellulose microfibrils and matrix glucans. No enzymatic activity has been found (By similarity). {ECO:0000250}.		extracellular region [GO:0005576]; membrane [GO:0016020]; plant-type cell wall [GO:0009505]; plasmodesma [GO:0009506]; plant-type cell wall organization [GO:0009664]; syncytium formation [GO:0006949]	GO:0005576; GO:0006949; GO:0009505; GO:0009506; GO:0009664; GO:0016020		Expansin family, Expansin A subfamily	1.19087	0.93317	2.41345	0.477632	0.667479	0.567219	24.3706	24.6783	14.2424
NbD047912	758.594	-1.43772	Down	0.185882	-7.7346	1.04e-14	1.65e-12	Q96262	PCAP1_ARATH	Plasma membrane-associated cation-binding protein 1 (AtPCAP1) (Microtubule-destabilizing protein 25)	PCAP1 MDP25 At4g20260 F1C12.180	May be involved in intracellular signaling through interaction with PtdInsPs and calmodulin (CaM); may keep PtdInsPs attached to the plasma membrane until Ca(2+)-CaM reaches a competitive concentration subsequent to an increase triggered by a stimulus, thus leading to PtdInsPs release and subsequent activation of InsPs-dependent signaling cascade. Interacts competitively at the N-terminus with ca…		cytoplasmic microtubule [GO:0005881]; cytosol [GO:0005829]; host cell [GO:0043657]; plant-type vacuole [GO:0000325]; plasma membrane [GO:0005886]; plasmodesma [GO:0009506]; calcium ion binding [GO:0005509]; calmodulin binding [GO:0005516]; copper ion binding [GO:0005507]; microtubule binding [GO:0008017]; phosphatidylinositol-3,4,5-trisphosphate binding [GO:0005547]; phosphatidylinositol-3,4-bisp…	GO:0000325; GO:0005507; GO:0005509; GO:0005516; GO:0005546; GO:0005547; GO:0005829; GO:0005881; GO:0005886; GO:0006499; GO:0008017; GO:0009409; GO:0009414; GO:0009506; GO:0010350; GO:0031115; GO:0031117; GO:0035865; GO:0043325; GO:0043622; GO:0043657; GO:0051511; GO:0051592; GO:0071219; GO:0071280; GO:0071281; GO:0071286; GO:0071325; GO:0071472; GO:0072709; GO:0075733; GO:0080025; GO:0090332		DREPP family	239.28	199.989	200.415	311.864	388.761	233.729	78.8171	73.7484	84.2883
NbD044218	192.33	-1.82731	Down	0.236461	-7.72772	1.09e-14	1.73e-12	Q8H0W3	RVE6_ARATH	Protein REVEILLE 6	RVE6 At5g52660 F6N7.15	Probable transcription factor. {ECO:0000250}.		nucleus [GO:0005634]; DNA binding [GO:0003677]; DNA-binding transcription factor activity [GO:0003700]; regulation of circadian rhythm [GO:0042752]	GO:0003677; GO:0003700; GO:0005634; GO:0042752			44.8673	40.8967	37.7616	17.436	19.9851	17.9865	12.5016	10.333	12.1849
NbD050095	330.431	1.7697	Up	0.229084	7.72511	1.12e-14	1.76e-12	P0A370	CR1AB_BACTK	Pesticidal crystal protein Cry1Ab (130 kDa crystal protein) (Crystaline entomocidal protoxin) (Insecticidal delta-endotoxin CryIA(b))	cry1Ab bt2 cry-1-2 cry1A(b) cryIA(b) cryIC1	FUNCTION: Promotes colloidosmotic lysis by binding to the midgut epithelial cells of many lepidopteran larvae.		signaling receptor binding [GO:0005102]; toxin activity [GO:0090729]; killing by symbiont of host cells [GO:0001907]; sporulation resulting in formation of a cellular spore [GO:0030435]	GO:0001907; GO:0005102; GO:0030435; GO:0090729		Delta endotoxin family	4.19439	4.9477	6.00073	4.67682	4.61868	5.46656	20.3288	15.9055	16.4036
NbD030455	260.925	-2.89333	Down	0.374784	-7.71997	1.16e-14	1.82e-12	Q651X6	CSLE6_ORYSJ	Cellulose synthase-like protein E6 (EC 2.4.1.-) (OsCslE6)	CSLE6 Os09g0478300 Os09g0478200 LOC_Os09g30130 P0556A05.32	Thought to be a Golgi-localized beta-glycan synthase that polymerize the backbones of noncellulosic polysaccharides (hemicelluloses) of plant cell wall.		Golgi membrane [GO:0000139]; plasma membrane [GO:0005886]; cellulose synthase (UDP-forming) activity [GO:0016760]; mannan synthase activity [GO:0051753]; cell wall organization [GO:0071555]; cellulose biosynthetic process [GO:0030244]; plant-type primary cell wall biogenesis [GO:0009833]	GO:0000139; GO:0005886; GO:0009833; GO:0016760; GO:0030244; GO:0051753; GO:0071555		Glycosyltransferase 2 family, Plant cellulose synthase-like E subfamily	36.8184	40.3	15.3	28.9197	34.1195	30.1148	5.01581	3.73059	3.86291
NbD048850	84.3062	-3.55519	Down	0.460607	-7.71848	1.18e-14	1.84e-12	Q9SFW8	NLP5_ARATH	Protein NLP5 (AtNLP5) (NIN-like protein 5) (Nodule inception protein-like protein 5)	NLP5 At1g76350 F15M4.15 T23E18.27	Probable transcription factor. {ECO:0000250}.		nucleus [GO:0005634]; DNA-binding transcription factor activity [GO:0003700]; transcription cis-regulatory region binding [GO:0000976]; regulation of DNA-templated transcription [GO:0006355]; response to nitrate [GO:0010167]	GO:0000976; GO:0003700; GO:0005634; GO:0006355; GO:0010167			6.73874	9.3505	5.12155	0.323064	0.565749	0.4663	0.416601	0.967212	0.404539
NbD020396	158.242	2.04126	Up	0.264721	7.711	1.25e-14	1.93e-12	Q9SYG9	CCX4_ARATH	Cation/calcium exchanger 4 (AtCCX4) (Protein CATION CALCIUM EXCHANGER 4) (Protein CATION EXCHANGER 10)	CCX4 CAX10 At1g54115 F15I1.21	FUNCTION: Membrane-localized H(+)-dependent K(+) and Na(+) transporter. {ECO:0000250, ECO:0000269|PubMed:18775974}.		membrane [GO:0016020]; antiporter activity [GO:0015297]; leaf senescence [GO:0010150]; monoatomic cation transport [GO:0006812]; potassium ion transport [GO:0006813]; sodium ion transport [GO:0006814]	GO:0006812; GO:0006813; GO:0006814; GO:0010150; GO:0015297; GO:0016020		Ca(2+):cation antiporter (CaCA) (TC 2.A.19) family, Cation/calcium exchanger (CCX) subfamily	4.48715	4.13515	3.67268	0.998753	0.878142	1.24244	17.6749	14.8043	18.2979
NbD001077	133.347	2.94169	Up	0.381492	7.71102	1.25e-14	1.93e-12	Q84TE9	DOF53_ARATH	Dof zinc finger protein DOF5.3 (AtDOF5.3) (Protein PHLOEM EARLY DOF TMO6) (Protein TARGET OF MONOPTEROS 6) (Protein TARGET OF MP 6)	DOF5.3 TMO6 At5g60200 F15L12.9	FUNCTION: Transcription factor that binds specifically to a 5'-AA[AG]G-3' consensus core sequence (By similarity). The PEAR proteins (e.g. DOF2.4, DOF5.1, DOF3.2, DOF1.1, DOF5.6 and DOF5.3) activate gene expression that promotes radial growth of protophloem sieve elements (PubMed:30626969). {ECO:0000250|UniProtKB:Q9M2U1, ECO:0000269|PubMed:30626969}.		nucleus [GO:0005634]; DNA-binding transcription factor activity [GO:0003700]; metal ion binding [GO:0046872]; transcription cis-regulatory region binding [GO:0000976]; phloem or xylem histogenesis [GO:0010087]; regulation of DNA-templated transcription [GO:0006355]; root development [GO:0048364]; root radial pattern formation [GO:0090057]	GO:0000976; GO:0003700; GO:0005634; GO:0006355; GO:0010087; GO:0046872; GO:0048364; GO:0090057			3.24568	3.06213	8.54894	8.39709	8.62169	5.39592	45.287	38.2891	38.8928
NbD013408	132.803	2.39563	Up	0.311157	7.6991	1.37e-14	2.11e-12	Q94B65	UTR7_ARATH	UDP-galactose/UDP-glucose transporter 7 (AtUTr7)	UTR7 At4g31600 F28M20.210	FUNCTION: Nucleotide-sugar transporter that transports UDP-glucose and UDP-galactose. Plays a role in lateral root and root hair development. {ECO:0000269|PubMed:22933714}.		Golgi apparatus [GO:0005794]; Golgi membrane [GO:0000139]; UDP-galactose transmembrane transporter activity [GO:0005459]; UDP-glucose transmembrane transporter activity [GO:0005460]; carbohydrate transport [GO:0008643]; lateral root development [GO:0048527]; root hair cell development [GO:0080147]; UDP-galactose transmembrane transport [GO:0072334]; UDP-glucose transmembrane transport [GO:0015786]	GO:0000139; GO:0005459; GO:0005460; GO:0005794; GO:0008643; GO:0015786; GO:0048527; GO:0072334; GO:0080147		TPT transporter family, UGnT (TC 2.A.7.15) subfamily	5.96535	3.32307	7.08641	9.65228	14.0663	13.0542	30.7034	31.7932	27.0609
NbD015477	2106.23	-2.27319	Down	0.295482	-7.69316	1.44e-14	2.2e-12	Q9LW96	INO1_TOBAC	Inositol-3-phosphate synthase (MIP synthase) (EC 5.5.1.4) (Myo-inositol 1-phosphate synthase) (IPS) (MI-1-P synthase)		Key enzyme in myo-inositol biosynthesis pathway that catalyzes the conversion of glucose 6-phosphate to 1-myo-inositol 1-phosphate in a NAD-dependent manner. {ECO:0000250|UniProtKB:P42801}.	Polyol metabolism; myo-inositol biosynthesis; myo-inositol from D-glucose 6-phosphate: step 1/2.	cytoplasm [GO:0005737]; cytosol [GO:0005829]; nucleus [GO:0005634]; inositol-3-phosphate synthase activity [GO:0004512]; inositol biosynthetic process [GO:0006021]; phospholipid biosynthetic process [GO:0008654]	GO:0004512; GO:0005634; GO:0005737; GO:0005829; GO:0006021; GO:0008654		Myo-inositol 1-phosphate synthase family	373.554	328.142	166.626	62.2974	80.5249	59.3416	64.6535	53.1004	63.8267
NbD043230	1348.35	1.25714	Up	0.163456	7.69102	1.46e-14	2.23e-12	O64818	Y2309_ARATH	Uncharacterized protein At2g23090	At2g23090 F21P24.15							480.749	386.03	435.302	432.819	531.351	414.487	1207.04	995.417	944.949
NbD015053	422.944	-2.24457	Down	0.291867	-7.6904	1.47e-14	2.23e-12	Q9M3B6	PKP4_ARATH	Plastidial pyruvate kinase 4, chloroplastic (PKp4) (EC 2.7.1.40)	PKP4 At3g49160 F2K15.20		Carbohydrate degradation; glycolysis; pyruvate from D-glyceraldehyde 3-phosphate: step 5/5.	chloroplast stroma [GO:0009570]; ATP binding [GO:0005524]; kinase activity [GO:0016301]; magnesium ion binding [GO:0000287]; potassium ion binding [GO:0030955]; pyruvate kinase activity [GO:0004743]; phosphorylation [GO:0016310]	GO:0000287; GO:0004743; GO:0005524; GO:0009570; GO:0016301; GO:0016310; GO:0030955		Pyruvate kinase family	42.9349	46.0832	28.1948	25.5197	22.3666	18.3702	11.1257	5.89583	8.22173
NbD050145	5179.91	-3.08785	Down	0.401592	-7.68903	1.48e-14	2.24e-12	P49319	CATA1_TOBAC	Catalase isozyme 1 (EC 1.11.1.6) (Salicylic acid-binding protein) (SABP)	CAT-1	Occurs in almost all aerobically respiring organisms and serves to protect cells from the toxic effects of hydrogen peroxide.		cytoplasm [GO:0005737]; glyoxysome [GO:0009514]; peroxisome [GO:0005777]; plasma membrane [GO:0005886]; catalase activity [GO:0004096]; heme binding [GO:0020037]; metal ion binding [GO:0046872]; hydrogen peroxide catabolic process [GO:0042744]; response to hydrogen peroxide [GO:0042542]	GO:0004096; GO:0005737; GO:0005777; GO:0005886; GO:0009514; GO:0020037; GO:0042542; GO:0042744; GO:0046872		Catalase family	436.897	560.501	1406.32	111.559	214.713	87.2741	69.0029	122.13	89.5388
NbD037404	56.3376	4.53967	Up	0.590906	7.68255	1.56e-14	2.35e-12	P51819	HSP83_IPONI	Heat shock protein 83	HSP83A	FUNCTION: Molecular chaperone that promotes the maturation, structural maintenance and proper regulation of specific target proteins involved for instance in cell cycle control and signal transduction. Undergoes a functional cycle that is linked to its ATPase activity. This cycle probably induces conformational changes in the client proteins, thereby causing their activation. Interacts dynamicall…		cytoplasm [GO:0005737]; ATP binding [GO:0005524]; ATP hydrolysis activity [GO:0016887]; ATP-dependent protein folding chaperone [GO:0140662]; unfolded protein binding [GO:0051082]	GO:0005524; GO:0005737; GO:0016887; GO:0051082; GO:0140662	DOMAIN: The TPR repeat-binding motif mediates interaction with TPR repeat-containing proteins. {ECO:0000250}.	Heat shock protein 90 family	0	0.529466	0.303318	0.069979	0	0.035121	5.3736	6.43115	7.58744
NbD036339	80.056	-2.64349	Down	0.344976	-7.66282	1.82e-14	2.73e-12	Q9AT54	SCGT_TOBAC	Scopoletin glucosyltransferase (EC 2.4.1.128) (Phenylpropanoid:glucosyltransferase 1)	TOGT1	Glucosyltransferase acting preferentially on aromatic substrates of the phenylpropanoid types. The best substrates are scopoletin and esculetin. Required for full resistance to virus. {ECO:0000269|PubMed:12034899, ECO:0000269|PubMed:15159640}.		identical protein binding [GO:0042802]; scopoletin glucosyltransferase activity [GO:0050275]; UDP-glucosyltransferase activity [GO:0035251]	GO:0035251; GO:0042802; GO:0050275		UDP-glycosyltransferase family	14.8678	9.64681	12.4063	2.93921	2.59505	3.57535	1.90866	2.21245	1.71348
NbD033338	1275.09	-1.98568	Down	0.259226	-7.66004	1.86e-14	2.77e-12	P92980	APR3_ARATH	5'-adenylylsulfate reductase 3, chloroplastic (EC 1.8.4.9) (3'-phosphoadenosine-5'-phosphosulfate reductase homolog 26) (PAPS reductase homolog 26) (Prh-26) (Adenosine 5'-phosphosulfate 5'-adenylylsulfate sulfotransferase 3) (APS sulfotransferase 3) (Thioredoxin-independent APS reductase 3)	APR3 PRH26 At4g21990 F1N20.90	Reduces sulfate for Cys biosynthesis. Substrate preference is adenosine-5'-phosphosulfate (APS) >> 3'-phosphoadenosine-5'-phosphosulfate (PAPS). Uses glutathione or DTT as source of protons.		chloroplast [GO:0009507]; 4 iron, 4 sulfur cluster binding [GO:0051539]; adenylyl-sulfate reductase (glutathione) activity [GO:0033741]; adenylyl-sulfate reductase activity [GO:0009973]; metal ion binding [GO:0046872]; phosphoadenylyl-sulfate reductase (thioredoxin) activity [GO:0004604]; cysteine biosynthetic process [GO:0019344]; sulfate assimilation [GO:0000103]; sulfate assimilation, phosphoa…	GO:0000103; GO:0004604; GO:0009507; GO:0009973; GO:0019344; GO:0019379; GO:0033741; GO:0046872; GO:0051539	DOMAIN: The C-terminal domain may function as glutaredoxin and mediates the interaction of the enzyme with glutathione (GSH). Active in GSH-dependent reduction of hydroxyethyldisulfide, cystine, dehydroascorbate, insulin disulfides and ribonucleotide reductase (By similarity). {ECO:0000250}.	APS reductase family	158.246	219.571	181.284	5.56694	4.9747	4.45864	45.5663	37.4184	59.5151
NbD053169	276.392	-3.074	Down	0.401858	-7.64947	2.02e-14	3e-12	P50694	TLP_PRUAV	Glucan endo-1,3-beta-glucosidase (EC 3.2.1.39) ((1->3)-beta-glucan endohydrolase) ((1->3)-beta-glucanase) (Allergen Pru a 2) (Beta-1,3-endoglucanase) (Thaumatin-like protein) (TLP) (allergen Pru av 2)				extracellular region [GO:0005576]; glucan endo-1,3-beta-D-glucosidase activity [GO:0042973]; IgE binding [GO:0019863]; metabolic process [GO:0008152]	GO:0005576; GO:0008152; GO:0019863; GO:0042973		Thaumatin family	117.823	104.92	40.8749	86.1676	71.8154	82.9759	8.36757	9.96868	12.7605
NbD004904	3490.48	-1.77081	Down	0.231658	-7.64405	2.11e-14	3.11e-12	Q55680	Y005_SYNY3	Uncharacterized protein sll0005	sll0005			ATP binding [GO:0005524]; protein kinase activity [GO:0004672]	GO:0004672; GO:0005524		Protein kinase superfamily, ADCK protein kinase family	313.308	329.143	232.941	122.486	118.019	122.708	104.329	65.9016	90.9131
NbD015356	221.441	2.18696	Up	0.286484	7.63379	2.28e-14	3.36e-12	P86472	CYT1_ACTCC	Cysteine proteinase inhibitor 1 (KCPI1) (Phytocystatin)	CYT1 CEY00_Acc20523	FUNCTION: Specific inhibitor of papain family cysteine proteinases. {ECO:0000250|UniProtKB:Q6TPK4}.		extracellular region [GO:0005576]; cysteine-type endopeptidase inhibitor activity [GO:0004869]; defense response [GO:0006952]	GO:0004869; GO:0005576; GO:0006952		Cystatin family, Phytocystatin subfamily	24.9816	19.3423	38.3211	33.775	38.8239	34.8807	146.9	130.19	110.876
NbD027500	153.97	3.27204	Up	0.428891	7.62907	2.36e-14	3.47e-12	Q9LMU2	KTI5_ARATH	Kunitz trypsin inhibitor 5 (AtKTI5) (Kunitz trypsin inhibitor 2) (AtKTI2)	KTI5 KTI2 At1g17860 F2H15.9	FUNCTION: Can inhibit both serine proteases and cysteine proteases (PubMed:30042779). May be involved in the modulation of the proteases that participate in the hydrolysis of dietary proteins in the gut of spider mites (PubMed:30042779). {ECO:0000269|PubMed:30042779}.		apoplast [GO:0048046]; endoplasmic reticulum [GO:0005783]; secretory vesicle [GO:0099503]; cysteine-type endopeptidase inhibitor activity [GO:0004869]; peptidase inhibitor activity [GO:0030414]; serine-type endopeptidase inhibitor activity [GO:0004867]; defense response [GO:0006952]; negative regulation of peptidase activity [GO:0010466]; response to insect [GO:0009625]	GO:0004867; GO:0004869; GO:0005783; GO:0006952; GO:0009625; GO:0010466; GO:0030414; GO:0048046; GO:0099503		Protease inhibitor I3 (leguminous Kunitz-type inhibitor) family	5.04753	2.93642	9.00444	7.9314	9.94686	8.79729	90.6262	45.3358	38.1099
NbD032456	45.743	5.41121	Up	0.711332	7.60714	2.8e-14	4.09e-12	Q9S7V4	HA22A_ARATH	HVA22-like protein a (AtHVA22a)	HVA22A At1g74520 F1M20.20			membrane [GO:0016020]; hyperosmotic salinity response [GO:0042538]; response to abscisic acid [GO:0009737]; response to cold [GO:0009409]; response to water deprivation [GO:0009414]	GO:0009409; GO:0009414; GO:0009737; GO:0016020; GO:0042538		DP1 family	0.716467	0	0.425185	0	0	0	24.0793	27.6096	24.5196
NbD033417	418.355	-1.45458	Down	0.191396	-7.59985	2.96e-14	4.31e-12	Q84K11	PPP5_SOLLC	Serine/threonine-protein phosphatase 5 (EC 3.1.3.16) (LePP5)	PP5	Isoform 2 dephosphorylates phosphorylated phytochromes, with a preference toward Pfr forms, and enhances phytochrome-mediated photoresponses (By similarity). Can use para-nitrophenylphosphate (pNPP) and phosphorylated casein as substrate at pH 7.5 and 5.0. {ECO:0000250, ECO:0000269|PubMed:12972652}.		cytosol [GO:0005829]; endoplasmic reticulum membrane [GO:0005789]; nuclear membrane [GO:0031965]; nuclear speck [GO:0016607]; nucleus [GO:0005634]; metal ion binding [GO:0046872]; myosin phosphatase activity [GO:0017018]; protein serine/threonine phosphatase activity [GO:0004722]	GO:0004722; GO:0005634; GO:0005789; GO:0005829; GO:0016607; GO:0017018; GO:0031965; GO:0046872	DOMAIN: TPR repeats are required for the binding with phytochromes. {ECO:0000250}.	PPP phosphatase family, PP-5 (PP-T) subfamily	47.9521	47.6222	44.5867	43.0149	35.9802	47.38	17.8587	17.7951	15.944
NbD027361	387.691	1.48225	Up	0.195414	7.58519	3.32e-14	4.81e-12	Q42569	C90A1_ARATH	3beta,22alpha-dihydroxysteroid 3-dehydrogenase (EC 1.14.19.79) ((22R,23R)-22,23-dihydroxy-campest-4-en-3-one synthase) ((22S,24R)-22-hydroxy-5alpha-ergostan-3-one synthase) ((22S,24R)-22-hydroxyergost-4-en-3-one synthase) (3-dehydro-6-deoxoteasterone synthase) (Cytochrome P450 90A1) (AtCYP90A1) (Protein CONSTITUTIVE PHOTOMORPHOGENESIS AND DWARFISM)	CYP90A1 CPD CYP90 At5g05690 MJJ3.9	FUNCTION: Catalyzes C3-oxidation steps in brassinosteroids biosynthesis (PubMed:22822057). Converts (22S)-22-hydroxycampesterol (22-OHCR) to (22S,24R)-22-hydroxyergost-4-en-3-one (22-hydroxy-campesta-4-en-3-one, 22-OH-4-en-3-one), 6-deoxocathasterone (6-deoxoCT) to (22S,24R)-22-hydroxy-5alpha-ergostan-3-one (22-hydroxy-campesta-3-one, 22-OH-3-one), (22R,23R)-22,23-dihydroxycampesterol (22,23-diOH…	PATHWAY: Plant hormone biosynthesis; brassinosteroid biosynthesis. {ECO:0000269|PubMed:22822057}.	membrane [GO:0016020]; heme binding [GO:0020037]; iron ion binding [GO:0005506]; monooxygenase activity [GO:0004497]; oxidoreductase activity, acting on paired donors, with incorporation or reduction of molecular oxygen [GO:0016705]; anther wall tapetum cell differentiation [GO:0048657]; brassinosteroid biosynthetic process [GO:0016132]; brassinosteroid homeostasis [GO:0010268]; pollen exine form…	GO:0004497; GO:0005506; GO:0009911; GO:0010224; GO:0010268; GO:0010584; GO:0016020; GO:0016132; GO:0016705; GO:0020037; GO:0048657		Cytochrome P450 family	18.7547	18.9244	16.8785	33.6444	35.0788	39.2649	55.1136	50.2189	48.7107
NbD025608	766.704	-1.86056	Down	0.24536	-7.58299	3.38e-14	4.87e-12	Q9FH13	RRAA3_ARATH	Putative 4-hydroxy-4-methyl-2-oxoglutarate aldolase 3 (HMG aldolase 3) (EC 4.1.3.17) (Oxaloacetate decarboxylase) (OAA decarboxylase) (EC 4.1.1.112) (Regulator of ribonuclease activity homolog 3) (RraA-like protein 3)	At5g56260 K24C1.7	Catalyzes the aldol cleavage of 4-hydroxy-4-methyl-2-oxoglutarate (HMG) into 2 molecules of pyruvate. Also contains a secondary oxaloacetate (OAA) decarboxylase activity due to the common pyruvate enolate transition state formed following C-C bond cleavage in the retro-aldol and decarboxylation reactions (By similarity). {ECO:0000250}.		plastid [GO:0009536]; 4-hydroxy-4-methyl-2-oxoglutarate aldolase activity [GO:0047443]; metal ion binding [GO:0046872]; oxaloacetate decarboxylase activity [GO:0008948]; ribonuclease inhibitor activity [GO:0008428]; regulation of RNA metabolic process [GO:0051252]	GO:0008428; GO:0008948; GO:0009536; GO:0046872; GO:0047443; GO:0051252		Class II aldolase/RraA-like family	316.097	340.447	257.394	116.196	110.668	93.7502	72.6979	78.4619	100.989
NbD009389	253.843	1.99999	Up	0.264325	7.56642	3.84e-14	5.51e-12	Q40161	GP1_SOLLC	Polygalacturonase-1 non-catalytic subunit beta (AroGP1) (Polygalacturonase converter) (PG converter)	GP1	FUNCTION: Non-catalytic subunit of the polygalacturonase isozyme 1 (PG1). Necessary and sufficient to convert the polygalacturonase from its monomeric form PG2 to its heterodimeric form PG1. Seems to limit the depolymerization and solubilization of cell wall polyuronides mediated by PG2 during ripening, probably by recruiting PG2 to form PG1. {ECO:0000269|PubMed:12232422, ECO:0000269|PubMed:78274…		apoplast [GO:0048046]; cell wall organization [GO:0071555]; fruit ripening [GO:0009835]	GO:0009835; GO:0048046; GO:0071555			6.58375	4.83429	8.96661	7.48479	7.58267	12.219	28.0975	28.4777	26.5092
NbD019834	255.126	2.70847	Up	0.358234	7.56061	4.01e-14	5.74e-12	Q39950	NLTP_HELAN	Non-specific lipid-transfer protein (LTP) (NsLTP) (SDI-9)		FUNCTION: Plant non-specific lipid-transfer proteins transfer phospholipids as well as galactolipids across membranes. May play a role in wax or cutin deposition in the cell walls of expanding epidermal cells and certain secretory tissues (By similarity). {ECO:0000250}.		lipid binding [GO:0008289]; lipid transport [GO:0006869]	GO:0006869; GO:0008289		Plant LTP family	14.0988	34.7702	17.2991	28.9883	34.0894	31.0647	139.508	136.519	161.63
NbD012268	2331.17	-2.24734	Down	0.297977	-7.542	4.63e-14	6.59e-12	Q40412	ABA2_NICPL	Zeaxanthin epoxidase, chloroplastic (EC 1.14.15.21)	ABA2	Converts zeaxanthin into antheraxanthin and subsequently violaxanthin. Involved in the epoxidation of zeaxanthin. Plays an important role in resistance to stresses, seed development and dormancy. {ECO:0000269|PubMed:8665840, ECO:0000269|PubMed:9808747}.	Plant hormone biosynthesis; abscisate biosynthesis.	chloroplast membrane [GO:0031969]; chloroplast thylakoid membrane [GO:0009535]; FAD binding [GO:0071949]; zeaxanthin epoxidase activity [GO:0052662]; abscisic acid biosynthetic process [GO:0009688]	GO:0009535; GO:0009688; GO:0031969; GO:0052662; GO:0071949			243.757	334.882	151.678	157.264	184.079	132.254	62.9847	50.2826	44.4716
NbD043991	125.682	-4.15323	Down	0.550795	-7.54043	4.68e-14	6.64e-12	Q93Z79	C14A1_ARATH	Cytochrome P450 714A1 (EC 1.14.-.-) (EUI-like P450 A1)	CYP714A1 ELA1 At5g24910 F6A4.120	Involved in the inactivation of early gibberellin (GA) intermediates. {ECO:0000269|PubMed:21457373}.		endoplasmic reticulum membrane [GO:0005789]; heme binding [GO:0020037]; iron ion binding [GO:0005506]; monooxygenase activity [GO:0004497]; oxidoreductase activity, acting on paired donors, with incorporation or reduction of molecular oxygen [GO:0016705]	GO:0004497; GO:0005506; GO:0005789; GO:0016705; GO:0020037		Cytochrome P450 family	24.7889	37.5682	7.10562	13.9572	18.6284	13.5932	1.31797	1.21854	1.27085
NbD009352	425.345	-1.76314	Down	0.233873	-7.53887	4.74e-14	6.69e-12	Q94AA4	PFKA3_ARATH	ATP-dependent 6-phosphofructokinase 3 (ATP-PFK 3) (Phosphofructokinase 3) (EC 2.7.1.11) (Phosphohexokinase 3)	PFK3 At4g26270 T25K17.80	Catalyzes the phosphorylation of D-fructose 6-phosphate to fructose 1,6-bisphosphate by ATP, the first committing step of glycolysis. {ECO:0000255|HAMAP-Rule:MF_03186}.	Carbohydrate degradation; glycolysis; D-glyceraldehyde 3-phosphate and glycerone phosphate from D-glucose: step 3/4. {ECO:0000255|HAMAP-Rule:MF_03186}.	cytosol [GO:0005829]; 6-phosphofructokinase activity [GO:0003872]; ATP binding [GO:0005524]; metal ion binding [GO:0046872]; cellular response to hypoxia [GO:0071456]; fructose 6-phosphate metabolic process [GO:0006002]; glycolytic process [GO:0006096]; root epidermal cell differentiation [GO:0010053]	GO:0003872; GO:0005524; GO:0005829; GO:0006002; GO:0006096; GO:0010053; GO:0046872; GO:0071456		Phosphofructokinase type A (PFKA) family, PPi-dependent PFK group II subfamily, Atypical ATP-dependent clade 'X' sub-subfamily	58.3886	58.8237	45.2681	14.3231	11.8055	15.5214	17.2752	13.1681	17.7887
NbD001607	1295.89	-1.47655	Down	0.195934	-7.53599	4.85e-14	6.82e-12	P28752	TBA1_ORYSJ	Tubulin alpha-1 chain (EC 3.6.5.-)	TUBA1 Os07g0574800 LOC_Os07g38730 OJ1562_B11.119 OJ1699_E05.40	Tubulin is the major constituent of microtubules, a cylinder consisting of laterally associated linear protofilaments composed of alpha- and beta-tubulin heterodimers. Microtubules grow by the addition of GTP-tubulin dimers to the microtubule end, where a stabilizing cap forms. Below the cap, tubulin dimers are in GDP-bound state, owing to GTPase activity of alpha-tubulin.		cytoplasm [GO:0005737]; microtubule [GO:0005874]; GTP binding [GO:0005525]; hydrolase activity [GO:0016787]; metal ion binding [GO:0046872]; structural constituent of cytoskeleton [GO:0005200]; microtubule cytoskeleton organization [GO:0000226]; mitotic cell cycle [GO:0000278]	GO:0000226; GO:0000278; GO:0005200; GO:0005525; GO:0005737; GO:0005874; GO:0016787; GO:0046872		Tubulin family	218.931	143.542	180.356	137.518	165.031	168.044	66.7668	68.0382	60.7103
NbD016993	881.853	-2.72232	Down	0.361354	-7.53367	4.93e-14	6.91e-12	F4J3R7	SPD1_ARATH	Protein SEEDLING PLASTID DEVELOPMENT 1	SPD1 At3g10420 F13M14.30	Required during eoplast (a highly reduced plastid type present during the degreening and dehydration stages of seed maturation) development in embryos and early stages of eoplast redifferentiation during seedling growth. {ECO:0000269|PubMed:21045120}.		chloroplast [GO:0009507]; chloroplast envelope [GO:0009941]; chloroplast intermembrane space [GO:0031972]; chloroplast membrane [GO:0031969]; ATP binding [GO:0005524]; ATP hydrolysis activity [GO:0016887]; plastid organization [GO:0009657]; reversible differentiation [GO:0090677]; seed maturation [GO:0010431]	GO:0005524; GO:0009507; GO:0009657; GO:0009941; GO:0010431; GO:0016887; GO:0031969; GO:0031972; GO:0090677		Ycf45 family	127.612	90.3441	41.1882	8.79874	10.6343	10.7331	16.9273	10.2249	12.6617
NbD021420	816.961	1.66181	Up	0.220838	7.52504	5.27e-14	7.35e-12	Q8S8M0	WIH2_ARATH	Cysteine-rich and transmembrane domain-containing protein WIH2 (Cysteine-rich and transmembrane domain-containing protein A) (Protein WINDHOSE 2)	WIH2 At2g41420 T26J13.1	FUNCTION: Required for the promotion of megasporogenesis, or promotion of germ cell formation from somatic precursor cells. Acts redundantly with WIH1. Functions in a genetic pathway downstream of SPL/NZZ and WUS and together with TRN2 in promoting megasporogenesis. {ECO:0000269|PubMed:21658947}.		plasma membrane [GO:0005886]; megasporogenesis [GO:0009554]	GO:0005886; GO:0009554		CYSTM1 family	190.47	134.153	208.524	180.771	225.289	156.402	556.552	510.348	626.495
NbD045527	616.361	1.46104	Up	0.1942	7.52339	5.34e-14	7.41e-12	Q9Y2M2	SSUH2_HUMAN	Protein SSUH2 homolog (Protein ssu-2 homolog)	SSUH2 C3orf32 FLS485	FUNCTION: Plays a role in odontogenesis. {ECO:0000269|PubMed:27680507}.		cytoplasm [GO:0005737]; nucleus [GO:0005634]; heat shock protein binding [GO:0031072]; unfolded protein binding [GO:0051082]; odontogenesis [GO:0042476]	GO:0005634; GO:0005737; GO:0031072; GO:0042476; GO:0051082			30.8475	31.8184	33.7415	16.0791	19.3639	17.6205	109.902	76.5235	83.8121
NbD039678	63.6629	4.26634	Up	0.567515	7.51758	5.58e-14	7.72e-12	Q8LB81	GDL79_ARATH	GDSL esterase/lipase At5g33370 (EC 3.1.1.-) (Extracellular lipase At5g33370)	At5g33370 F19N2.90			extracellular region [GO:0005576]; hydrolase activity, acting on ester bonds [GO:0016788]; cuticle development [GO:0042335]; lipid catabolic process [GO:0016042]	GO:0005576; GO:0016042; GO:0016788; GO:0042335		'GDSL' lipolytic enzyme family	0.289677	0.669802	0.782179	2.00322	1.18367	3.49934	7.5502	17.103	16.3128
NbD050542	68.2728	-2.76492	Down	0.368291	-7.50744	6.03e-14	8.31e-12	Q9AT54	SCGT_TOBAC	Scopoletin glucosyltransferase (EC 2.4.1.128) (Phenylpropanoid:glucosyltransferase 1)	TOGT1	Glucosyltransferase acting preferentially on aromatic substrates of the phenylpropanoid types. The best substrates are scopoletin and esculetin. Required for full resistance to virus. {ECO:0000269|PubMed:12034899, ECO:0000269|PubMed:15159640}.		identical protein binding [GO:0042802]; scopoletin glucosyltransferase activity [GO:0050275]; UDP-glucosyltransferase activity [GO:0035251]	GO:0035251; GO:0042802; GO:0050275		UDP-glycosyltransferase family	13.0836	8.56185	11.2098	2.80294	2.08379	3.1975	1.96605	1.60514	1.29367
NbD039917	272.077	-2.00241	Down	0.267062	-7.49792	6.48e-14	8.9e-12	Q6R567	RMA1_CAPAN	E3 ubiquitin-protein ligase RMA1H1 (EC 2.3.2.27) (Protein RING membrane-anchor 1 homolog 1) (RING-type E3 ubiquitin transferase RMA1H1)	RMA1H1	E3 ubiquitin-protein ligase required for aquaporin levels regulation. {ECO:0000269|PubMed:19234086}.	Protein modification; protein ubiquitination.	endoplasmic reticulum membrane [GO:0005789]; metal ion binding [GO:0046872]; ubiquitin protein ligase activity [GO:0061630]; ubiquitin-protein transferase activity [GO:0004842]; proteasome-mediated ubiquitin-dependent protein catabolic process [GO:0043161]; protein ubiquitination [GO:0016567]; response to cold [GO:0009409]; response to ethylene [GO:0009723]; response to osmotic stress [GO:0006970…	GO:0004842; GO:0005789; GO:0006970; GO:0009409; GO:0009414; GO:0009611; GO:0009723; GO:0016567; GO:0043161; GO:0046872; GO:0061630	DOMAIN: The RING-type zinc finger domain is required for E3 ligase activity.		63.6328	77.2697	49.1049	60.1073	40.6578	59.9088	17.5195	16.2715	14.2101
NbD031211	79.3778	-2.97303	Down	0.396735	-7.49374	6.69e-14	9.15e-12	O81117	C94A1_VICSA	Cytochrome P450 94A1 (EC 1.14.-.-) (P450-dependent fatty acid omega-hydroxylase)	CYP94A1 VAGH111	Catalyzes the omega-hydroxylation of various fatty acids (FA) from 10 to 18 carbon atoms. The substrate specificity is higher for laurate > palmitate > myristate > linolenate > linoleate > oleate > caprate. May play a minor role in cutin synthesis and could be involved in plant defense.		endoplasmic reticulum membrane [GO:0005789]; heme binding [GO:0020037]; iron ion binding [GO:0005506]; monooxygenase activity [GO:0004497]; oxidoreductase activity, acting on paired donors, with incorporation or reduction of molecular oxygen [GO:0016705]	GO:0004497; GO:0005506; GO:0005789; GO:0016705; GO:0020037		Cytochrome P450 family	10.8967	8.88018	15.3021	3.71331	3.90417	5.47229	1.33819	1.021	1.98093
NbD023535	267.997	3.13586	Up	0.418666	7.49013	6.88e-14	9.37e-12	A2ZW16	PLA1_ORYSJ	Phospholipase A1-II 1 (EC 3.1.1.-)	Os01g0651100 LOC_Os01g46240 OsJ_02836	FUNCTION: Acylhydrolase that catalyzes the hydrolysis of phospholipids at the sn-1 position. {ECO:0000250}.		cytoplasm [GO:0005737]; phospholipase A1 activity [GO:0008970]; lipid catabolic process [GO:0016042]	GO:0005737; GO:0008970; GO:0016042		AB hydrolase superfamily, Lipase family	10.6307	2.27092	3.9048	1.18763	1.49579	1.55277	60.4683	48.8383	39.3086
NbD043241	52.1718	5.94579	Up	0.794656	7.48222	7.31e-14	9.91e-12	Q9LMU2	KTI5_ARATH	Kunitz trypsin inhibitor 5 (AtKTI5) (Kunitz trypsin inhibitor 2) (AtKTI2)	KTI5 KTI2 At1g17860 F2H15.9	FUNCTION: Can inhibit both serine proteases and cysteine proteases (PubMed:30042779). May be involved in the modulation of the proteases that participate in the hydrolysis of dietary proteins in the gut of spider mites (PubMed:30042779). {ECO:0000269|PubMed:30042779}.		apoplast [GO:0048046]; endoplasmic reticulum [GO:0005783]; secretory vesicle [GO:0099503]; cysteine-type endopeptidase inhibitor activity [GO:0004869]; peptidase inhibitor activity [GO:0030414]; serine-type endopeptidase inhibitor activity [GO:0004867]; defense response [GO:0006952]; negative regulation of peptidase activity [GO:0010466]; response to insect [GO:0009625]	GO:0004867; GO:0004869; GO:0005783; GO:0006952; GO:0009625; GO:0010466; GO:0030414; GO:0048046; GO:0099503		Protease inhibitor I3 (leguminous Kunitz-type inhibitor) family	0	0	0.574574	0	0.11484	0	17.0012	24.4137	17.5698
NbD047604	501.204	-1.43389	Down	0.191783	-7.47665	7.62e-14	1.03e-11	Q6PNC0	DMXL1_MOUSE	DmX-like protein 1 (X-like 1 protein)	Dmxl1			RAVE complex [GO:0043291]; vacuolar acidification [GO:0007035]	GO:0007035; GO:0043291			11.6797	13.0106	12.267	8.70083	8.30746	7.37729	5.06604	4.16267	4.61275
NbD040014	81.7994	9.63721	Up	1.29222	7.45787	8.79e-14	1.18e-11	Q9FH54	EF114_ARATH	Ethylene-responsive transcription factor ERF114 (ERF bud enhancer)	ERF114 EBE At5g61890 K22G18.1	FUNCTION: Transcriptional regulator of cell proliferation and axillary bud outgrowth. Involved in maintaining the structure of the shoot apical meristem as well as plastochron and phyllotaxy. Activates several genes involved in cell cycle regulation and dormancy breaking, including CYCD3-3, DPA, and BARD1. Strongly down-regulates DRM1, DRMH1, MARD1 and several genes encoding different types of ce…		nucleus [GO:0005634]; DNA-binding transcription factor activity [GO:0003700]; transcription cis-regulatory region binding [GO:0000976]; defense response to fungus [GO:0050832]; ethylene-activated signaling pathway [GO:0009873]	GO:0000976; GO:0003700; GO:0005634; GO:0009873; GO:0050832		AP2/ERF transcription factor family, ERF subfamily	0	0	0	0	0	0	48.0473	12.8954	13.484
NbD014551	303.263	2.76233	Up	0.370422	7.45723	8.84e-14	1.18e-11	P21239	RUB1_BRANA	RuBisCO large subunit-binding protein subunit alpha, chloroplastic (60 kDa chaperonin subunit alpha) (CPN-60 alpha)		FUNCTION: This protein binds RuBisCO small and large subunits and is implicated in the assembly of the enzyme oligomer.		chloroplast [GO:0009507]; ATP binding [GO:0005524]; ATP-dependent protein folding chaperone [GO:0140662]; protein refolding [GO:0042026]	GO:0005524; GO:0009507; GO:0042026; GO:0140662		Chaperonin (HSP60) family	9.28244	2.72861	4.98635	1.68827	2.40083	2.40626	53.2299	29.9746	33.7198
NbD008466	806.599	-2.07888	Down	0.279669	-7.43335	1.06e-13	1.41e-11	Q9LVE0	PTR33_ARATH	Protein NRT1/ PTR FAMILY 6.4 (AtNPF6.4) (Nitrate transporter 1.3)	NPF6.4 NRT1.3 NTP3 At3g21670 MIL23.23	Low-affinity nitrate transporter. {ECO:0000250}.		cytosol [GO:0005829]; membrane [GO:0016020]; symporter activity [GO:0015293]; nitrate assimilation [GO:0042128]	GO:0005829; GO:0015293; GO:0016020; GO:0042128		Major facilitator superfamily, Proton-dependent oligopeptide transporter (POT/PTR) (TC 2.A.17) family	98.4576	112.496	68.0922	106.104	90.9677	84.0078	27.3663	15.6708	24.2901
NbD025314	684.176	3.01038	Up	0.405185	7.42963	1.09e-13	1.45e-11	Q9SHL8	PILS5_ARATH	Protein PIN-LIKES 5 (Auxin efflux carrier-like protein 5)	PILS5 At2g17500 MJB20.6	FUNCTION: Involved in cellular auxin homeostasis by regulating auxin metabolism. Regulates intracellular auxin accumulation at the endoplasmic reticulum and thus auxin availability for nuclear auxin signaling. {ECO:0000269|PubMed:22504182}.		endoplasmic reticulum membrane [GO:0005789]; auxin efflux transmembrane transporter activity [GO:0010329]; auxin-activated signaling pathway [GO:0009734]; endoplasmic reticulum to cytosol auxin transport [GO:0080162]; intracellular auxin homeostasis [GO:0140964]; lateral root formation [GO:0010311]; regulation of growth rate [GO:0040009]; response to auxin [GO:0009733]	GO:0005789; GO:0009733; GO:0009734; GO:0010311; GO:0010329; GO:0040009; GO:0080162; GO:0140964		Auxin efflux carrier (TC 2.A.69.2) family	29.2291	7.23992	10.1735	2.59573	4.82189	7.86654	152.466	118.603	104.152
NbD035886	426.788	1.75532	Up	0.23637	7.42618	1.12e-13	1.48e-11	O04023	SRC2_ARATH	Protein SRC2 homolog (AtSRC2)	SRC2 At1g09070 F7G19.6	FUNCTION: May act as an activator of the calcium-dependent activation of RBOHF that mediates reactive oxygen species (ROS) production and may play a role in cold responses. {ECO:0000269|PubMed:23872431}.		endoplasmic reticulum [GO:0005783]; endoplasmic reticulum membrane [GO:0005789]; extracellular region [GO:0005576]; plasma membrane [GO:0005886]; protein storage vacuole [GO:0000326]; protein storage vacuole membrane [GO:0032586]; cellular response to hypoxia [GO:0071456]; defense response [GO:0006952]; protein targeting to vacuole [GO:0006623]	GO:0000326; GO:0005576; GO:0005783; GO:0005789; GO:0005886; GO:0006623; GO:0006952; GO:0032586; GO:0071456			28.4796	20.7759	34.8066	21.8648	32.0058	25.4285	116.448	91.0027	81.866
NbD031028	4738.94	-1.22567	Down	0.165062	-7.42554	1.12e-13	1.48e-11	P27322	HSP72_SOLLC	Heat shock cognate 70 kDa protein 2	HSC-2			cytoplasm [GO:0005737]; ATP binding [GO:0005524]; ATP hydrolysis activity [GO:0016887]; ATP-dependent protein folding chaperone [GO:0140662]; heat shock protein binding [GO:0031072]; protein folding chaperone [GO:0044183]; chaperone cofactor-dependent protein refolding [GO:0051085]; protein refolding [GO:0042026]	GO:0005524; GO:0005737; GO:0016887; GO:0031072; GO:0042026; GO:0044183; GO:0051085; GO:0140662		Heat shock protein 70 family	464.295	424.315	413.014	512.996	546.724	628.904	198.074	164.873	198.386
NbD033741	215.045	-2.27736	Down	0.306989	-7.41839	1.19e-13	1.56e-11	O07427	MGLL_MYCTU	Monoacylglycerol lipase (MGL) (EC 3.1.1.23)	Rv0183 LH57_01015	Involved in the hydrolysis of exogenous host lipids during chronic infection (Probable). Catalyzes the hydrolysis of both monoacylglycerols (MAG) and diacylglycerols (DAG), with a preference for MAG. It hydrolyzes 2-MAG, 1-3-MAG and MAG with short, medium and long chain fatty acids such as 1-monobutyroyl-rac-glycerol (MC4), 1-mono-octanoyl-rac-glycerol (MC8), 1-monodecanoyl-rac-glycerol (MC10), 1…		extracellular region [GO:0005576]; membrane [GO:0016020]; peptidoglycan-based cell wall [GO:0009274]; plasma membrane [GO:0005886]; acylglycerol lipase activity [GO:0047372]; lipase activity [GO:0016298]; glycerolipid catabolic process [GO:0046503]; symbiont-mediated activation of host apoptosis [GO:0052151]	GO:0005576; GO:0005886; GO:0009274; GO:0016020; GO:0016298; GO:0046503; GO:0047372; GO:0052151		AB hydrolase superfamily	43.0459	29.6464	25.435	2.14127	1.36007	0.95314	8.97978	4.59876	6.89061
NbD018260	490.426	-1.6225	Down	0.218767	-7.41657	1.2e-13	1.57e-11	Q8L796	PI5K2_ARATH	Phosphatidylinositol 4-phosphate 5-kinase 2 (AtPIP5K2) (EC 2.7.1.68) (1-phosphatidylinositol 4-phosphate kinase 2) (Diphosphoinositide kinase 2) (PtdIns(4)P-5-kinase 2)	PIP5K2 At1g77740 T32E8.7	Possesses phosphatidylinositol (PtdIns) phosphate kinase activity (Probable). Phosphorylates PtdIns(4)P and PtdIns(3)P in vitro (PubMed:19903693). Doesn't phosphorylate PtdIns(5)P nor PtdIns(3,4)P2 in vitro (PubMed:19903693). Does not exhibit phosphatidylinositol kinase activity in vitro (PubMed:19903693). {ECO:0000269|PubMed:19903693, ECO:0000305|PubMed:19903693}.		plasma membrane [GO:0005886]; 1-phosphatidylinositol-3-phosphate 5-kinase activity [GO:0000285]; 1-phosphatidylinositol-4-phosphate 5-kinase activity [GO:0016308]; ATP binding [GO:0005524]; developmental process involved in reproduction [GO:0003006]; lateral root formation [GO:0010311]; phosphatidylinositol metabolic process [GO:0046488]; phosphorylation [GO:0016310]; positive gravitropism [GO:00…	GO:0000285; GO:0003006; GO:0005524; GO:0005886; GO:0009958; GO:0010311; GO:0016308; GO:0016310; GO:0046488			40.536	43.366	33.2916	18.4227	20.4272	19.5456	12.3334	13.1911	12.7446
NbD035640	472.73	-2.11774	Down	0.285768	-7.41068	1.26e-13	1.64e-11	Q8LDI5	CXXS1_ARATH	Thioredoxin-like protein CXXS1 (AtCXXS1) (Mono-cysteine thioredoxin 1)	CXXS1 At1g11530 T23J18.19	Possesses low disulfide reductase activity, but efficient protein disulfide isomerase activity. Does not possess deglutathionylation activity. {ECO:0000269|PubMed:18384502}.		cytosol [GO:0005829]; extracellular region [GO:0005576]; protein disulfide isomerase activity [GO:0003756]	GO:0003756; GO:0005576; GO:0005829		Thioredoxin family	286.437	283.338	198.742	274.962	268.027	213.72	48.6849	77.3543	50.8912
NbD052482	2128.12	-1.65217	Down	0.223273	-7.39978	1.36e-13	1.77e-11	P29196	CAPP_SOLTU	Phosphoenolpyruvate carboxylase (PEPC) (PEPCase) (EC 4.1.1.31)	PPC1 PPC	Through the carboxylation of phosphoenolpyruvate (PEP) it forms oxaloacetate, a four-carbon dicarboxylic acid source for the tricarboxylic acid cycle.	Photosynthesis; C3 acid pathway.	cytosol [GO:0005829]; phosphoenolpyruvate carboxylase activity [GO:0008964]; carbon fixation [GO:0015977]; leaf development [GO:0048366]; photosynthesis [GO:0015979]; tricarboxylic acid cycle [GO:0006099]	GO:0005829; GO:0006099; GO:0008964; GO:0015977; GO:0015979; GO:0048366		PEPCase type 1 family	135.809	165.059	122.273	76.1513	72.6264	73.6987	57.4766	36.5294	43.6131
NbD002394	996.074	-2.06597	Down	0.279216	-7.39916	1.37e-13	1.77e-11	Q09893	YAI5_SCHPO	Uncharacterized protein C24B11.05	SPAC24B11.05			cytosol [GO:0005829]; nucleus [GO:0005634]; 5'-nucleotidase activity [GO:0008253]; nucleotidase activity [GO:0008252]; nucleotide catabolic process [GO:0009166]; pyrimidine nucleobase metabolic process [GO:0006206]	GO:0005634; GO:0005829; GO:0006206; GO:0008252; GO:0008253; GO:0009166		SSM1 family	236.567	261.84	195.443	22.9194	25.7072	20.2102	81.9026	36.2836	52.3429
NbD013428	430.691	-1.57951	Down	0.213492	-7.39845	1.38e-13	1.78e-11	Q9SIZ8	RKP_ARATH	E3 ubiquitin-protein ligase RKP (AtKPC1) (EC 2.3.2.27) (Protein RELATED TO KPC1) (RING-type E3 ubiquitin transferase RKP)	RKP KPC1 At2g22010 F7D8.33	E3 ubiquitin-protein ligase that promotes the ubiquitination and proteasomal degradation of KRP1 and KRP2. {ECO:0000269|PubMed:18005227, ECO:0000269|PubMed:19000158}.		cytoplasm [GO:0005737]; membrane [GO:0016020]; metal ion binding [GO:0046872]; ubiquitin protein ligase activity [GO:0061630]; ubiquitin-protein transferase activity [GO:0004842]; positive regulation of ubiquitin-dependent protein catabolic process [GO:2000060]; protein catabolic process [GO:0030163]; protein ubiquitination [GO:0016567]; proteolysis involved in protein catabolic process [GO:00516…	GO:0004842; GO:0005737; GO:0016020; GO:0016567; GO:0030163; GO:0046872; GO:0051603; GO:0061630; GO:2000060			22.587	21.166	20.6888	8.16352	8.34155	9.16098	9.33102	5.79234	6.82459
NbD027215	393.233	-2.43086	Down	0.328925	-7.39031	1.46e-13	1.88e-11	Q9SMS0	NDHT_ARATH	NAD(P)H-quinone oxidoreductase subunit T, chloroplastic (EC 7.1.1.-) (DNA J PROTEIN C75) (NAD(P)H dehydrogenase subunit T) (NDH subunit T) (NADH-plastoquinone oxidoreductase subunit T) (Protein CHLORORESPIRATORY REDUCTION J)	ndhT CRRJ DJC75 At4g09350 T30A10.110	NDH shuttles electrons from NAD(P)H:plastoquinone, via FMN and iron-sulfur (Fe-S) centers, to quinones in the photosynthetic chain and possibly in a chloroplast respiratory chain. The immediate electron acceptor for the enzyme in this species is believed to be plastoquinone. Couples the redox reaction to proton translocation, and thus conserves the redox energy in a proton gradient (Probable). Re…		chloroplast [GO:0009507]; chloroplast thylakoid membrane [GO:0009535]; NAD(P)H dehydrogenase complex (plastoquinone) [GO:0010598]; quinone binding [GO:0048038]	GO:0009507; GO:0009535; GO:0010598; GO:0048038			108.275	149.452	77.0613	78.7291	71.2342	60.5772	19.1132	16.5777	26.8319
NbD046663	456.584	-1.61884	Down	0.219066	-7.38974	1.47e-13	1.88e-11	Q9FK88	INVE_ARATH	Alkaline/neutral invertase E, chloroplastic (A/N-INVE) (EC 3.2.1.26)	INVE At5g22510 MQJ16.5	Chloroplastic invertase that cleaves sucrose into glucose and fructose and is associated with the development of the photosynthetic apparatus and the assimilation of nitrogen in seedlings to control the sucrose to hexose ratio (PubMed:20304912). Participates in the carbon flux between the cytosol and plastids in leaves (PubMed:18034262). {ECO:0000269|PubMed:18034262, ECO:0000269|PubMed:20304912}.		chloroplast [GO:0009507]; glycopeptide alpha-N-acetylgalactosaminidase activity [GO:0033926]; sucrose alpha-glucosidase activity [GO:0004575]; cotyledon development [GO:0048825]; starch metabolic process [GO:0005982]; sucrose catabolic process [GO:0005987]	GO:0004575; GO:0005982; GO:0005987; GO:0009507; GO:0033926; GO:0048825		Glycosyl hydrolase 100 family	50.9195	46.8668	35.9839	27.0098	30.1328	28.9327	15.9906	13.7139	14.233
NbD024552	843.621	2.22287	Up	0.300871	7.38812	1.49e-13	1.9e-11	Q9LIS3	GAE6_ARATH	UDP-glucuronate 4-epimerase 6 (EC 5.1.3.6) (UDP-glucuronic acid epimerase 6) (AtUGlcAE2)	GAE6 UGlcAE2 At3g23820 F14O13.1	FUNCTION: Involved in the synthesis of the negatively charged monosaccharide that forms the backbone of pectic cell wall components. {ECO:0000269|PubMed:15225656}.		endosome [GO:0005768]; Golgi apparatus [GO:0005794]; Golgi cisterna membrane [GO:0032580]; Golgi trans cisterna [GO:0000138]; trans-Golgi network [GO:0005802]; UDP-glucuronate 4-epimerase activity [GO:0050378]; carbohydrate metabolic process [GO:0005975]; defense response to fungus [GO:0050832]; defense response to Gram-negative bacterium [GO:0050829]; galacturonate biosynthetic process [GO:00334…	GO:0000138; GO:0005768; GO:0005794; GO:0005802; GO:0005975; GO:0032580; GO:0033481; GO:0050378; GO:0050829; GO:0050832		NAD(P)-dependent epimerase/dehydratase family	40.7487	16.3384	27.2221	31.4078	48.8575	33.9475	127.834	154.702	110.063
NbD009884	214.44	2.562	Up	0.347133	7.38047	1.58e-13	2e-11	P27061	PPA1_SOLLC	Acid phosphatase 1 (EC 3.1.3.2) (Apase-1(1))	APS1 APS-1(1)			acid phosphatase activity [GO:0003993]	GO:0003993		APS1/VSP family	6.23299	10.0442	13.9281	22.9729	30.4985	26.6921	48.6649	72.2899	60.0243
NbD003599	600.584	1.81556	Up	0.246023	7.37965	1.59e-13	2.01e-11	Q9SW70	SRP_VITRI	Stress-related protein	SRP						REF/SRPP family	53.4352	32.6822	63.3497	15.0492	20.5352	13.6481	191.453	161.578	177.702
NbD040093	126.842	2.60675	Up	0.353495	7.37421	1.65e-13	2.08e-11	Q0V7T5	Y1864_ARATH	Probable receptor-like protein kinase At1g80640 (EC 2.7.11.1)	At1g80640 T21F11.3			plasma membrane [GO:0005886]; ATP binding [GO:0005524]; protein serine kinase activity [GO:0106310]; protein serine/threonine kinase activity [GO:0004674]; phosphorylation [GO:0016310]	GO:0004674; GO:0005524; GO:0005886; GO:0016310; GO:0106310		Protein kinase superfamily, Ser/Thr protein kinase family	2.82996	2.75648	4.87549	8.63205	9.12586	10.9828	20.6144	27.6562	17.7223
NbD015958	69.5709	-2.92957	Down	0.39749	-7.37017	1.7e-13	2.13e-11	Q39110	GAOX1_ARATH	Gibberellin 20 oxidase 1 (EC 1.14.11.-) (GA 20-oxidase 1) (AtGA20ox1) (Gibberellin C-20 oxidase 1)	GA20OX1 20ox1 At2301 GA5 At4g25420 T30C3.90	Key oxidase enzyme in the biosynthesis of gibberellin that catalyzes the conversion of GA12 to GA9, via a three-step oxidation at C-20 of the GA skeleton. GA53 is less effectively oxidized than GA12 and is only oxidized one step to GA44 (PubMed:7630935). Involved in the promotion of the floral transition, fertility and silique elongation, but plays only a minor role in elongation of seedling orga…	Plant hormone biosynthesis; gibberellin biosynthesis.	cytoplasm [GO:0005737]; gibberelli A15, 2-oxoglutarate:oxygen oxidoreductase activity [GO:0103055]; gibberellin 20-oxidase activity [GO:0045544]; gibberellin A12, 2-oxoglutarate:oxygen oxidoreductase activity (gibberellin A15-forming) [GO:0103054]; gibberellin A53, 2-oxoglutarate:oxygen oxidoreductase activity [GO:0103056]; metal ion binding [GO:0046872]; gibberellic acid mediated signaling pathw…	GO:0005737; GO:0009686; GO:0009739; GO:0009740; GO:0045544; GO:0046872; GO:0048366; GO:0048575; GO:0103054; GO:0103055; GO:0103056		Iron/ascorbate-dependent oxidoreductase family, GA20OX subfamily	13.9607	13.6891	13.4314	4.16025	2.62973	6.04561	0.953013	2.29736	1.8819
NbD028179	443.186	-2.32384	Down	0.315295	-7.37035	1.7e-13	2.13e-11	O80668	AVT1A_ARATH	Amino acid transporter AVT1A (AtAvt1A)	AVT1A At2g41190 T3K9.4			membrane [GO:0016020]; plant-type vacuole [GO:0000325]; amino acid transport [GO:0006865]	GO:0000325; GO:0006865; GO:0016020		Amino acid/polyamine transporter 2 family, Amino acid/auxin permease (AAAP) (TC 2.A.18.5) subfamily	64.6618	76.4781	35.757	42.5321	39.1166	34.8237	11.0549	11.9104	12.596
NbD020083	316.409	-3.71418	Down	0.504539	-7.36154	1.82e-13	2.27e-11	Q9SR86	AGT23_ARATH	Alanine--glyoxylate aminotransferase 2 homolog 3, mitochondrial (EC 2.6.1.44) (Beta-alanine-pyruvate aminotransferase 3)	At3g08860 T16O11.21			mitochondrion [GO:0005739]; alanine-glyoxylate transaminase activity [GO:0008453]; pyridoxal phosphate binding [GO:0030170]; cellular response to nitrogen levels [GO:0043562]; photorespiration [GO:0009853]	GO:0005739; GO:0008453; GO:0009853; GO:0030170; GO:0043562		Class-III pyridoxal-phosphate-dependent aminotransferase family	184.185	70.6938	30.1094	26.485	24.4207	26.2793	6.53798	8.36159	6.32415
NbD043577	328.673	-2.30668	Down	0.31347	-7.35855	1.86e-13	2.31e-11	Q8LBB2	KING1_ARATH	SNF1-related protein kinase regulatory subunit gamma-1 (AKIN subunit gamma-1) (AKING1) (AKINgamma1) (CBS domain-containing protein CBSCBS1)	KING1 CBSCBS1 At3g48530 T8P19.40	Regulatory subunit of the probable trimeric SNF1-related protein kinase (SnRK) complex, which may play a role in a signal transduction cascade regulating gene expression and carbohydrate metabolism in higher plants. The SnRK complex may also be involved in the regulation of fatty acid synthesis by phosphorylation of acetyl-CoA carboxylase and in assimilation of nitrogen by phosphorylating nitrate…		mitochondrion [GO:0005739]; ATP binding [GO:0005524]; protein kinase regulator activity [GO:0019887]; carbohydrate metabolic process [GO:0005975]; fatty acid biosynthetic process [GO:0006633]; nitrate assimilation [GO:0042128]	GO:0005524; GO:0005739; GO:0005975; GO:0006633; GO:0019887; GO:0042128		5'-AMP-activated protein kinase gamma subunit family	75.9002	51.2153	36.3239	48.5062	51.7533	53.9082	14.1727	11.1523	8.10403
NbD021682	69.3899	-3.36554	Down	0.45867	-7.33761	2.17e-13	2.69e-11	Q9C7W2	ERF61_ARATH	Ethylene-responsive transcription factor ERF061	ERF061 At1g64380 F15H21.12	Probably acts as a transcriptional activator. Binds to the GCC-box pathogenesis-related promoter element. May be involved in the regulation of gene expression by stress factors and by components of stress signal transduction pathways (By similarity). {ECO:0000250}.		nucleus [GO:0005634]; DNA binding [GO:0003677]; DNA-binding transcription factor activity [GO:0003700]; ethylene-activated signaling pathway [GO:0009873]	GO:0003677; GO:0003700; GO:0005634; GO:0009873		AP2/ERF transcription factor family, ERF subfamily	20.9832	10.5013	13.8888	16.0125	16.1046	14.1922	0.746771	1.67347	1.8569
NbD039870	840.04	-1.63005	Down	0.222188	-7.33636	2.19e-13	2.71e-11	Q7A5M1	EBHB_STAAN	Extracellular matrix-binding protein EbhB (ECM-binding protein homolog B)	ebhB SA1268							71.4247	80.6189	57.7044	58.2272	52.2636	50.7181	22.4965	21.4206	24.4373
NbD006889	92.9561	2.58858	Up	0.352933	7.33448	2.23e-13	2.74e-11	Q9LYM3	LOR14_ARATH	Protein LURP-one-related 14	At3g56180 F18O21.140	FUNCTION: Might be related to the phospholipid scramblase and tubby-like superfamily of membrane tethered transcription factors. {ECO:0000250}.					LOR family	5.8009	3.54907	6.90714	3.18724	3.69774	2.65738	44.5913	28.1549	29.8486
NbD036526	404.825	1.67889	Up	0.229126	7.32735	2.35e-13	2.88e-11	Q6QPJ6	PRXQ_POPJC	Peroxiredoxin Q, chloroplastic (EC 1.11.1.24) (Thioredoxin peroxidase) (Thioredoxin-dependent peroxiredoxin Q)	PRXQ	FUNCTION: Thiol-specific peroxidase that catalyzes the reduction of hydrogen peroxide and organic hydroperoxides to water and alcohols, respectively. Plays a role in cell protection against oxidative stress by detoxifying peroxides (By similarity). Involved in the plant defense against pathogen (PubMed:14976238). {ECO:0000250|UniProtKB:Q9LU86, ECO:0000269|PubMed:14976238}.		chloroplast thylakoid lumen [GO:0009543]; thioredoxin-dependent peroxiredoxin activity [GO:0140824]	GO:0009543; GO:0140824		Peroxiredoxin family, BCP/PrxQ subfamily	32.3085	36.4635	44.6043	60.8305	55.8917	66.2349	115.339	122.37	129.447
NbD051851	70.5158	9.42306	Up	1.28716	7.32083	2.46e-13	3.01e-11	O49697	NAC71_ARATH	NAC domain-containing protein 71 (ANAC071)	NAC071 At4g17980	FUNCTION: Transcription factor involved in tissue reunion of wounded inflorescence stems. Required for the division of pith cells in the reunion process, which is dependent on polar-transported auxin and the wound-inducible hormones ethylene and jasmonate (PubMed:21911380). Binds to the promoters of XTH19 and XTH20 to induce their expression via auxin signaling. XTH19 and XTH20 are involved in ce…		nucleus [GO:0005634]; DNA-binding transcription factor activity [GO:0003700]; sequence-specific DNA binding [GO:0043565]; cell division [GO:0051301]; cellular response to auxin stimulus [GO:0071365]; response to wounding [GO:0009611]	GO:0003700; GO:0005634; GO:0009611; GO:0043565; GO:0051301; GO:0071365	DOMAIN: The NAC domain includes a DNA binding domain and a dimerization domain. {ECO:0000255|PROSITE-ProRule:PRU00353}.		0	0	0	0.172912	0.177397	0	35.6493	9.77412	12.1154
NbD013871	2677.16	-1.55143	Down	0.211977	-7.31887	2.5e-13	3.04e-11	Q9FY06	PPF1_PEA	Inner membrane protein PPF-1, chloroplastic (Post-floral-specific protein 1)	PPF-1	May be required for the insertion of some integral membrane proteins into the chloroplast thylakoid membrane. May play a role in inhibiting senescence.		chloroplast thylakoid membrane [GO:0009535]; membrane insertase activity [GO:0032977]	GO:0009535; GO:0032977		OXA1/ALB3/YidC (TC 2.A.9.2) family	393.219	417.895	323.24	433.332	430.605	412.719	130.686	111.728	148.074
NbD026189	257.412	2.58439	Up	0.35368	7.30715	2.73e-13	3.31e-11	C6TAQ0	NRPB_SOYBN	DCD domain-containing protein NRP-B (N-rich protein B)	NRP-B GLYMA_05G218500	FUNCTION: Involved in stress signaling pathway that mediates cell death in response to endoplasmic reticulum (ER) stress and osmotic stress. {ECO:0000269|PubMed:18490446}.		cytoplasm [GO:0005737]; response to endoplasmic reticulum stress [GO:0034976]; response to water deprivation [GO:0009414]	GO:0005737; GO:0009414; GO:0034976			7.26667	6.48502	16.5058	6.34506	10.4677	10.0564	67.573	50.5375	68.4199
NbD012989	72.6104	4.42132	Up	0.605685	7.2997	2.88e-13	3.48e-11	Q8RWC9	CIPK1_ARATH	CBL-interacting serine/threonine-protein kinase 1 (EC 2.7.11.1) (SNF1-related kinase 3.16) (SOS2-like protein kinase PKS13)	CIPK1 PKS13 SnRK3.16 At3g17510 MKP6.6	FUNCTION: CIPK serine-threonine protein kinases interact with CBL proteins. Binding of a CBL protein to the regulatory NAF domain of CIPK protein lead to the activation of the kinase in a calcium-dependent manner. {ECO:0000269|PubMed:22253446}.		plasma membrane [GO:0005886]; ATP binding [GO:0005524]; protein serine kinase activity [GO:0106310]; protein serine/threonine kinase activity [GO:0004674]; phosphorylation [GO:0016310]; response to abscisic acid [GO:0009737]; response to osmotic stress [GO:0006970]; response to salt stress [GO:0009651]; signal transduction [GO:0007165]	GO:0004674; GO:0005524; GO:0005886; GO:0006970; GO:0007165; GO:0009651; GO:0009737; GO:0016310; GO:0106310	DOMAIN: The activation loop within the kinase domain is the target of phosphorylation/activation by upstream protein kinases. The PPI motif mediates the interaction with the ABI (abscisic acid-insensitive) phosphatases (By similarity). {ECO:0000250}.	Protein kinase superfamily, CAMK Ser/Thr protein kinase family, SNF1 subfamily	0.239888	1.16527	0.368267	1.67104	2.63367	0.809528	14.483	18.6803	6.46715
NbD041340	1299.57	-1.86951	Down	0.25624	-7.29593	2.97e-13	3.57e-11	B4KFW6	FICD_DROMO	Protein adenylyltransferase Fic (EC 2.7.7.108) (De-AMPylase Fic) (EC 3.1.4.-)	GI11595	Protein that can both mediate the addition of adenosine 5'-monophosphate (AMP) to specific residues of target proteins (AMPylation), and the removal of the same modification from target proteins (de-AMPylation), depending on the context (By similarity). The side chain of Glu-251 determines which of the two opposing activities (AMPylase or de-AMPylase) will take place (By similarity). Acts as a ke…		plasma membrane [GO:0005886]; AMPylase activity [GO:0070733]; ATP binding [GO:0005524]; Hsp70 protein binding [GO:0030544]; protein adenylylhydrolase activity [GO:0044603]; protein homodimerization activity [GO:0042803]; detection of light stimulus involved in visual perception [GO:0050908]; histamine transport [GO:0051608]; protein adenylylation [GO:0018117]; protein deadenylylation [GO:0044602]…	GO:0005524; GO:0005886; GO:0007632; GO:0018117; GO:0030544; GO:0034976; GO:0042803; GO:0044602; GO:0044603; GO:0050908; GO:0051608; GO:0070733	DOMAIN: The fido domain mediates the adenylyltransferase activity. {ECO:0000250|UniProtKB:Q9BVA6}.	Fic family	195.018	165.25	102.733	77.859	104.962	91.0575	45.4459	42.1276	40.3613
NbD030443	310.107	2.9815	Up	0.408925	7.29105	3.08e-13	3.69e-11	Q8LB81	GDL79_ARATH	GDSL esterase/lipase At5g33370 (EC 3.1.1.-) (Extracellular lipase At5g33370)	At5g33370 F19N2.90			extracellular region [GO:0005576]; hydrolase activity, acting on ester bonds [GO:0016788]; cuticle development [GO:0042335]; lipid catabolic process [GO:0016042]	GO:0005576; GO:0016042; GO:0016788; GO:0042335		'GDSL' lipolytic enzyme family	3.64028	5.72334	13.8817	9.64597	5.35096	14.8042	56.5239	71.5261	60.7148
NbD001767	287.586	-1.4735	Down	0.202595	-7.27315	3.51e-13	4.2e-11	Q6Z1G7	ODPB1_ORYSJ	Pyruvate dehydrogenase E1 component subunit beta-1, mitochondrial (PDHE1-B) (EC 1.2.4.1)	Os08g0536000 LOC_Os08g42410 OsJ_28086 OSJNBa0033D24.29 P0665C04.10	The pyruvate dehydrogenase complex catalyzes the overall conversion of pyruvate to acetyl-CoA and CO(2). It contains multiple copies of three enzymatic components: pyruvate dehydrogenase (E1), dihydrolipoamide acetyltransferase (E2) and lipoamide dehydrogenase (E3) (By similarity). {ECO:0000250}.		mitochondrial pyruvate dehydrogenase complex [GO:0005967]; pyruvate dehydrogenase (acetyl-transferring) activity [GO:0004739]; acetyl-CoA biosynthetic process from pyruvate [GO:0006086]; glycolytic process [GO:0006096]	GO:0004739; GO:0005967; GO:0006086; GO:0006096			49.8332	44.4649	47.7542	45.0856	45.6758	41.778	20.3508	16.3426	15.2071
NbD030091	41.1687	-4.92997	Down	0.678201	-7.26919	3.62e-13	4.31e-11	Q1A173	RADL6_ARATH	Protein RADIALIS-like 6 (AtRL6) (Protein RAD-like 6) (Protein RADIALIS-LIKE SANT/MYB 3) (Protein RSM3)	RL6 RSM3 At1g75250 F22H5.3	Probable transcription factor. {ECO:0000250}.		nucleus [GO:0005634]; DNA-binding transcription factor activity [GO:0003700]; regulation of DNA-templated transcription [GO:0006355]	GO:0003700; GO:0005634; GO:0006355			39.8087	43.819	20.6812	22.3702	24.6915	18.7562	0.323989	1.35615	1.1252
NbD033450	255.557	2.73903	Up	0.377146	7.26253	3.8e-13	4.51e-11	Q9FMH8	RD21B_ARATH	Probable cysteine protease RD21B (EC 3.4.22.-)	RD21B At5g43060 MMG4.7	FUNCTION: Probable thiol protease. {ECO:0000250|UniProtKB:P43297}.		endoplasmic reticulum [GO:0005783]; secretory vesicle [GO:0099503]; vacuole [GO:0005773]; cysteine-type peptidase activity [GO:0008234]; proteolysis [GO:0006508]	GO:0005773; GO:0005783; GO:0006508; GO:0008234; GO:0099503		Peptidase C1 family	3.57255	3.41785	9.18788	4.22455	5.75412	6.14266	43.2505	43.903	26.9458
NbD045006	46.1077	4.24164	Up	0.584202	7.26058	3.85e-13	4.56e-11	Q681Q7	Y1390_ARATH	Uncharacterized protein At1g03900	At1g03900 F21M11.17			membrane [GO:0016020]; ATPase-coupled transmembrane transporter activity [GO:0042626]; endocytosis [GO:0006897]	GO:0006897; GO:0016020; GO:0042626			0.790221	0	1.16457	2.64229	3.80745	2.91676	17.3365	12.6936	11.7079
NbD030018	1575.54	1.24053	Up	0.171051	7.25242	4.09e-13	4.82e-11	P43282	METK3_SOLLC	S-adenosylmethionine synthase 3 (AdoMet synthase 3) (EC 2.5.1.6) (Methionine adenosyltransferase 3) (MAT 3)	SAM3	FUNCTION: Catalyzes the formation of S-adenosylmethionine from methionine and ATP. The reaction comprises two steps that are both catalyzed by the same enzyme: formation of S-adenosylmethionine (AdoMet) and triphosphate, and subsequent hydrolysis of the triphosphate. {ECO:0000250|UniProtKB:Q96551}.	PATHWAY: Amino-acid biosynthesis; S-adenosyl-L-methionine biosynthesis; S-adenosyl-L-methionine from L-methionine: step 1/1. {ECO:0000250|UniProtKB:Q96551}.	cytosol [GO:0005829]; ATP binding [GO:0005524]; metal ion binding [GO:0046872]; methionine adenosyltransferase activity [GO:0004478]; one-carbon metabolic process [GO:0006730]; S-adenosylmethionine biosynthetic process [GO:0006556]	GO:0004478; GO:0005524; GO:0005829; GO:0006556; GO:0006730; GO:0046872		AdoMet synthase family	103.016	100.043	102.041	155.885	171.688	152.691	286.474	241.879	203.681
NbD045152	131.166	-2.40042	Down	0.331187	-7.24793	4.23e-13	4.97e-11	Q6GIN8	SECA1_STAAR	Protein translocase subunit SecA 1 (EC 7.4.2.8)	secA1 SAR0807	Part of the Sec protein translocase complex. Interacts with the SecYEG preprotein conducting channel. Has a central role in coupling the hydrolysis of ATP to the transfer of proteins into and across the cell membrane, serving as an ATP-driven molecular motor driving the stepwise translocation of polypeptide chains across the membrane. {ECO:0000255|HAMAP-Rule:MF_01382}.		cytoplasm [GO:0005737]; plasma membrane [GO:0005886]; ATP binding [GO:0005524]; metal ion binding [GO:0046872]; protein-exporting ATPase activity [GO:0008564]; intracellular protein transmembrane transport [GO:0065002]; protein import [GO:0017038]; protein targeting [GO:0006605]	GO:0005524; GO:0005737; GO:0005886; GO:0006605; GO:0008564; GO:0017038; GO:0046872; GO:0065002		SecA family	93.6952	59.2524	54.3423	105.708	112.694	96.8847	16.0459	9.38976	13.7138
NbD032476	163.069	-2.04634	Down	0.282496	-7.2438	4.36e-13	5.11e-11	Q9LUS8	P2C40_ARATH	Probable protein phosphatase 2C 40 (AtPP2C40) (EC 3.1.3.16) (Protein phosphatase 2C homolog 1)	At3g16560 MDC8.3			metal ion binding [GO:0046872]; myosin phosphatase activity [GO:0017018]	GO:0017018; GO:0046872		PP2C family	23.4772	21.2469	22.3551	17.5709	15.1124	16.7786	4.04892	6.13076	5.85816
NbD026352	77.8505	2.67454	Up	0.369539	7.2375	4.57e-13	5.33e-11	O45306	SRE21_CAEEL	Serpentine receptor class epsilon-21 (Protein sre-21)	sre-21 C47A10.4			membrane [GO:0016020]; sensory perception of chemical stimulus [GO:0007606]	GO:0007606; GO:0016020		Nematode receptor-like protein sre family	3.14158	4.03752	6.14736	7.37956	10.9301	6.18699	29.8243	28.9123	31.7071
NbD010469	253.652	1.8939	Up	0.261712	7.23658	4.6e-13	5.35e-11	Q9SCU1	PATL6_ARATH	Patellin-6	PATL6 At3g51670 T18N14.50	FUNCTION: Carrier protein that may be involved in membrane-trafficking events associated with cell-plate formation during cytokinesis. Binds to some hydrophobic molecules such as phosphoinositides and promotes their transfer between the different cellular sites (By similarity). {ECO:0000250}.		cytoplasm [GO:0005737]; plasma membrane [GO:0005886]; lipid binding [GO:0008289]; cell cycle [GO:0007049]; cell division [GO:0051301]; cellular response to auxin stimulus [GO:0071365]; protein localization involved in auxin polar transport [GO:1901703]	GO:0005737; GO:0005886; GO:0007049; GO:0008289; GO:0051301; GO:0071365; GO:1901703		Patellin family	14.8542	7.45688	10.4772	5.42894	7.72455	5.04373	45.5993	38.8031	39.1306
NbD046810	72.9995	-7.95668	Down	1.10258	-7.21641	5.34e-13	6.18e-11	Q8L471	FLZ8_ARATH	FCS-Like Zinc finger 8	FLZ8 DUF581-10 At3g22550 F16J14.11	May act as an adapter to facilitate the interaction of SnRK1 complex with effector proteins, conferring tissue- and stimulus-type specific differences in the SnRK1 regulation pathway. {ECO:0000269|PubMed:24600465}.		metal ion binding [GO:0046872]; cellular response to hypoxia [GO:0071456]; response to glucose [GO:0009749]; response to starvation [GO:0042594]; response to sucrose [GO:0009744]	GO:0009744; GO:0009749; GO:0042594; GO:0046872; GO:0071456		FLZ family	32.1529	25.2719	14.5617	26.008	26.878	23.5053	0	0.291714	0
NbD002633	53.8208	-3.48035	Down	0.48261	-7.21152	5.53e-13	6.39e-11	O04682	PTI6_SOLLC	Pathogenesis-related genes transcriptional activator PTI6 (PTO-interacting protein 6)	PTI6	Acts as a transcriptional activator. Binds to the GCC-box pathogenesis-related promoter element. Activates the defense genes of plants. {ECO:0000269|PubMed:11971137}.		nucleus [GO:0005634]; DNA binding [GO:0003677]; DNA-binding transcription factor activity [GO:0003700]; defense response [GO:0006952]	GO:0003677; GO:0003700; GO:0005634; GO:0006952			11.9624	14.3921	23.1995	1.62754	2.69209	3.56689	1.22014	1.24366	1.77079
NbD029315	134.149	3.48035	Up	0.48291	7.20704	5.72e-13	6.58e-11	Q9VR19	ELBA3_DROME	Early boundary activity protein 3	Elba3 CG15634	FUNCTION: The heterotrimeric Elba complex is required for chromatin domain boundary function during early embryogenesis. It binds to a 8-bp sequence 5'-CCAATAAG-3' in the Fab-7 insulator or boundary element in the bithorax complex and contributes to its insulator or boundary activity. Elba3 lacks DNA-binding activity and plays the role of an adapter protein, bringing Elba1 and 2 together, thereby…		chromatin silencing complex [GO:0005677]; nucleus [GO:0005634]; protein-macromolecule adaptor activity [GO:0030674]; heterochromatin boundary formation [GO:0033696]	GO:0005634; GO:0005677; GO:0030674; GO:0033696			6.02389	0.603147	6.33442	3.40769	5.55638	5.19436	55.7784	66.4085	32.0807
NbD027997	721.358	1.76357	Up	0.244745	7.20575	5.77e-13	6.62e-11	Q42059	GUN6_ARATH	Endoglucanase 6 (EC 3.2.1.4) (Endo-1,4-beta glucanase 6)	At1g64390 F15H21.9			extracellular region [GO:0005576]; carbohydrate binding [GO:0030246]; cellulase activity [GO:0008810]; cell wall organization [GO:0071555]; cellulose catabolic process [GO:0030245]	GO:0005576; GO:0008810; GO:0030245; GO:0030246; GO:0071555		Glycosyl hydrolase 9 (cellulase E) family	23.358	14.7183	28.9585	6.08958	8.38889	9.26765	82.5961	76.0254	71.1591
NbD037390	169.153	-2.22874	Down	0.309913	-7.1915	6.41e-13	7.32e-11	Q93ZH9	HHP1_ARATH	Heptahelical transmembrane protein 1 (PAQR family protein HHP1)	HHP1 At5g20270 F5O24.160	May act as a negative regulator of abscisic acid (ABA)-mediated osmotic stress signaling and function in cross-talk between cold and osmotic signaling. {ECO:0000269|PubMed:19286917, ECO:0000269|PubMed:20566565}.		membrane [GO:0016020]; negative regulation of abscisic acid-activated signaling pathway [GO:0009788]; response to hormone [GO:0009725]; response to salt stress [GO:0009651]; response to sucrose [GO:0009744]	GO:0009651; GO:0009725; GO:0009744; GO:0009788; GO:0016020		ADIPOR family	32.2005	27.5971	34.6859	6.42973	9.7653	6.39707	4.4488	7.58804	7.78331
NbD019829	77.0762	3.49573	Up	0.486197	7.18995	6.48e-13	7.38e-11	F4I1X0	HIP41_ARATH	Heavy metal-associated isoprenylated plant protein 41 (AtHIP41)	HIPP41 At1g55790 F14J16.2 F14J16.3 F20N2.17	FUNCTION: Heavy-metal-binding protein. {ECO:0000250|UniProtKB:Q9LZF1}.		metal ion binding [GO:0046872]; rRNA (uridine-N3-)-methyltransferase activity [GO:0070042]; rRNA base methylation [GO:0070475]	GO:0046872; GO:0070042; GO:0070475		HIPP family	1.85655	0.321055	1.62932	0.445869	0.844544	0.430318	24.7148	10.4274	12.8275
NbD014993	1362.78	-1.80422	Down	0.251047	-7.1868	6.63e-13	7.53e-11	P37272	PSY_CAPAN	Bifunctional 15-cis-phytoene synthase, chromoplastic (EC 2.5.1.32) (Geranylgeranyl pyrophosphate geranylgeranyltransferase) (Phytoene synthase)	PSY1	Catalyzes the two steps reaction converting geranylgeranyl diphosphate to phytoene via prephytoene diphosphate. {ECO:0000269|PubMed:16578835, ECO:0000269|PubMed:20582146, ECO:0000305|PubMed:8250898}.	Carotenoid biosynthesis; phytoene biosynthesis; all-trans-phytoene from geranylgeranyl diphosphate: step 1/1. {ECO:0000305}.	chromoplast stroma [GO:0009575]; farnesyltranstransferase activity [GO:0004311]; geranylgeranyl-diphosphate geranylgeranyltransferase activity [GO:0016767]; carotenoid biosynthetic process [GO:0016117]	GO:0004311; GO:0009575; GO:0016117; GO:0016767		Phytoene/squalene synthase family	156.355	261.052	234.137	44.2693	32.8782	41.6691	65.7716	57.3512	66.2777
NbD053179	97.2864	3.07194	Up	0.427783	7.18107	6.92e-13	7.83e-11	A0A1P8B554	THLP1_ARATH	Thaumatin-like protein 1 (AtTLP1)	TLP1 At4g24180 T19F6.2 T22A6.10	FUNCTION: Involved in local responses of roots to colonization by non-pathogenic plant growth-promoting rhizobacteria (PGPR) fluorescent Pseudomonas spp., but seems to not being required for the establishment of subsequent induced systemic resistance (ISR). {ECO:0000269|PubMed:15988566}.		defense response [GO:0006952]; response to bacterium [GO:0009617]; response to ethylene [GO:0009723]	GO:0006952; GO:0009617; GO:0009723		Thaumatin family	1.46222	1.69275	3.59664	1.04148	3.02163	3.22566	18.1312	26.5775	15.8977
NbD024180	1645.91	-1.67498	Down	0.233337	-7.17837	7.05e-13	7.96e-11	Q6DW74	DGDG1_LOTJA	Digalactosyldiacylglycerol synthase 1, chloroplastic (EC 2.4.1.241)	DGD1	Involved in the synthesis of diacylglycerol galactolipids that are specifically found in thylakoid membranes. Specific for alpha-glycosidic linkages. {ECO:0000269|PubMed:15159398}.		chloroplast outer membrane [GO:0009707]; peribacteroid membrane [GO:0043661]; digalactosyldiacylglycerol synthase activity [GO:0046481]; nodulation [GO:0009877]	GO:0009707; GO:0009877; GO:0043661; GO:0046481		Glycosyltransferase group 1 family, Glycosyltransferase 4 subfamily	136.264	155.917	107.576	51.0587	47.262	53.045	53.9782	34.0329	39.9964
NbD014818	113.656	2.39834	Up	0.334507	7.16978	7.51e-13	8.39e-11	Q9SIE0	ALKB2_ARATH	DNA oxidative demethylase ALKBH2 (EC 1.14.11.33) (Alkylated DNA repair protein alkB homolog 2) (Alpha-ketoglutarate-dependent dioxygenase alkB homolog 2)	ALKBH2 At2g22260 T26C19.8	FUNCTION: Dioxygenase that repairs alkylated DNA containing 1-methyladenine and 1-ethenoadenine by oxidative demethylation. Accepts double-stranded and single-stranded substrates, with a preference for dsDNA over ssDNA. Confers resistance to methylating agents such as methylmethanesulphonate (MMS). {ECO:0000269|PubMed:22532610}.		nucleus [GO:0005634]; DNA demethylase activity [GO:0035514]; metal ion binding [GO:0046872]; oxidative DNA demethylase activity [GO:0035516]; DNA repair [GO:0006281]	GO:0005634; GO:0006281; GO:0035514; GO:0035516; GO:0046872		AlkB family	4.15372	3.74551	6.09166	24.0281	30.1944	25.1795	21.6997	28.5656	25.7518
NbD009183	1630.81	-2.24898	Down	0.313638	-7.17061	7.47e-13	8.39e-11	Q9FKQ1	DTX27_ARATH	Protein DETOXIFICATION 27 (AtDTX27) (Multidrug and toxic compound extrusion protein 27) (MATE protein 27)	DTX27 At5g65380 MNA5.11			membrane [GO:0016020]; antiporter activity [GO:0015297]; xenobiotic transmembrane transporter activity [GO:0042910]; xenobiotic detoxification by transmembrane export across the plasma membrane [GO:1990961]	GO:0015297; GO:0016020; GO:0042910; GO:1990961		Multi antimicrobial extrusion (MATE) (TC 2.A.66.1) family	293.811	268.669	126.13	81.0217	72.739	77.8199	60.2457	39.5743	47.783
NbD046975	399.012	1.96704	Up	0.274349	7.16983	7.51e-13	8.39e-11	Q9SNV9	NRAM3_ARATH	Metal transporter Nramp3 (AtNramp3)	NRAMP3 At2g23150 F21P24.21	FUNCTION: Vacuolar metal transporter involved in intracellular metal homeostasis. Can transport iron (Fe), manganese (Mn) and cadmium (Cd). Regulates metal accumulation under Fe starvation. Acts redundantly with NRAMP4 to mobilize vacuolar Fe and provide sufficient Fe during seed germination. In association with NRAMP4, required for optimal growth and photosynthesis under Mn deficiency. Exports M…		Golgi apparatus [GO:0005794]; plant-type vacuole [GO:0000325]; plasmodesma [GO:0009506]; vacuolar membrane [GO:0005774]; vacuole [GO:0005773]; metal ion transmembrane transporter activity [GO:0046873]; defense response to bacterium [GO:0042742]; iron ion transport [GO:0006826]; manganese ion transport [GO:0006828]; positive regulation of reactive oxygen species metabolic process [GO:2000379]; res…	GO:0000325; GO:0005773; GO:0005774; GO:0005794; GO:0006826; GO:0006828; GO:0009506; GO:0009617; GO:0010043; GO:0042742; GO:0046873; GO:2000379		NRAMP (TC 2.A.55) family	10.8638	10.948	18.6108	16.3519	15.5007	21.4735	65.3044	43.4428	52.9292
NbD017614	57.7951	9.13713	Up	1.27511	7.16573	7.74e-13	8.61e-11	Q93YV0	GES_ARATH	(E,E)-geranyllinalool synthase (AtGES) (EC 4.2.3.144) (Terpenoid synthase 4) (AtTPS04)	GES LIS TPS04 TPS4 At1g61120 F11P17.15	FUNCTION: Involved in the biosynthesis of homoterpenes, attractants of herbivores parasitoids and predators (e.g. predatory mites and parasitoid wasps) (PubMed:21334702). Involved in diterpene (C20) biosynthesis (PubMed:18398052, PubMed:18842097). Catalyzes the conversion of geranylgeranyl diphosphate to (E,E)-geranyllinalool, the precursor of the insect-induced volatile C16-homoterpene TMTT (Pub…	PATHWAY: Secondary metabolite biosynthesis; terpenoid biosynthesis. {ECO:0000269|PubMed:18398052, ECO:0000269|PubMed:18842097}.	cytoplasm [GO:0005737]; (E,E)-geranyllinalool synthase activity [GO:0080013]; magnesium ion binding [GO:0000287]; terpene synthase activity [GO:0010333]; diterpenoid biosynthetic process [GO:0016102]; response to bacterium [GO:0009617]; response to herbivore [GO:0080027]; response to jasmonic acid [GO:0009753]; response to singlet oxygen [GO:0000304]; response to wounding [GO:0009611]	GO:0000287; GO:0000304; GO:0005737; GO:0009611; GO:0009617; GO:0009753; GO:0010333; GO:0016102; GO:0080013; GO:0080027	DOMAIN: The Asp-Asp-Xaa-Xaa-Asp/Glu (DDXXD/E) motif is important for the catalytic activity, presumably through binding to Mg(2+). {ECO:0000305}.	Terpene synthase family, Tpsf subfamily	0	0	0	0	0.089559	0	8.95667	2.77719	5.92183
NbD026534	508.53	-2.69372	Down	0.376094	-7.16235	7.93e-13	8.8e-11	Q9C5U1	AHK3_ARATH	Histidine kinase 3 (EC 2.7.13.3) (Arabidopsis histidine kinase 3) (AtHK3) (Protein AUTHENTIC HIS-KINASE 3) (Protein ORESARA 12)	AHK3 ORE12 At1g27320 F17L21.11	Cytokinins (CK) receptor related to bacterial two-component regulators. Functions as a histidine kinase and transmits the stress signal to a downstream MAPK cascade. This protein undergoes an ATP-dependent autophosphorylation at a conserved histidine residue in the kinase core, and a phosphoryl group is then transferred to a conserved aspartate residue in the receiver domain. In the presence of c…		endoplasmic reticulum membrane [GO:0005789]; nucleus [GO:0005634]; plasma membrane [GO:0005886]; cytokinin receptor activity [GO:0009884]; phosphorelay sensor kinase activity [GO:0000155]; protein histidine kinase activity [GO:0004673]; protein histidine kinase binding [GO:0043424]; cellular response to abscisic acid stimulus [GO:0071215]; cellular response to cold [GO:0070417]; cellular response…	GO:0000155; GO:0004673; GO:0005634; GO:0005789; GO:0005886; GO:0006970; GO:0009409; GO:0009414; GO:0009651; GO:0009736; GO:0009884; GO:0009909; GO:0010029; GO:0010087; GO:0010150; GO:0010271; GO:0016036; GO:0034757; GO:0042742; GO:0043424; GO:0048509; GO:0048831; GO:0070417; GO:0071215; GO:0071329; GO:0080117			50.627	41.535	16.4456	30.3341	26.0784	24.6102	7.2986	5.33037	4.45903
NbD020648	525.622	-1.56852	Down	0.219106	-7.1587	8.14e-13	9.01e-11	P17953	ASA1_ENTFA	Aggregation substance	asa1 EF_A0047	Aggregation substance allows donor and recipient strains to form tight aggregates which allow the non-motile bacteria to maintain physical contact over a period of time sufficient to permit conjugative transfer of the sex pheromone plasmid from donor to recipient strains.		extracellular region [GO:0005576]	GO:0005576		Antigen I/II family	72.0189	94.488	75.6854	74.821	55.7756	57.7695	28.7434	26.7039	27.2567
NbD029385	586.315	-1.61947	Down	0.226331	-7.15531	8.35e-13	9.2e-11	O49996	1433D_TOBAC	14-3-3-like protein D				cytoplasm [GO:0005737]; signal transduction [GO:0007165]	GO:0005737; GO:0007165		14-3-3 family	175.719	157.56	117.071	185.826	190.585	177.157	49.6007	47.205	50.4371
NbD044870	258.308	-2.26705	Down	0.316921	-7.15338	8.47e-13	9.3e-11	Q40477	ERF4_TOBAC	Ethylene-responsive transcription factor 4 (Ethylene-responsive element-binding factor 3) (EREBP-3) (Ethylene-responsive element-binding factor 4 homolog) (NtERF3)	ERF4 ERF-3 ERF3	Acts as a transcriptional repressor. Binds to the GCC-box pathogenesis-related promoter element. Involved in the regulation of gene expression by stress factors and by components of stress signal transduction pathways mediated by ethylene, that seems to depend on a protein kinase/phosphatase cascade, and to be influenced by methyl-jasmonate. May regulate other AtERFs (By similarity). {ECO:0000250…		nucleus [GO:0005634]; DNA binding [GO:0003677]; DNA-binding transcription factor activity [GO:0003700]; defense response [GO:0006952]; ethylene-activated signaling pathway [GO:0009873]	GO:0003677; GO:0003700; GO:0005634; GO:0006952; GO:0009873	DOMAIN: The AP2/ERF domain binds specifically to the 5'-GCCGCC-3' motif. The affinity of this binding is higher if the seventh amino-acid of this domain is basic (By similarity). {ECO:0000250}.; DOMAIN: Contains a slightly degenerated ERF-associated amphiphilic repression (EAR) motif, which may be involved in the activity of transcriptional repression. {ECO:0000250}.	Ethylene-response factor family, Class 2 subfamily	96.8135	67.56	45.72	43.2637	40.981	34.4831	13.2033	16.4637	13.7124
NbD050043	244.399	-3.20832	Down	0.448799	-7.14867	8.76e-13	9.59e-11	Q02283	HAT5_ARATH	Homeobox-leucine zipper protein HAT5 (HD-ZIP protein ATHB-1) (Homeodomain transcription factor ATHB-1) (Homeodomain-leucine zipper protein HAT5) (HD-ZIP protein 5)	HAT5 ATHB-1 At3g01470 F4P13.2	Probable transcription activator involved in leaf development. Binds to the DNA sequence 5'-CAAT[AT]ATTG-3'. {ECO:0000269|PubMed:8535134}.		nucleus [GO:0005634]; DNA-binding transcription factor activity [GO:0003700]; DNA-binding transcription factor activity, RNA polymerase II-specific [GO:0000981]; protein homodimerization activity [GO:0042803]; sequence-specific DNA binding [GO:0043565]; leaf morphogenesis [GO:0009965]; negative regulation of translation [GO:0017148]; positive regulation of DNA-templated transcription [GO:0045893]…	GO:0000981; GO:0003700; GO:0005634; GO:0009637; GO:0009651; GO:0009965; GO:0017148; GO:0042803; GO:0043565; GO:0045893		HD-ZIP homeobox family, Class I subfamily	93.4347	61.9986	27.9181	8.76747	11.6978	10.6964	10.9505	3.78259	5.52294
NbD022768	67.1767	3.46748	Up	0.485073	7.14837	8.78e-13	9.59e-11	Q8H5T6	LTI6A_ORYSJ	Hydrophobic protein LTI6A (Low temperature-induced protein 6A)	LTI6A DRR1 Os07g0635900 LOC_Os07g44180 OJ1136_D11.102 OsJ_25274	FUNCTION: Plays a role in the regulation of membrane potential. Could mediate a proton leak (By similarity). {ECO:0000250}.		membrane [GO:0016020]; response to abscisic acid [GO:0009737]; response to cold [GO:0009409]; response to salt stress [GO:0009651]; response to water deprivation [GO:0009414]	GO:0009409; GO:0009414; GO:0009651; GO:0009737; GO:0016020		UPF0057 (PMP3) family	6.59948	1.07232	9.06954	8.48637	10.6787	8.20946	58.0185	71.3181	82.7422
NbD007566	333.741	-1.51605	Down	0.212106	-7.14764	8.83e-13	9.61e-11	Q8LJW3	ACR4_ARATH	ACT domain-containing protein ACR4 (Protein ACT DOMAIN REPEATS 4)	ACR4 At1g69040 F4N2.2	May bind amino acids. {ECO:0000303|PubMed:12481063}.		plasmodesma [GO:0009506]	GO:0009506			51.0443	45.4592	43.4101	30.6727	26.4925	31.5873	20.5642	14.3555	14.6717
NbD033615	58.0581	3.43401	Up	0.480541	7.14613	8.93e-13	9.68e-11	Q6NN03	CST12_ARATH	Protein CYSTEINE-RICH TRANSMEMBRANE MODULE 12 (AthCYSTM12)	CYSTM12 At5g04080 F8F6_290	FUNCTION: Involved in resistance to abiotic stress. {ECO:0000303|PubMed:29272523}.		cytoplasm [GO:0005737]; plasma membrane [GO:0005886]; identical protein binding [GO:0042802]; protein homodimerization activity [GO:0042803]	GO:0005737; GO:0005886; GO:0042802; GO:0042803		CYSTM1 family	11.526	3.60254	4.37333	13.4187	24.673	15.4083	88.358	56.2659	72.6839
NbD015478	172.724	2.31338	Up	0.32375	7.14559	8.96e-13	9.69e-11	Q9SGZ8	FLZ6_ARATH	FCS-Like Zinc finger 6	FLZ6 DUF581-6 At1g78020 F28K19.24	FUNCTION: May act as an adapter to facilitate the interaction of SnRK1 complex with effector proteins, conferring tissue- and stimulus-type specific differences in the SnRK1 regulation pathway (PubMed:24600465). Negatively regulates KIN10 leading to a repression of the SnRK1 signaling pathway (PubMed:29406622). {ECO:0000269|PubMed:24600465, ECO:0000269|PubMed:29406622}.		cytoplasm [GO:0005737]; cytosol [GO:0005829]; endoplasmic reticulum [GO:0005783]; nucleus [GO:0005634]; kinase binding [GO:0019900]; metal ion binding [GO:0046872]; response to starvation [GO:0042594]; seedling development [GO:0090351]	GO:0005634; GO:0005737; GO:0005783; GO:0005829; GO:0019900; GO:0042594; GO:0046872; GO:0090351		FLZ family	18.6359	14.947	13.3728	5.60872	5.12002	7.08553	110.005	51.5072	77.9241
NbD037260	99.3909	2.64552	Up	0.370361	7.1431	9.13e-13	9.84e-11											12.9137	19.3587	22.1336	8.30708	25.8494	11.4854	114.35	147.808	92.0287
NbD037085	438.35	-1.77873	Down	0.249037	-7.14243	9.17e-13	9.85e-11	Q8RWL6	STY17_ARATH	Serine/threonine-protein kinase STY17 (EC 2.7.11.1) (Serine/threonine/tyrosine-protein kinase 17)	STY17 At4g35780 F8D20.290	Serine/threonine protein kinase that specifically phosphorylates chloroplast precursor proteins in the cytosol within the cleavable presequences (transit peptides). May be part of a cytosolic regulatory network involved in chloroplast protein import. Does not phosphorylate mitochondrion precursor proteins. Specific for ATP and does not utilize other NTPs (PubMed:17090544, PubMed:16429265). Plays …		cytosol [GO:0005829]; ATP binding [GO:0005524]; protein serine kinase activity [GO:0106310]; protein serine/threonine kinase activity [GO:0004674]; protein serine/threonine/tyrosine kinase activity [GO:0004712]; chloroplast organization [GO:0009658]; phosphorylation [GO:0016310]	GO:0004674; GO:0004712; GO:0005524; GO:0005829; GO:0009658; GO:0016310; GO:0106310		Protein kinase superfamily, Ser/Thr protein kinase family	50.9278	62.0887	39.9378	58.3944	49.0393	59.0096	15.7196	13.9104	15.4099
NbD001490	698.486	-1.60686	Down	0.225007	-7.14136	9.24e-13	9.9e-11	P07164	AEQ1_AEQVI	Aequorin-1		Ca(2+)-dependent bioluminescence photoprotein. Displays an emission peak at 470 nm (blue light). Trace amounts of calcium ion trigger the intramolecular oxidation of the chromophore, coelenterazine into coelenteramide and CO(2) with the concomitant emission of light.		calcium ion binding [GO:0005509]; bioluminescence [GO:0008218]	GO:0005509; GO:0008218		Aequorin family	156.41	116.713	97.8271	34.5673	36.138	27.3342	42.0934	38.6865	41.4963
NbD044174	1074.81	2.43001	Up	0.340615	7.1342	9.74e-13	1.04e-10	P37219	ASR2_SOLLC	Abscisic stress-ripening protein 2	ASR2						Abscisic acid and water stress-induced protein family	179.945	80.6027	128.75	70.4495	76.7842	43.2589	840.612	889.068	386.767
NbD011273	232.674	-1.69184	Down	0.237534	-7.12251	1.06e-12	1.13e-10	Q9FHH8	COL5_ARATH	Zinc finger protein CONSTANS-LIKE 5	COL5 At5g57660 MRI1.1			nucleus [GO:0005634]; DNA-binding transcription factor activity [GO:0003700]; transcription cis-regulatory region binding [GO:0000976]; zinc ion binding [GO:0008270]; regulation of DNA-templated transcription [GO:0006355]; regulation of flower development [GO:0009909]	GO:0000976; GO:0003700; GO:0005634; GO:0006355; GO:0008270; GO:0009909		CONSTANS family	44.4635	38.4598	34.9633	40.9712	39.1855	40.1622	11.3759	13.3555	11.6898
NbD052526	1359.83	-1.56034	Down	0.219438	-7.11063	1.16e-12	1.23e-10	O04979	LONP2_SPIOL	Lon protease homolog 2, peroxisomal (EC 3.4.21.53)		ATP-dependent serine protease that mediates the selective degradation of misfolded and unassembled polypeptides in the peroxisomal matrix. Necessary for type 2 peroxisome targeting signal (PTS2)-containing protein processing and facilitates peroxisome matrix protein import. {ECO:0000255|HAMAP-Rule:MF_03121}.		peroxisomal matrix [GO:0005782]; ATP binding [GO:0005524]; ATP hydrolysis activity [GO:0016887]; ATP-dependent peptidase activity [GO:0004176]; serine-type endopeptidase activity [GO:0004252]; protein import into peroxisome matrix [GO:0016558]; protein processing [GO:0016485]; protein quality control for misfolded or incompletely synthesized proteins [GO:0006515]	GO:0004176; GO:0004252; GO:0005524; GO:0005782; GO:0006515; GO:0016485; GO:0016558; GO:0016887		Peptidase S16 family	92.4203	108.293	89.09	175.496	149.556	187.25	32.0448	39.0237	28.1285
NbD011133	207.587	-2.37849	Down	0.334634	-7.10775	1.18e-12	1.25e-10	Q9ZT92	AK10B_ARATH	RNA demethylase ALKBH10B (EC 1.14.11.53) (Alkylated DNA repair protein alkB homolog 10B) (Alpha-ketoglutarate-dependent dioxygenase alkB homolog 10B)	ALKBH10B At4g02940 T4I9.18	Dioxygenase that demethylates RNA by oxidative demethylation: specifically demethylates N(6)-methyladenosine (m6A) RNA, the most prevalent internal modification of messenger RNA (mRNA) in higher eukaryotes (PubMed:29180595). ALKBH10B-mediated mRNA m6A demethylation stabilizes the mRNA of the key flowering time regulators FT, SPL3 and SPL9, which are involved in the control of floral transition (P…		demethylase activity [GO:0032451]; metal ion binding [GO:0046872]; mRNA binding [GO:0003729]; mRNA N6-methyladenosine dioxygenase activity [GO:1990931]; mRNA catabolic process [GO:0006402]; vegetative to reproductive phase transition of meristem [GO:0010228]	GO:0003729; GO:0006402; GO:0010228; GO:0032451; GO:0046872; GO:1990931		AlkB family	38.886	25.9323	17.7204	6.24838	6.47327	6.27998	4.55333	5.51593	5.60923
NbD020840	1053.97	-2.86375	Down	0.403075	-7.10477	1.21e-12	1.27e-10	Q42777	MCCA_SOYBN	Methylcrotonoyl-CoA carboxylase subunit alpha, mitochondrial (MCCase subunit alpha) (EC 6.4.1.4) (3-methylcrotonyl-CoA carboxylase 1) (3-methylcrotonyl-CoA:carbon dioxide ligase subunit alpha)	MCCA	Biotin-attachment subunit of the 3-methylcrotonyl-CoA carboxylase, an enzyme that catalyzes the conversion of 3-methylcrotonyl-CoA to 3-methylglutaconyl-CoA, a critical step for leucine and isovaleric acid catabolism. {ECO:0000250}.	Amino-acid degradation; L-leucine degradation; (S)-3-hydroxy-3-methylglutaryl-CoA from 3-isovaleryl-CoA: step 2/3.	mitochondrial matrix [GO:0005759]; mitochondrion [GO:0005739]; ATP binding [GO:0005524]; metal ion binding [GO:0046872]; methylcrotonoyl-CoA carboxylase activity [GO:0004485]; leucine catabolic process [GO:0006552]	GO:0004485; GO:0005524; GO:0005739; GO:0005759; GO:0006552; GO:0046872			147.646	128.209	42.536	98.2674	83.5747	63.4109	21.4364	12.245	11.2819
NbD003333	446.367	-1.70359	Down	0.240003	-7.09821	1.26e-12	1.33e-10	P0DH79	Y5064_ARATH	CBS domain-containing protein CBSCBSPB5	CBSCBSPB5 At5g50640 MFB16.3			membrane [GO:0016020]; plastid [GO:0009536]	GO:0009536; GO:0016020			62.8454	53.8977	40.3273	42.7229	38.0919	43.1587	18.4522	13.7298	16.4736
NbD031862	110.312	-2.13323	Down	0.300583	-7.09697	1.28e-12	1.34e-10	Q8LJW3	ACR4_ARATH	ACT domain-containing protein ACR4 (Protein ACT DOMAIN REPEATS 4)	ACR4 At1g69040 F4N2.2	May bind amino acids. {ECO:0000303|PubMed:12481063}.		plasmodesma [GO:0009506]	GO:0009506			15.6134	19.4586	15.506	15.3672	14.9132	18.9444	4.72568	3.50822	3.44844
NbD045028	124.536	-3.14209	Down	0.44375	-7.08078	1.43e-12	1.5e-10	O23553	BAM3_ARATH	Beta-amylase 3, chloroplastic (EC 3.2.1.2) (1,4-alpha-D-glucan maltohydrolase) (Beta-amylase 8) (Chloroplast beta-amylase) (CT-BMY)	BAM3 BMY8 CTBMY At4g17090 dl4575c FCAALL.5	Beta-amylase activity. No alpha-amylase activity. Involved in cold resistance. Mediates the accumulation of maltose upon freezing stress, thus contributing to the protection of the photosynthetic electron transport chain. Plays a role in the circadian-regulated starch degradation and maltose metabolism in chloroplasts, especially at night. More active on phosphorylated glucan. Interacts directly …		chloroplast stroma [GO:0009570]; cytosol [GO:0005829]; amylopectin maltohydrolase activity [GO:0102229]; beta-amylase activity [GO:0016161]; maltose biosynthetic process [GO:0000024]; response to cold [GO:0009409]; starch catabolic process [GO:0005983]	GO:0000024; GO:0005829; GO:0005983; GO:0009409; GO:0009570; GO:0016161; GO:0102229		Glycosyl hydrolase 14 family	40.5083	28.0385	14.8393	19.886	11.4317	28.3772	2.04456	2.90391	4.24074
NbD041291	68.0651	-4.77461	Down	0.674979	-7.07372	1.51e-12	1.57e-10	Q9FG13	CXE15_ARATH	Carboxylesterase 15 (AtCXE15) (EC 3.1.1.-) (Strigolactones hydrolase CXE15)	CXE15 At5g06570 F15M7.10	Binds to strigolactones (SLs) such as (-)-2'-epi-GR24(4DO), 5-deoxystrigol (5DS) and orobanchol, and catalyzes their hydrolysis; SL are phytohormones controlling shoot branching and communications between plants and microorganisms (PubMed:34764442). Promotes shoot branching by dampening SL-inhibited axillary bud outgrowth (PubMed:34764442). {ECO:0000269|PubMed:34764442}.		cytosol [GO:0005829]; nucleus [GO:0005634]; carboxylesterase activity [GO:0106435]; regulation of secondary shoot formation [GO:2000032]; strigolactone metabolic process [GO:1901600]	GO:0005634; GO:0005829; GO:0106435; GO:1901600; GO:2000032		'GDXG' lipolytic enzyme family	6.35669	25.5687	18.0127	1.87403	0.846186	2.84747	1.35466	0.395379	0.193343
NbD046807	329.539	2.11834	Up	0.299591	7.07078	1.54e-12	1.6e-10	P46423	GSTF_HYOMU	Glutathione S-transferase (EC 2.5.1.18) (25 kDa auxin-binding protein) (GST class-phi)		FUNCTION: Conjugation of reduced glutathione to a wide number of exogenous and endogenous hydrophobic electrophiles. {ECO:0000269|PubMed:8108497}.		glutathione transferase activity [GO:0004364]; auxin-activated signaling pathway [GO:0009734]	GO:0004364; GO:0009734		GST superfamily, Phi family	28.0862	19.2856	26.0098	7.5703	16.6572	11.0622	162.775	92.4331	72.916
NbD043581	359.076	1.59503	Up	0.225647	7.0687	1.56e-12	1.62e-10	O23034	UBA5_ARATH	Ubiquitin-like modifier-activating enzyme 5 (Ubiquitin-activating enzyme 5)	At1g05350 YUP8H12.3	FUNCTION: E1-like enzyme which activates UFM1. {ECO:0000250}.		ATP binding [GO:0005524]; metal ion binding [GO:0046872]; ubiquitin-like modifier activating enzyme activity [GO:0008641]	GO:0005524; GO:0008641; GO:0046872		Ubiquitin-activating E1 family, UBA5 subfamily	17.1788	14.2939	21.5629	29.2029	31.9606	26.5162	53.8078	52.1796	56.1584
NbD043609	39.3072	-8.93104	Down	1.26428	-7.06413	1.62e-12	1.67e-10	Q03198	IPIA_TOBAC	Proteinase inhibitor I-A (PI-IA) (Inhibitor of microbial serine proteinases minor isoform)	TIMPB			extracellular region [GO:0005576]; serine-type endopeptidase inhibitor activity [GO:0004867]; response to wounding [GO:0009611]	GO:0004867; GO:0005576; GO:0009611		Protease inhibitor I13 (potato type I serine protease inhibitor) family	38.2629	21.6493	22.4663	6.17462	2.86619	3.14689	0	0	0
NbD028670	268.487	1.82043	Up	0.257758	7.06255	1.63e-12	1.68e-10	P21568	CYPH_SOLLC	Peptidyl-prolyl cis-trans isomerase (PPIase) (EC 5.2.1.8) (Cyclophilin) (Cyclosporin A-binding protein) (Rotamase)	CYP ROT1	FUNCTION: PPIases accelerate the folding of proteins (PubMed:1702215). It catalyzes the cis-trans isomerization of proline imidic peptide bonds in oligopeptides (PubMed:1702215). {ECO:0000269|PubMed:1702215}.		cytoplasm [GO:0005737]; cyclosporin A binding [GO:0016018]; peptidyl-prolyl cis-trans isomerase activity [GO:0003755]; protein folding [GO:0006457]	GO:0003755; GO:0005737; GO:0006457; GO:0016018		Cyclophilin-type PPIase family	36.9581	20.1574	30.1512	15.1492	14.0971	12.5581	127.852	98.2638	87.2861
NbD010993	121.38	3.52645	Up	0.49929	7.06293	1.63e-12	1.68e-10	P27061	PPA1_SOLLC	Acid phosphatase 1 (EC 3.1.3.2) (Apase-1(1))	APS1 APS-1(1)			acid phosphatase activity [GO:0003993]	GO:0003993		APS1/VSP family	1.03622	1.84071	5.45265	7.1193	16.9167	7.78737	29.0156	49.1371	27.4023
NbD024937	70.5135	-2.83055	Down	0.401739	-7.04575	1.84e-12	1.88e-10	Q9LSE7	B561C_ARATH	Cytochrome b561 and DOMON domain-containing protein At3g25290 (Protein b561A.tha3)	At3g25290 MJL12_25	May act as a catecholamine-responsive trans-membrane electron transporter. {ECO:0000269|PubMed:15022831}.		plasma membrane [GO:0005886]; plasmodesma [GO:0009506]; metal ion binding [GO:0046872]	GO:0005886; GO:0009506; GO:0046872	DOMAIN: DOMON domain could bind catecholamines and thereby could regulate the cytochrome b561 domain function (PubMed:15022831). DOMON domain could bind one heme b (PubMed:19386804). {ECO:0000269|PubMed:15022831, ECO:0000269|PubMed:19386804}.		15.145	18.4335	17.3169	14.6231	16.4258	15.2893	1.83038	1.75751	3.35811
NbD037501	428.614	-1.59471	Down	0.226329	-7.04597	1.84e-12	1.88e-10	Q9SIV3	GLK1_ARATH	Transcription activator GLK1 (GBF'S PRO-RICH REGION-INTERACTING factor 1) (Golden2-like protein 1) (AtGLK1)	GLK1 GPRI1 At2g20570 F23N11.11	Transcriptional activator that functions with GLK2 to promote chloroplast development. Acts as an activator of nuclear photosynthetic genes involved in chlorophyll biosynthesis, light harvesting, and electron transport. Acts in a cell-autonomous manner to coordinate and maintain the photosynthetic apparatus within individual cells. May function in photosynthetic capacity optimization by integrati…		nucleus [GO:0005634]; DNA-binding transcription factor activity [GO:0003700]; transcription cis-regulatory region binding [GO:0000976]; negative regulation of leaf senescence [GO:1900056]; positive regulation of DNA-templated transcription [GO:0045893]	GO:0000976; GO:0003700; GO:0005634; GO:0045893; GO:1900056			70.9572	73.269	62.4034	49.5645	43.0401	36.3062	29.4263	18.0666	22.1214
NbD048036	1232.86	1.39374	Up	0.197965	7.04034	1.92e-12	1.95e-10	Q94F20	DGR2_ARATH	Protein DUF642 L-GALACTONO-1,4-LACTONE-RESPONSIVE GENE 2 (DUF642 L-GalL-RESPONSIVE GENE 2)	DGR2 At5g25460 F18G18.200	FUNCTION: Involved in the regulation of testa rupture during seed germination (PubMed:31284602). Required during roots and rosettes development (PubMed:22323769). {ECO:0000269|PubMed:22323769, ECO:0000303|PubMed:31284602}.		extracellular region [GO:0005576]; plant-type cell wall [GO:0009505]; plasmodesma [GO:0009506]; plastid [GO:0009536]; root morphogenesis [GO:0010015]	GO:0005576; GO:0009505; GO:0009506; GO:0009536; GO:0010015			95.9895	64.0165	76.2617	36.967	51.586	51.0067	202.802	205.178	213.886
NbD027918	181.851	-2.3095	Down	0.32819	-7.03709	1.96e-12	1.99e-10	Q93Z79	C14A1_ARATH	Cytochrome P450 714A1 (EC 1.14.-.-) (EUI-like P450 A1)	CYP714A1 ELA1 At5g24910 F6A4.120	Involved in the inactivation of early gibberellin (GA) intermediates. {ECO:0000269|PubMed:21457373}.		endoplasmic reticulum membrane [GO:0005789]; heme binding [GO:0020037]; iron ion binding [GO:0005506]; monooxygenase activity [GO:0004497]; oxidoreductase activity, acting on paired donors, with incorporation or reduction of molecular oxygen [GO:0016705]	GO:0004497; GO:0005506; GO:0005789; GO:0016705; GO:0020037		Cytochrome P450 family	30.4236	24.1804	16.6055	22.1888	19.5937	19.1435	4.71251	6.06744	3.604
NbD024028	1190.25	-1.32874	Down	0.188866	-7.03535	1.99e-12	2.01e-10	P37116	NCPR_VIGRR	NADPH--cytochrome P450 reductase (CPR) (P450R) (EC 1.6.2.4)		This enzyme is required for electron transfer from NADP to cytochrome P450 in microsomes. It can also provide electron transfer to heme oxygenase and cytochrome B5. {ECO:0000255|HAMAP-Rule:MF_03212}.		endoplasmic reticulum membrane [GO:0005789]; flavin adenine dinucleotide binding [GO:0050660]; FMN binding [GO:0010181]; NADP binding [GO:0050661]; NADPH-hemoprotein reductase activity [GO:0003958]	GO:0003958; GO:0005789; GO:0010181; GO:0050660; GO:0050661		NADPH--cytochrome P450 reductase family; Flavodoxin family; Flavoprotein pyridine nucleotide cytochrome reductase family	113.295	111.943	89.9393	100.941	108.106	106.022	48.6576	39.5296	39.0163
NbD043598	50.8055	-3.0609	Down	0.435188	-7.03353	2.01e-12	2.03e-10	P13567	UVRA_MICLU	UvrABC system protein A (UvrA protein) (Excinuclease ABC subunit A)	uvrA	The UvrABC repair system catalyzes the recognition and processing of DNA lesions. UvrA is an ATPase and a DNA-binding protein. A damage recognition complex composed of 2 UvrA and 2 UvrB subunits scans DNA for abnormalities. When the presence of a lesion has been verified by UvrB, the UvrA molecules dissociate. {ECO:0000255|HAMAP-Rule:MF_00205}.		cytoplasm [GO:0005737]; excinuclease repair complex [GO:0009380]; ATP binding [GO:0005524]; ATP hydrolysis activity [GO:0016887]; DNA binding [GO:0003677]; excinuclease ABC activity [GO:0009381]; zinc ion binding [GO:0008270]; nucleotide-excision repair [GO:0006289]; SOS response [GO:0009432]	GO:0003677; GO:0005524; GO:0005737; GO:0006289; GO:0008270; GO:0009380; GO:0009381; GO:0009432; GO:0016887		ABC transporter superfamily, UvrA family	24.795	27.4701	19.4579	9.2309	10.4857	8.52005	3.67658	2.36452	2.37528
NbD003612	1936.81	-1.84102	Down	0.2621	-7.02409	2.15e-12	2.17e-10	Q8LD26	DRMH3_ARATH	Dormancy-associated protein homolog 3 (DRM1 homolog 3)	At1g56220 F14G9.17						DRM1/ARP family	1092.26	1169.15	740.044	1135.53	1174.12	1116.54	244.425	260.309	336.38
NbD016843	51.9559	-2.85605	Down	0.406734	-7.02192	2.19e-12	2.19e-10	Q9LHJ9	P2C38_ARATH	Probable protein phosphatase 2C 38 (AtPP2C38) (EC 3.1.3.16)	PP2C38 PP2C-D3 At3g12620 MMF12.6 T2E22.7	May dephosphorylate and repress plasma membrane H(+)-ATPases (PM H(+)-ATPases, e.g. AHA1 and AHA2), thus influencing negatively plant growth and fitness (By similarity). Involved in pathogen-associated molecular pattern (PAMP)-triggered immunity (PTI) signaling (PubMed:27494702). Negatively regulates immune responses by controlling the phosphorylation and activation status of BIK1, a central rate…		plasma membrane [GO:0005886]; metal ion binding [GO:0046872]; myosin phosphatase activity [GO:0017018]; negative regulation of defense response to bacterium [GO:1900425]	GO:0005886; GO:0017018; GO:0046872; GO:1900425		PP2C family	11.5221	9.70819	9.23233	3.05793	4.06655	2.94488	1.65577	1.40294	1.00686
NbD029421	255.468	1.75583	Up	0.250101	7.02048	2.21e-12	2.21e-10	P0C579	CYT10_ORYSJ	Cysteine proteinase inhibitor 10 (Oryzacystatin X) (OC-X) (Oryzacystatin-10)	Os04g0350100 LOC_Os04g28250 OSJNBa0038P21.11	FUNCTION: Specific inhibitor of cysteine proteinases. Probably involved in the regulation of endogenous processes and in defense against pests and pathogens (By similarity). {ECO:0000250}.		extracellular region [GO:0005576]; cysteine-type endopeptidase inhibitor activity [GO:0004869]; defense response [GO:0006952]	GO:0004869; GO:0005576; GO:0006952		Cystatin family, Phytocystatin subfamily	35.065	37.7944	35.0405	25.1605	35.7412	22.0364	164.384	110.038	99.3261
NbD040816	40.6078	4.80236	Up	0.685153	7.00918	2.4e-12	2.39e-10	Q9SB37	PMEI7_ARATH	Pectinesterase inhibitor 7 (Pectin methylesterase inhibitor 7) (AtPMEI7)	PMEI7 At4g25260 F24A6.100	FUNCTION: Pectin methylesterase (PME) inhibitor that can target PME3 in a pH-dependent manner, mainly in slightly acidic conditions (pH 6.0 and 5.0) but not at pH 7.0; this processus relies on changes in the protonation of amino acids involved in intermolecular and intramolecular interactions (PubMed:26183897, PubMed:29109147). Regulates homogalacturonan methylesterification during plant developm…		apoplast [GO:0048046]; plant-type cell wall [GO:0009505]; pectinesterase inhibitor activity [GO:0046910]; negative regulation of catalytic activity [GO:0043086]; shade avoidance [GO:0009641]	GO:0009505; GO:0009641; GO:0043086; GO:0046910; GO:0048046		PMEI family	0.674229	0.117556	0.55701	0	0.268675	0.584847	20.7599	14.9673	8.91614
NbD033051	328.516	1.62556	Up	0.232053	7.00512	2.47e-12	2.45e-10	Q93V51	PSE1_ARATH	Protein LEAD-SENSITIVE 1 (Protein Pb-SENSITIVE 1)	PSE1 At5g06370 MHF15.11	FUNCTION: Confers tolerance to lead ions (Pb) stress mediated by Pb(NO(3))(2) probably by promoting Pb accumulation leading to subsequent glutathione-dependent phytochelatin (PC) synthesis and related gene expression, including PDR12/ABCG40, GSH1, GSH2, GR1, GR2, PCS1 and PCS2. {ECO:0000269|PubMed:27335453}.		cytoplasm [GO:0005737]; cellular response to lead ion [GO:0071284]; lead ion transport [GO:0015692]; phytochelatin biosynthetic process [GO:0046938]; response to lead ion [GO:0010288]	GO:0005737; GO:0010288; GO:0015692; GO:0046938; GO:0071284			26.5334	23.8778	20.2047	34.7231	34.9495	30.9529	89.8106	60.1199	71.1714
NbD008849	77.3478	2.70651	Up	0.386685	6.99926	2.57e-12	2.55e-10	Q7XJU2	BH153_ARATH	Transcription factor bHLH153 (BHLH transcription factor alpha) (bHLH alpha) (Basic helix-loop-helix protein 153) (AtbHLH153) (bHLH 153) (bHLH transcription factor bHLH153)	BHLH153 At1g05710 F3F20.16			nucleus [GO:0005634]; DNA binding [GO:0003677]; DNA-binding transcription factor activity [GO:0003700]; protein dimerization activity [GO:0046983]	GO:0003677; GO:0003700; GO:0005634; GO:0046983		BHLH protein family	6.24275	7.47316	5.1835	6.76766	7.03847	6.43106	55.1011	42.6401	29.8041
NbD023930	1212.72	-1.56299	Down	0.223424	-6.99561	2.64e-12	2.61e-10	Q94KE2	TIC_ARATH	Protein TIME FOR COFFEE	TIC At3g22380 MCB17.12	Regulator of normal clock function. Acts in the mid to late night. Contributes to the amplitude of circadian clocks. May act on the transcriptional induction of LATE ELONGATED HYPOCOTYL (LHY). Inhibits MYC2 protein accumulation, acting as a negative factor in the JA-signaling pathway. {ECO:0000269|PubMed:14555691, ECO:0000269|PubMed:17496120, ECO:0000269|PubMed:22693280}.		nucleus [GO:0005634]; regulation of circadian rhythm [GO:0042752]; rhythmic process [GO:0048511]	GO:0005634; GO:0042752; GO:0048511			62.8614	61.959	42.8727	21.8583	22.2646	23.4838	21.8853	16.5791	19.0799
NbD013987	709.602	-1.3211	Down	0.188874	-6.99461	2.66e-12	2.62e-10	F4HRJ4	M3K3A_ARATH	Mitogen-activated protein kinase kinase kinase 3 (EC 2.7.11.25) (MAP3K alpha protein kinase) (AtMAP3Kalpha)	MAPKKK3 MAP3KA At1g53570 F22G10.18 T3F20.12			ATP binding [GO:0005524]; MAP kinase kinase kinase activity [GO:0004709]; protein serine kinase activity [GO:0106310]; pattern recognition receptor signaling pathway [GO:0002221]; phosphorylation [GO:0016310]; regulation of defense response to bacterium [GO:1900424]; regulation of defense response to fungus [GO:1900150]	GO:0002221; GO:0004709; GO:0005524; GO:0016310; GO:0106310; GO:1900150; GO:1900424		Protein kinase superfamily, STE Ser/Thr protein kinase family, MAP kinase kinase kinase subfamily	77.8923	61.8574	71.703	59.4288	56.7411	64.8392	32.845	23.6092	29.0233
NbD043611	38.7906	-5.042	Down	0.721287	-6.99029	2.74e-12	2.69e-10	P25871	OLPA_TOBAC	Osmotin-like protein (Pathogenesis-related protein PR-5d)	OLPA OLP1			defense response [GO:0006952]; response to biotic stimulus [GO:0009607]	GO:0006952; GO:0009607		Thaumatin family	11.5327	5.79671	18.422	5.02319	10.944	3.67237	0.330356	0.277616	0.471497
NbD018270	232.568	-1.59971	Down	0.229131	-6.98165	2.92e-12	2.86e-10	P0CU20	FEX2_SCHPO	Fluoride export protein 2	fex2 SPBPB8B6.06c	Fluoride channel required for the rapid expulsion of cytoplasmic fluoride. {ECO:0000250|UniProtKB:Q08913}.		plasma membrane [GO:0005886]; fluoride transmembrane transporter activity [GO:1903425]; cellular detoxification of fluoride [GO:0140114]; fluoride export across plasma membrane [GO:0140116]; fluoride transmembrane transport [GO:1903424]	GO:0005886; GO:0140114; GO:0140116; GO:1903424; GO:1903425		Fluoride channel Fluc/FEX (TC 1.A.43) family	28.6375	34.5334	33.997	13.688	10.075	11.3425	11.6422	10.5669	10.1869
NbD000509	219.63	2.15062	Up	0.308494	6.97134	3.14e-12	3.07e-10	Q9FIA1	GDL87_ARATH	GDSL esterase/lipase At5g55050 (EC 3.1.1.-) (Extracellular lipase At5g55050)	At5g55050 K13P22.5			extracellular region [GO:0005576]; plastid [GO:0009536]; lipase activity [GO:0016298]; lipid catabolic process [GO:0016042]	GO:0005576; GO:0009536; GO:0016042; GO:0016298		'GDSL' lipolytic enzyme family	6.32444	8.41742	4.22212	4.92092	7.69319	5.93171	32.9852	28.2798	23.839
NbD040709	56.0706	5.55565	Up	0.798001	6.96196	3.36e-12	3.27e-10	Q5GTR3	PNP_WOLTR	Polyribonucleotide nucleotidyltransferase (EC 2.7.7.8) (Polynucleotide phosphorylase) (PNPase)	pnp Wbm0019	FUNCTION: Involved in mRNA degradation. Catalyzes the phosphorolysis of single-stranded polyribonucleotides processively in the 3'- to 5'-direction. {ECO:0000255|HAMAP-Rule:MF_01595}.		cytoplasm [GO:0005737]; magnesium ion binding [GO:0000287]; polyribonucleotide nucleotidyltransferase activity [GO:0004654]; RNA binding [GO:0003723]; mRNA catabolic process [GO:0006402]; RNA processing [GO:0006396]	GO:0000287; GO:0003723; GO:0004654; GO:0005737; GO:0006396; GO:0006402		Polyribonucleotide nucleotidyltransferase family	0.681294	0	1.20164	0	0	0	77.0008	19.5995	23.1887
NbD019381	92.8721	2.65897	Up	0.381962	6.96135	3.37e-12	3.27e-10	Q67YC9	Y4141_ARATH	Uncharacterized protein At4g14100	At4g14100 dl3085w			plant-type vacuole [GO:0000325]; secretory vesicle [GO:0099503]	GO:0000325; GO:0099503			3.64798	3.77758	7.83894	18.8057	14.3771	17.7798	32.2732	38.3106	31.8526
NbD000620	163.896	2.48262	Up	0.356784	6.95833	3.44e-12	3.33e-10	Q6NQK2	NAC8_ARATH	SUPPRESSOR OF GAMMA RESPONSE 1 (NAC domain-containing protein 8) (ANAC008) (Protein SOG1) (SUPPRESSOR OF GAMMA RADIATION 1)	SOG1 NAC008 At1g25580 F14G11.2 F2J7.1	FUNCTION: Transcription factor regulating the transcriptional activation response to gamma irradiation (PubMed:19549833). Required for stem-cell death induced by UVB or by gamma irradiation (PubMed:20634150). Not required for ATM activation, but participates in pathways governed by both ATM and ATR sensor kinases (PubMed:19549833). Involved in DNA damage response (DDR) system that regulates cell …		nucleus [GO:0005634]; DNA-binding transcription factor activity [GO:0003700]; transcription cis-regulatory region binding [GO:0000976]; DNA damage checkpoint signaling [GO:0000077]; regulation of meiotic nuclear division [GO:0040020]; response to gamma radiation [GO:0010332]	GO:0000077; GO:0000976; GO:0003700; GO:0005634; GO:0010332; GO:0040020	DOMAIN: The NAC domain includes a DNA-binding domain and a dimerization domain.		6.02069	2.54466	7.17025	0.777787	0.874786	0.750357	30.0218	24.1538	36.5862
NbD024917	235.583	1.68362	Up	0.241996	6.95722	3.47e-12	3.35e-10	Q9LIL4	P24B3_ARATH	Transmembrane emp24 domain-containing protein p24beta3 (p24 family protein beta2) (p24beta2) (p24 family protein beta3) (p24beta3)	At3g22845 MWI23.22	FUNCTION: Involved in vesicular protein trafficking. Mainly functions in the early secretory pathway but also in post-Golgi membranes. Thought to act as cargo receptor at the lumenal side for incorporation of secretory cargo molecules into transport vesicles and to be involved in vesicle coat formation at the cytoplasmic side (By similarity). {ECO:0000250}.		endoplasmic reticulum [GO:0005783]; Golgi apparatus [GO:0005794]; Golgi cisterna membrane [GO:0032580]; plant-type vacuole [GO:0000325]; protein transport [GO:0015031]; vesicle-mediated transport [GO:0016192]	GO:0000325; GO:0005783; GO:0005794; GO:0015031; GO:0016192; GO:0032580	DOMAIN: The cytoplasmic C-terminal domain contains an Arg-Val motif, which is involved in the anterograde ER-to-Golgi transport of the protein. {ECO:0000250}.	EMP24/GP25L family	21.319	16.8217	26.3993	34.9319	37.5571	35.6518	71.681	71.5757	67.7513
NbD040607	2237.09	-2.27387	Down	0.326945	-6.9549	3.53e-12	3.4e-10	Q6H236	PEG3_BOVIN	Paternally-expressed gene 3 protein	PEG3	Induces apoptosis in cooperation with SIAH1A. Acts as a mediator between p53/TP53 and BAX in a neuronal death pathway that is activated by DNA damage. Acts synergistically with TRAF2 and inhibits TNF induced apoptosis through activation of NF-kappa-B (By similarity). {ECO:0000250}.		cytoplasm [GO:0005737]; nucleus [GO:0005634]; DNA-binding transcription factor activity, RNA polymerase II-specific [GO:0000981]; metal ion binding [GO:0046872]; RNA polymerase II cis-regulatory region sequence-specific DNA binding [GO:0000978]; apoptotic process [GO:0006915]; regulation of transcription by RNA polymerase II [GO:0006357]	GO:0000978; GO:0000981; GO:0005634; GO:0005737; GO:0006357; GO:0006915; GO:0046872	DOMAIN: The SCAN domain enables PEG3 homo- or heterodimerization to control gene expression in a combinatorial fashion. {ECO:0000250}.	Krueppel C2H2-type zinc-finger protein family	41.1742	55.6329	24.8853	77.1911	64.4632	84.6331	6.66443	10.2678	8.42169
NbD037576	154.822	2.44328	Up	0.351335	6.95425	3.54e-12	3.4e-10	Q08451	PIP1_SOLLC	Probable aquaporin PIP-type pTOM75 (Ripening-associated membrane protein) (RAMP)		FUNCTION: Aquaporins facilitate the transport of water and small neutral solutes across cell membranes. {ECO:0000250}.		plasma membrane [GO:0005886]; water channel activity [GO:0015250]; response to water deprivation [GO:0009414]	GO:0005886; GO:0009414; GO:0015250	DOMAIN: Aquaporins contain two tandem repeats each containing three membrane-spanning domains and a pore-forming loop with the signature motif Asn-Pro-Ala (NPA).	MIP/aquaporin (TC 1.A.8) family, PIP (TC 1.A.8.11) subfamily	5.18385	4.64462	10.893	9.67676	10.5106	9.43933	46.2061	38.712	32.4619
NbD024682	1469.6	2.3688	Up	0.340684	6.95307	3.57e-12	3.42e-10	P33050	PSC13_MAIZE	Pollen-specific protein C13	MGS1			extracellular space [GO:0005615]	GO:0005615		Ole e I family	83.2836	85.2363	213.769	155.059	215.137	152.536	672.91	709.541	607.087
NbD052631	74.2396	-3.2875	Down	0.472883	-6.95203	3.6e-12	3.44e-10	Q39128	KAT1_ARATH	Potassium channel KAT1	KAT1 At5g46240 MPL12.2	Highly selective inward-rectifying potassium channel. This voltage-gated channel could mediate long-term potassium influx into guard cells leading to stomatal opening. Assuming opened or closed conformations in response to the voltage difference across the membrane, the channel is activated by hyperpolarization. The channel activity is enhanced upon external acidification. Also permeable to ammon…		monoatomic ion channel complex [GO:0034702]; plasma membrane [GO:0005886]; identical protein binding [GO:0042802]; inward rectifier potassium channel activity [GO:0005242]	GO:0005242; GO:0005886; GO:0034702; GO:0042802	DOMAIN: The segment S4 is probably the voltage-sensor and is characterized by a series of positively charged amino acids. The pore-forming region H5 is enclosed by the transmembrane segments S5 and S6 in the Shaker-type (1P/6TM) and contains the GYGD signature motif which seems to be involved in potassium selectivity.; DOMAIN: The KHA domain (rich in hydrophobic and acidic residues) present in th…	Potassium channel family, Plant (TC 1.A.1.4) subfamily	11.169	8.53424	4.33031	0.200995	0.555673	0.464269	0.746599	0.580602	1.02324
NbD026317	420.646	-1.60306	Down	0.230614	-6.95129	3.62e-12	3.45e-10	Q9NQZ5	STAR7_HUMAN	StAR-related lipid transfer protein 7, mitochondrial (Gestational trophoblastic tumor protein 1) (START domain-containing protein 7) (StARD7)	STARD7 GTT1	May play a protective role in mucosal tissues by preventing exaggerated allergic responses. {ECO:0000250|UniProtKB:Q8R1R3}.		mitochondrial outer membrane [GO:0005741]; lipid binding [GO:0008289]	GO:0005741; GO:0008289			60.8811	72.5086	59.9746	123.39	92.2486	111.783	19.827	20.1608	23.9029
NbD008089	99.8937	4.18667	Up	0.602337	6.95071	3.63e-12	3.45e-10	O22193	PUB4_ARATH	U-box domain-containing protein 4 (EC 2.3.2.27) (Plant U-box protein 4) (RING-type E3 ubiquitin transferase PUB4)	PUB4 At2g23140 T20D16.23	FUNCTION: Functions as an E3 ubiquitin ligase. {ECO:0000250}.	PATHWAY: Protein modification; protein ubiquitination.	cytoplasm [GO:0005737]; nucleus [GO:0005634]; ubiquitin-protein transferase activity [GO:0004842]; protein ubiquitination [GO:0016567]	GO:0004842; GO:0005634; GO:0005737; GO:0016567			0.107255	0.248001	1.92436	0.547194	1.4189	0.722354	22.0346	13.8593	13.4446
NbD014471	1881.44	-2.55427	Down	0.367617	-6.94819	3.7e-12	3.5e-10	P53393	SUT3_STYHA	Low affinity sulfate transporter 3	ST3	Low-affinity H(+)/sulfate cotransporter which may be involved in the internal transport of sulfate between cellular or subcellular compartments within the plant.		membrane [GO:0016020]; secondary active sulfate transmembrane transporter activity [GO:0008271]	GO:0008271; GO:0016020		SLC26A/SulP transporter (TC 2.A.53) family	363.901	168.851	104.474	38.5667	44.0221	43.8326	36.3204	37.0506	34.8057
NbD016253	253.3	-2.20167	Down	0.317138	-6.94231	3.86e-12	3.64e-10	A8MQN2	LNK1_ARATH	Protein LNK1 (Night light-inducible and clock-regulated 1)	LNK1 At5g64170 MHJ24.1	Transcriptional coactivator necessary for expression of the clock genes PRR5 and TOC1 (PubMed:25012192, PubMed:25848708). Antagonizes REV8 function in the regulation of anthocyanin accumulation (PubMed:25848001). Involved in red light input to the clock (PubMed:25012192). Activates clock-controlled genes with afternoon peak (PubMed:23818596). Mediates light inhibition of hypocotyl elongation (Pub…		nucleus [GO:0005634]; RNA polymerase binding [GO:0070063]; transcription coregulator activity [GO:0003712]; circadian regulation of gene expression [GO:0032922]; DNA-templated transcription elongation [GO:0006354]; entrainment of circadian clock [GO:0009649]	GO:0003712; GO:0005634; GO:0006354; GO:0009649; GO:0032922; GO:0070063			48.151	34.2291	22.2773	19.3849	20.3346	16.5342	9.4836	6.35069	7.09929
NbD028242	80.6337	-3.57898	Down	0.515599	-6.94141	3.88e-12	3.65e-10	Q39016	CDPKB_ARATH	Calcium-dependent protein kinase 11 (EC 2.7.11.1) (Calcium-dependent protein kinase isoform CDPK2) (AtCDPK2)	CPK11 CDPK2 At1g35670 F15O4.8	May play a role in signal transduction pathways that involve calcium as a second messenger. Functions as a regulator of the calcium-mediated abscisic acid (ABA) signaling pathway. Phosphorylates ABA-responsive transcription factors ABF1 and ABF4 in vitro. {ECO:0000269|PubMed:17921317, ECO:0000269|PubMed:8078458}.		cytosol [GO:0005829]; nucleus [GO:0005634]; ATP binding [GO:0005524]; calcium ion binding [GO:0005509]; calmodulin-dependent protein kinase activity [GO:0004683]; protein kinase activity [GO:0004672]; protein serine kinase activity [GO:0106310]; protein serine/threonine kinase activity [GO:0004674]; positive regulation of abscisic acid-activated signaling pathway [GO:0009789]; protein autophospho…	GO:0004672; GO:0004674; GO:0004683; GO:0005509; GO:0005524; GO:0005634; GO:0005829; GO:0006468; GO:0009789; GO:0046777; GO:0080092; GO:0106310; GO:1901979	DOMAIN: There are 3 contiguous domains conserved in the CDPK subfamily: a kinase domain, an autoinhibitory (junction) domain and a calmodulin-like domain. The autoinhibitory domain (290-320) inactivates kinase activity under calcium-free conditions (By similarity). {ECO:0000250}.	Protein kinase superfamily, Ser/Thr protein kinase family, CDPK subfamily	16.9866	14.6013	5.76328	0.1115	0.534001	0.515115	1.40082	0.518602	1.23312
NbD029031	1572.57	-2.58484	Down	0.372788	-6.93379	4.1e-12	3.85e-10	Q339N5	CSLH1_ORYSJ	Cellulose synthase-like protein H1 (EC 2.4.1.-) (OsCslH1)	CSLH1 Os10g0341700 LOC_Os10g20090 OSJNBa0035F15.9	Thought to be a Golgi-localized beta-glycan synthase that polymerize the backbones of noncellulosic polysaccharides (hemicelluloses) of plant cell wall.		Golgi membrane [GO:0000139]; plasma membrane [GO:0005886]; cellulose synthase (UDP-forming) activity [GO:0016760]; mannan synthase activity [GO:0051753]; cell wall organization [GO:0071555]; cellulose biosynthetic process [GO:0030244]; plant-type primary cell wall biogenesis [GO:0009833]	GO:0000139; GO:0005886; GO:0009833; GO:0016760; GO:0030244; GO:0051753; GO:0071555		Glycosyltransferase 2 family, Plant cellulose synthase-like H subfamily	196.668	190.482	67.1766	20.0654	15.2098	13.7491	35.2446	19.7892	22.7166
NbD005269	182.187	1.85734	Up	0.26804	6.92936	4.23e-12	3.96e-10	B9SZB6	ARGJ_RICCO	Arginine biosynthesis bifunctional protein ArgJ, chloroplastic [Cleaved into: Arginine biosynthesis bifunctional protein ArgJ alpha chain; Arginine biosynthesis bifunctional protein ArgJ beta chain] [Includes: Glutamate N-acetyltransferase (GAT) (EC 2.3.1.35) (Ornithine acetyltransferase) (OATase) (Ornithine transacetylase); Amino-acid acetyltransferase (EC 2.3.1.1) (N-acetylglutamate synthase) (…	RCOM_1202350	FUNCTION: Catalyzes two activities which are involved in the cyclic version of arginine biosynthesis: the synthesis of acetylglutamate from glutamate and acetyl-CoA, and of ornithine by transacetylation between acetylornithine and glutamate. {ECO:0000255|HAMAP-Rule:MF_03124}.	PATHWAY: Amino-acid biosynthesis; L-arginine biosynthesis; L-ornithine and N-acetyl-L-glutamate from L-glutamate and N(2)-acetyl-L-ornithine (cyclic): step 1/1. {ECO:0000255|HAMAP-Rule:MF_03124}.; PATHWAY: Amino-acid biosynthesis; L-arginine biosynthesis; N(2)-acetyl-L-ornithine from L-glutamate: step 1/4. {ECO:0000255|HAMAP-Rule:MF_03124}.	chloroplast [GO:0009507]; acetyl-CoA:L-glutamate N-acetyltransferase activity [GO:0004042]; glutamate N-acetyltransferase activity [GO:0004358]; methione N-acyltransferase activity [GO:0103045]; arginine biosynthetic process [GO:0006526]; ornithine biosynthetic process [GO:0006592]	GO:0004042; GO:0004358; GO:0006526; GO:0006592; GO:0009507; GO:0103045		ArgJ family	8.85072	4.64518	7.66007	3.8122	5.32998	5.01935	28.6208	25.0822	24.2326
NbD044113	753.618	-1.31414	Down	0.189826	-6.92284	4.43e-12	4.13e-10	Q9LJE5	ECT2_ARATH	YTH domain-containing protein ECT2 (Protein EVOLUTIONARILY CONSERVED C-TERMINAL REGION 2)	ECT2 At3g13460 MRP15.12	Specifically recognizes and binds N6-methyladenosine (m6A)-containing RNAs, and regulates mRNA stability (Probable) (PubMed:29716990, PubMed:29618631). M6A is a modification present at internal sites of mRNAs and some non-coding RNAs and plays a role in mRNA stability and processing (Probable) (PubMed:29716990, PubMed:29618631). Binds preferentially in the 3'UTRs of target genes (PubMed:29716990)…		cytoplasm [GO:0005737]; cytosol [GO:0005829]; nucleus [GO:0005634]; mRNA binding [GO:0003729]	GO:0003729; GO:0005634; GO:0005737; GO:0005829			61.9931	62.4571	68.6288	21.9526	18.5922	26.0828	30.0272	21.4915	27.0392
NbD008990	249.914	2.58064	Up	0.372858	6.92125	4.48e-12	4.17e-10	O04496	AED3_ARATH	Aspartyl protease AED3 (EC 3.4.23.-) (Apoplastic EDS1-dependent protein 3)	AED3 At1g09750 F21M12.13			apoplast [GO:0048046]; secretory vesicle [GO:0099503]; aspartic-type endopeptidase activity [GO:0004190]; nucleotide binding [GO:0000166]; proteolysis [GO:0006508]; regulation of programmed cell death [GO:0043067]; systemic acquired resistance [GO:0009627]	GO:0000166; GO:0004190; GO:0006508; GO:0009627; GO:0043067; GO:0048046; GO:0099503		Peptidase A1 family	6.44086	3.70994	10.3424	5.62432	6.08982	7.68012	34.6037	56.0494	33.9959
NbD009323	81.8778	-2.48323	Down	0.358857	-6.91984	4.52e-12	4.2e-10	Q9M2C0	VITH4_ARATH	Vacuolar iron transporter homolog 4 (Protein NODULIN-LIKE 4)	At3g43660 F23N14.40	Probable vacuolar iron transporter that may be involved in the regulation of iron distribution throughout the plant. {ECO:0000250|UniProtKB:Q9LPU9}.		vacuolar membrane [GO:0005774]; manganese ion transmembrane transporter activity [GO:0005384]; intracellular manganese ion homeostasis [GO:0030026]; iron ion transport [GO:0006826]	GO:0005384; GO:0005774; GO:0006826; GO:0030026		CCC1 family	34.8494	22.9656	21.3019	30.2414	26.0768	11.6696	6.12671	3.94509	4.15132
NbD002058	156.777	2.01862	Up	0.29178	6.9183	4.57e-12	4.23e-10	Q9ZPI1	SYKC_ARATH	Lysine--tRNA ligase, cytoplasmic (EC 6.1.1.6) (Lysyl-tRNA synthetase) (LysRS) (Lysyl-tRNA synthetase 1) (AtKRS-1)	At3g11710 T19F11.11	FUNCTION: Catalyzes the specific attachment of an amino acid to its cognate tRNA in a 2 step reaction: the amino acid (AA) is first activated by ATP to form AA-AMP and then transferred to the acceptor end of the tRNA (By similarity). Promotes aminoacylation of non-cognate tRNAs and translational recoding of lysine at nonsense codons (PubMed:17425721). {ECO:0000250|UniProtKB:Q15046, ECO:0000269|Pu…		cytosol [GO:0005829]; plasmodesma [GO:0009506]; ATP binding [GO:0005524]; DNA binding [GO:0003677]; lysine-tRNA ligase activity [GO:0004824]; metal ion binding [GO:0046872]; lysyl-tRNA aminoacylation [GO:0006430]	GO:0003677; GO:0004824; GO:0005524; GO:0005829; GO:0006430; GO:0009506; GO:0046872		Class-II aminoacyl-tRNA synthetase family	5.86285	3.64887	7.27819	12.3024	11.5815	15.8048	23.5674	22.0862	24.2613
NbD034853	527.283	-1.47634	Down	0.213694	-6.90867	4.89e-12	4.49e-10	Q9XIH7	PLT1_ARATH	Putative polyol transporter 1	PLT1 At2g16120 F7H1.14	Plasma membrane sugar-proton symporter. {ECO:0000250}.		plasma membrane [GO:0005886]; pollen tube [GO:0090406]; carbohydrate:proton symporter activity [GO:0005351]	GO:0005351; GO:0005886; GO:0090406		Major facilitator superfamily, Sugar transporter (TC 2.A.1.1) family	77.6479	67.5147	65.7403	23.0437	25.5713	20.5838	30.9382	19.5368	26.2565
NbD020665	102.214	-1.95831	Down	0.283431	-6.90933	4.87e-12	4.49e-10	Q9LIE6	VQ22_ARATH	VQ motif-containing protein 22 (AtVQ22)	VQ22 At3g22160 MKA23.7	May function as positive regulator of plant growth. {ECO:0000305|PubMed:22535423}.		nucleus [GO:0005634]	GO:0005634			41.345	31.6983	37.8094	15.8171	17.4483	17.2755	10.3254	9.42072	8.78263
NbD003737	325.617	-1.59302	Down	0.230571	-6.90902	4.88e-12	4.49e-10	F4ILY9	AVT3B_ARATH	Amino acid transporter AVT3B (AtAvt3B) (Aromatic and neutral amino acid transporter-like protein 1)	AVT3B At2g42005 T6D20	Translocates preferentially neutral amino acids from the vacuole to the cytoplasm. {ECO:0000269|PubMed:27925655}.		vacuolar membrane [GO:0005774]; neutral L-amino acid transmembrane transporter activity [GO:0015175]; neutral amino acid transport [GO:0015804]	GO:0005774; GO:0015175; GO:0015804		Amino acid/polyamine transporter 2 family, Amino acid/auxin permease (AAAP) (TC 2.A.18.8) subfamily	53.0572	43.271	50.291	36.0353	30.9949	53.0763	16.4958	13.0816	19.0423
NbD031809	207.493	2.27578	Up	0.329478	6.90723	4.94e-12	4.53e-10	O48711	PME12_ARATH	Probable pectinesterase/pectinesterase inhibitor 12 [Includes: Pectinesterase inhibitor 12 (Pectin methylesterase inhibitor 12); Pectinesterase 12 (PE 12) (EC 3.1.1.11) (Pectin methylesterase 12) (AtPME12)]	PME12 ARATH12 At2g26440 T9J22.11	FUNCTION: Acts in the modification of cell walls via demethylesterification of cell wall pectin. {ECO:0000250}.	PATHWAY: Glycan metabolism; pectin degradation; 2-dehydro-3-deoxy-D-gluconate from pectin: step 1/5.	extracellular region [GO:0005576]; aspartyl esterase activity [GO:0045330]; enzyme inhibitor activity [GO:0004857]; pectinesterase activity [GO:0030599]; cell wall modification [GO:0042545]; pectin catabolic process [GO:0045490]; response to bacterium [GO:0009617]	GO:0004857; GO:0005576; GO:0009617; GO:0030599; GO:0042545; GO:0045330; GO:0045490		PMEI family; Pectinesterase family	3.21236	4.97898	7.93368	3.93306	5.20477	4.58465	28.4171	27.1419	25.0188
NbD010262	96.9842	3.03856	Up	0.44004	6.9052	5.01e-12	4.58e-10	Q9LJU7	PPA18_ARATH	Purple acid phosphatase 18 (EC 3.1.3.2)	PAP18 PAP30 At3g20500 K10D20.4			extracellular region [GO:0005576]; acid phosphatase activity [GO:0003993]; metal ion binding [GO:0046872]	GO:0003993; GO:0005576; GO:0046872		Metallophosphoesterase superfamily, Purple acid phosphatase family	4.55993	3.66828	1.44687	1.98862	5.7831	4.67083	33.7332	29.4411	18.383
NbD044850	466.525	2.1519	Up	0.312017	6.89675	5.32e-12	4.85e-10	A7LXU3	BGH3B_BACO1	Beta-glucosidase BoGH3B (EC 3.2.1.21) (Glycosyl hydrolase family protein 3B) (BoGH3B)	BACOVA_02659	FUNCTION: Catalyzes the hydrolysis of terminal, non-reducing beta-D-glucosyl residues with release of beta-D-glucose in xyloglucan degradation, leading to remove the backbone 'G' units. {ECO:0000269|PubMed:24463512}.	PATHWAY: Glucan metabolism; xyloglucan degradation. {ECO:0000269|PubMed:24463512}.	periplasmic space [GO:0042597]; beta-glucosidase activity [GO:0008422]; scopolin beta-glucosidase activity [GO:0102483]; symbiotic process benefiting host [GO:0085030]; xyloglucan catabolic process [GO:2000899]	GO:0008422; GO:0042597; GO:0085030; GO:0102483; GO:2000899		Glycosyl hydrolase 3 family	8.30107	8.77704	17.4111	48.9033	54.2906	63.9051	45.9058	54.3907	54.4841
NbD047997	196.175	1.80385	Up	0.261647	6.89422	5.42e-12	4.92e-10	O65709	FAO4A_ARATH	Long-chain-alcohol oxidase FAO4A (EC 1.1.3.20) (Long-chain fatty alcohol oxidase 4A)	FAO4A At4g19380 T5K18.160	FUNCTION: Long-chain fatty alcohol oxidase involved in the omega-oxidation pathway of lipid degradation. {ECO:0000250}.		membrane [GO:0016020]; flavin adenine dinucleotide binding [GO:0050660]; long-chain-alcohol oxidase activity [GO:0046577]	GO:0016020; GO:0046577; GO:0050660		GMC oxidoreductase family	5.76548	3.65802	4.89374	3.74557	3.17896	3.78274	16.5397	18.9507	14.9575
NbD027227	2011.57	-1.59021	Down	0.230679	-6.89361	5.44e-12	4.93e-10	P37272	PSY_CAPAN	Bifunctional 15-cis-phytoene synthase, chromoplastic (EC 2.5.1.32) (Geranylgeranyl pyrophosphate geranylgeranyltransferase) (Phytoene synthase)	PSY1	Catalyzes the two steps reaction converting geranylgeranyl diphosphate to phytoene via prephytoene diphosphate. {ECO:0000269|PubMed:16578835, ECO:0000269|PubMed:20582146, ECO:0000305|PubMed:8250898}.	Carotenoid biosynthesis; phytoene biosynthesis; all-trans-phytoene from geranylgeranyl diphosphate: step 1/1. {ECO:0000305}.	chromoplast stroma [GO:0009575]; farnesyltranstransferase activity [GO:0004311]; geranylgeranyl-diphosphate geranylgeranyltransferase activity [GO:0016767]; carotenoid biosynthetic process [GO:0016117]	GO:0004311; GO:0009575; GO:0016117; GO:0016767		Phytoene/squalene synthase family	249.48	326.867	349.391	46.0655	35.4022	43.6988	116.745	80.5608	114.756
NbD052323	72.2952	2.90894	Up	0.422067	6.89213	5.5e-12	4.97e-10	Q56XJ7	Y4276_ARATH	Uncharacterized protein At4g22758	At4g22758 T12H17.150							6.48714	1.78869	6.87073	2.53698	2.00507	2.32444	48.2408	35.2614	36.4567
NbD018125	177.692	1.98107	Up	0.287727	6.88523	5.77e-12	5.2e-10	Q9SMM9	CXE13_ARATH	Probable carboxylesterase 13 (AtCXE13) (EC 3.1.1.1)	CXE13 At3g48700 T8P19.210	FUNCTION: Carboxylesterase acting on esters with varying acyl chain length. {ECO:0000250}.		cytosol [GO:0005829]; carboxylesterase activity [GO:0106435]	GO:0005829; GO:0106435		'GDXG' lipolytic enzyme family	12.8432	9.26784	7.38552	16.1969	19.3344	17.8776	48.4987	34.8421	34.6867
NbD023799	289.258	2.31824	Up	0.336781	6.88352	5.84e-12	5.25e-10	Q9C523	DIR19_ARATH	Dirigent protein 19 (AtDIR19)	DIR19 At1g58170 T15M6.17 T18I24.8	FUNCTION: Dirigent proteins impart stereoselectivity on the phenoxy radical-coupling reaction, yielding optically active lignans from two molecules of coniferyl alcohol in the biosynthesis of lignans, flavonolignans, and alkaloids and thus plays a central role in plant secondary metabolism. {ECO:0000250}.		apoplast [GO:0048046]; phenylpropanoid biosynthetic process [GO:0009699]	GO:0009699; GO:0048046		Plant dirigent protein family	17.8909	14.8793	31.3249	3.64191	8.2508	5.91547	82.3271	131.065	109.291
NbD033886	215.103	-2.69945	Down	0.392582	-6.87616	6.15e-12	5.52e-10	Q9FN03	UVR8_ARATH	Ultraviolet-B receptor UVR8 (Protein UV-B RESISTANCE 8) (RCC1 domain-containing protein UVR8)	UVR8 At5g63860 MGI19.7	UV-B specific signaling component that acts as a UV-B photoreceptor and plays a key role in establishing UV-protective responses in plants. Upon UV-B irradiation, UVR8 undergoes an immediate switch from homodimer to monomer, accumulates in the nucleus, interacts with the photomorphogenic repressor COP1 and regulates the expression of the transcription factor HY5 by associating with chromatin (thr…		chromatin [GO:0000785]; cytosol [GO:0005829]; nucleus [GO:0005634]; plastid [GO:0009536]; chromatin binding [GO:0003682]; guanyl-nucleotide exchange factor activity [GO:0005085]; identical protein binding [GO:0042802]; photoreceptor activity [GO:0009881]; protein homodimerization activity [GO:0042803]; entrainment of circadian clock [GO:0009649]; response to UV [GO:0009411]; response to UV-B [GO:…	GO:0000785; GO:0003682; GO:0005085; GO:0005634; GO:0005829; GO:0009411; GO:0009536; GO:0009649; GO:0009881; GO:0010224; GO:0042802; GO:0042803			42.3958	35.9516	17.3037	30.8733	30.7926	28.4711	7.02989	5.0214	2.97995
NbD027835	73.1523	-2.6636	Down	0.387748	-6.86942	6.45e-12	5.77e-10	Q9LDR8	MY102_ARATH	Transcription factor MYB102 (Myb-related protein 102) (AtMYB102) (Myb-related protein M4) (AtM4)	MYB102 At4g21440 F18E5.60 T6K22.170	Probable transcription factor that may function in osmotic stress and wounding signaling pathways (Probable). Contributes to basal resistance against the herbivore Pieris rapae (white cabbage butterfly) feeding (PubMed:19517001). {ECO:0000269|PubMed:19517001, ECO:0000305|PubMed:12857823}.		nucleus [GO:0005634]; DNA binding [GO:0003677]; DNA-binding transcription factor activity [GO:0003700]; defense response [GO:0006952]; regulation of DNA-templated transcription [GO:0006355]; response to osmotic stress [GO:0006970]; response to wounding [GO:0009611]	GO:0003677; GO:0003700; GO:0005634; GO:0006355; GO:0006952; GO:0006970; GO:0009611			18.7624	11.1299	12.7869	1.92758	0.967085	2.36534	2.74022	1.37929	2.48504
NbD008133	86.3432	3.11896	Up	0.454401	6.86389	6.7e-12	5.96e-10	O81020	NPC2_ARATH	Non-specific phospholipase C2 (EC 3.1.-.-)	NPC2 At2g26870 F12C20.9			chloroplast [GO:0009507]; extracellular region [GO:0005576]; Golgi apparatus [GO:0005794]; phospholipase C activity [GO:0004629]; defense response to bacterium [GO:0042742]; gametophyte development [GO:0048229]; phospholipid catabolic process [GO:0009395]; root development [GO:0048364]	GO:0004629; GO:0005576; GO:0005794; GO:0009395; GO:0009507; GO:0042742; GO:0048229; GO:0048364		Bacterial phospholipase C family	2.02886	0.42723	1.70405	6.63244	8.32471	5.53002	17.8464	12.2572	8.33334
NbD036800	338.915	-2.08817	Down	0.304216	-6.8641	6.69e-12	5.96e-10	Q96289	ZAT10_ARATH	Zinc finger protein ZAT10 (Salt-tolerance zinc finger)	ZAT10 STZ At1g27730 T22C5.18	Transcriptional repressor involved in abiotic stress responses. Can repress the stress responsive genes DREB1A and LTI78. Probably involved in jasmonate (JA) early signaling response. May regulate the expression of the JA biosynthesis gene LOX3 and control the expression of TIFY10A/JAZ1, a key repressor in the JA signaling cascade. {ECO:0000269|PubMed:12032082, ECO:0000269|PubMed:15333755, ECO:00…		nucleus [GO:0005634]; DNA-binding transcription factor activity [GO:0003700]; metal ion binding [GO:0046872]; sequence-specific DNA binding [GO:0043565]; transcription cis-regulatory region binding [GO:0000976]; cellular response to hypoxia [GO:0071456]; multicellular organism growth [GO:0035264]; negative regulation of DNA-templated transcription [GO:0045892]; photoprotection [GO:0010117]; photo…	GO:0000976; GO:0003700; GO:0005634; GO:0006979; GO:0009409; GO:0009414; GO:0009611; GO:0009644; GO:0009651; GO:0009737; GO:0010117; GO:0010200; GO:0015979; GO:0035264; GO:0043565; GO:0045892; GO:0046872; GO:0071456			127.803	88.6455	59.309	55.911	44.0465	27.2409	21.6642	23.8969	19.4171
NbD004087	149.152	-2.61992	Down	0.381821	-6.86164	6.81e-12	6.04e-10	Q9FLC2	MO3_ARATH	Monooxygenase 3 (AtMO3) (EC 1.14.13.-)	MO3 At5g05320 K18I23.12			FAD binding [GO:0071949]; monooxygenase activity [GO:0004497]	GO:0004497; GO:0071949		3-hydroxybenzoate 6-hydroxylase family	19.0953	16.4679	36.549	12.0467	8.23721	8.86325	5.67579	3.57767	2.72888
NbD024820	55.9663	3.2535	Up	0.474225	6.86067	6.85e-12	6.07e-10	Q9FH54	EF114_ARATH	Ethylene-responsive transcription factor ERF114 (ERF bud enhancer)	ERF114 EBE At5g61890 K22G18.1	FUNCTION: Transcriptional regulator of cell proliferation and axillary bud outgrowth. Involved in maintaining the structure of the shoot apical meristem as well as plastochron and phyllotaxy. Activates several genes involved in cell cycle regulation and dormancy breaking, including CYCD3-3, DPA, and BARD1. Strongly down-regulates DRM1, DRMH1, MARD1 and several genes encoding different types of ce…		nucleus [GO:0005634]; DNA-binding transcription factor activity [GO:0003700]; transcription cis-regulatory region binding [GO:0000976]; defense response to fungus [GO:0050832]; ethylene-activated signaling pathway [GO:0009873]	GO:0000976; GO:0003700; GO:0005634; GO:0009873; GO:0050832		AP2/ERF transcription factor family, ERF subfamily	1.81604	0.662225	1.78415	0.455944	1.32759	1.16738	22.1753	11.0341	12.7295
NbD002198	54.8053	3.41996	Up	0.498842	6.8558	7.09e-12	6.26e-10	B8XCH5	QKY_ARATH	Protein QUIRKY (Multiple C2 domain and transmembrane region protein 15)	QKY MCTP15 At1g74720 F1M20.40 F25A4.30	FUNCTION: May be involved in Ca 2(+)-dependent signaling and membrane trafficking. Plays a role in fruit dehiscence (Probable). Components of the machinery involved in organ development mediated by the receptor-like kinase STRUBBELIG (SUB) (PubMed:19180193, PubMed:20298225). Collaboratively with SUB and POQ, regulates cell growth anisotropy during gynoecium development, thus linking together cell…		cytosol [GO:0005829]; Golgi membrane [GO:0000139]; plasma membrane [GO:0005886]; plasmodesma [GO:0009506]; metal ion binding [GO:0046872]; anisotropic cell growth [GO:0051211]; gynoecium development [GO:0048467]; plant organ development [GO:0099402]; plasmodesmata-mediated intercellular transport [GO:0010497]; positive regulation of flower development [GO:0009911]; tissue morphogenesis [GO:004872…	GO:0000139; GO:0005829; GO:0005886; GO:0009506; GO:0009911; GO:0010497; GO:0046872; GO:0048467; GO:0048729; GO:0051211; GO:0099402		MCTP family	0.41736	0.085244	0.513317	0.423836	0.65642	0.302308	5.69345	4.0474	2.98159
NbD014123	365.309	-1.55507	Down	0.226887	-6.85395	7.18e-12	6.33e-10	Q39013	NAC2_ARATH	NAC domain-containing protein 2 (ANAC002)	NAC002 ATAF1 At1g01720 T1N6.12			nucleus [GO:0005634]; DNA-binding transcription factor activity [GO:0003700]; kinase binding [GO:0019900]; transcription cis-regulatory region binding [GO:0000976]; cellular response to hypoxia [GO:0071456]; negative regulation of abscisic acid-activated signaling pathway [GO:0009788]; response to wounding [GO:0009611]	GO:0000976; GO:0003700; GO:0005634; GO:0009611; GO:0009788; GO:0019900; GO:0071456	DOMAIN: The NAC domain includes a DNA-binding domain and a dimerization domain.		88.8202	70.9313	62.3371	32.516	30.7771	28.4536	30.5844	21.7738	24.1104
NbD011097	80.0758	-2.92147	Down	0.426498	-6.8499	7.39e-12	6.49e-10	Q642P2	DOP2_XENLA	Protein dopey-2	dop1b dopey2	May be involved in protein traffic between late Golgi and early endosomes. {ECO:0000250|UniProtKB:Q03921}.		cytosol [GO:0005829]; Golgi membrane [GO:0000139]; Golgi to endosome transport [GO:0006895]; protein transport [GO:0015031]	GO:0000139; GO:0005829; GO:0006895; GO:0015031		Dopey family	73.8177	91.4297	48.9577	69.0729	58.3003	76.0027	6.78092	13.0313	8.3842
NbD052492	281.273	-2.63697	Down	0.385014	-6.84903	7.44e-12	6.52e-10	Q9LY00	WRK70_ARATH	Probable WRKY transcription factor 70 (WRKY DNA-binding protein 70)	WRKY70 At3g56400 T5P19.50	Transcription factor involved in senescence, biotic and abiotic stress responses by modulating various phytohormones signaling pathways (PubMed:14742872, PubMed:16623907, PubMed:17310369, PubMed:28576847). Interacts specifically with the W box (5'-(T)TGAC[CT]-3'), a frequently occurring elicitor-responsive cis-acting element (By similarity). Binds to the 5'-[CT]GACTTTT-3' motif in promoters of ta…		nucleus [GO:0005634]; DNA-binding transcription factor activity [GO:0003700]; sequence-specific DNA binding [GO:0043565]; transcription cis-regulatory region binding [GO:0000976]; brassinosteroid mediated signaling pathway [GO:0009742]; camalexin biosynthetic process [GO:0010120]; cellular response to hypoxia [GO:0071456]; defense response to bacterium [GO:0042742]; defense response to fungus [GO…	GO:0000302; GO:0000976; GO:0002229; GO:0003700; GO:0005634; GO:0006355; GO:0006970; GO:0009617; GO:0009625; GO:0009682; GO:0009742; GO:0009751; GO:0009753; GO:0009759; GO:0009862; GO:0009864; GO:0009873; GO:0010104; GO:0010120; GO:0010150; GO:0031347; GO:0042742; GO:0043565; GO:0045892; GO:0047484; GO:0050832; GO:0071456; GO:0080151; GO:0080187; GO:0090333; GO:1900056; GO:1900457; GO:2000022; GO:…		WRKY group III family	86.1985	78.134	107.954	33.8585	21.3741	29.3126	6.31978	18.8397	17.5908
NbD018149	593.11	-1.22688	Down	0.179179	-6.84722	7.53e-12	6.58e-10	Q9FKL6	CB60B_ARATH	Calmodulin-binding protein 60 B	CBP60B At5g57580 MUA2.16	Transcription activator that binds DNA in a sequence-specific manner, likely 5'-GAAATTTTGG-3', to promote the expression of target genes. {ECO:0000250|UniProtKB:F4K2R6}.		nucleus [GO:0005634]; calmodulin binding [GO:0005516]; DNA binding [GO:0003677]	GO:0003677; GO:0005516; GO:0005634		Plant ACBP60 protein family	54.3721	50.1957	61.2144	27.8927	28.4527	31.8901	25.887	22.0145	23.6058
NbD028290	37.6123	4.55934	Up	0.666649	6.8392	7.96e-12	6.94e-10	A0A1P8B554	THLP1_ARATH	Thaumatin-like protein 1 (AtTLP1)	TLP1 At4g24180 T19F6.2 T22A6.10	FUNCTION: Involved in local responses of roots to colonization by non-pathogenic plant growth-promoting rhizobacteria (PGPR) fluorescent Pseudomonas spp., but seems to not being required for the establishment of subsequent induced systemic resistance (ISR). {ECO:0000269|PubMed:15988566}.		defense response [GO:0006952]; response to bacterium [GO:0009617]; response to ethylene [GO:0009723]	GO:0006952; GO:0009617; GO:0009723		Thaumatin family	0.337956	0.141099	0.601676	0.733979	3.13683	1.28059	10.5335	6.77824	11.8231
NbD004336	48.5056	4.02217	Up	0.58851	6.8345	8.23e-12	7.16e-10	Q9SCP2	PLY12_ARATH	Probable pectate lyase 12 (EC 4.2.2.2)	At3g53190 T4D2.120		PATHWAY: Glycan metabolism; pectin degradation; 2-dehydro-3-deoxy-D-gluconate from pectin: step 2/5.	metal ion binding [GO:0046872]; pectate lyase activity [GO:0030570]; pectin catabolic process [GO:0045490]	GO:0030570; GO:0045490; GO:0046872		Polysaccharide lyase 1 family	0.655305	0	0.66863	0	0	0.121702	7.29711	10.323	6.18524
NbD025014	570.787	-2.56704	Down	0.375674	-6.83315	8.31e-12	7.2e-10	Q9FMX6	DJC76_ARATH	Chaperone protein dnaJ C76, chloroplastic (atDjC76) (AtDjC17) (AtJ17)	DJC76 At5g23240 MKD15.10	May function together with HSC70 chaperone to assist protein folding and prevent protein aggregation during salt stress in the chloroplast (Probable). Involved in root development. Required for the position-dependent cell fate determination during root hair development (PubMed:25339971). {ECO:0000269|PubMed:25339971, ECO:0000305|PubMed:23894646}.		chloroplast [GO:0009507]	GO:0009507		DnaJ family	150.117	72.4411	44.3164	15.3248	12.1147	11.8758	17.199	13.054	14.8502
NbD045031	754.148	-1.59665	Down	0.233691	-6.83228	8.36e-12	7.23e-10	G0S3B8	VPS13_CHATD	Intermembrane lipid transfer protein VPS13 (Vacuolar protein sorting-associated protein 13)	VPS13 CTHT_0020450	Mediates the transfer of lipids between membranes at organelle contact sites (By similarity). Binds phospholipids, including phosphatidylcholine (PC), phosphatidylethanolamine (PE), phosphatidic acid (PA), and phosphatidylserine (PS) (PubMed:30093493). May play a role in mitochondrial lipid homeostasis, Golgi vesicle transport, reticulophagy, actin cytoskeleton organization and formation of the p…		membrane [GO:0016020]; phospholipid binding [GO:0005543]; phospholipid transfer activity [GO:0120014]; intermembrane lipid transfer [GO:0120009]	GO:0005543; GO:0016020; GO:0120009; GO:0120014		VPS13 family	14.9252	14.3082	9.5922	3.42211	3.70548	3.59439	4.48661	4.16081	4.29991
NbD033222	58.4747	3.09643	Up	0.453561	6.82693	8.68e-12	7.49e-10	Q9M015	Y5161_ARATH	Uncharacterized protein At5g01610	At5g01610 F7A7.130							1.77588	2.23748	4.69388	7.63275	7.45557	8.56197	29.9073	29.7789	22.623
NbD012820	67.6886	3.27455	Up	0.479745	6.8256	8.76e-12	7.54e-10	Q9SUW2	APT3_ARATH	Adenine phosphoribosyltransferase 3 (EC 2.4.2.7)	APT3 At4g22570 F7K2.150	FUNCTION: Catalyzes a salvage reaction resulting in the formation of AMP, that is energically less costly than de novo synthesis. May contribute to the recycling of adenine into adenylate nucleotides and the inactivation of cytokinins by phosphoribosylation. Possesses low activity toward adenine and cytokinins. {ECO:0000269|PubMed:12010467, ECO:0000269|PubMed:23658065}.	PATHWAY: Purine metabolism; AMP biosynthesis via salvage pathway; AMP from adenine: step 1/1.	cytosol [GO:0005829]; adenine phosphoribosyltransferase activity [GO:0003999]; adenine salvage [GO:0006168]; AMP salvage [GO:0044209]; purine ribonucleoside salvage [GO:0006166]	GO:0003999; GO:0005829; GO:0006166; GO:0006168; GO:0044209		Purine/pyrimidine phosphoribosyltransferase family	2.63506	0.904088	4.41553	13.5034	16.7021	9.70309	24.2303	35.8679	24.3106
NbD032840	147.135	-3.22498	Down	0.47252	-6.82507	8.79e-12	7.55e-10	Q9LYM2	AVT6C_ARATH	Amino acid transporter AVT6C (AtAvt6C)	AVT6C At3g56200 F18O21_160			membrane [GO:0016020]; amino acid transport [GO:0006865]	GO:0006865; GO:0016020		Amino acid/polyamine transporter 2 family, Amino acid/auxin permease (AAAP) (TC 2.A.18.6) subfamily	31.4562	31.0715	13.9001	18.4913	23.5256	10.286	4.71864	1.04333	2.59863
NbD024763	128.76	-1.93754	Down	0.284499	-6.81036	9.74e-12	8.34e-10	C7A2A0	BALDH_ANTMA	Benzaldehyde dehydrogenase, mitochondrial (EC 1.2.1.28) (2-phenylacetaldehyde dehydrogenase) (EC 1.2.1.39) (Acetaldehyde dehydrogenase) (EC 1.2.1.3)	BALDH	Component of the floral volatile benzenoid/phenylpropanoid (FVBP) biosynthetic pathway (PubMed:19292760). Catalyzes the oxidation of benzaldehyde to benzoic acid (BA) (PubMed:19292760). Capable of oxidizing a broad spectrum of aliphatic aldehydes; increased carbon chain length results in a decrease in its efficiency (PubMed:19292760). {ECO:0000269|PubMed:19292760}.	Aromatic compound metabolism. {ECO:0000269|PubMed:19292760}.	mitochondrion [GO:0005739]; acetaldehyde dehydrogenase (acetylating) activity [GO:0008774]; aldehyde dehydrogenase (NAD+) activity [GO:0004029]; benzaldehyde dehydrogenase (NAD+) activity [GO:0018479]; glyceraldehyde-3-phosphate dehydrogenase (NAD+) (non-phosphorylating) activity [GO:0043878]; phenylacetaldehyde dehydrogenase activity [GO:0008957]; circadian rhythm [GO:0007623]; green leaf volati…	GO:0004029; GO:0005739; GO:0007623; GO:0008774; GO:0008957; GO:0010597; GO:0018479; GO:0043878		Aldehyde dehydrogenase family	13.5996	16.2631	17.7767	20.3904	14.4477	12.226	3.94844	3.9477	4.52341
NbD038384	41.3467	4.06441	Up	0.597887	6.79795	1.06e-11	9.07e-10	Q9SCP2	PLY12_ARATH	Probable pectate lyase 12 (EC 4.2.2.2)	At3g53190 T4D2.120		PATHWAY: Glycan metabolism; pectin degradation; 2-dehydro-3-deoxy-D-gluconate from pectin: step 2/5.	metal ion binding [GO:0046872]; pectate lyase activity [GO:0030570]; pectin catabolic process [GO:0045490]	GO:0030570; GO:0045490; GO:0046872		Polysaccharide lyase 1 family	0.298938	0.50339	0.388888	0.17133	0.354258	0.387635	7.84228	8.48434	4.09371
NbD025982	141.656	-2.061	Down	0.303211	-6.79724	1.07e-11	9.09e-10	Q501F8	WTR32_ARATH	WAT1-related protein At4g08300	At4g08300 T12G13			membrane [GO:0016020]; transmembrane transporter activity [GO:0022857]	GO:0016020; GO:0022857		Drug/metabolite transporter (DMT) superfamily, Plant drug/metabolite exporter (P-DME) (TC 2.A.7.4) family	22.6085	22.3486	30.1277	10.7296	18.8545	5.04605	8.45717	4.42798	5.54798
NbD030312	1114.57	-1.47822	Down	0.217695	-6.79031	1.12e-11	9.51e-10	F4I893	ILA_ARATH	Protein ILITYHIA	ILA At1g64790 F13O11.10	Involved in immunity against bacterial infection and in non-host resistance (PubMed:20360018). Required for embryo development (PubMed:17915010). Required for systemic acquired resistance, but functions in an salicylic acid-independent manner (PubMed:20360018). Required for bacterium-triggered stomatal closure response (PubMed:21998587). {ECO:0000269|PubMed:17915010, ECO:0000269|PubMed:20360018, …		nucleus [GO:0005634]; defense response to bacterium [GO:0042742]; induced systemic resistance [GO:0009682]; innate immune response [GO:0045087]; systemic acquired resistance [GO:0009627]	GO:0005634; GO:0009627; GO:0009682; GO:0042742; GO:0045087		GCN1 family	25.4725	21.7872	33.7525	10.5058	11.2652	12.6169	9.21277	10.0697	9.84463
NbD038594	348.421	-1.54541	Down	0.227933	-6.78011	1.2e-11	1.02e-09	Q9LEC8	DHEB_NICPL	Glutamate dehydrogenase B (GDH B) (EC 1.4.1.3)	GDHB			glutamate dehydrogenase (NAD+) activity [GO:0004352]; glutamate dehydrogenase (NADP+) activity [GO:0004354]; amino acid metabolic process [GO:0006520]	GO:0004352; GO:0004354; GO:0006520		Glu/Leu/Phe/Val dehydrogenases family	53.6374	60.8305	44.7854	57.6281	71.0947	55.6638	20.7683	17.3762	17.0927
NbD029366	186.23	1.76911	Up	0.261097	6.77566	1.24e-11	1.05e-09	F4JLP5	PLPD2_ARATH	Dihydrolipoyl dehydrogenase 2, chloroplastic (ptLPD2) (EC 1.8.1.4) (Dihydrolipoamide dehydrogenase 2) (Protein LIPOAMIDE DEHYDROGENASE 2) (Pyruvate dehydrogenase complex E3 subunit 2) (E3-2) (PDC-E3 2)	LPD2 At4g16155 FCAALL.61	FUNCTION: Lipoamide dehydrogenase is a component of the plastidial pyruvate dehydrogenase complex (PDC). {ECO:0000269|PubMed:11056213}.		chloroplast [GO:0009507]; chloroplast envelope [GO:0009941]; chloroplast stroma [GO:0009570]; cytosol [GO:0005829]; dihydrolipoyl dehydrogenase activity [GO:0004148]; flavin adenine dinucleotide binding [GO:0050660]; response to arsenic-containing substance [GO:0046685]	GO:0004148; GO:0005829; GO:0009507; GO:0009570; GO:0009941; GO:0046685; GO:0050660		Class-I pyridine nucleotide-disulfide oxidoreductase family	5.74813	7.58181	5.66956	13.285	13.9106	14.4233	23.4972	19.2705	22.6063
NbD026748	248.159	-2.47942	Down	0.365942	-6.77543	1.24e-11	1.05e-09	Q66GQ2	Y5162_ARATH	Uncharacterized protein At5g41620	At5g41620 MBK23.17			chloroplast [GO:0009507]	GO:0009507			43.4981	24.0856	15.2462	8.89803	7.97481	8.58721	5.89799	4.31286	4.63397
NbD028207	96.9149	-3.86904	Down	0.571123	-6.77444	1.25e-11	1.05e-09	Q8GZM7	PIF1_ARATH	Transcription factor PIF1 (Basic helix-loop-helix protein 15) (AtbHLH15) (bHLH 15) (Phytochrome-interacting factor 1) (Protein PHYTOCHROME INTERACTING FACTOR 3-LIKE 5) (Transcription factor EN 101) (bHLH transcription factor bHLH015)	PIF1 BHLH15 EN101 PIL5 At2g20180 T2G17.2	Transcription activator. Negatively regulates chlorophyll biosynthesis and seed germination in the dark, and lightinduced degradation of PIF1 relieves this negative regulation to promote photomorphogenesis. Binds to the G-box motif (5'-CACGTG-3') found in many light-regulated promoters. Promotes the expression of SOM, and thus modulates responses to abscisic acid (ABA) and gibberellic acid (GA). …		nucleus [GO:0005634]; DNA binding [GO:0003677]; DNA-binding transcription factor activity [GO:0003700]; identical protein binding [GO:0042802]; phytochrome binding [GO:0010313]; protein dimerization activity [GO:0046983]; chlorophyll biosynthetic process [GO:0015995]; gibberellic acid mediated signaling pathway [GO:0009740]; gibberellin biosynthetic process [GO:0009686]; heme biosynthetic process…	GO:0003677; GO:0003700; GO:0005634; GO:0006355; GO:0006783; GO:0009408; GO:0009409; GO:0009686; GO:0009733; GO:0009737; GO:0009740; GO:0009959; GO:0010029; GO:0010099; GO:0010100; GO:0010161; GO:0010187; GO:0010313; GO:0015995; GO:0042802; GO:0046983			21.855	18.7142	4.49065	12.4915	15.6511	7.21992	0.690985	1.16914	1.07837
NbD044781	626.967	-3.12719	Down	0.461648	-6.77397	1.25e-11	1.05e-09	Q8RXU4	THA1_ARATH	Low-specificity L-threonine aldolase 1 (EC 4.1.2.48) (Threonine aldolase 1)	THA1 At1g08630 F22O13.11	Threonine aldolase involved in threonine degradation to glycine. May play a role in the removal of L-allo-threonine. {ECO:0000269|PubMed:15255874, ECO:0000269|PubMed:17172352}.	Amino-acid degradation; L-threonine degradation via aldolase pathway; acetaldehyde and glycine from L-threonine: step 1/1. {ECO:0000269|PubMed:15255874}.	L-allo-threonine aldolase activity [GO:0008732]; threonine aldolase activity [GO:0004793]; threonine catabolic process [GO:0006567]	GO:0004793; GO:0006567; GO:0008732		Threonine aldolase family	235.296	122.279	43.2206	47.5548	45.5524	37.9749	20.9912	11.773	13.6169
NbD047141	150.067	-2.05374	Down	0.303177	-6.77406	1.25e-11	1.05e-09	O80763	NRX1_ARATH	Probable nucleoredoxin 1 (AtNrx1) (EC 1.8.1.8)	At1g60420 T13D8.29	Probable thiol-disulfide oxidoreductase required for pollen tube growth and pollen function in the pistil. Seems not to be required for in vitro pollen tube growth. May be involved in the generation of lipid signaling molecules in pistil. {ECO:0000269|PubMed:19714218}.		cytosol [GO:0005829]; nucleus [GO:0005634]; protein-disulfide reductase (NAD(P)) activity [GO:0047134]; thioredoxin-disulfide reductase (NADP) activity [GO:0004791]; pollen tube growth [GO:0009860]; pollen tube guidance [GO:0010183]; regulation of pollen tube growth [GO:0080092]	GO:0004791; GO:0005634; GO:0005829; GO:0009860; GO:0010183; GO:0047134; GO:0080092		Nucleoredoxin family	38.5878	34.7549	25.5405	21.9704	25.0225	31.0709	6.61398	9.07111	7.93214
NbD010992	364.989	-2.29907	Down	0.339533	-6.77129	1.28e-11	1.06e-09	Q9LVB9	OXS3_ARATH	Protein OXIDATIVE STRESS 3 (AtOXS3)	OXS3 At5g56550 MKN22.7	Promotes the tolerance to a range of metals, including cadmium (Cd), arsenic (As) and copper (Cu) and to oxidizing chemicals (e.g. diamide and tert-butyl hydroperoxide (t-BOOH)) (PubMed:18980652). May act as a chromatin remodeling factor for stress responses (PubMed:18980652). Negative regulator of flowering, especially during drought stress, probably to prevent precocious flower development and …		nuclear speck [GO:0016607]; nucleus [GO:0005634]; regulation of photoperiodism, flowering [GO:2000028]; regulation of response to water deprivation [GO:2000070]; response to cadmium ion [GO:0046686]; response to copper ion [GO:0046688]; response to far red light [GO:0010218]; response to light stimulus [GO:0009416]; response to oxidative stress [GO:0006979]; response to red light [GO:0010114]; re…	GO:0005634; GO:0006979; GO:0009416; GO:0009611; GO:0010043; GO:0010114; GO:0010218; GO:0016607; GO:0046686; GO:0046688; GO:2000028; GO:2000070			199.384	125.348	92.4867	220.152	211.489	230.481	21.4217	26.2259	36.0837
NbD016835	226.363	-1.82582	Down	0.269635	-6.77144	1.28e-11	1.06e-09	Q8HSW1	KAD1_SOLTU	Adenylate kinase (AK) (EC 2.7.4.3) (ATP-AMP transphosphorylase) (ATP:AMP phosphotransferase) (Adenylate monophosphate kinase)	ADK	Catalyzes the reversible transfer of the terminal phosphate group between ATP and AMP. Plays an important role in cellular energy homeostasis and in adenine nucleotide metabolism. {ECO:0000250|UniProtKB:P69441}.		chloroplast stroma [GO:0009570]; cytoplasm [GO:0005737]; mitochondrion [GO:0005739]; adenylate kinase activity [GO:0004017]; ATP binding [GO:0005524]; amino acid biosynthetic process [GO:0008652]; phosphorylation [GO:0016310]; root development [GO:0048364]; shoot system development [GO:0048367]	GO:0004017; GO:0005524; GO:0005737; GO:0005739; GO:0008652; GO:0009570; GO:0016310; GO:0048364; GO:0048367		Adenylate kinase family	56.5954	41.4829	61.4817	21.029	25.571	29.1632	16.6406	11.1253	17.4238
NbD042798	91.0226	2.4185	Up	0.35722	6.77035	1.28e-11	1.07e-09	B7IVJ8	Y1176_BACC2	UPF0223 protein BCG9842_B1176	BCG9842_B1176						UPF0223 family	8.53585	5.67644	10.9801	5.22219	5.39953	7.62717	46.806	55.2329	38.6431
NbD004259	130.172	-1.87981	Down	0.277715	-6.76884	1.3e-11	1.08e-09	Q9C942	CSE_ARATH	Caffeoylshikimate esterase (EC 3.1.1.-) (Lysophospholipase 2) (LysoPL2)	CSE At1g52760 F14G24.3	Esterase involved in the biosynthesis of lignin. Hydrolyzes caffeoylshikimate into caffeate and shikimate. Together with 4-coumarate--CoA ligase (4CL), acts on an alternative reaction for the formation of caffeoyl-CoA and bypasses the second reaction of shikimate O-hydroxycinnamoyltransferase (HST). Accepts also 4-coumaroylshikimate as substrate, but with lower activity. According to PubMed:20345…		endoplasmic reticulum [GO:0005783]; Golgi apparatus [GO:0005794]; nucleus [GO:0005634]; plasma membrane [GO:0005886]; plasmodesma [GO:0009506]; 2-acylglycerol O-acyltransferase activity [GO:0003846]; caffeoyl-CoA: alcohol caffeoyl transferase activity [GO:0090430]; hydrolase activity [GO:0016787]; lysophospholipase activity [GO:0004622]; lignin biosynthetic process [GO:0009809]; response to cadmi…	GO:0003846; GO:0004622; GO:0005634; GO:0005783; GO:0005794; GO:0005886; GO:0006979; GO:0009506; GO:0009809; GO:0010043; GO:0016787; GO:0042542; GO:0046686; GO:0090430		AB hydrolase superfamily, Monoacylglycerol lipase family	33.7559	24.0758	24.0209	25.1999	24.2903	33.3061	8.4975	6.90525	6.86646
NbD028364	60.2693	-2.91085	Down	0.430054	-6.76857	1.3e-11	1.08e-09	Q8GXR2	PLT6_ARATH	Probable polyol transporter 6	PLT6 At4g36670 AP22.86 C7A10.690	Plasma membrane sugar-proton symporter. {ECO:0000250}.		membrane [GO:0016020]; carbohydrate:proton symporter activity [GO:0005351]	GO:0005351; GO:0016020		Major facilitator superfamily, Sugar transporter (TC 2.A.1.1) family	10.4445	7.09717	9.62317	78.5587	61.896	106.763	0.70404	1.64623	1.08179
NbD002179	183.787	2.45556	Up	0.363117	6.76245	1.36e-11	1.11e-09	C0Z2L5	BZP44_ARATH	bZIP transcription factor 44 (AtbZIP44)	BZIP44 At1g75390 F1B16.8	FUNCTION: Transcription factor that binds to the DNA G-box motif 5'-CACGTG-3' of MAN7 promoter. Involved in the positive regulation of seed germination through MAN7 gene activation. MAN7 is required for both, loosening of the micropylar endosperm, and rupture of the seed coat in germinating seeds. {ECO:0000269|PubMed:23461773}.		nucleus [GO:0005634]; DNA-binding transcription factor activity [GO:0003700]; protein heterodimerization activity [GO:0046982]; sequence-specific DNA binding [GO:0043565]; transcription cis-regulatory region binding [GO:0000976]; seed germination [GO:0009845]	GO:0000976; GO:0003700; GO:0005634; GO:0009845; GO:0043565; GO:0046982			22.9458	7.92476	11.562	2.56443	6.05605	7.57671	102.048	61.701	72.15
NbD002795	1108.37	-1.84508	Down	0.272819	-6.763	1.35e-11	1.11e-09	Q8L7W1	MSL3_ARATH	Mechanosensitive ion channel protein 3, chloroplastic (Mechanosensitive channel of small conductance-like 3) (MscS-Like protein 3)	MSL3 At1g58200 F16M22.2 T18I24.11	Mechanosensitive channel that opens in response to stretch forces in the membrane lipid bilayer. Controls plastid size, shape, and perhaps division during normal plant development by altering ion flux in response to changes in membrane tension. Acts as a component of the chloroplast division machinery. {ECO:0000269|PubMed:16401419, ECO:0000269|PubMed:21810996}.		chloroplast membrane [GO:0031969]; plastid envelope [GO:0009526]; chloroplast fission [GO:0010020]; monoatomic ion transmembrane transport [GO:0034220]	GO:0009526; GO:0010020; GO:0031969; GO:0034220		MscS (TC 1.A.23) family	150.082	91.3692	70.9806	80.8267	95.7912	78.7131	30.3632	28.5971	28.219
NbD037394	1495.16	1.82756	Up	0.270244	6.76263	1.36e-11	1.11e-09	P20346	DF322_SOLTU	Defensin-like protein P322 (Probable protease inhibitor P322)				extracellular region [GO:0005576]; defense response [GO:0006952]; defense response to fungus [GO:0050832]; killing of cells of another organism [GO:0031640]	GO:0005576; GO:0006952; GO:0031640; GO:0050832		DEFL family, Protease inhibitor I18 (RTI/MTI-2) subfamily	520.976	269.031	278.681	201.388	192.555	179.808	1297.02	1413.81	1082.72
NbD023165	611.349	1.90223	Up	0.281312	6.76199	1.36e-11	1.12e-09	P33629	TBA_PRUDU	Tubulin alpha chain (EC 3.6.5.-)	TUBA	FUNCTION: Tubulin is the major constituent of microtubules, a cylinder consisting of laterally associated linear protofilaments composed of alpha- and beta-tubulin heterodimers. Microtubules grow by the addition of GTP-tubulin dimers to the microtubule end, where a stabilizing cap forms. Below the cap, tubulin dimers are in GDP-bound state, owing to GTPase activity of alpha-tubulin.		cytoplasm [GO:0005737]; microtubule [GO:0005874]; GTP binding [GO:0005525]; hydrolase activity [GO:0016787]; metal ion binding [GO:0046872]; structural constituent of cytoskeleton [GO:0005200]; microtubule-based process [GO:0007017]	GO:0005200; GO:0005525; GO:0005737; GO:0005874; GO:0007017; GO:0016787; GO:0046872		Tubulin family	20.1051	17.2839	35.4079	32.8178	46.1226	36.722	88.4351	91.8936	93.9518
NbD038902	770.164	-1.45832	Down	0.215878	-6.7553	1.43e-11	1.17e-09	O65272	KEA2_ARATH	K(+) efflux antiporter 2, chloroplastic (AtKEA2)	KEA2 At4g00630 F6N23.14 F6N23.15	Electroneutral K(+)/H(+) efflux antiporter modulating monovalent cation and pH homeostasis in plastids, especially during plastid division and thylakoid membrane formation (PubMed:22551943, PubMed:24278440, PubMed:33111995, PubMed:27443603, PubMed:31296940). Transports K(+) and Cs(+) preferentially relative to Na(+) or Li(+) (PubMed:22551943). May function in osmotic adjustment (PubMed:24278440).…		chloroplast [GO:0009507]; chloroplast inner membrane [GO:0009706]; membrane [GO:0016020]; potassium ion transmembrane transporter activity [GO:0015079]; potassium:proton antiporter activity [GO:0015386]; proton transmembrane transporter activity [GO:0015078]; abscisic acid-activated signaling pathway [GO:0009738]; calcium-mediated signaling [GO:0019722]; plastid gene expression [GO:0140899]; plas…	GO:0006813; GO:0006885; GO:0009507; GO:0009646; GO:0009706; GO:0009737; GO:0009738; GO:0009744; GO:0010109; GO:0015078; GO:0015079; GO:0015386; GO:0016020; GO:0019722; GO:0042794; GO:0080022; GO:0140899; GO:1900069; GO:1900140; GO:2000070; GO:2000377; GO:2001057		Monovalent cation:proton antiporter 2 (CPA2) transporter (TC 2.A.37) family, KEA (TC 2.A.37.1) subfamily	36.4633	46.9006	43.0146	18.2844	19.3887	23.8222	16.5066	13.2428	16.8416
NbD020758	184.238	-1.92221	Down	0.284718	-6.75127	1.47e-11	1.2e-09	Q8LPK2	AB2B_ARATH	ABC transporter B family member 2 (ABC transporter ABCB.2) (AtABCB2) (Multidrug resistance protein 2) (P-glycoprotein 2)	ABCB2 MDR2 PGP2 At4g25960 F20B18.70			cytosol [GO:0005829]; membrane [GO:0016020]; ABC-type transporter activity [GO:0140359]; ATP binding [GO:0005524]; ATP hydrolysis activity [GO:0016887]	GO:0005524; GO:0005829; GO:0016020; GO:0016887; GO:0140359		ABC transporter superfamily, ABCB family, Multidrug resistance exporter (TC 3.A.1.201) subfamily	10.5735	10.6874	8.75058	7.87028	10.5713	10.3461	2.05068	2.96445	2.86082
NbD018152	443.275	-1.29714	Down	0.192345	-6.74383	1.54e-11	1.26e-09	Q8RWN9	ODP22_ARATH	Dihydrolipoyllysine-residue acetyltransferase component 2 of pyruvate dehydrogenase complex, mitochondrial (EC 2.3.1.12) (Dihydrolipoamide S-acetyltransferase component 2 of pyruvate dehydrogenase complex) (Pyruvate dehydrogenase complex component E2 2) (PDC-E2 2) (PDCE2 2)	At3g13930 MDC16.5	The pyruvate dehydrogenase complex catalyzes the overall conversion of pyruvate to acetyl-CoA and CO(2). It contains multiple copies of three enzymatic components: pyruvate dehydrogenase (E1), dihydrolipoamide acetyltransferase (E2) and lipoamide dehydrogenase (E3). {ECO:0000269|PubMed:14764908}.		chloroplast envelope [GO:0009941]; cytosol [GO:0005829]; mitochondrial matrix [GO:0005759]; mitochondrion [GO:0005739]; pyruvate dehydrogenase complex [GO:0045254]; copper ion binding [GO:0005507]; dihydrolipoyllysine-residue acetyltransferase activity [GO:0004742]; acetyl-CoA biosynthetic process from pyruvate [GO:0006086]; glycolytic process [GO:0006096]	GO:0004742; GO:0005507; GO:0005739; GO:0005759; GO:0005829; GO:0006086; GO:0006096; GO:0009941; GO:0045254		2-oxoacid dehydrogenase family	55.125	44.4382	48.8064	26.4432	27.8065	28.3456	19.7636	20.6184	20.0852
NbD029721	247.901	-1.42518	Down	0.211402	-6.74156	1.57e-11	1.27e-09	Q55EX9	Y8948_DICDI	Putative methyltransferase DDB_G0268948 (EC 2.1.1.-)	DDB_G0268948			phagocytic vesicle [GO:0045335]; S-adenosylmethionine-dependent methyltransferase activity [GO:0008757]; methylation [GO:0032259]	GO:0008757; GO:0032259; GO:0045335		Methyltransferase superfamily	60.5618	47.0124	56.6055	28.3701	35.1754	28.7854	21.6124	20.0703	19.6974
NbD036402	1728.35	-1.56954	Down	0.232838	-6.74088	1.57e-11	1.27e-09	Q56XJ7	Y4276_ARATH	Uncharacterized protein At4g22758	At4g22758 T12H17.150							773.659	483.42	467.982	306.929	270.467	325.901	217.761	203.58	163.745
NbD004460	278.207	-1.4327	Down	0.212542	-6.7408	1.58e-11	1.27e-09	Q9LM59	GLYC6_ARATH	Serine hydroxymethyltransferase 6 (AtSHMT6) (EC 2.1.2.1) (Glycine hydroxymethyltransferase 6) (Serine methylase 6)	SHM6 SHMT6 At1g22020 F2E2.7	Catalyzes the interconversion of serine and glycine. {ECO:0000250}.	One-carbon metabolism; tetrahydrofolate interconversion.	cytoplasm [GO:0005737]; glycine hydroxymethyltransferase activity [GO:0004372]; pyridoxal phosphate binding [GO:0030170]; glycine biosynthetic process from serine [GO:0019264]; tetrahydrofolate interconversion [GO:0035999]	GO:0004372; GO:0005737; GO:0019264; GO:0030170; GO:0035999		SHMT family	27.2414	30.3931	28.9658	7.31716	7.88856	5.97076	11.5013	9.94713	10.9067
NbD025914	152.612	-2.76964	Down	0.411844	-6.72498	1.76e-11	1.42e-09	Q8GSM7	HST_TOBAC	Shikimate O-hydroxycinnamoyltransferase (EC 2.3.1.133) (Hydroxycinnamoyl transferase) (Hydroxycinnamoyl-Coenzyme A shikimate/quinate hydroxycinnamoyltransferase)	HST HCT	Acyltransferase involved in the biosynthesis of lignin. The affinity for shikimate as acceptor is 100-fold higher than for quinate. The most efficient donors are caffeoyl-CoA > p-coumaroyl-CoA > feruloyl-CoA >> sinapoyl-CoA. {ECO:0000269|PubMed:12381722, ECO:0000269|PubMed:15161961}.		acyltransferase activity, transferring groups other than amino-acyl groups [GO:0016747]; shikimate O-hydroxycinnamoyltransferase activity [GO:0047172]	GO:0016747; GO:0047172		Plant acyltransferase family	34.3119	27.102	15.8527	2.78565	1.49358	0.971709	6.17597	2.02781	3.40827
NbD044027	1669.44	-2.06481	Down	0.307236	-6.72061	1.81e-11	1.46e-09	Q9LVI4	TIF6B_ARATH	Protein TIFY 6B (Jasmonate ZIM domain-containing protein 3) (Protein JASMONATE INSENSITIVE 3)	TIFY6B JAI3 JAZ3 At3g17860 MEB5.8	Repressor of jasmonate responses. Jasmonoyl-isoleucine (JA-Ile) specifically promotes COI1-TIFY6B/JAZ3 interaction. Acts as a negative regulator of MYC2 function. Feed-back regulated by MYC2. {ECO:0000269|PubMed:17637675, ECO:0000269|PubMed:17637677, ECO:0000269|PubMed:19151223, ECO:0000269|PubMed:21335373}.		nucleus [GO:0005634]; identical protein binding [GO:0042802]; defense response [GO:0006952]; jasmonic acid mediated signaling pathway [GO:0009867]; regulation of defense response [GO:0031347]	GO:0005634; GO:0006952; GO:0009867; GO:0031347; GO:0042802	DOMAIN: The tify domain is required for homo- and heterodimerization and for the interaction with other TIFY proteins. {ECO:0000269|PubMed:19151223}.; DOMAIN: The jas domain (302-326) is necessary and sufficient for the hormone dependent interaction with COI1 and the hormone independent interaction with MYC2. {ECO:0000269|PubMed:19309455}.	TIFY/JAZ family	506.802	271.086	224.867	86.9759	139.34	81.4312	109.477	66.4641	66.9781
NbD046353	811.713	-1.98404	Down	0.29524	-6.7201	1.82e-11	1.46e-09	Q9LUM0	FAB1B_ARATH	1-phosphatidylinositol-3-phosphate 5-kinase FAB1B (Phosphatidylinositol 3-phosphate 5-kinase) (EC 2.7.1.150) (FYVE finger-containing phosphoinositide kinase) (PIKfyve) (Phosphatidylinositol 3-phosphate 5-kinase type III) (PIPkin-III) (Type III PIP kinase) (Protein FORMS APLOID AND BINUCLEATE CELLS 1B)	FAB1B At3g14270 MLN21.6	The PI(3,5)P2 regulatory complex regulates both the synthesis and turnover of phosphatidylinositol 3,5-bisphosphate (PtdIns(3,5)P2). Catalyzes the phosphorylation of phosphatidylinositol 3-phosphate on the fifth hydroxyl of the myo-inositol ring, to form phosphatidylinositol 3,5-bisphosphate (By similarity). Plays an important role in maintenance of endomembrane homeostasis including endocytosis,…		endosome [GO:0005768]; endosome membrane [GO:0010008]; mitochondrion [GO:0005739]; 1-phosphatidylinositol-3-phosphate 5-kinase activity [GO:0000285]; ATP binding [GO:0005524]; metal ion binding [GO:0046872]; endomembrane system organization [GO:0010256]; phosphatidylinositol metabolic process [GO:0046488]; phosphorylation [GO:0016310]; pollen development [GO:0009555]; stomatal closure [GO:0090332…	GO:0000285; GO:0005524; GO:0005739; GO:0005768; GO:0007033; GO:0009555; GO:0010008; GO:0010256; GO:0016310; GO:0046488; GO:0046872; GO:0090332			32.8003	38.6709	18.8581	17.4601	15.2066	16.3042	8.24534	6.55364	8.36775
NbD051269	63.4558	-3.23101	Down	0.481124	-6.71554	1.87e-11	1.5e-09	Q681Z2	DSP3_ARATH	Tyrosine-protein phosphatase DSP3 (EC 3.1.3.48) (Protein PLANT AND FUNGI ATYPICAL DUAL-SPECIFICITY PHOSPHATASE 3) (AtPFA-DSP3)	DSP3 At3g02800 F13E7.26	Possesses phosphotyrosine phosphatase activity in vitro (PubMed:21409566). Hydrolyzes para-nitrophenyl phosphate in vitro (PubMed:17976645, PubMed:21409566). Hydrolyzes O-methylfluorescein phosphate in vitro. Dephosphorylates the phosphoinositides PI(3,5)P2 (PubMed:21409566). {ECO:0000269|PubMed:17976645, ECO:0000269|PubMed:21409566}.		cytoplasm [GO:0005737]; nucleus [GO:0005634]; phosphatase activity [GO:0016791]; protein tyrosine phosphatase activity [GO:0004725]; protein tyrosine/serine/threonine phosphatase activity [GO:0008138]; dephosphorylation [GO:0016311]	GO:0004725; GO:0005634; GO:0005737; GO:0008138; GO:0016311; GO:0016791		Protein-tyrosine phosphatase family	21.2841	27.7508	24.0498	21.3853	15.9694	19.8526	0.897634	2.83267	3.6363
NbD038396	517.745	1.32442	Up	0.197209	6.7158	1.87e-11	1.5e-09	O04287	FKB12_VICFA	Peptidyl-prolyl cis-trans isomerase FKBP12 (PPIase FKBP12) (EC 5.2.1.8) (12 kDa FK506-binding protein) (12 kDa FKBP) (FK506-binding protein 12) (VfFKBP12) (FKBP-12) (Immunophilin FKBP12) (Rotamase)	FKBP12	FUNCTION: PPIases accelerate the folding of proteins. It catalyzes the cis-trans isomerization of proline imidic peptide bonds in oligopeptides (By similarity). {ECO:0000250}.		cytoplasm [GO:0005737]; peptidyl-prolyl cis-trans isomerase activity [GO:0003755]	GO:0003755; GO:0005737		FKBP-type PPIase family	130.28	89.389	114.448	95.0189	152.236	112.147	312.257	255.461	275.966
NbD020817	34.8959	3.85095	Up	0.573712	6.71234	1.92e-11	1.52e-09	P17614	ATPBM_NICPL	ATP synthase subunit beta, mitochondrial (EC 7.1.2.2)	ATPB ATP2-1	FUNCTION: Mitochondrial membrane ATP synthase (F(1)F(0) ATP synthase or Complex V) produces ATP from ADP in the presence of a proton gradient across the membrane which is generated by electron transport complexes of the respiratory chain. F-type ATPases consist of two structural domains, F(1) - containing the extramembraneous catalytic core, and F(0) - containing the membrane proton channel, link…		mitochondrial proton-transporting ATP synthase complex, catalytic sector F(1) [GO:0000275]; ATP binding [GO:0005524]; ATP hydrolysis activity [GO:0016887]; proton-transporting ATP synthase activity, rotational mechanism [GO:0046933]; proton-transporting ATPase activity, rotational mechanism [GO:0046961]	GO:0000275; GO:0005524; GO:0016887; GO:0046933; GO:0046961		ATPase alpha/beta chains family	0.387279	0.22387	0.344744	0	0.091872	0.044253	5.5844	4.42187	5.14187
NbD045159	1363.93	-1.39126	Down	0.207264	-6.71247	1.91e-11	1.52e-09	A0A059TC02	CCR1_PETHY	Cinnamoyl-CoA reductase 1 (Ph-CCR1) (EC 1.2.1.44) (Coniferylaldehyde synthase) (Coumaroyl-CoA reductase) (Feruloyl-CoA reductase) (Sinapoyl-CoA reductase)	CCR1	Involved in the latter stages of lignin biosynthesis (PubMed:24985707). Catalyzes one of the last steps of monolignol biosynthesis, the conversion of cinnamoyl-CoAs into their corresponding cinnamaldehydes (PubMed:25217505, PubMed:24985707). Mediates the conversion of feruloyl CoA to coniferylaldehyde (PubMed:25217505, PubMed:24985707). Also active toward p-coumaroyl-CoA and sinapoyl-CoA (PubMed:…	Aromatic compound metabolism; phenylpropanoid biosynthesis. {ECO:0000269|PubMed:24985707, ECO:0000269|PubMed:25217505}.	cytoplasm [GO:0005737]; cinnamoyl-CoA reductase activity [GO:0016621]; nucleotide binding [GO:0000166]; circadian rhythm [GO:0007623]; green leaf volatile biosynthetic process [GO:0010597]; lignin biosynthetic process [GO:0009809]; phenylpropanoid biosynthetic process [GO:0009699]	GO:0000166; GO:0005737; GO:0007623; GO:0009699; GO:0009809; GO:0010597; GO:0016621		NAD(P)-dependent epimerase/dehydratase family, Dihydroflavonol-4-reductase subfamily	268.092	281.994	229.201	159.731	152.959	154.639	90.0746	105.924	102.437
NbD049317	1239.54	1.40184	Up	0.209142	6.70284	2.04e-11	1.62e-09	Q9ZRR5	TBA3_HORVU	Tubulin alpha-3 chain (EC 3.6.5.-)	TUBA3 ATUB3	FUNCTION: Tubulin is the major constituent of microtubules, a cylinder consisting of laterally associated linear protofilaments composed of alpha- and beta-tubulin heterodimers. Microtubules grow by the addition of GTP-tubulin dimers to the microtubule end, where a stabilizing cap forms. Below the cap, tubulin dimers are in GDP-bound state, owing to GTPase activity of alpha-tubulin.		cytoplasm [GO:0005737]; microtubule [GO:0005874]; GTP binding [GO:0005525]; hydrolase activity [GO:0016787]; metal ion binding [GO:0046872]; structural constituent of cytoskeleton [GO:0005200]; microtubule-based process [GO:0007017]	GO:0005200; GO:0005525; GO:0005737; GO:0005874; GO:0007017; GO:0016787; GO:0046872		Tubulin family	62.3139	53.3172	76.4724	125.75	158.974	170.576	155.956	182.038	170.935
NbD004790	544.435	1.48253	Up	0.22121	6.70189	2.06e-11	1.63e-09	Q9SCV4	BGAL8_ARATH	Beta-galactosidase 8 (Lactase 8) (EC 3.2.1.23) (Protein AR782)	BGAL8 At2g28470 T17D12.3			apoplast [GO:0048046]; beta-galactosidase activity [GO:0004565]; carbohydrate binding [GO:0030246]; carbohydrate metabolic process [GO:0005975]	GO:0004565; GO:0005975; GO:0030246; GO:0048046		Glycosyl hydrolase 35 family	21.302	21.8356	22.7461	64.6965	68.3794	49.7201	62.2329	73.5224	50.3446
NbD002322	293.434	-1.74964	Down	0.261115	-6.70067	2.07e-11	1.64e-09	Q8GUH2	Y1015_ARATH	Uncharacterized protein At1g01500	At1g01500 F22L4.17			membrane [GO:0016020]	GO:0016020			71.6946	64.0623	47.6999	47.5609	42.5733	46.9935	16.0581	19.7463	18.5678
NbD044003	571.874	-1.21866	Down	0.181884	-6.70022	2.08e-11	1.64e-09	O64769	POT11_ARATH	Potassium transporter 11 (AtPOT11)	POT11 KUP11 At2g35060 F19I3.29	Probable potassium transporter.		membrane [GO:0016020]; plasma membrane [GO:0005886]; potassium ion transmembrane transporter activity [GO:0015079]; potassium ion transport [GO:0006813]	GO:0005886; GO:0006813; GO:0015079; GO:0016020		HAK/KUP transporter (TC 2.A.72.3) family	41.3816	44.5081	42.8537	29.9767	30.7003	34.8151	19.2439	18.4805	18.0846
NbD009518	919.333	-1.55882	Down	0.232687	-6.6992	2.1e-11	1.65e-09	Q9LJR3	SPA3_ARATH	Protein SPA1-RELATED 3	SPA3 At3g15354 K7L4.16	Repressor of photomorphogenesis in the light. Probably part of the COP1/SPA E3 ubiquitin-protein ligase complex. {ECO:0000269|PubMed:12887588, ECO:0000269|PubMed:16813571, ECO:0000269|PubMed:16854975}.		nucleus [GO:0005634]; ATP binding [GO:0005524]; identical protein binding [GO:0042802]; protein kinase activity [GO:0004672]; photomorphogenesis [GO:0009640]; red, far-red light phototransduction [GO:0009585]	GO:0004672; GO:0005524; GO:0005634; GO:0009585; GO:0009640; GO:0042802	DOMAIN: The protein kinase domain is predicted to be catalytically inactive. The DWD box is required for interaction with DDB1A (By similarity). {ECO:0000255|PROSITE-ProRule:PRU00159}.		66.3508	77.2386	53.6465	23.7817	20.0947	20.0585	28.4238	18.7669	21.1539
NbD016221	213.134	1.88743	Up	0.282219	6.68783	2.27e-11	1.78e-09	Q8VYI9	LTG31_ARATH	Non-specific lipid transfer protein GPI-anchored 31 (AtLTPG-31) (Protein LTP-GPI-ANCHORED 31) (Xylogen protein 1) (AtXYP1)	LTPG31 XYP1 At5g64080 MHJ24.6	FUNCTION: Probable lipid transfer protein (By similarity). Proteoglycan-like factor that exhibits xylogen activity consisting in mediating local and inductive cell-cell interactions required for xylem differentiation (PubMed:15215864, PubMed:21558309). {ECO:0000250|UniProtKB:Q9C7F7, ECO:0000269|PubMed:15215864, ECO:0000269|PubMed:21558309}.		plasma membrane [GO:0005886]; plastid [GO:0009536]; side of membrane [GO:0098552]; lipid binding [GO:0008289]; lipid transport [GO:0006869]; xylem development [GO:0010089]	GO:0005886; GO:0006869; GO:0008289; GO:0009536; GO:0010089; GO:0098552		Plant LTP family	15.3619	20.3315	25.0802	35.8674	43.9054	51.9086	97.0427	74.6482	61.0594
NbD028172	1101.87	-1.98544	Down	0.297232	-6.67976	2.39e-11	1.87e-09	Q9LJE5	ECT2_ARATH	YTH domain-containing protein ECT2 (Protein EVOLUTIONARILY CONSERVED C-TERMINAL REGION 2)	ECT2 At3g13460 MRP15.12	Specifically recognizes and binds N6-methyladenosine (m6A)-containing RNAs, and regulates mRNA stability (Probable) (PubMed:29716990, PubMed:29618631). M6A is a modification present at internal sites of mRNAs and some non-coding RNAs and plays a role in mRNA stability and processing (Probable) (PubMed:29716990, PubMed:29618631). Binds preferentially in the 3'UTRs of target genes (PubMed:29716990)…		cytoplasm [GO:0005737]; cytosol [GO:0005829]; nucleus [GO:0005634]; mRNA binding [GO:0003729]	GO:0003729; GO:0005634; GO:0005737; GO:0005829			173.923	142.458	76.5554	42.0066	47.5131	44.7421	39.4554	28.5539	32.5901
NbD018190	1558.89	-1.19064	Down	0.178333	-6.67647	2.45e-11	1.91e-09	Q41382	RH7_SPIOL	DEAD-box ATP-dependent RNA helicase 7 (EC 3.6.4.13)	RH7 PRH75			nucleus [GO:0005634]; ATP binding [GO:0005524]; ATP hydrolysis activity [GO:0016887]; RNA binding [GO:0003723]; RNA helicase activity [GO:0003724]	GO:0003723; GO:0003724; GO:0005524; GO:0005634; GO:0016887	DOMAIN: The Q motif is unique to and characteristic of the DEAD box family of RNA helicases and controls ATP binding and hydrolysis.	DEAD box helicase family, DDX21/DDX50 subfamily	137.57	120.617	140.967	76.3962	88.1701	94.2032	54.8375	62.5274	57.9619
NbD037412	855.202	-1.55029	Down	0.232569	-6.66595	2.63e-11	2.05e-09	Q9FLW9	PKP2_ARATH	Plastidial pyruvate kinase 2 (PKp2) (EC 2.7.1.40) (Plastidial pyruvate kinase 1) (PKP1) (Pyruvate kinase III) (Pyruvate kinase isozyme B1, chloroplastic) (PKP-BETA1) (Plastidic pyruvate kinase beta subunit 1)	PKP2 PKP1 At5g52920 MXC20.15	Required for plastidial pyruvate kinase activity. Involved in seed oil accumulation, embryo development and seed storage compounds mobilization upon germination. {ECO:0000269|PubMed:17557808, ECO:0000269|PubMed:17892448, ECO:0000269|PubMed:17965177}.	Carbohydrate degradation; glycolysis; pyruvate from D-glyceraldehyde 3-phosphate: step 5/5.	chloroplast [GO:0009507]; chloroplast stroma [GO:0009570]; mitochondrion [GO:0005739]; ATP binding [GO:0005524]; kinase activity [GO:0016301]; magnesium ion binding [GO:0000287]; potassium ion binding [GO:0030955]; pyruvate kinase activity [GO:0004743]; fatty acid biosynthetic process [GO:0006633]; lipid metabolic process [GO:0006629]; phosphorylation [GO:0016310]; seed development [GO:0048316]; …	GO:0000287; GO:0004743; GO:0005524; GO:0005739; GO:0006629; GO:0006633; GO:0009507; GO:0009570; GO:0010431; GO:0016301; GO:0016310; GO:0030955; GO:0048316		Pyruvate kinase family	91.7063	108.689	78.2905	108.79	106.469	97.6339	29.6155	36.1787	30.1056
NbD018853	838.907	-1.46332	Down	0.219824	-6.65679	2.8e-11	2.17e-09	Q66GR3	BH130_ARATH	Transcription factor bHLH130 (Basic helix-loop-helix protein 130) (AtbHLH130) (bHLH 130) (Transcription factor EN 69) (bHLH transcription factor bHLH130)	BHLH130 EN69 At2g42280 T24P15.19			cytoplasm [GO:0005737]; nucleus [GO:0005634]; cis-regulatory region sequence-specific DNA binding [GO:0000987]; DNA-binding transcription factor activity [GO:0003700]; protein dimerization activity [GO:0046983]; cellular response to nitrogen levels [GO:0043562]; photoperiodism, flowering [GO:0048573]; regulation of DNA-templated transcription [GO:0006355]; regulation of gene expression [GO:001046…	GO:0000987; GO:0003700; GO:0005634; GO:0005737; GO:0006355; GO:0006808; GO:0010468; GO:0043562; GO:0046983; GO:0048573; GO:2000028			150.413	141.265	110.078	167.007	158.04	165.024	45.0554	48.3131	52.7306
NbD001878	275.948	-2.40222	Down	0.360972	-6.65485	2.84e-11	2.2e-09	Q9LSC4	PGM48_ARATH	Plastoglobule-localized metallopeptidase 48, chloroplastic (EC 3.4.24.-)	PGM48 At3g27110 MOJ10.19	Metalloendopeptidase with a Zn-dependent proteolytic activity and substrate cleavage upstream of hydrophobic residues (PubMed:27895226). Positive regulator of senescence, probably by degrading CCD4, thus participating in the controlled removal of carotenoids from the thylakoid membrane during the senescence process (PubMed:27895226, PubMed:28534654). {ECO:0000269|PubMed:27895226, ECO:0000269|PubM…		chloroplast membrane [GO:0031969]; plastoglobule [GO:0010287]; metal ion binding [GO:0046872]; metalloendopeptidase activity [GO:0004222]; leaf senescence [GO:0010150]; proteolysis [GO:0006508]; regulation of leaf senescence [GO:1900055]	GO:0004222; GO:0006508; GO:0010150; GO:0010287; GO:0031969; GO:0046872; GO:1900055		Peptidase M48 family, M48D subfamily	59.5699	82.674	34.8832	35.3889	31.3621	24.1948	15.7966	8.85661	9.72576
NbD027025	219.494	-1.74188	Down	0.262105	-6.64574	3.02e-11	2.32e-09	O04619	ADNT1_ARATH	Mitochondrial adenine nucleotide transporter ADNT1 (Adenine nucleotide transporter 1)	ADNT1 At4g01100 A_IG002N01.16 F2N1.16	Mitochondrial adenylate carrier that catalyzes specifically the transport of ATP, ADP and AMP by a counter-exchange mechanism across the inner mitochondrial membrane. Substrate preference in reconstituted proteoliposomes is ATP > AMP > ADP. May play a role in oxidative phosphorylation and be important for the provision of energy required to support growth in heterotrophic tissues. {ECO:0000269|Pu…		mitochondrial inner membrane [GO:0005743]; antiporter activity [GO:0015297]	GO:0005743; GO:0015297		Mitochondrial carrier (TC 2.A.29) family	46.17	43.1531	31.3371	36.0583	31.8815	32.0172	13.7109	12.5276	10.2411
NbD020265	536.101	1.95843	Up	0.294686	6.64582	3.02e-11	2.32e-09	O24371	LOX31_SOLTU	Linoleate 13S-lipoxygenase 3-1, chloroplastic (EC 1.13.11.12)	LOX3.1 LOX-H3	FUNCTION: Plant lipoxygenases may be involved in a number of diverse aspects of plant physiology including growth and development, pest resistance, and senescence or responses to wounding. Required for the regulation of wound-induced gene expression, but is not involved in the bulk production of jasmonate upon wounding. Catalyzes the hydroperoxidation of lipids containing a cis,cis-1,4-pentadiene…	PATHWAY: Lipid metabolism; oxylipin biosynthesis. {ECO:0000255|PROSITE-ProRule:PRU00726}.	chloroplast stroma [GO:0009570]; chloroplast thylakoid [GO:0009534]; linoleate 13S-lipoxygenase activity [GO:0016165]; metal ion binding [GO:0046872]; oxidoreductase activity, acting on single donors with incorporation of molecular oxygen, incorporation of two atoms of oxygen [GO:0016702]; fatty acid biosynthetic process [GO:0006633]; lipid oxidation [GO:0034440]; oxylipin biosynthetic process [G…	GO:0006633; GO:0009534; GO:0009570; GO:0016165; GO:0016702; GO:0031408; GO:0034440; GO:0046872		Lipoxygenase family	10.7615	8.60448	11.1978	22.5992	23.352	15.7243	61.308	25.3668	35.5645
NbD001929	251.35	1.91791	Up	0.288576	6.64611	3.01e-11	2.32e-09	Q8CIA9	MF14B_MOUSE	Hippocampus abundant transcript-like protein 1 (Major facilitator superfamily domain-containing 14B)	Mfsd14b Hiatl1			membrane [GO:0016020]; transmembrane transporter activity [GO:0022857]	GO:0016020; GO:0022857		Major facilitator superfamily	12.4198	6.62798	11.1823	8.79963	8.55063	14.2146	45.91	28.3791	42.0356
NbD039376	1190.22	-1.63572	Down	0.246284	-6.6416	3.1e-11	2.38e-09	Q9FS29	CAS2_SOLTU	Bifunctional L-3-cyanoalanine synthase/cysteine synthase 2, mitochondrial (EC 2.5.1.47) (EC 4.4.1.9)	PCAS-2	Has very low cyanoalanine synthase and cysteine synthase activities.		cytoplasm [GO:0005737]; mitochondrion [GO:0005739]; cysteine synthase activity [GO:0004124]; L-3-cyanoalanine synthase activity [GO:0050017]; cysteine biosynthetic process from serine [GO:0006535]	GO:0004124; GO:0005737; GO:0005739; GO:0006535; GO:0050017		Cysteine synthase/cystathionine beta-synthase family	172.142	236.504	220.063	265.483	241.302	272.116	56.107	72.6503	74.2554
NbD028521	516.025	-1.85085	Down	0.278754	-6.63974	3.14e-11	2.41e-09	Q9SIY5	RER5_ARATH	Protein RETICULATA-RELATED 5, chloroplastic	RER5 At2g40400	May play a role in leaf development. {ECO:0000305|PubMed:23596191}.		chloroplast [GO:0009507]; chloroplast membrane [GO:0031969]; chlorophyll biosynthetic process [GO:0015995]; response to brassinosteroid [GO:0009741]	GO:0009507; GO:0009741; GO:0015995; GO:0031969		RETICULATA family	35.0174	61.8439	41.6732	47.5653	35.8623	40.5274	13.0816	12.632	13.2455
NbD038294	337.153	-1.94076	Down	0.292311	-6.63938	3.15e-11	2.41e-09	Q9M7J9	POT8_ARATH	Potassium transporter 8 (AtHAK8) (AtPOT8)	POT8 HAK8 KUP8 At5g14880 T9L3_180	Probable potassium transporter.		plasma membrane [GO:0005886]; potassium ion transmembrane transporter activity [GO:0015079]	GO:0005886; GO:0015079		HAK/KUP transporter (TC 2.A.72.3) family	50.3879	33.2757	23.9841	19.3738	21.1509	17.7335	9.93477	9.02418	9.14693
NbD052653	288.883	1.97302	Up	0.297598	6.62984	3.36e-11	2.56e-09	P93087	CALM_CAPAN	Calmodulin (CaM)	CCM1	FUNCTION: Calmodulin mediates the control of a large number of enzymes, ion channels and other proteins by Ca(2+). Among the enzymes to be stimulated by the calmodulin-Ca(2+) complex are a number of protein kinases and phosphatases.		calcium ion binding [GO:0005509]	GO:0005509		Calmodulin family	30.1764	21.8649	46.9234	33.8255	46.5996	38.9872	120.403	132.457	140.03
NbD040634	391.115	-1.23729	Down	0.186846	-6.62196	3.54e-11	2.7e-09	Q9ZS88	DER22_ARATH	Derlin-2.2 (AtDerlin2-2)	DER2.2 At4g04860 T4B21.2	May be involved in the degradation process of specific misfolded endoplasmic reticulum (ER) luminal proteins. {ECO:0000250}.		endoplasmic reticulum membrane [GO:0005789]; response to stress [GO:0006950]	GO:0005789; GO:0006950		Derlin family	98.8994	92.9622	92.3925	59.8342	61.1252	49.4363	41.8536	39.2894	40.3072
NbD035210	231.577	1.79765	Up	0.271522	6.62065	3.58e-11	2.72e-09	P23287	PP2B1_YEAST	Serine/threonine-protein phosphatase 2B catalytic subunit A1 (EC 3.1.3.16) (Calcineurin A1) (Calmodulin-binding protein 1)	CNA1 CMP1 YLR433C L9753.6	FUNCTION: Calcium-dependent, calmodulin-stimulated protein phosphatase. This subunit may have a role in the calmodulin activation of calcineurin.		calcineurin complex [GO:0005955]; cytoplasm [GO:0005737]; calmodulin binding [GO:0005516]; calmodulin-dependent protein phosphatase activity [GO:0033192]; metal ion binding [GO:0046872]; myosin phosphatase activity [GO:0017018]; adaptation of signaling pathway by response to pheromone involved in conjugation with cellular fusion [GO:0000754]; calcineurin-mediated signaling [GO:0097720]; fungal-ty…	GO:0000754; GO:0005516; GO:0005737; GO:0005955; GO:0006873; GO:0017018; GO:0022604; GO:0031505; GO:0033192; GO:0045893; GO:0046872; GO:0097720		PPP phosphatase family, PP-2B subfamily	22.9677	11.2278	19.218	22.4016	28.7217	23.3123	69.3791	63.3738	55.7987
NbD008355	926.015	-1.42639	Down	0.215645	-6.61452	3.73e-11	2.82e-09	Q75VR1	TPC1A_TOBAC	Two pore calcium channel protein 1A (Voltage-dependent calcium channel protein TPC1A) (NtTPC1A)	TPC1A	Functions as a voltage-gated inward-rectifying Ca(2+) channel (VDCC) across the plasma membrane that mediates sucrose-induced Ca(2+) influx in autotrophically grown leaf cells. Acts as the major ROS-responsive Ca(2+) channel and is the possible target of Al-dependent inhibition. Plays a regulatory role in defense responses. {ECO:0000269|PubMed:15464979}.		monoatomic ion channel complex [GO:0034702]; plant-type vacuole [GO:0000325]; vacuolar membrane [GO:0005774]; calcium ion binding [GO:0005509]; voltage-gated calcium channel activity [GO:0005245]; calcium ion transport [GO:0006816]; defense response [GO:0006952]	GO:0000325; GO:0005245; GO:0005509; GO:0005774; GO:0006816; GO:0006952; GO:0034702	DOMAIN: Each of the two internal repeats contains five hydrophobic transmembrane segments (S1, S2, S3, S5, S6) and one positively charged transmembrane segment (S4). S4 segments probably represent the voltage-sensor and are characterized by a series of positively charged amino acids (By similarity). {ECO:0000250}.	Calcium channel alpha-1 subunit (TC 1.A.1.11) family, Two pore calcium channel subfamily	81.8357	82.4196	68.9625	53.7061	48.8349	64.7527	25.3082	30.7653	30.8349
NbD035324	322.419	-1.33968	Down	0.202606	-6.61223	3.79e-11	2.86e-09	Q9M8R7	P2C33_ARATH	Probable protein phosphatase 2C 33 (AtPP2C33) (EC 3.1.3.16) (AtPPC6;1)	PPC6-1 At3g02750 F13E7.31			metal ion binding [GO:0046872]; myosin phosphatase activity [GO:0017018]	GO:0017018; GO:0046872		PP2C family	40.2832	36.6622	34.667	16.9436	18.7196	19.6054	15.1049	14.0024	15.2131
NbD018203	482.303	1.62687	Up	0.246184	6.60836	3.89e-11	2.93e-09	Q9S7T8	SPZX_ARATH	Serpin-ZX (ArathZx) (AtSerpin1) (Serpin-1)	At1g47710 F16N3.3 T2E6.22	FUNCTION: Inhibits metacaspase-9 (MC9) cysteine protease. Functions through cleavage of its reactive center loop and covalent binding to MC9. Involved in the control of elicitor-stimulated programmed cell death (PCD). During infection by the necrotrophic fungal pathogen Botrytis cinerea, functions to protect cells by limiting the PCD-promoting protease RD21A activity that is released from the ER …		apoplast [GO:0048046]; cytoplasm [GO:0005737]; extracellular space [GO:0005615]; cysteine-type endopeptidase inhibitor activity [GO:0004869]; serine-type endopeptidase inhibitor activity [GO:0004867]	GO:0004867; GO:0004869; GO:0005615; GO:0005737; GO:0048046	DOMAIN: The reactive center loop (RCL) extends out from the body of the protein and directs binding to the target protease. The protease cleaves the serpin at the reactive site within the RCL, establishing a covalent linkage between the carboxyl group of the serpin reactive site and the serine hydroxyl of the protease. The resulting inactive serpin-protease complex is highly stable (By similarity…	Serpin family	30.0229	18.0123	28.9925	21.4861	23.7183	22.624	96.5061	62.9505	81.6546
NbD043515	1104.37	-1.40756	Down	0.213074	-6.60598	3.95e-11	2.97e-09	Q2V452	CIPK3_ARATH	CBL-interacting serine/threonine-protein kinase 3 (EC 2.7.11.1) (SNF1-related kinase 3.17) (SOS2-like protein kinase PKS12)	CIPK3 PKS12 SnRK3.17 At2g26980 T20P8.3	Involved in the resistance to some abiotic stresses (e.g. high salt, hyperosmotic stress) in young seedlings, by regulating the expression of several stress-inducible genes (cold- and salt-induced genes but not drought-responsive genes). Required for the ABA response during germination. CIPK serine-threonine protein kinases interact with CBL proteins. Binding of a CBL protein to the regulatory NA…		ATP binding [GO:0005524]; protein serine kinase activity [GO:0106310]; protein serine/threonine kinase activity [GO:0004674]; phosphorylation [GO:0016310]; signal transduction [GO:0007165]	GO:0004674; GO:0005524; GO:0007165; GO:0016310; GO:0106310	DOMAIN: The activation loop within the kinase domain is the target of phosphorylation/activation by upstream protein kinases. The PPI motif mediates the interaction with the ABI (abscisic acid-insensitive) phosphatases (By similarity). {ECO:0000250}.	Protein kinase superfamily, CAMK Ser/Thr protein kinase family, SNF1 subfamily	164.467	173.846	125.596	114.421	149.049	97.1452	58.9354	55.9933	61.456
NbD052696	93.8716	-2.38746	Down	0.361489	-6.60451	3.99e-11	3e-09	Q8GX29	SKI25_ARATH	F-box/kelch-repeat protein SKIP25 (SKP1-interacting partner 25)	SKIP25 At1g31350 T19E23.14	Component of SCF(ASK-cullin-F-box) E3 ubiquitin ligase complexes, which may mediate the ubiquitination and subsequent proteasomal degradation of target proteins. {ECO:0000250}.	Protein modification; protein ubiquitination.	nucleus [GO:0005634]; protein ubiquitination [GO:0016567]	GO:0005634; GO:0016567	DOMAIN: The F-box is necessary for the interaction with ASK proteins. {ECO:0000250}.		17.909	15.8847	15.7387	9.32686	9.44199	9.92591	2.52006	4.60704	2.34776
NbD024150	1101.21	-1.22007	Down	0.184763	-6.6034	4.02e-11	3.01e-09	Q03411	SUT_SPIOL	Sucrose transport protein (Sucrose permease) (Sucrose-proton symporter)		Responsible for the transport of sucrose into the cell, with the concomitant uptake of protons (symport system). Can also transport maltose at a lesser rate.	Glycan biosynthesis; sucrose metabolism.	plasma membrane [GO:0005886]; sucrose transmembrane transporter activity [GO:0008515]; symporter activity [GO:0015293]; sucrose metabolic process [GO:0005985]	GO:0005886; GO:0005985; GO:0008515; GO:0015293		Glycoside-pentoside-hexuronide (GPH) cation symporter transporter (TC 2.A.2.4) family	139.795	130.729	113.285	144.609	131.817	174.81	65.7916	52.9648	48.4832
NbD036872	1292.04	-1.73138	Down	0.262216	-6.60286	4.03e-11	3.02e-09	Q9FLE8	Y5986_ARATH	Uncharacterized protein At5g39865	At5g39865 MYH19.5							202.393	270.805	172.195	114.043	96.0332	93.7292	77.5759	48.9559	71.6675
NbD053052	268.487	2.69127	Up	0.407896	6.59793	4.17e-11	3.11e-09	P29162	ASOL_TOBAC	L-ascorbate oxidase homolog (EC 1.10.3.-) (Pollen-specific protein NTP303)		FUNCTION: Probable oxidoreductase that may be involved in pollen tube growth. {ECO:0000269|PubMed:1600146}.		extracellular region [GO:0005576]; copper ion binding [GO:0005507]; oxidoreductase activity [GO:0016491]	GO:0005507; GO:0005576; GO:0016491		Multicopper oxidase family	4.83077	2.06316	9.80788	2.09267	3.73741	2.65221	40.6072	37.9923	32.1427
NbD003919	32.1198	4.92177	Up	0.746245	6.59538	4.24e-11	3.16e-09	Q6DST1	Y1465_ARATH	Late embryogenesis abundant protein At1g64065	At1g64065			membrane [GO:0016020]	GO:0016020		LEA type 2 family	0.545533	0	0.624827	1.57083	1.03531	0.95597	13.19	13.4624	13.531
NbD008180	733.796	-1.20962	Down	0.183505	-6.59175	4.35e-11	3.23e-09	P47924	RIBA1_ARATH	Bifunctional riboflavin biosynthesis protein RIBA 1, chloroplastic (AtRIBA1) [Includes: 3,4-dihydroxy-2-butanone 4-phosphate synthase (DHBP synthase) (EC 4.1.99.12); GTP cyclohydrolase-2 (EC 3.5.4.25) (GTP cyclohydrolase II)]	RIBA1 RIBBA At5g64300 MSJ1.14	Involved in riboflavin biosynthesis. Catalyzes both the conversion of D-ribulose 5-phosphate to formate and 3,4-dihydroxy-2-butanone 4-phosphate and the conversion of GTP to 2,5-diamino-6-ribosylamino-4(3H)-pyrimidinone 5'-phosphate (DARP), formate and pyrophosphate. RIBA2 and RIBA3 together are not able to complement the loss of function of RIBA1. {ECO:0000269|PubMed:22081402, ECO:0000269|PubMed…	Cofactor biosynthesis; riboflavin biosynthesis; 2-hydroxy-3-oxobutyl phosphate from D-ribulose 5-phosphate: step 1/1.; Cofactor biosynthesis; riboflavin biosynthesis; 5-amino-6-(D-ribitylamino)uracil from GTP: step 1/4.	chloroplast [GO:0009507]; chloroplast stroma [GO:0009570]; 3,4-dihydroxy-2-butanone-4-phosphate synthase activity [GO:0008686]; GTP binding [GO:0005525]; GTP cyclohydrolase II activity [GO:0003935]; metal ion binding [GO:0046872]; riboflavin biosynthetic process [GO:0009231]	GO:0003935; GO:0005525; GO:0008686; GO:0009231; GO:0009507; GO:0009570; GO:0046872		DHBP synthase family; GTP cyclohydrolase II family	73.3462	80.046	81.1895	63.8271	58.6895	66.7872	40.0971	30.1693	32.7762
NbD051148	59.117	4.21705	Up	0.639953	6.58962	4.41e-11	3.27e-09	O23039	ZIP5_ARATH	Zinc transporter 5 (ZRT/IRT-like protein 5)	ZIP5 At1g05300 YUP8H12.8	FUNCTION: Probably mediates zinc uptake from the rhizosphere. {ECO:0000250}.		plasma membrane [GO:0005886]; zinc ion transmembrane transporter activity [GO:0005385]	GO:0005385; GO:0005886		ZIP transporter (TC 2.A.5) family	0.312279	0	1.58272	0.159556	0.71652	0.195113	18.4774	13.2891	10.8677
NbD042188	567.729	-1.65736	Down	0.251608	-6.58707	4.49e-11	3.32e-09	Q9AXU3	SPA15_IPOBA	Senescence-associated protein SPA15, chloroplastic	SPA15	May be involved in the regulation of leaf senescence. {ECO:0000305|PubMed:12650614}.		chloroplast [GO:0009507]; leaf senescence [GO:0010150]	GO:0009507; GO:0010150		ATA15/OSA15 family	87.6407	106.497	64.3658	80.0686	64.0609	75.1404	31.4203	26.1122	25.7077
NbD027046	88.1966	4.23347	Up	0.642998	6.58395	4.58e-11	3.38e-09	Q94A08	RFS2_ARATH	Probable galactinol--sucrose galactosyltransferase 2 (EC 2.4.1.82) (Protein SEED IMBIBITION 2) (Raffinose synthase 2)	RFS2 RS2 SIP2 At3g57520 T8H10.120	FUNCTION: Transglycosidase operating by a ping-pong reaction mechanism. Involved in the synthesis of raffinose, a major soluble carbohydrate in seeds, roots and tubers (By similarity). {ECO:0000250}.		plasmodesma [GO:0009506]; glycosyltransferase activity [GO:0016757]; raffinose alpha-galactosidase activity [GO:0052692]; raffinose catabolic process [GO:0034484]; response to oxidative stress [GO:0006979]	GO:0006979; GO:0009506; GO:0016757; GO:0034484; GO:0052692		Glycosyl hydrolases 36 family	0.860908	0.497656	0.211262	0.588652	1.35531	0.885089	19.9965	3.89761	5.92369
NbD006810	306.798	1.8654	Up	0.283392	6.5824	4.63e-11	3.41e-09	O65351	SBT17_ARATH	Subtilisin-like protease SBT1.7 (EC 3.4.21.-) (Cucumisin-like serine protease) (Subtilase subfamily 1 member 7) (AtSBT1.7) (Subtilisin-like serine protease 1) (At-SLP1)	SBT1.7 ARA12 ASP48 SLP1 At5g67360 K8K14.8	FUNCTION: Serine protease. Has a substrate preference for the hydrophobic residues Phe and Ala and the basic residue Asp in the P1 position, and for Asp, Leu or Ala in the P1' position (PubMed:12413398). Essential for mucilage release from seed coats. Triggers the accumulation and/or activation of cell wall modifying enzymes necessary either for the loosening of the outer primary cell wall, or to…		apoplast [GO:0048046]; extracellular region [GO:0005576]; secretory vesicle [GO:0099503]; serine-type endopeptidase activity [GO:0004252]; mucilage extrusion from seed coat [GO:0080001]; mucilage metabolic process involved in seed coat development [GO:0048359]; proteolysis [GO:0006508]; seed coat development [GO:0010214]	GO:0004252; GO:0005576; GO:0006508; GO:0010214; GO:0048046; GO:0048359; GO:0080001; GO:0099503		Peptidase S8 family	10.4211	4.47929	7.07446	6.82798	7.00928	5.80886	29.7128	24.6777	26.2372
NbD024950	1140.42	1.43905	Up	0.218787	6.5774	4.79e-11	3.52e-09	Q9SJQ9	ALFC6_ARATH	Fructose-bisphosphate aldolase 6, cytosolic (AtFBA6) (EC 4.1.2.13) (Cytosolic aldolase 2) (cAld2)	FBA6 At2g36460	FUNCTION: Fructose-bisphosphate aldolase that plays a key role in glycolysis and gluconeogenesis (PubMed:21782461). Associates with GAPC1 to the outer mitochondrial membrane, in a redox-dependent manner, leading to binding and bundling of actin. Actin binding and bundling occurs under oxidizing conditions and is reversible under reducing conditions. May be part of a redox-dependent retrograde sig…	PATHWAY: Carbohydrate degradation; glycolysis; D-glyceraldehyde 3-phosphate and glycerone phosphate from D-glucose: step 4/4. {ECO:0000305}.	cytosol [GO:0005829]; endoplasmic reticulum [GO:0005783]; mitochondrion [GO:0005739]; nucleus [GO:0005634]; plasma membrane [GO:0005886]; plasmodesma [GO:0009506]; copper ion binding [GO:0005507]; fructose-bisphosphate aldolase activity [GO:0004332]; mRNA binding [GO:0003729]; salicylic acid binding [GO:1901149]; cellular response to hypoxia [GO:0071456]; gluconeogenesis [GO:0006094]; glycolytic …	GO:0003729; GO:0004332; GO:0005507; GO:0005634; GO:0005739; GO:0005783; GO:0005829; GO:0005886; GO:0006094; GO:0006096; GO:0009506; GO:0031930; GO:0071456; GO:1901149		Class I fructose-bisphosphate aldolase family	74.8039	52.6918	91.3146	52.3553	72.8329	61.1602	208.809	199.533	188.733
NbD013204	759.943	-1.76816	Down	0.269082	-6.57111	4.99e-11	3.66e-09	B4LQT7	FICD_DROVI	Protein adenylyltransferase Fic (EC 2.7.7.108) (De-AMPylase Fic) (EC 3.1.4.-)	GJ12914	Protein that can both mediate the addition of adenosine 5'-monophosphate (AMP) to specific residues of target proteins (AMPylation), and the removal of the same modification from target proteins (de-AMPylation), depending on the context (By similarity). The side chain of Glu-236 determines which of the two opposing activities (AMPylase or de-AMPylase) will take place (By similarity). Acts as a ke…		plasma membrane [GO:0005886]; AMPylase activity [GO:0070733]; ATP binding [GO:0005524]; Hsp70 protein binding [GO:0030544]; protein adenylylhydrolase activity [GO:0044603]; protein homodimerization activity [GO:0042803]; detection of light stimulus involved in visual perception [GO:0050908]; histamine transport [GO:0051608]; protein adenylylation [GO:0018117]; protein deadenylylation [GO:0044602]…	GO:0005524; GO:0005886; GO:0007632; GO:0018117; GO:0030544; GO:0034976; GO:0042803; GO:0044602; GO:0044603; GO:0050908; GO:0051608; GO:0070733	DOMAIN: The fido domain mediates the adenylyltransferase activity. {ECO:0000250|UniProtKB:Q9BVA6}.	Fic family	132.145	83.5336	64.8502	75.6386	104.949	89.8428	30.2653	25.7694	26.6855
NbD002098	198.218	1.75049	Up	0.266626	6.56534	5.19e-11	3.8e-09	Q8LFY8	ATL54_ARATH	RING-H2 finger protein ATL54 (EC 2.3.2.27) (RING-type E3 ubiquitin transferase ATL54)	ATL54 At1g72220 T9N14.22		PATHWAY: Protein modification; protein ubiquitination.	membrane [GO:0016020]; metal ion binding [GO:0046872]; transferase activity [GO:0016740]; protein ubiquitination [GO:0016567]	GO:0016020; GO:0016567; GO:0016740; GO:0046872	DOMAIN: The RING-type zinc finger domain mediates binding to an E2 ubiquitin-conjugating enzyme. {ECO:0000250}.	RING-type zinc finger family, ATL subfamily	8.71141	7.14297	12.4823	13.3599	20.228	11.4811	34.3229	32.4027	30.9962
NbD021244	1932.31	-1.28988	Down	0.196562	-6.56219	5.3e-11	3.87e-09	P09342	ILVB1_TOBAC	Acetolactate synthase 1, chloroplastic (EC 2.2.1.6) (ALS I) (Acetohydroxy-acid synthase I) (Acetolactate synthase I)	ALS SURA		Amino-acid biosynthesis; L-isoleucine biosynthesis; L-isoleucine from 2-oxobutanoate: step 1/4.; Amino-acid biosynthesis; L-valine biosynthesis; L-valine from pyruvate: step 1/4.	acetolactate synthase complex [GO:0005948]; chloroplast [GO:0009507]; acetolactate synthase activity [GO:0003984]; flavin adenine dinucleotide binding [GO:0050660]; magnesium ion binding [GO:0000287]; thiamine pyrophosphate binding [GO:0030976]; isoleucine biosynthetic process [GO:0009097]; response to herbicide [GO:0009635]; valine biosynthetic process [GO:0009099]	GO:0000287; GO:0003984; GO:0005948; GO:0009097; GO:0009099; GO:0009507; GO:0009635; GO:0030976; GO:0050660		TPP enzyme family	171.08	198.706	159.888	233.276	207.778	220.673	71.8359	69.8248	77.0197
NbD009085	218.137	3.26602	Up	0.497963	6.55875	5.43e-11	3.95e-09	Q8NFH8	REPS2_HUMAN	RalBP1-associated Eps domain-containing protein 2 (Partner of RalBP1) (RalBP1-interacting protein 2)	REPS2 POB1	FUNCTION: Involved in ligand-dependent receptor mediated endocytosis of the EGF and insulin receptors as part of the Ral signaling pathway (PubMed:9422736, PubMed:12771942, PubMed:10393179). By controlling growth factor receptors endocytosis may regulate cell survival (PubMed:12771942). Through ASAP1 may regulate cell adhesion and migration (PubMed:12149250). {ECO:0000269|PubMed:10393179, ECO:000…		cytoplasm [GO:0005737]; cytosol [GO:0005829]; plasma membrane [GO:0005886]; calcium ion binding [GO:0005509]; endocytosis [GO:0006897]; endosomal transport [GO:0016197]; epidermal growth factor receptor signaling pathway [GO:0007173]; protein-containing complex assembly [GO:0065003]	GO:0005509; GO:0005737; GO:0005829; GO:0005886; GO:0006897; GO:0007173; GO:0016197; GO:0065003			18.1601	7.86237	57.033	31.1595	71.6407	54.7949	245.766	296.491	273.723
NbD052444	364.056	-1.80132	Down	0.27475	-6.5562	5.52e-11	4.01e-09	Q8S9D1	PP395_ARATH	Pentatricopeptide repeat-containing protein At5g21222 (SNF1-like protein kinase AtC401)	ATC401 At5g21222 F13M11			plastid [GO:0009536]; ATP binding [GO:0005524]; mRNA binding [GO:0003729]; protein kinase activity [GO:0004672]	GO:0003729; GO:0004672; GO:0005524; GO:0009536	DOMAIN: The protein kinase domain is predicted to be catalytically inactive.	Protein kinase superfamily, Ser/Thr protein kinase family; PPR family, P subfamily	51.2201	64.2652	40.8146	56.9133	42.2065	50.4456	17.108	11.6171	16.688
NbD007946	2483.11	-1.69836	Down	0.25917	-6.55309	5.64e-11	4.09e-09	Q5HZL9	HDHD3_XENLA	Haloacid dehalogenase-like hydrolase domain-containing protein 3	hdhd3						HAD-like hydrolase superfamily	533.659	660.046	424.251	215.422	232.788	211.524	215.041	121.981	173.364
NbD017242	2297.53	-1.62452	Down	0.24818	-6.54572	5.92e-11	4.29e-09	F4HS99	REC1_ARATH	Protein REDUCED CHLOROPLAST COVERAGE 1	REC1 At1g01320 F6F3.12	May act as the scaffold of a protein complex, which sequesters key factors that are required for the G2 to M transition in meristematic tissues (By similarity). Together with REC2, REC3 and FMT/CLU, contributes to the establishment of the cellular volume devoted to the chloroplast compartment (PubMed:26862170). {ECO:0000250|UniProtKB:F4JKH6, ECO:0000269|PubMed:26862170}.		cytosol [GO:0005829]; extracellular region [GO:0005576]; nucleus [GO:0005634]; mRNA binding [GO:0003729]; chloroplast localization [GO:0019750]; organelle organization [GO:0006996]; regulation of glucose metabolic process [GO:0010906]	GO:0003729; GO:0005576; GO:0005634; GO:0005829; GO:0006996; GO:0010906; GO:0019750			84.7474	92.143	54.4925	58.9711	45.7138	58.0114	24.4807	24.9719	26.3052
NbD052551	757.669	-2.79014	Down	0.426312	-6.54483	5.96e-11	4.3e-09	O23920	HPPD_DAUCA	4-hydroxyphenylpyruvate dioxygenase (EC 1.13.11.27) (4-hydroxyphenylpyruvic acid oxidase) (4HPPD) (HPD) (HPPDase)			Amino-acid degradation; L-phenylalanine degradation; acetoacetate and fumarate from L-phenylalanine: step 3/6.; Cofactor biosynthesis; prenylquinone biosynthesis.	cytoplasm [GO:0005737]; 4-hydroxyphenylpyruvate dioxygenase activity [GO:0003868]; metal ion binding [GO:0046872]; L-phenylalanine catabolic process [GO:0006559]; tyrosine catabolic process [GO:0006572]	GO:0003868; GO:0005737; GO:0006559; GO:0006572; GO:0046872		4HPPD family	187.056	146.978	41.8107	58.1329	34.1768	32.6679	22.3837	16.1643	16.6845
NbD005599	625.337	-1.40583	Down	0.214892	-6.54202	6.07e-11	4.38e-09	Q2KI54	ARMC8_BOVIN	Armadillo repeat-containing protein 8	ARMC8	Component of the CTLH E3 ubiquitin-protein ligase complex that selectively accepts ubiquitin from UBE2H and mediates ubiquitination and subsequent proteasomal degradation of the transcription factor HBP1. {ECO:0000250|UniProtKB:Q8IUR7}.		cytoplasm [GO:0005737]; cytosol [GO:0005829]; GID complex [GO:0034657]; nucleoplasm [GO:0005654]; nucleus [GO:0005634]; ubiquitin ligase complex [GO:0000151]; proteasome-mediated ubiquitin-dependent protein catabolic process [GO:0043161]	GO:0000151; GO:0005634; GO:0005654; GO:0005737; GO:0005829; GO:0034657; GO:0043161			57.216	65.6533	47.7076	52.058	49.1927	55.7245	24.1043	21.2364	19.9638
NbD047148	320.206	1.29377	Up	0.197973	6.53509	6.36e-11	4.57e-09	Q54DU5	Y2028_DICDI	von Willebrand factor A domain-containing protein DDB_G0292028	DDB_G0292028							11.2293	9.44072	10.9679	6.39213	8.19114	7.73021	29.5592	25.7355	23.3321
NbD036154	387.337	-2.55731	Down	0.391351	-6.53457	6.38e-11	4.58e-09	Q9ZV48	TPS11_ARATH	Probable alpha,alpha-trehalose-phosphate synthase [UDP-forming] 11 (EC 2.4.1.15) (Trehalose-6-phosphate synthase 11) (AtTPS11)	TPS11 TPSB At2g18700 MSF3.8			mitochondrion [GO:0005739]; glycosyltransferase activity [GO:0016757]; trehalose biosynthetic process [GO:0005992]	GO:0005739; GO:0005992; GO:0016757		Glycosyltransferase 20 family; Trehalose phosphatase family	48.698	34.7163	15.3763	92.7741	94.8826	97.5361	4.6373	5.05749	6.93921
NbD051998	44.1301	-4.45481	Down	0.681868	-6.53324	6.44e-11	4.61e-09	Q9C9F4	COLX_ARATH	Putative zinc finger protein At1g68190	At1g68190 T22E19.18			nucleus [GO:0005634]; DNA-binding transcription factor activity [GO:0003700]; zinc ion binding [GO:0008270]; regulation of DNA-templated transcription [GO:0006355]	GO:0003700; GO:0005634; GO:0006355; GO:0008270		CONSTANS family	17.815	27.6286	7.32274	2.57519	1.8373	2.80717	0.756724	0.970824	0.364508
NbD052374	1031.65	1.92043	Up	0.29397	6.53273	6.46e-11	4.62e-09	O80585	MTHR2_ARATH	Methylenetetrahydrofolate reductase (NADH) 2 (AtMTHFR2) (EC 1.5.1.54)	MTHFR2 At2g44160 F6E13.29	FUNCTION: The probable reversibility of the MTHFR reaction in plants suggests that they can metabolize the methyl group of 5,10-methylenetetrahydrofolate to serine, sugars and starch. {ECO:0000269|PubMed:10593891}.	PATHWAY: One-carbon metabolism; tetrahydrofolate interconversion.	cytosol [GO:0005829]; methylenetetrahydrofolate reductase NADH activity [GO:0106312]; methionine metabolic process [GO:0006555]; tetrahydrofolate interconversion [GO:0035999]	GO:0005829; GO:0006555; GO:0035999; GO:0106312		Methylenetetrahydrofolate reductase family	33.1125	16.8791	42.8373	48.3532	56.5297	56.7536	131.531	120.266	101.61
NbD001233	191.872	-1.54207	Down	0.236219	-6.52815	6.66e-11	4.75e-09	Q9SGA2	GDPD1_ARATH	Glycerophosphodiester phosphodiesterase GDPD1, chloroplastic (EC 3.1.4.46) (Glycerophosphodiester phosphodiesterase 1) (AtGDPD1) (Protein SENESCENCE-RELATED GENE 3)	GDPD1 SRG3 At3g02040 F1C9.18	Hydrolyzes glycerolphosphoglycerol, glycerophosphocholine and glycerophosphoethanolamine in vitro. May be involved in release of inorganic phosphate (Pi) from phospholipids during Pi starvation. {ECO:0000269|PubMed:21323773}.		chloroplast [GO:0009507]; plastid [GO:0009536]; glycerophosphodiester phosphodiesterase activity [GO:0008889]; magnesium ion binding [GO:0000287]; cellular response to hypoxia [GO:0071456]; glycerol metabolic process [GO:0006071]; intracellular phosphate ion homeostasis [GO:0030643]; lipid metabolic process [GO:0006629]	GO:0000287; GO:0006071; GO:0006629; GO:0008889; GO:0009507; GO:0009536; GO:0030643; GO:0071456		Glycerophosphoryl diester phosphodiesterase family	32.0487	28.5313	35.1029	18.303	26.5115	24.6858	13.6541	10.4079	9.4012
NbD012406	61.2169	3.3793	Up	0.517673	6.52786	6.67e-11	4.75e-09	Q93Z38	TAR4_ARATH	Tryptophan aminotransferase-related protein 4 (EC 2.6.1.-)	TAR4 At1g34060 F12G12.12 F12G12.150	FUNCTION: Probable aminotransferase. {ECO:0000250|UniProtKB:Q9S7N2}.		membrane [GO:0016020]; carbon-sulfur lyase activity [GO:0016846]; transaminase activity [GO:0008483]	GO:0008483; GO:0016020; GO:0016846		Alliinase family	1.34543	0.25939	1.1389	0.11732	0.283508	0.347411	6.7277	10.5538	12.1881
NbD021289	76.3562	3.09305	Up	0.47395	6.52612	6.75e-11	4.79e-09	Q76MV0	H32_TOBAC	Histone H3.2	B34	FUNCTION: Core component of nucleosome. Nucleosomes wrap and compact DNA into chromatin, limiting DNA accessibility to the cellular machineries which require DNA as a template. Histones thereby play a central role in transcription regulation, DNA repair, DNA replication and chromosomal stability. DNA accessibility is regulated via a complex set of post-translational modifications of histones, als…		nucleosome [GO:0000786]; nucleus [GO:0005634]; DNA binding [GO:0003677]; protein heterodimerization activity [GO:0046982]; structural constituent of chromatin [GO:0030527]	GO:0000786; GO:0003677; GO:0005634; GO:0030527; GO:0046982		Histone H3 family	1.55754	5.21602	7.36986	3.25165	6.30525	14.7816	45.1713	50.0168	32.376
NbD007427	626.847	2.60973	Up	0.399887	6.52617	6.75e-11	4.79e-09	Q00081	GLGL1_SOLTU	Glucose-1-phosphate adenylyltransferase large subunit 1 (EC 2.7.7.27) (ADP-glucose pyrophosphorylase) (ADP-glucose synthase) (AGPase S) (Alpha-D-glucose-1-phosphate adenyl transferase)	AGPS1	FUNCTION: This protein plays a role in synthesis of starch. It catalyzes the synthesis of the activated glycosyl donor, ADP-glucose from Glc-1-P and ATP.	PATHWAY: Glycan biosynthesis; starch biosynthesis.	amyloplast [GO:0009501]; chloroplast [GO:0009507]; ATP binding [GO:0005524]; glucose-1-phosphate adenylyltransferase activity [GO:0008878]; glycogen biosynthetic process [GO:0005978]; starch biosynthetic process [GO:0019252]	GO:0005524; GO:0005978; GO:0008878; GO:0009501; GO:0009507; GO:0019252		Bacterial/plant glucose-1-phosphate adenylyltransferase family	9.82718	8.02336	21.5469	6.85565	10.7121	7.04409	130.506	47.2944	71.137
NbD051382	1801.54	-1.65839	Down	0.254336	-6.52048	7.01e-11	4.96e-09	F4JLK2	SPSA4_ARATH	Sucrose-phosphate synthase 4 (EC 2.4.1.14) (Sucrose phosphate synthase 4F) (AtSPS4F) (Sucrose phosphate synthase C) (UDP-glucose-fructose-phosphate glucosyltransferase)	SPS4 SPSC At4g10120 F28M11.40	Plays a role in photosynthetic sucrose synthesis by catalyzing the rate-limiting step of sucrose biosynthesis from UDP-glucose and fructose- 6-phosphate (By similarity). Involved in the regulation of carbon partitioning in the leaves of plants (By similarity). May regulate the synthesis of sucrose and therefore play a major role as a limiting factor in the export of photoassimilates out of the le…	Glycan biosynthesis; sucrose biosynthesis; sucrose from D-fructose 6-phosphate and UDP-alpha-D-glucose: step 1/2. {ECO:0000250|UniProtKB:P31927}.	cytosol [GO:0005829]; sucrose synthase activity [GO:0016157]; sucrose-phosphate synthase activity [GO:0046524]; sucrose biosynthetic process [GO:0005986]	GO:0005829; GO:0005986; GO:0016157; GO:0046524		Glycosyltransferase 1 family	112.322	139.422	77.8243	30.8585	19.8798	30.5189	40.8673	32.9647	32.7013
NbD035629	906.696	-1.99855	Down	0.306638	-6.51763	7.14e-11	5.04e-09	Q40287	UFOG5_MANES	Anthocyanidin 3-O-glucosyltransferase 5 (EC 2.4.1.115) (Flavonol 3-O-glucosyltransferase 5) (UDP-glucose flavonoid 3-O-glucosyltransferase 5)	GT5 UGT73A5	In the presence of other necessary color factors, this glycosylation reaction allows the accumulation of anthocyanin pigments. {ECO:0000250}.	Pigment biosynthesis; anthocyanin biosynthesis.	anthocyanidin 3-O-glucosyltransferase activity [GO:0047213]; anthocyanin-containing compound biosynthetic process [GO:0009718]	GO:0009718; GO:0047213		UDP-glycosyltransferase family	118.4	137.091	129.8	3.30836	3.40702	3.76866	48.1576	17.5153	33.3994
NbD016675	170.012	-1.8641	Down	0.286098	-6.51562	7.24e-11	5.1e-09	Q39247	2ABB_ARATH	Serine/threonine protein phosphatase 2A 55 kDa regulatory subunit B beta isoform (AtB beta) (PP2A, subunit B, beta isoform)	PP2AB2 At1g17720 F11A6.6	The B regulatory subunit may modulate substrate selectivity and catalytic activity, and may also direct the localization of the catalytic enzyme to a particular subcellular compartment. {ECO:0000250}.		nucleus [GO:0005634]; protein phosphatase type 2A complex [GO:0000159]; protein phosphatase regulator activity [GO:0019888]; protein dephosphorylation [GO:0006470]	GO:0000159; GO:0005634; GO:0006470; GO:0019888		Phosphatase 2A regulatory subunit B family	20.6589	21.7448	15.2773	11.2653	10.0204	10.3757	4.65964	5.70031	5.46398
NbD022550	79.8074	2.58951	Up	0.39769	6.51137	7.45e-11	5.24e-09	A7R385	CSPLC_VITVI	CASP-like protein 2B1 (VvCASPL2B1)	GSVIVT00013502001			plasma membrane [GO:0005886]	GO:0005886		Casparian strip membrane proteins (CASP) family	5.26355	6.14885	3.15521	2.29607	4.58311	4.90267	36.803	29.6127	20.7757
NbD013013	500.449	-1.26236	Down	0.193879	-6.51109	7.46e-11	5.24e-09	Q9FWT2	UBC16_ARATH	Probable ubiquitin-conjugating enzyme E2 16 (EC 2.3.2.23) (E2 ubiquitin-conjugating enzyme 16) (Ubiquitin carrier protein 16)	UBC16 At1g75440 F1B16.3	Accepts the ubiquitin from the E1 complex and catalyzes its covalent attachment to other proteins. {ECO:0000250|UniProtKB:P42743}.	Protein modification; protein ubiquitination. {ECO:0000255|PROSITE-ProRule:PRU00388}.	ATP binding [GO:0005524]; ubiquitin conjugating enzyme activity [GO:0061631]; protein ubiquitination [GO:0016567]	GO:0005524; GO:0016567; GO:0061631		Ubiquitin-conjugating enzyme family	182.469	199.224	171.914	138.664	128.963	140.681	88.3812	71.8791	73.6106
NbD036439	201.791	3.00478	Up	0.461561	6.51004	7.51e-11	5.26e-09	Q41238	LOX16_SOLTU	Linoleate 9S-lipoxygenase 6 (EC 1.13.11.58) (Lipoxygenase 1-5) (StLOX1) (lox1:St:3)	LOX1.6	FUNCTION: Plant lipoxygenases may be involved in a number of diverse aspects of plant physiology including growth and development, pest resistance, and senescence or responses to wounding. Catalyzes the hydroperoxidation of lipids containing a cis,cis-1,4-pentadiene structure. Linoleic and linolenic acids are the preferred substrates, but is also active with arachidonic acid. The products are alm…	PATHWAY: Lipid metabolism; oxylipin biosynthesis. {ECO:0000255|PROSITE-ProRule:PRU00726}.	cytoplasm [GO:0005737]; linoleate 9S-lipoxygenase activity [GO:1990136]; metal ion binding [GO:0046872]; oxidoreductase activity, acting on single donors with incorporation of molecular oxygen, incorporation of two atoms of oxygen [GO:0016702]; fatty acid biosynthetic process [GO:0006633]; lipid oxidation [GO:0034440]; oxylipin biosynthetic process [GO:0031408]	GO:0005737; GO:0006633; GO:0016702; GO:0031408; GO:0034440; GO:0046872; GO:1990136		Lipoxygenase family	2.00237	2.70165	1.78542	0.659752	0.639908	1.45389	20.1048	27.0591	6.52997
NbD052075	944.83	1.18182	Up	0.181608	6.50756	7.64e-11	5.33e-09	Q8H0X6	CYT6_ARATH	Cysteine proteinase inhibitor 6 (AtCYS-6) (PIP-M) (PRLI-interacting factor M)	CYS6 At3g12490 MQC3.31 T2E22.19	FUNCTION: Specific inhibitor of cysteine proteinases. Probably involved in the regulation of endogenous processes and in defense against pests and pathogens (By similarity). {ECO:0000250}.		cytosol [GO:0005829]; endoplasmic reticulum [GO:0005783]; extracellular region [GO:0005576]; cobalt ion binding [GO:0050897]; cysteine-type endopeptidase inhibitor activity [GO:0004869]; defense response [GO:0006952]; hyperosmotic response [GO:0006972]; response to cold [GO:0009409]; response to oxidative stress [GO:0006979]; response to water deprivation [GO:0009414]	GO:0004869; GO:0005576; GO:0005783; GO:0005829; GO:0006952; GO:0006972; GO:0006979; GO:0009409; GO:0009414; GO:0050897		Cystatin family, Phytocystatin subfamily	109.651	85.5316	99.801	40.3654	50.0378	37.6545	271.041	214.983	192.78
NbD044086	231.581	-2.03619	Down	0.312881	-6.50786	7.62e-11	5.33e-09	Q9LZF1	HIP6_ARATH	Heavy metal-associated isoprenylated plant protein 6 (AtHIP06) (Cadmium induced protein CdI19)	HIPP06 CDI19 At5g03380 F12E4_120	Heavy-metal-binding protein. Involved in the maintenance of heavy metal homeostasis and/or in detoxification. {ECO:0000269|PubMed:12383082}.		plasma membrane [GO:0005886]; metal ion binding [GO:0046872]; cellular response to hypoxia [GO:0071456]	GO:0005886; GO:0046872; GO:0071456		HIPP family	43.3586	34.1206	70.576	84.9438	51.4707	60.7208	11.0315	12.9685	12.0973
NbD001165	112.456	-2.40573	Down	0.36978	-6.50585	7.73e-11	5.38e-09	B0JFY2	PROB_MICAN	Glutamate 5-kinase (EC 2.7.2.11) (Gamma-glutamyl kinase) (GK)	proB MAE_21650	Catalyzes the transfer of a phosphate group to glutamate to form L-glutamate 5-phosphate. {ECO:0000255|HAMAP-Rule:MF_00456}.	Amino-acid biosynthesis; L-proline biosynthesis; L-glutamate 5-semialdehyde from L-glutamate: step 1/2. {ECO:0000255|HAMAP-Rule:MF_00456}.	cytoplasm [GO:0005737]; ATP binding [GO:0005524]; glutamate 5-kinase activity [GO:0004349]; RNA binding [GO:0003723]; L-proline biosynthetic process [GO:0055129]; phosphorylation [GO:0016310]	GO:0003723; GO:0004349; GO:0005524; GO:0005737; GO:0016310; GO:0055129		Glutamate 5-kinase family	55.8859	62.804	30.6979	68.9303	60.9206	61.5881	8.98655	9.20494	9.88348
NbD020668	1922.27	-1.76594	Down	0.27151	-6.50414	7.81e-11	5.43e-09	Q84P54	GATP1_SOLLC	Gamma aminobutyrate transaminase 1, mitochondrial (Gamma-aminobutyrate transaminase isozyme 1) (LeGABA-TP1) (SlGABA-T1) (EC 2.6.1.96)	GABA-TP1 GABA-T1	Transaminase that degrades gamma-amino butyric acid (GABA) and uses pyruvate or glyoxylate as amino-group acceptor. Cannot use beta-alanine, ornithine, acetylornithine, serine, glycine, asparagine, glutamine, glutamate, valine, leucine, isoleucine, methionine, phenylalanine, histidine, lysine, arginine, aspartate, threonine, tyrosine, tryptophan, proline, or cysteine as amino donors. Acts predomi…		mitochondrion [GO:0005739]; 4-aminobutyrate transaminase activity [GO:0003867]; 4-aminobutyrate:pyruvate transaminase activity [GO:0034387]; adenosylmethionine-8-amino-7-oxononanoate transaminase activity [GO:0004015]; gamma-aminobutyrate transaminase (glyoxylate dependent) activity [GO:0102351]; pyridoxal phosphate binding [GO:0030170]; biotin biosynthetic process [GO:0009102]; gamma-aminobutyri…	GO:0003867; GO:0004015; GO:0005739; GO:0009102; GO:0009448; GO:0030170; GO:0034387; GO:0102351		Class-III pyridoxal-phosphate-dependent aminotransferase family	271.146	297.824	159.044	181.305	196.069	163.247	84.5772	59.7469	73.5989
NbD037086	460.034	1.65409	Up	0.254376	6.50253	7.9e-11	5.47e-09	O65660	PLAT1_ARATH	PLAT domain-containing protein 1 (AtPLAT1) (PLAT domain protein 1)	PLAT1 At4g39730	FUNCTION: Positive regulator of abiotic stress tolerance involved in the regulation of plant growth. May be a downstream target of the abscisic acid (ABA) signaling pathway. {ECO:0000269|PubMed:25396746}.		chloroplast thylakoid membrane [GO:0009535]; endoplasmic reticulum [GO:0005783]; plant-type vacuole [GO:0000325]; plasma membrane [GO:0005886]; plastoglobule [GO:0010287]; secretory vesicle [GO:0099503]; thylakoid [GO:0009579]; response to cold [GO:0009409]; response to salt stress [GO:0009651]; response to water deprivation [GO:0009414]	GO:0000325; GO:0005783; GO:0005886; GO:0009409; GO:0009414; GO:0009535; GO:0009579; GO:0009651; GO:0010287; GO:0099503			52.1694	58.6571	35.0377	20.1192	27.5557	15.8007	173.218	155.431	136.69
NbD049673	896.487	-2.3506	Down	0.361608	-6.50041	8.01e-11	5.54e-09	Q8L7W2	NUDT8_ARATH	Nudix hydrolase 8 (AtNUDT8) (EC 3.6.1.-)	NUDT8 NUDX8 At5g47240 MQL5.10	Probably mediates the hydrolysis of some nucleoside diphosphate derivatives (By similarity). May be involved in plant immunity and act as a positive regulator of defense response through salicylic acid (SA) signaling (PubMed:25436909). {ECO:0000250, ECO:0000269|PubMed:25436909}.		cytosol [GO:0005829]; hydrolase activity [GO:0016787]; metal ion binding [GO:0046872]; response to wounding [GO:0009611]	GO:0005829; GO:0009611; GO:0016787; GO:0046872		Nudix hydrolase family	316.27	129.132	103.596	59.1643	103.318	99.7208	41.5867	34.5044	31.5675
NbD049130	43.9375	4.14831	Up	0.638303	6.49896	8.09e-11	5.58e-09	Q9LSQ4	GH36_ARATH	Indole-3-acetic acid-amido synthetase GH3.6 (EC 6.3.2.-) (Auxin-responsive GH3-like protein 6) (AtGH3-6) (Protein DWARF IN LIGHT 1) (DFL-1)	GH3.6 DFL1 At5g54510 F24B18.13	FUNCTION: Catalyzes the synthesis of indole-3-acetic acid (IAA)-amino acid conjugates, providing a mechanism for the plant to cope with the presence of excess auxin. Strongly reactive with Glu, Gln, Trp, Asp, Ala, Leu, Phe, Gly, Tyr, Met, Ile and Val. Little or no product formation with His, Ser, Thr, Arg, Lys, or Cys. Also active on pyruvic and butyric acid analogs of IAA, PAA and the synthetic …		cytoplasm [GO:0005737]; indole-3-acetic acid amido synthetase activity [GO:0010279]; auxin-activated signaling pathway [GO:0009734]; response to auxin [GO:0009733]; unidimensional cell growth [GO:0009826]	GO:0005737; GO:0009733; GO:0009734; GO:0009826; GO:0010279		IAA-amido conjugating enzyme family	0.090931	0	0.649167	0.460625	0.844521	0.318595	6.24294	5.01042	6.38114
NbD022842	111.131	-2.11567	Down	0.325601	-6.49772	8.15e-11	5.62e-09	Q8K157	GALM_MOUSE	Galactose mutarotase (EC 5.1.3.3) (Aldose 1-epimerase)	Galm	Mutarotase that catalyzes the interconversion of beta-D-galactose and alpha-D-galactose during galactose metabolism. Beta-D-galactose is metabolized in the liver into glucose 1-phosphate, the primary metabolic fuel, by the action of four enzymes that constitute the Leloir GALM, GALK1 (galactokinase), GALT (galactose-1-phosphate uridylyltransferase) and GALE (UDP-galactose-4'-epimerase). Involved …	Carbohydrate metabolism; hexose metabolism. {ECO:0000250|UniProtKB:Q96C23}.; Carbohydrate metabolism; galactose metabolism. {ECO:0000250|UniProtKB:Q96C23}.	cytoplasm [GO:0005737]; aldose 1-epimerase activity [GO:0004034]; carbohydrate binding [GO:0030246]; carbohydrate metabolic process [GO:0005975]; galactose catabolic process via UDP-galactose [GO:0033499]; galactose metabolic process [GO:0006012]; glucose metabolic process [GO:0006006]	GO:0004034; GO:0005737; GO:0005975; GO:0006006; GO:0006012; GO:0030246; GO:0033499		Aldose epimerase family	29.2072	19.0432	16.8921	49.3284	45.1662	48.6825	4.77382	4.77536	5.22618
NbD005539	36.1136	4.09299	Up	0.630748	6.4891	8.64e-11	5.94e-09	O49603	CVIF2_ARATH	Cell wall / vacuolar inhibitor of fructosidase 2 (AtC/VIF2)	C/VIF2 CIF2 VIF2 At5g64620 MUB3.14	FUNCTION: Inhibits fructosidases from both cell wall (cell wall invertase CWI) and vacuoles (vacuolar invertase VI). {ECO:0000269|PubMed:14871666, ECO:0000269|PubMed:15327983}.		vacuole [GO:0005773]; enzyme inhibitor activity [GO:0004857]; negative regulation of catalytic activity [GO:0043086]	GO:0004857; GO:0005773; GO:0043086		PMEI family	1.01594	0.885295	0.590534	19.7202	5.11463	12.9188	10.7767	18.5261	16.193
NbD025318	1413.69	-1.3408	Down	0.206904	-6.4803	9.15e-11	6.28e-09	P40619	HMGL_IPONI	HMG1/2-like protein				chromatin [GO:0000785]; nucleus [GO:0005634]; chromatin binding [GO:0003682]; DNA binding [GO:0003677]; structural constituent of chromatin [GO:0030527]; chromatin organization [GO:0006325]	GO:0000785; GO:0003677; GO:0003682; GO:0005634; GO:0006325; GO:0030527		HMGB family	696.606	654.483	545.921	343.436	304.875	374.902	225.463	264.894	260.537
NbD014433	596.251	-1.30184	Down	0.200934	-6.47895	9.24e-11	6.33e-09	Q307Y9	METK1_SOLTU	S-adenosylmethionine synthase 1 (AdoMet synthase 1) (EC 2.5.1.6) (Methionine adenosyltransferase 1) (MAT 1)	METK1	Catalyzes the formation of S-adenosylmethionine from methionine and ATP. The reaction comprises two steps that are both catalyzed by the same enzyme: formation of S-adenosylmethionine (AdoMet) and triphosphate, and subsequent hydrolysis of the triphosphate. {ECO:0000250|UniProtKB:Q96551}.	Amino-acid biosynthesis; S-adenosyl-L-methionine biosynthesis; S-adenosyl-L-methionine from L-methionine: step 1/1. {ECO:0000250|UniProtKB:Q96551}.	cytosol [GO:0005829]; ATP binding [GO:0005524]; metal ion binding [GO:0046872]; methionine adenosyltransferase activity [GO:0004478]; one-carbon metabolic process [GO:0006730]; S-adenosylmethionine biosynthetic process [GO:0006556]	GO:0004478; GO:0005524; GO:0005829; GO:0006556; GO:0006730; GO:0046872		AdoMet synthase family	105.612	91.8375	76.8273	106.368	120.475	110.79	40.2565	36.9527	35.0834
NbD006933	84.2302	3.47329	Up	0.536488	6.47411	9.54e-11	6.52e-09	Q9LYV6	GEML5_ARATH	GEM-like protein 5	At5g13200 T19L5.4 T31B5_20			plastid [GO:0009536]; embryo development ending in seed dormancy [GO:0009793]; maintenance of seed dormancy by absisic acid [GO:0098755]; regulation of seed germination [GO:0010029]; seed germination [GO:0009845]	GO:0009536; GO:0009793; GO:0009845; GO:0010029; GO:0098755		GEM family	0.715649	0.744638	4.10672	2.72781	4.9833	4.5252	24.654	19.6965	23.7833
NbD006903	188.873	-1.55086	Down	0.24004	-6.46083	1.04e-10	7.1e-09	C0LGT1	Y5129_ARATH	Probable LRR receptor-like serine/threonine-protein kinase At5g10290 (EC 2.7.11.1)	At5g10290 F18D22.60			plasma membrane [GO:0005886]; ATP binding [GO:0005524]; identical protein binding [GO:0042802]; protein serine kinase activity [GO:0106310]; protein serine/threonine kinase activity [GO:0004674]; phosphorylation [GO:0016310]	GO:0004674; GO:0005524; GO:0005886; GO:0016310; GO:0042802; GO:0106310		Protein kinase superfamily, Ser/Thr protein kinase family	23.3864	16.4555	19.6017	13.5432	12.9668	11.7189	6.82479	6.81065	6.67217
NbD018905	117.46	2.67438	Up	0.414096	6.45835	1.06e-10	7.21e-09	Q8VYI9	LTG31_ARATH	Non-specific lipid transfer protein GPI-anchored 31 (AtLTPG-31) (Protein LTP-GPI-ANCHORED 31) (Xylogen protein 1) (AtXYP1)	LTPG31 XYP1 At5g64080 MHJ24.6	FUNCTION: Probable lipid transfer protein (By similarity). Proteoglycan-like factor that exhibits xylogen activity consisting in mediating local and inductive cell-cell interactions required for xylem differentiation (PubMed:15215864, PubMed:21558309). {ECO:0000250|UniProtKB:Q9C7F7, ECO:0000269|PubMed:15215864, ECO:0000269|PubMed:21558309}.		plasma membrane [GO:0005886]; plastid [GO:0009536]; side of membrane [GO:0098552]; lipid binding [GO:0008289]; lipid transport [GO:0006869]; xylem development [GO:0010089]	GO:0005886; GO:0006869; GO:0008289; GO:0009536; GO:0010089; GO:0098552		Plant LTP family	6.72639	2.98657	11.3237	4.27757	7.20665	8.07581	49.1963	54.8514	36.0563
NbD026731	473.666	1.30428	Up	0.202017	6.45631	1.07e-10	7.29e-09	Q27GI3	NAT6_ARATH	Nucleobase-ascorbate transporter 6 (AtNAT6)	NAT6 At5g62890 MQB2.190 MQB2.21			endoplasmic reticulum [GO:0005783]; membrane [GO:0016020]; plant-type cell wall [GO:0009505]; plasmodesma [GO:0009506]; vacuole [GO:0005773]; transmembrane transporter activity [GO:0022857]; organic substance transport [GO:0071702]	GO:0005773; GO:0005783; GO:0009505; GO:0009506; GO:0016020; GO:0022857; GO:0071702		Nucleobase:cation symporter-2 (NCS2) (TC 2.A.40) family	20.7668	21.175	23.1594	17.6533	23.475	19.601	67.5863	47.3265	48.9734
NbD031268	82.1068	-2.56183	Down	0.397161	-6.45036	1.12e-10	7.57e-09	Q9XIW0	CIPK7_ARATH	CBL-interacting serine/threonine-protein kinase 7 (EC 2.7.11.1) (SNF1-related kinase 3.10) (SOS2-like protein kinase PKS7) (Serine/threonine-protein kinase SR2) (AtSR2) (AtSRPK1)	CIPK7 PKS7 SnRK3.10 SR2 SRPK1 At3g23000 MXC7.3	CIPK serine-threonine protein kinases interact with CBL proteins. Binding of a CBL protein to the regulatory NAF domain of CIPK protein lead to the activation of the kinase in a calcium-dependent manner (By similarity). Phosphorylates the rice sucrose synthase (SuSy) in vitro in an allosteric manner. Involved in cold response. {ECO:0000250, ECO:0000269|PubMed:11212922, ECO:0000269|PubMed:21600398…		ATP binding [GO:0005524]; protein serine kinase activity [GO:0106310]; protein serine/threonine kinase activity [GO:0004674]; phosphorylation [GO:0016310]; response to cold [GO:0009409]; signal transduction [GO:0007165]	GO:0004674; GO:0005524; GO:0007165; GO:0009409; GO:0016310; GO:0106310	DOMAIN: The activation loop within the kinase domain is the target of phosphorylation/activation by upstream protein kinases. The PPI motif mediates the interaction with the ABI (abscisic acid-insensitive) phosphatases (By similarity). {ECO:0000250}.	Protein kinase superfamily, CAMK Ser/Thr protein kinase family, SNF1 subfamily	11.332	18.7665	10.0964	9.51796	8.81704	9.02457	2.6179	2.38161	1.93433
NbD048575	510.537	-1.78007	Down	0.276345	-6.44148	1.18e-10	8.01e-09	Q8S4R4	CRTSO_SOLLC	Prolycopene isomerase, chloroplastic (CrtISO) (EC 5.2.1.13) (Carotenoid isomerase) (Protein tangerine)	CRTISO	Carotene cis-trans-isomerase that converts 7,9,9'-tri-cis-neurosporene to 9'-cis-neurosporene and 7,9,9',7'-tetra-cis-lycopene (also known as prolycopene) into all-trans-lycopene. Isomerization requires redox-active components, suggesting that isomerization is achieved by a reversible redox reaction acting at specific double bonds. Isomerizes adjacent cis-double bonds at C7 and C9 pairwise into t…	Carotenoid biosynthesis; lycopene biosynthesis.	chloroplast membrane [GO:0031969]; carotenoid isomerase activity [GO:0046608]; oxidoreductase activity [GO:0016491]; carotenoid biosynthetic process [GO:0016117]; etioplast organization [GO:0009662]	GO:0009662; GO:0016117; GO:0016491; GO:0031969; GO:0046608		Carotenoid/retinoid oxidoreductase family, CrtISO subfamily	55.7283	68.1318	39.1067	37.7177	35.6784	35.7523	15.1284	14.761	17.897
[truncated: 3,205 more rows]
