# Supplementary material for: Phytophthora sojae Effector PsAvh113 Targets Transcription Factors in Nicotiana benthamiana
Source: J Fungi (Basel). 2024 Apr 27;10(5):318. doi: 10.3390/jof10050318 (PMC11122517; doi:10.3390/jof10050318)
Supplement: Supplementary file 1 [file jof-10-00318-s001.zip › Supplementary Table S5 1769 DEG genes enriched in response to PsAvh113 expression.xlsx]

## Sheet: 1769_merge3
Supplementary Table S5 1769 DEG genes enriched in response to PsAvh113 expression (Note: The gray color shows the 38 candidate genes closely associated with PsAvh13 expression)
gene id	baseMean	log2FoldChange	Regulation	lfcSE	stat	pvalue	padj	Entry（Uniprot)	Entry Name(Uniprot)	Protein names	Gene Names	Function	Pathway	GO_term	Gene Ontology IDs	Protein families	Domain	Expression_EV_7_1	Expression_EV_7_2	Expression_EV_7_3	Expression_Mock_8_1	Expression_Mock_8_2	Expression_Mock_8_3	Expression_SS113_8_1	Expression_SS113_8_2	Expression_SS113_8_3
NbD039389	6858.54	-4.16061	Down	0.127437	-32.6483	8.47e-234	4.98e-230	Q38853	STR15_ARATH	Rhodanese-like domain-containing protein 15, chloroplastic (Protein DARK INDUCIBLE 1) (Senescence-associated protein 1) (AtSEN1) (Sulfurtransferase 15) (AtStr15)	STR15 DIN1 SEN1 At4g35770 F4B14.3 F8D20.280			chloroplast [GO:0009507]; thylakoid [GO:0009579]; response to jasmonic acid [GO:0009753]; response to oxidative stress [GO:0006979]; response to wounding [GO:0009611]	GO:0006979; GO:0009507; GO:0009579; GO:0009611; GO:0009753			1106.03	1104.12	307.279	1468.16	1438.97	1302.52	99.7885	98.8504	90.6786
NbD005168	3865.45	-7.53106	Down	0.253049	-29.7612	1.24e-194	5.47e-191	O24661	ASNS_TRIVS	Asparagine synthetase [glutamine-hydrolyzing] (EC 6.3.5.4) (Glutamine-dependent asparagine synthetase)	AS		Amino-acid biosynthesis; L-asparagine biosynthesis; L-asparagine from L-aspartate (L-Gln route): step 1/1.	asparagine synthase (glutamine-hydrolyzing) activity [GO:0004066]; ATP binding [GO:0005524]; glutamine metabolic process [GO:0006541]; L-asparagine biosynthetic process [GO:0070981]	GO:0004066; GO:0005524; GO:0006541; GO:0070981			586.339	366.733	228.564	232.251	209.109	345.319	1.76836	1.35203	1.93368
NbD040398	4227.97	-5.19947	Down	0.203326	-25.5721	3.12e-144	9.17e-141	Q9FN30	TAT2_ARATH	Probable aminotransferase TAT2 (EC 2.6.1.-) (Tyrosine aminotransferase 2)	At5g53970 K19P17.14			cytosol [GO:0005829]; L-tyrosine:2-oxoglutarate aminotransferase activity [GO:0004838]; pyridoxal phosphate binding [GO:0030170]; tyrosine catabolic process [GO:0006572]; vitamin E biosynthetic process [GO:0010189]	GO:0004838; GO:0005829; GO:0006572; GO:0010189; GO:0030170	Class-I pyridoxal-phosphate-dependent aminotransferase family		260.288	171.484	44.2211	464.449	355.154	285.819	12.8718	11.8893	12.25
NbD001205	5549.1	-4.57182	Down	0.192706	-23.7244	2.02e-124	3.75e-121	P48981	BGAL_MALDO	Beta-galactosidase (EC 3.2.1.23) (Acid beta-galactosidase) (Lactase) (Exo-(1-->4)-beta-D-galactanase)		Involved in cell wall degradation. Degrades polysaccharides containing beta-(1-->4)-linked galactans, acting as an exo-(1-->4)-beta-D-galactanase.		apoplast [GO:0048046]; beta-galactosidase activity [GO:0004565]; carbohydrate metabolic process [GO:0005975]	GO:0004565; GO:0005975; GO:0048046	Glycosyl hydrolase 35 family		380.252	318.48	76.1963	345.909	257.313	278.708	17.849	17.1514	11.0466
NbD049612	10443.1	-2.5727	Down	0.113032	-22.7609	1.12e-114	1.8e-111	Q6H236	PEG3_BOVIN	Paternally-expressed gene 3 protein	PEG3	Induces apoptosis in cooperation with SIAH1A. Acts as a mediator between p53/TP53 and BAX in a neuronal death pathway that is activated by DNA damage. Acts synergistically with TRAF2 and inhibits TNF induced apoptosis through activation of NF-kappa-B (By similarity). {ECO:0000250}.		cytoplasm [GO:0005737]; nucleus [GO:0005634]; DNA-binding transcription factor activity, RNA polymerase II-specific [GO:0000981]; metal ion binding [GO:0046872]; RNA polymerase II cis-regulatory region sequence-specific DNA binding [GO:0000978]; apoptotic process [GO:0006915]; regulation of transcription by RNA polymerase II [GO:0006357]	GO:0000978; GO:0000981; GO:0005634; GO:0005737; GO:0006357; GO:0006915; GO:0046872	Krueppel C2H2-type zinc-finger protein family	The SCAN domain enables PEG3 homo- or heterodimerization to control gene expression in a combinatorial fashion. {ECO:0000250}.	117.749	131.959	72.6533	97.7622	91.1212	94.1188	21.7511	17.7238	19.1815
NbD018417	743.255	-4.86842	Down	0.214641	-22.6816	6.8e-114	1.04e-110	Q10QA5	D14_ORYSJ	Strigolactone esterase D14 (EC 3.1.-.-) (Protein DWARF 14) (Protein DWARF 88) (Protein HIGH-TILLERING DWARF 2)	D14 D88 HTD2 Os03g0203200 LOC_Os03g10620	Involved in strigolactone (SL) signaling pathway. May function downstream of SL synthesis, as a component of hormone signaling or as an enzyme that participates in the conversion of SL to the bioactive form. Strigolactones are hormones that inhibit tillering and shoot branching through the MAX-dependent pathway, contribute to the regulation of shoot architectural response to phosphate-limiting co…		cytoplasm [GO:0005737]; nucleus [GO:0005634]; hydrolase activity [GO:0016787]; secondary shoot formation [GO:0010223]; strigolactone biosynthetic process [GO:1901601]	GO:0005634; GO:0005737; GO:0010223; GO:0016787; GO:1901601	AB hydrolase superfamily		198.51	174.798	166.562	107.671	114.069	96.9289	3.52631	5.07743	4.46246
NbD030930	14102.7	-3.7036	Down	0.163915	-22.5946	4.9e-113	7.21e-110	Q9SCV9	BGAL3_ARATH	Beta-galactosidase 3 (Lactase 3) (EC 3.2.1.23)	BGAL3 At4g36360 C7A10.1000 F23E13.200			apoplast [GO:0048046]; plant-type cell wall [GO:0009505]; plasma membrane [GO:0005886]; beta-galactosidase activity [GO:0004565]; carbohydrate binding [GO:0030246]; carbohydrate metabolic process [GO:0005975]	GO:0004565; GO:0005886; GO:0005975; GO:0009505; GO:0030246; GO:0048046	Glycosyl hydrolase 35 family		450.661	390.655	90.205	785.592	660.018	724.497	61.6087	78.9409	63.3173
NbD023535	431.78	4.80421	Up	0.215458	22.2976	3.9e-110	5.29e-107	A2ZW16	PLA1_ORYSJ	Phospholipase A1-II 1 (EC 3.1.1.-)	Os01g0651100 LOC_Os01g46240 OsJ_02836	Acylhydrolase that catalyzes the hydrolysis of phospholipids at the sn-1 position. {ECO:0000250}.		cytoplasm [GO:0005737]; phospholipase A1 activity [GO:0008970]; lipid catabolic process [GO:0016042]	GO:0005737; GO:0008970; GO:0016042	AB hydrolase superfamily, Lipase family		10.6307	2.27092	3.9048	1.18763	1.49579	1.55277	60.4683	48.8383	39.3086
NbD050042	406.006	6.05322	Up	0.278895	21.7043	1.87e-104	2.13e-101	Q9C9K5	PILS3_ARATH	Protein PIN-LIKES 3 (Auxin efflux carrier-like protein 3)	PILS3 At1g76520 F14G6.12	Involved in cellular auxin homeostasis by regulating auxin metabolism. Regulates intracellular auxin accumulation at the endoplasmic reticulum and thus auxin availability for nuclear auxin signaling. {ECO:0000269|PubMed:22504182}.		endoplasmic reticulum membrane [GO:0005789]; mitochondrion [GO:0005739]; auxin-activated signaling pathway [GO:0009734]; endoplasmic reticulum to cytosol auxin transport [GO:0080162]; response to auxin [GO:0009733]	GO:0005739; GO:0005789; GO:0009733; GO:0009734; GO:0080162	Auxin efflux carrier (TC 2.A.69.2) family		3.36308	0.297397	1.83445	0.500801	0.650271	0.564814	54.9351	53.2763	35.343
NbD003474	1964.57	4.21424	Up	0.199403	21.1343	3.85e-99	4e-96	Q8S9J6	ASPA_ARATH	Aspartyl protease family protein At5g10770 (EC 3.4.23.-)	At5g10770 T30N20_40	Probably not redundant with AED1 and not involved in restriction of salicylic acid (SA) or systemic acquired resistance (SAR) signaling. {ECO:0000269|PubMed:24755512}.		plasma membrane [GO:0005886]; side of membrane [GO:0098552]; aspartic-type endopeptidase activity [GO:0004190]; proteolysis [GO:0006508]	GO:0004190; GO:0005886; GO:0006508; GO:0098552	Peptidase A1 family		4.74033	6.74792	32.0247	7.24425	10.09	5.56613	209.314	160.698	156.077
NbD006094	675.894	-4.67909	Down	0.229992	-20.3446	5.19e-92	4.58e-89	Q9LZA6	SDP1_ARATH	Triacylglycerol lipase SDP1 (EC 3.1.1.3) (Protein SUGAR-DEPENDENT 1)	SDP1 At5g04040 F8F6.10 F8F6_250	Involved in the release of fatty acids from the oil body in germinating seedlings (PubMed:16473965, PubMed:19136267, PubMed:27466365). Can hydrolyze triacylglycerols and diacylglycerols but not monoacylglycerols, phospholipids, galactolipids or cholesterol esters (PubMed:16473965, PubMed:19136267). SDP1 lipase activity is required to limit triacylglycerol accumulation in roots, leaves and stems, …		membrane [GO:0016020]; monolayer-surrounded lipid storage body [GO:0012511]; peroxisome [GO:0005777]; triglyceride lipase activity [GO:0004806]; glycerol metabolic process [GO:0006071]; triglyceride catabolic process [GO:0019433]; triglyceride metabolic process [GO:0006641]	GO:0004806; GO:0005777; GO:0006071; GO:0006641; GO:0012511; GO:0016020; GO:0019433	PLPL family		18.8441	17.9481	3.92024	35.1495	26.6964	31.8	1.84413	1.07194	1.54379
NbD017799	6967.03	-4.16376	Down	0.205531	-20.2585	2.99e-91	2.51e-88	P48980	BGAL_SOLLC	Beta-galactosidase (EC 3.2.1.23) (Acid beta-galactosidase) (Lactase) (Exo-(1-->4)-beta-D-galactanase)		Involved in cell wall degradation. Degrades polysaccharides containing beta-(1-->4)-linked galactans, acting as an exo-(1-->4)-beta-D-galactanase.		vacuole [GO:0005773]; beta-galactosidase activity [GO:0004565]; carbohydrate binding [GO:0030246]; carbohydrate metabolic process [GO:0005975]	GO:0004565; GO:0005773; GO:0005975; GO:0030246	Glycosyl hydrolase 35 family		529.183	299.554	146.595	365.041	259.399	319.33	31.0132	16.9447	18.0165
NbD022800	1420.58	-3.40926	Down	0.178372	-19.1132	1.96e-81	1.33e-78	Q5MAU8	PPA27_ARATH	Probable inactive purple acid phosphatase 27	PAP27 At5g50400 MXI22.12			extracellular region [GO:0005576]; acid phosphatase activity [GO:0003993]; metal ion binding [GO:0046872]	GO:0003993; GO:0005576; GO:0046872	Metallophosphoesterase superfamily, Purple acid phosphatase family		155.361	141.355	78.1072	91.8505	83.2377	83.0082	10.9475	11.6455	7.32582
NbD027075	493.83	-3.80405	Down	0.204459	-18.6054	2.91e-77	1.8e-74	Q9FNN6	SRM1_ARATH	Transcription factor SRM1 (Myb-related protein SRM1) (Protein SALT-RELATED MYB 1)	SRM1 At5g08520	Transcription activator that coordinates abscisic acid (ABA) biosynthesis and signaling-related genes via binding to the specific promoter motif 5'-(A/T)AACCAT-3'. Represses ABA-mediated salt (e.g. NaCl and KCl) stress tolerance. Regulates leaf shape and promotes vegetative growth. {ECO:0000269|PubMed:26243618}.		nucleus [GO:0005634]; DNA-binding transcription factor activity [GO:0003700]; transcription cis-regulatory region binding [GO:0000976]; abscisic acid-activated signaling pathway [GO:0009738]; negative regulation of response to salt stress [GO:1901001]; positive regulation of abscisic acid biosynthetic process [GO:0010116]; positive regulation of developmental vegetative growth [GO:1905615]; posit…	GO:0000976; GO:0003700; GO:0005634; GO:0006355; GO:0009414; GO:0009651; GO:0009738; GO:0009739; GO:0009751; GO:0009787; GO:0010116; GO:0045893; GO:1901001; GO:1901371; GO:1905615			82.5333	54.7159	37.9367	74.3743	96.763	90.5492	9.19809	6.47216	7.1991
NbD050467	3995.52	-4.10201	Down	0.222942	-18.3994	1.33e-75	7.68e-73	P19954	PRSP1_SPIOL	Ribosome-binding factor PSRP1, chloroplastic (30S ribosomal protein 1) (CS-S5) (CS5) (Plastid-specific 30S ribosomal protein 1) (PSrp-1) (Ribosomal protein 1) (S22) (Translation factor pY)	PSRP1 RPS22 RPS30 SOVF_177810	Ribosome-binding factor involved in light- and temperature-dependent control of protein synthesis. Interacts with 16S sRNA nucleotides at the A-site and P-site, where it protects the decoding center and inhibits translation by preventing tRNA binding. Stabilizes 70S ribosomes against dissociation. May be recycled by the combined action of ribosome-recycling factor (RRF) and EF-G. {ECO:0000269|Pub…		chloroplast stroma [GO:0009570]; cytosolic small ribosomal subunit [GO:0022627]; ribosomal small subunit binding [GO:0043024]; rRNA binding [GO:0019843]; negative regulation of translational elongation [GO:0045900]; primary metabolic process [GO:0044238]	GO:0009570; GO:0019843; GO:0022627; GO:0043024; GO:0044238; GO:0045900	HPF/YfiA ribosome-associated protein family, Long plastid HPF subfamily		551.802	807.189	451.17	513.711	451.439	527.613	23.7344	42.3302	38.8912
NbD052543	2898.31	-2.23242	Down	0.121778	-18.3319	4.6e-75	2.58e-72	O24606	EIN3_ARATH	Protein ETHYLENE INSENSITIVE 3	EIN3 At3g20770 MOE17.8	Transcription factor acting as a positive regulator in the ethylene response pathway, by promoting histone acetylation in an ENAP1-dependent manner, thus accelerating the expression of ethylene-responsive genes (PubMed:28874528). Binds DNA (PubMed:26352699). Is required for ethylene responsiveness in adult plant tissues. Binds a primary ethylene response element present in the ETHYLENE-RESPONSE-F…		nucleus [GO:0005634]; chromatin binding [GO:0003682]; DNA binding [GO:0003677]; DNA-binding transcription factor activity [GO:0003700]; histone binding [GO:0042393]; kinase binding [GO:0019900]; transcription cis-regulatory region binding [GO:0000976]; defense response to bacterium [GO:0042742]; epigenetic regulation of gene expression [GO:0040029]; ethylene-activated signaling pathway [GO:000987…	GO:0000976; GO:0001666; GO:0003677; GO:0003682; GO:0003700; GO:0005634; GO:0006355; GO:0009723; GO:0009873; GO:0010182; GO:0019900; GO:0040029; GO:0042393; GO:0042742; GO:2000082	EIN3 family		133.678	134.043	73.7871	161.416	146.421	159.107	46.5055	37.9498	38.199
NbD007779	1006.92	-2.62644	Down	0.144102	-18.2262	3.2e-74	1.76e-71	Q9LKW9	NHX7_ARATH	Sodium/hydrogen exchanger 7 (Na(+)/H(+) exchanger 7) (NHE-7) (Protein SALT OVERLY SENSITIVE 1)	NHX7 SOS1 At2g01980 F14H20.5	Acts in electroneutral exchange of protons for cations such as Na(+) or Li(+) across plasma membrane. Involved in Na(+) and K(+) homeostasis. Required for cytoplasmic Na(+) and Li(+) detoxification by secreting them from the cytoplasm to the extracellular space. Regulates Na(+) content of the xylem sap. {ECO:0000269|PubMed:10823923, ECO:0000269|PubMed:11884687, ECO:0000269|PubMed:12034882, ECO:00…		chloroplast envelope [GO:0009941]; plasma membrane [GO:0005886]; sodium:proton antiporter activity [GO:0015385]; potassium ion transmembrane transport [GO:0071805]; regulation of reactive oxygen species metabolic process [GO:2000377]; response to hydrogen peroxide [GO:0042542]; response to oxidative stress [GO:0006979]; response to reactive oxygen species [GO:0000302]; response to salt stress [GO…	GO:0000302; GO:0005886; GO:0006814; GO:0006979; GO:0009651; GO:0009941; GO:0015385; GO:0042542; GO:0071805; GO:2000377	Monovalent cation:proton antiporter 1 (CPA1) transporter (TC 2.A.36) family		22.6205	21.5451	17.4188	31.6492	30.2973	28.4783	6.71071	5.71891	5.61212
NbD011570	1314.28	2.75073	Up	0.152537	18.0332	1.07e-72	5.64e-70	P27608	AROF_TOBAC	Phospho-2-dehydro-3-deoxyheptonate aldolase 1, chloroplastic (EC 2.5.1.54) (3-deoxy-D-arabino-heptulosonate 7-phosphate synthase 1) (DAHP synthase 1) (Phospho-2-keto-3-deoxyheptonate aldolase 1)	DHAPS-1		Metabolic intermediate biosynthesis; chorismate biosynthesis; chorismate from D-erythrose 4-phosphate and phosphoenolpyruvate: step 1/7.	chloroplast [GO:0009507]; 3-deoxy-7-phosphoheptulonate synthase activity [GO:0003849]; amino acid biosynthetic process [GO:0008652]; aromatic amino acid family biosynthetic process [GO:0009073]; chorismate biosynthetic process [GO:0009423]	GO:0003849; GO:0008652; GO:0009073; GO:0009423; GO:0009507	Class-II DAHP synthase family		22.9784	15.7305	29.3317	11.4124	13.1268	13.2424	128.686	84.3203	101.845
NbD030455	538.65	-3.18228	Down	0.177125	-17.9663	3.58e-72	1.83e-69	Q651X6	CSLE6_ORYSJ	Cellulose synthase-like protein E6 (EC 2.4.1.-) (OsCslE6)	CSLE6 Os09g0478300 Os09g0478200 LOC_Os09g30130 P0556A05.32	Thought to be a Golgi-localized beta-glycan synthase that polymerize the backbones of noncellulosic polysaccharides (hemicelluloses) of plant cell wall.		Golgi membrane [GO:0000139]; plasma membrane [GO:0005886]; cellulose synthase (UDP-forming) activity [GO:0016760]; mannan synthase activity [GO:0051753]; cell wall organization [GO:0071555]; cellulose biosynthetic process [GO:0030244]; plant-type primary cell wall biogenesis [GO:0009833]	GO:0000139; GO:0005886; GO:0009833; GO:0016760; GO:0030244; GO:0051753; GO:0071555	Glycosyltransferase 2 family, Plant cellulose synthase-like E subfamily		36.8184	40.3	15.3	28.9197	34.1195	30.1148	5.01581	3.73059	3.86291
NbD047540	1436.41	-2.52916	Down	0.142767	-17.7153	3.2e-70	1.53e-67	A9QY38	SBT4_LOTJA	Subtilisin-like protease 4 (SbtM4) (Subtilase 4) (EC 3.4.21.-)	SBTM4	Required for arbuscular mycorrhiza (AM) development during AM symbiosis with AM fungi (e.g. Glomeromycota intraradices). {ECO:0000250|UniProtKB:A9QY40}.		apoplast [GO:0048046]; extracellular space [GO:0005615]; serine-type endopeptidase activity [GO:0004252]; arbuscular mycorrhizal association [GO:0036377]; proteolysis [GO:0006508]; response to symbiotic bacterium [GO:0009609]; response to symbiotic fungus [GO:0009610]	GO:0004252; GO:0005615; GO:0006508; GO:0009609; GO:0009610; GO:0036377; GO:0048046	Peptidase S8 family		43.6225	27.9528	49.5969	64.6234	74.2719	59.9817	15.5246	14.054	12.8073
NbD047898	1107.2	-4.63557	Down	0.263224	-17.6107	2.04e-69	9.22e-67	O24661	ASNS_TRIVS	Asparagine synthetase [glutamine-hydrolyzing] (EC 6.3.5.4) (Glutamine-dependent asparagine synthetase)	AS		Amino-acid biosynthesis; L-asparagine biosynthesis; L-asparagine from L-aspartate (L-Gln route): step 1/1.	asparagine synthase (glutamine-hydrolyzing) activity [GO:0004066]; ATP binding [GO:0005524]; glutamine metabolic process [GO:0006541]; L-asparagine biosynthetic process [GO:0070981]	GO:0004066; GO:0005524; GO:0006541; GO:0070981			139.466	84.5949	20.1024	76.0358	52.4695	88.6043	4.09745	2.098	4.40087
NbD017488	801.469	4.30704	Up	0.247255	17.4194	5.88e-68	2.47e-65	Q9FJU9	E1313_ARATH	Glucan endo-1,3-beta-glucosidase 13 (EC 3.2.1.39) ((1->3)-beta-glucan endohydrolase 13) ((1->3)-beta-glucanase 13) (Beta-1,3-endoglucanase 13) (Beta-1,3-glucanase 13)	At5g56590 MIK19.3			extracellular region [GO:0005576]; plasma membrane [GO:0005886]; plastid [GO:0009536]; side of membrane [GO:0098552]; glucan endo-1,3-beta-D-glucosidase activity [GO:0042973]; carbohydrate metabolic process [GO:0005975]; cell wall organization [GO:0071555]; defense response [GO:0006952]	GO:0005576; GO:0005886; GO:0005975; GO:0006952; GO:0009536; GO:0042973; GO:0071555; GO:0098552	Glycosyl hydrolase 17 family		11.9336	2.27832	3.7188	3.24532	2.45164	4.00533	117.082	65.9251	58.6027
NbD050662	4664.99	-2.14687	Down	0.123437	-17.3925	9.41e-68	3.91e-65	Q40412	ABA2_NICPL	Zeaxanthin epoxidase, chloroplastic (EC 1.14.15.21)	ABA2	Converts zeaxanthin into antheraxanthin and subsequently violaxanthin. Involved in the epoxidation of zeaxanthin. Plays an important role in resistance to stresses, seed development and dormancy. {ECO:0000269|PubMed:8665840, ECO:0000269|PubMed:9808747}.	Plant hormone biosynthesis; abscisate biosynthesis.	chloroplast membrane [GO:0031969]; chloroplast thylakoid membrane [GO:0009535]; FAD binding [GO:0071949]; zeaxanthin epoxidase activity [GO:0052662]; abscisic acid biosynthetic process [GO:0009688]	GO:0009535; GO:0009688; GO:0031969; GO:0052662; GO:0071949			292.126	409.77	207.371	230.019	251.324	209.139	71.1781	59.1531	61.757
NbD016375	618.875	-3.48762	Down	0.201956	-17.2692	8.02e-67	3.29e-64	J9U5U9	DAD2_PETHY	Probable strigolactone esterase DAD2 (EC 3.1.-.-) (Protein DECREASED APICAL DOMINANCE 2)	DAD2	Involved in strigolactone signaling pathway. May function downstream of strigolactone synthesis, as a component of hormone signaling or as an enzyme that participates in the conversion of strigolactones to the bioactive form. Can hydrolyze the synthetic strigolactone analog GR24 in vitro. Strigolactones are hormones that inhibit tillering and shoot branching through the MAX-dependent pathway, con…		hydrolase activity, acting on ester bonds [GO:0016788]; secondary shoot formation [GO:0010223]; strigolactone biosynthetic process [GO:1901601]	GO:0010223; GO:0016788; GO:1901601	AB hydrolase superfamily		71.0786	69.7922	58.8634	91.2971	74.9689	89.2407	8.52294	8.15244	10.791
NbD014551	489.699	3.85111	Up	0.22335	17.2425	1.27e-66	5.17e-64	P21239	RUB1_BRANA	RuBisCO large subunit-binding protein subunit alpha, chloroplastic (60 kDa chaperonin subunit alpha) (CPN-60 alpha)		This protein binds RuBisCO small and large subunits and is implicated in the assembly of the enzyme oligomer.		chloroplast [GO:0009507]; ATP binding [GO:0005524]; ATP-dependent protein folding chaperone [GO:0140662]; protein refolding [GO:0042026]	GO:0005524; GO:0009507; GO:0042026; GO:0140662	Chaperonin (HSP60) family		9.28244	2.72861	4.98635	1.68827	2.40083	2.40626	53.2299	29.9746	33.7198
NbD010426	2580.63	-2.03788	Down	0.11825	-17.2336	1.49e-66	5.96e-64	Q9LEV3	CBSX3_ARATH	CBS domain-containing protein CBSX3, mitochondrial	CBSX3 At5g10860 T30N20.130			cytosol [GO:0005829]; mitochondrion [GO:0005739]; plasma membrane [GO:0005886]; cobalt ion binding [GO:0050897]; cell redox homeostasis [GO:0045454]	GO:0005739; GO:0005829; GO:0005886; GO:0045454; GO:0050897			281.622	289.833	216.406	416.248	411.868	386.641	132.816	119.709	111.947
NbD053068	8630.24	-3.58342	Down	0.21048	-17.025	5.36e-65	2.08e-62	P08509	NIA2_TOBAC	Nitrate reductase [NADH] 2 (NR2) (EC 1.7.1.1)	NIA2	Nitrate reductase is a key enzyme involved in the first step of nitrate assimilation in plants, fungi and bacteria.		FAD binding [GO:0071949]; heme binding [GO:0020037]; molybdenum ion binding [GO:0030151]; molybdopterin cofactor binding [GO:0043546]; nitrate reductase (NADH) activity [GO:0009703]; nitrate reductase (NADPH) activity [GO:0050464]; nitrate assimilation [GO:0042128]; nitric oxide biosynthetic process [GO:0006809]	GO:0006809; GO:0009703; GO:0020037; GO:0030151; GO:0042128; GO:0043546; GO:0050464; GO:0071949	Nitrate reductase family		280.854	515.889	280.611	368.442	254.99	437.743	33.3148	42.5274	32.4796
NbD027060	1277.01	-3.66286	Down	0.219155	-16.7136	1.04e-62	3.84e-60	Q42580	PER21_ARATH	Peroxidase 21 (Atperox P21) (EC 1.11.1.7) (ATP2a/ATP2b) (PRXR5)	PER21 P21 At2g37130 T2N18.11	Removal of H(2)O(2), oxidation of toxic reductants, biosynthesis and degradation of lignin, suberization, auxin catabolism, response to environmental stresses such as wounding, pathogen attack and oxidative stress. These functions might be dependent on each isozyme/isoform in each plant tissue.; Might function as heat shock-like defense protein. May be implicated in the systemic acquired resistan…		heme binding [GO:0020037]; lactoperoxidase activity [GO:0140825]; metal ion binding [GO:0046872]; defense response to fungus [GO:0050832]; hydrogen peroxide catabolic process [GO:0042744]; response to oxidative stress [GO:0006979]; rhythmic process [GO:0048511]	GO:0006979; GO:0020037; GO:0042744; GO:0046872; GO:0048511; GO:0050832; GO:0140825	Peroxidase family, Classical plant (class III) peroxidase subfamily		251.286	184.586	225.694	153.216	180.765	103.616	14.9255	12.5419	14.8166
NbD029385	1396.44	-2.20119	Down	0.132743	-16.5823	9.36e-62	3.4e-59	O49996	1433D_TOBAC	14-3-3-like protein D				cytoplasm [GO:0005737]; signal transduction [GO:0007165]	GO:0005737; GO:0007165	14-3-3 family		175.719	157.56	117.071	185.826	190.585	177.157	49.6007	47.205	50.4371
NbD035998	718	-2.80219	Down	0.170097	-16.4741	5.64e-61	2.03e-58	Q9FYB5	DNJ11_ARATH	Chaperone protein dnaJ 11, chloroplastic (AtDjC11) (AtJ11)	ATJ11 C11 J11 At4g36040 T19K4.170	Plays a continuous role in plant development probably in the structural organization of compartments. {ECO:0000250}.		chloroplast [GO:0009507]; chloroplast stroma [GO:0009570]; nucleus [GO:0005634]; plastid [GO:0009536]	GO:0005634; GO:0009507; GO:0009536; GO:0009570	DnaJ family, C/III subfamily		146.747	183.414	56.7293	158.318	162.52	146.7	31.604	21.6615	29.1272
NbD037394	2397.82	2.42588	Up	0.147313	16.4675	6.28e-61	2.24e-58	P20346	DF322_SOLTU	Defensin-like protein P322 (Probable protease inhibitor P322)				extracellular region [GO:0005576]; defense response [GO:0006952]; defense response to fungus [GO:0050832]; killing of cells of another organism [GO:0031640]	GO:0005576; GO:0006952; GO:0031640; GO:0050832	DEFL family, Protease inhibitor I18 (RTI/MTI-2) subfamily		520.976	269.031	278.681	201.388	192.555	179.808	1297.02	1413.81	1082.72
NbD002260	586.457	-3.21148	Down	0.195293	-16.4444	9.2e-61	3.22e-58	Q0CSG1	UTP10_ASPTN	U3 small nucleolar RNA-associated protein 10	utp10 ATEG_03373	Involved in nucleolar processing of pre-18S ribosomal RNA. Involved in ribosome biosynthesis (By similarity). {ECO:0000250|UniProtKB:P42945}.		membrane [GO:0016020]; nucleolus [GO:0005730]; ribonucleoprotein complex [GO:1990904]; rRNA processing [GO:0006364]	GO:0005730; GO:0006364; GO:0016020; GO:1990904	HEATR1/UTP10 family		253.122	181.329	123.512	203.052	199.963	263.087	37.3761	26.3761	25.164
NbD045903	1257.35	-3.11865	Down	0.189716	-16.4385	1.01e-60	3.51e-58	O81815	MO1_ARATH	Monooxygenase 1 (AtMO1) (EC 1.14.13.-)	MO1 At4g15760 dl3920c FCAALL.376			endoplasmic reticulum [GO:0005783]; FAD binding [GO:0071949]; monooxygenase activity [GO:0004497]; response to fungus [GO:0009620]	GO:0004497; GO:0005783; GO:0009620; GO:0071949	3-hydroxybenzoate 6-hydroxylase family		176.493	130.331	62.2772	118.734	111.13	112.552	12.4061	18.1781	17.1421
NbD043568	401.717	-5.52009	Down	0.339789	-16.2456	2.4e-59	8.07e-57	Q93ZQ5	SPXM3_ARATH	SPX domain-containing membrane protein At4g22990	At4g22990 F7H19.170			plant-type vacuole membrane [GO:0009705]; transmembrane transporter activity [GO:0022857]; transmembrane phosphate ion transport from cytosol to vacuole [GO:1905011]	GO:0009705; GO:0022857; GO:1905011	Major facilitator superfamily		60.0117	61.2469	21.6049	24.2025	27.2294	15.9043	0.568842	0.637372	0.541249
NbD039200	786.456	-2.93227	Down	0.180677	-16.2294	3.13e-59	1.03e-56	Q9LMI0	TPS7_ARATH	Probable alpha,alpha-trehalose-phosphate synthase [UDP-forming] 7 (EC 2.4.1.15) (Trehalose-6-phosphate synthase 7) (AtTPS7)	TPS7 TPSA At1g06410 T2D23.11			glycosyltransferase activity [GO:0016757]; trehalose biosynthetic process [GO:0005992]	GO:0005992; GO:0016757	Glycosyltransferase 20 family; Trehalose phosphatase family		25.3024	19.347	21.3949	30.966	31.3342	35.7859	4.85881	6.32914	4.46229
NbD053052	441.997	3.40489	Up	0.210166	16.2009	4.97e-59	1.62e-56	P29162	ASOL_TOBAC	L-ascorbate oxidase homolog (EC 1.10.3.-) (Pollen-specific protein NTP303)		Probable oxidoreductase that may be involved in pollen tube growth. {ECO:0000269|PubMed:1600146}.		extracellular region [GO:0005576]; copper ion binding [GO:0005507]; oxidoreductase activity [GO:0016491]	GO:0005507; GO:0005576; GO:0016491	Multicopper oxidase family		4.83077	2.06316	9.80788	2.09267	3.73741	2.65221	40.6072	37.9923	32.1427
NbD046498	1162.32	-3.32572	Down	0.207609	-16.0192	9.39e-58	2.99e-55	Q9ZWM9	RAV1_ARATH	AP2/ERF and B3 domain-containing transcription factor RAV1 (Ethylene-responsive transcription factor RAV1) (Protein RELATED TO ABI3/VP1 1)	RAV1 At1g13260 T6J4.2	Binds specifically to bipartite recognition sequences composed of two unrelated motifs, 5'-CAACA-3' and 5'-CACCTG-3'. May function as negative regulator of plant growth and development. {ECO:0000269|PubMed:15040885, ECO:0000269|PubMed:9862967}.		nucleus [GO:0005634]; DNA binding [GO:0003677]; DNA-binding transcription factor activity [GO:0003700]; transcription cis-regulatory region binding [GO:0000976]; cellular response to hypoxia [GO:0071456]; ethylene-activated signaling pathway [GO:0009873]; lateral root development [GO:0048527]; leaf development [GO:0048366]; negative regulation of DNA-templated transcription [GO:0045892]; negative…	GO:0000976; GO:0003677; GO:0003700; GO:0005634; GO:0009741; GO:0009873; GO:0009910; GO:0045892; GO:0048366; GO:0048527; GO:0071456	AP2/ERF transcription factor family, RAV subfamily	Contains two distinct DNA-binding domains. One is located in the N-terminal region and binds to the 5'-CAACA-3' motif. The second is located in the C-terminal region and binds to the 5'-CACCTG-3' motif.	87.172	96.9044	58.1737	116.494	130.992	103.899	10.4245	16.1387	15.6671
NbD000634	146.567	4.83609	Up	0.305641	15.8228	2.17e-56	6.48e-54	P24396	PLY18_SOLLC	Probable pectate lyase P18 (EC 4.2.2.2) (Style development-specific protein 9612)	9612	May have a role in the development of the transmitting tissue of the style and/or in the events related to pollination such as some aspect in the facilitation of compatible pollen tube growth.	Glycan metabolism; pectin degradation; 2-dehydro-3-deoxy-D-gluconate from pectin: step 2/5.	extracellular region [GO:0005576]; metal ion binding [GO:0046872]; pectate lyase activity [GO:0030570]; pectin catabolic process [GO:0045490]	GO:0005576; GO:0030570; GO:0045490; GO:0046872	Polysaccharide lyase 1 family		1.21286	0.61206	0.157088	0.451	0.497749	0.48233	19.8664	17.4355	14.5592
NbD009406	747.504	-3.14493	Down	0.1991	-15.7957	3.33e-56	9.8e-54	Q92831	KAT2B_HUMAN	Histone acetyltransferase KAT2B (EC 2.3.1.48) (Histone acetyltransferase PCAF) (Histone acetylase PCAF) (Lysine acetyltransferase 2B) (P300/CBP-associated factor) (P/CAF) (Spermidine acetyltransferase KAT2B) (EC 2.3.1.57)	KAT2B PCAF	Functions as a histone acetyltransferase (HAT) to promote transcriptional activation (PubMed:8945521). Has significant histone acetyltransferase activity with core histones (H3 and H4), and also with nucleosome core particles (PubMed:8945521). Also acetylates non-histone proteins, such as ACLY, MAPRE1/EB1, PLK4, RRP9/U3-55K and TBX5 (PubMed:9707565, PubMed:10675335, PubMed:23001180, PubMed:277963…		A band [GO:0031672]; actomyosin [GO:0042641]; ATAC complex [GO:0140672]; centrosome [GO:0005813]; cytosol [GO:0005829]; I band [GO:0031674]; kinetochore [GO:0000776]; mitotic spindle [GO:0072686]; nucleoplasm [GO:0005654]; nucleus [GO:0005634]; protein-containing complex [GO:0032991]; SAGA complex [GO:0000124]; acetyltransferase activity [GO:0016407]; chromatin binding [GO:0003682]; cyclin-depend…	GO:0000122; GO:0000124; GO:0000432; GO:0000776; GO:0000977; GO:0003682; GO:0003712; GO:0003713; GO:0004145; GO:0004402; GO:0004468; GO:0004861; GO:0005634; GO:0005654; GO:0005813; GO:0005829; GO:0006094; GO:0006282; GO:0006338; GO:0006355; GO:0006357; GO:0006473; GO:0007049; GO:0007507; GO:0007613; GO:0008285; GO:0010484; GO:0010835; GO:0010976; GO:0016407; GO:0018076; GO:0018393; GO:0018394; GO:…	Acetyltransferase family, GCN5 subfamily	(Microbial infection) The bromodomain mediates binding to HIV-1 Tat. {ECO:0000269|PubMed:11931765}.	109.554	160.518	53.2546	69.1283	60.8245	56.7613	7.01212	9.90774	8.69083
NbD031637	543.184	-2.78143	Down	0.176249	-15.7813	4.19e-56	1.22e-53	P29000	INVA_SOLLC	Acid beta-fructofuranosidase (EC 3.2.1.26) (Acid invertase) (AI) (Acid sucrose hydrolase) (Vacuolar invertase)	TIV1 AIV-1		Glycan biosynthesis; sucrose metabolism.	membrane [GO:0016020]; vacuolar lumen [GO:0005775]; beta-fructofuranosidase activity [GO:0004564]; sucrose metabolic process [GO:0005985]	GO:0004564; GO:0005775; GO:0005985; GO:0016020	Glycosyl hydrolase 32 family		31.2943	18.2916	30.2256	28.1525	33.3927	27.3459	6.17656	4.62709	5.10324
NbD049132	1720.07	-2.25808	Down	0.143526	-15.7329	9e-56	2.58e-53	Q6DCD1	FGGY_XENLA	FGGY carbohydrate kinase domain-containing protein (EC 2.7.1.-)	fggy			kinase activity [GO:0016301]; phosphotransferase activity, alcohol group as acceptor [GO:0016773]; carbohydrate metabolic process [GO:0005975]; phosphorylation [GO:0016310]	GO:0005975; GO:0016301; GO:0016310; GO:0016773	FGGY kinase family		121.123	176.969	87.8573	100.501	83.6429	87.75	25.3897	22.3124	22.3887
NbD034076	443.102	-4.48066	Down	0.285717	-15.6822	2e-55	5.66e-53	Q92831	KAT2B_HUMAN	Histone acetyltransferase KAT2B (EC 2.3.1.48) (Histone acetyltransferase PCAF) (Histone acetylase PCAF) (Lysine acetyltransferase 2B) (P300/CBP-associated factor) (P/CAF) (Spermidine acetyltransferase KAT2B) (EC 2.3.1.57)	KAT2B PCAF	Functions as a histone acetyltransferase (HAT) to promote transcriptional activation (PubMed:8945521). Has significant histone acetyltransferase activity with core histones (H3 and H4), and also with nucleosome core particles (PubMed:8945521). Also acetylates non-histone proteins, such as ACLY, MAPRE1/EB1, PLK4, RRP9/U3-55K and TBX5 (PubMed:9707565, PubMed:10675335, PubMed:23001180, PubMed:277963…		A band [GO:0031672]; actomyosin [GO:0042641]; ATAC complex [GO:0140672]; centrosome [GO:0005813]; cytosol [GO:0005829]; I band [GO:0031674]; kinetochore [GO:0000776]; mitotic spindle [GO:0072686]; nucleoplasm [GO:0005654]; nucleus [GO:0005634]; protein-containing complex [GO:0032991]; SAGA complex [GO:0000124]; acetyltransferase activity [GO:0016407]; chromatin binding [GO:0003682]; cyclin-depend…	GO:0000122; GO:0000124; GO:0000432; GO:0000776; GO:0000977; GO:0003682; GO:0003712; GO:0003713; GO:0004145; GO:0004402; GO:0004468; GO:0004861; GO:0005634; GO:0005654; GO:0005813; GO:0005829; GO:0006094; GO:0006282; GO:0006338; GO:0006355; GO:0006357; GO:0006473; GO:0007049; GO:0007507; GO:0007613; GO:0008285; GO:0010484; GO:0010835; GO:0010976; GO:0016407; GO:0018076; GO:0018393; GO:0018394; GO:…	Acetyltransferase family, GCN5 subfamily	(Microbial infection) The bromodomain mediates binding to HIV-1 Tat. {ECO:0000269|PubMed:11931765}.	86.1233	109.893	33.758	43.9363	33.1508	40.7162	1.58551	3.33899	1.42888
NbD016750	2358.58	-2.68991	Down	0.171853	-15.6524	3.2e-55	8.96e-53	Q66GR3	BH130_ARATH	Transcription factor bHLH130 (Basic helix-loop-helix protein 130) (AtbHLH130) (bHLH 130) (Transcription factor EN 69) (bHLH transcription factor bHLH130)	BHLH130 EN69 At2g42280 T24P15.19			cytoplasm [GO:0005737]; nucleus [GO:0005634]; cis-regulatory region sequence-specific DNA binding [GO:0000987]; DNA-binding transcription factor activity [GO:0003700]; protein dimerization activity [GO:0046983]; cellular response to nitrogen levels [GO:0043562]; photoperiodism, flowering [GO:0048573]; regulation of DNA-templated transcription [GO:0006355]; regulation of gene expression [GO:001046…	GO:0000987; GO:0003700; GO:0005634; GO:0005737; GO:0006355; GO:0006808; GO:0010468; GO:0043562; GO:0046983; GO:0048573; GO:2000028			210.414	197.968	133.892	214.513	199.421	217.683	33.3426	40.4365	45.1677
NbD045152	391.718	-3.29672	Down	0.210972	-15.6263	4.82e-55	1.34e-52	Q6GIN8	SECA1_STAAR	Protein translocase subunit SecA 1 (EC 7.4.2.8)	secA1 SAR0807	Part of the Sec protein translocase complex. Interacts with the SecYEG preprotein conducting channel. Has a central role in coupling the hydrolysis of ATP to the transfer of proteins into and across the cell membrane, serving as an ATP-driven molecular motor driving the stepwise translocation of polypeptide chains across the membrane. {ECO:0000255|HAMAP-Rule:MF_01382}.		cytoplasm [GO:0005737]; plasma membrane [GO:0005886]; ATP binding [GO:0005524]; metal ion binding [GO:0046872]; protein-exporting ATPase activity [GO:0008564]; intracellular protein transmembrane transport [GO:0065002]; protein import [GO:0017038]; protein targeting [GO:0006605]	GO:0005524; GO:0005737; GO:0005886; GO:0006605; GO:0008564; GO:0017038; GO:0046872; GO:0065002	SecA family		93.6952	59.2524	54.3423	105.708	112.694	96.8847	16.0459	9.38976	13.7138
NbD010992	1127.39	-3.25218	Down	0.208754	-15.579	1.01e-54	2.75e-52	Q9LVB9	OXS3_ARATH	Protein OXIDATIVE STRESS 3 (AtOXS3)	OXS3 At5g56550 MKN22.7	Promotes the tolerance to a range of metals, including cadmium (Cd), arsenic (As) and copper (Cu) and to oxidizing chemicals (e.g. diamide and tert-butyl hydroperoxide (t-BOOH)) (PubMed:18980652). May act as a chromatin remodeling factor for stress responses (PubMed:18980652). Negative regulator of flowering, especially during drought stress, probably to prevent precocious flower development and …		nuclear speck [GO:0016607]; nucleus [GO:0005634]; regulation of photoperiodism, flowering [GO:2000028]; regulation of response to water deprivation [GO:2000070]; response to cadmium ion [GO:0046686]; response to copper ion [GO:0046688]; response to far red light [GO:0010218]; response to light stimulus [GO:0009416]; response to oxidative stress [GO:0006979]; response to red light [GO:0010114]; re…	GO:0005634; GO:0006979; GO:0009416; GO:0009611; GO:0010043; GO:0010114; GO:0010218; GO:0016607; GO:0046686; GO:0046688; GO:2000028; GO:2000070			199.384	125.348	92.4867	220.152	211.489	230.481	21.4217	26.2259	36.0837
NbD014433	1399.41	-1.8867	Down	0.122386	-15.4159	1.28e-53	3.32e-51	Q307Y9	METK1_SOLTU	S-adenosylmethionine synthase 1 (AdoMet synthase 1) (EC 2.5.1.6) (Methionine adenosyltransferase 1) (MAT 1)	METK1	Catalyzes the formation of S-adenosylmethionine from methionine and ATP. The reaction comprises two steps that are both catalyzed by the same enzyme: formation of S-adenosylmethionine (AdoMet) and triphosphate, and subsequent hydrolysis of the triphosphate. {ECO:0000250|UniProtKB:Q96551}.	Amino-acid biosynthesis; S-adenosyl-L-methionine biosynthesis; S-adenosyl-L-methionine from L-methionine: step 1/1. {ECO:0000250|UniProtKB:Q96551}.	cytosol [GO:0005829]; ATP binding [GO:0005524]; metal ion binding [GO:0046872]; methionine adenosyltransferase activity [GO:0004478]; one-carbon metabolic process [GO:0006730]; S-adenosylmethionine biosynthetic process [GO:0006556]	GO:0004478; GO:0005524; GO:0005829; GO:0006556; GO:0006730; GO:0046872	AdoMet synthase family		105.612	91.8375	76.8273	106.368	120.475	110.79	40.2565	36.9527	35.0834
NbD025314	1107.32	4.31438	Up	0.281298	15.3374	4.3e-53	1.1e-50	Q9SHL8	PILS5_ARATH	Protein PIN-LIKES 5 (Auxin efflux carrier-like protein 5)	PILS5 At2g17500 MJB20.6	Involved in cellular auxin homeostasis by regulating auxin metabolism. Regulates intracellular auxin accumulation at the endoplasmic reticulum and thus auxin availability for nuclear auxin signaling. {ECO:0000269|PubMed:22504182}.		endoplasmic reticulum membrane [GO:0005789]; auxin efflux transmembrane transporter activity [GO:0010329]; auxin-activated signaling pathway [GO:0009734]; endoplasmic reticulum to cytosol auxin transport [GO:0080162]; intracellular auxin homeostasis [GO:0140964]; lateral root formation [GO:0010311]; regulation of growth rate [GO:0040009]; response to auxin [GO:0009733]	GO:0005789; GO:0009733; GO:0009734; GO:0010311; GO:0010329; GO:0040009; GO:0080162; GO:0140964	Auxin efflux carrier (TC 2.A.69.2) family		29.2291	7.23992	10.1735	2.59573	4.82189	7.86654	152.466	118.603	104.152
NbD023527	4883.58	-2.07577	Down	0.136422	-15.2159	2.78e-52	6.85e-50	Q8LG88	TDT_ARATH	Tonoplast dicarboxylate transporter (AttDT) (Sodium-dicarboxylate cotransporter-like) (AtSDAT) (Vacuolar malate transporter)	TDT SDAT At5g47560 MNJ7.15	Putative carrier protein indirectly involved in the uptake of malate and fumarate to the vacuole, probably by regulating the energization across the tonoplast. Uptake of malate to vacuoles is inhibited by citrate and by the uncoupler carbonyl-cyanide m-chlorophenylhydrazone, but seems to be not affected by sodium. Critical for pH homeostasis. {ECO:0000269|PubMed:12947042, ECO:0000269|PubMed:15728…		vacuolar membrane [GO:0005774]; vacuole [GO:0005773]; malate transmembrane transporter activity [GO:0015140]; malate transport [GO:0015743]; regulation of intracellular pH [GO:0051453]	GO:0005773; GO:0005774; GO:0015140; GO:0015743; GO:0051453	SLC13A/DASS transporter (TC 2.A.47) family		517.665	821.346	546.111	307.627	258.461	308.498	89.8317	77.6678	87.6906
NbD045856	1084.61	-3.0747	Down	0.202617	-15.175	5.18e-52	1.26e-49	K4BWV2	NAP1_SOLLC	NAC domain-containing protein 1 (SlNAP1)	NAP1 Solyc05g007770.2.1	Transcription factor that binds DNA motifs 5'-CGT[AG](5N)NACG[ACT][AC][AT][ACG][ACT]-3' and 5'-CACG[ACT][AC][AT][AGT][CT]-3' in target genes promoters. Promotes leaf senescence and reduces fruit yield and sugar content, probably by establishing abscisic acid (ABA) homeostasis. {ECO:0000269|PubMed:29760199}.		nucleus [GO:0005634]; sequence-specific DNA binding [GO:0043565]; leaf senescence [GO:0010150]; regulation of DNA-templated transcription [GO:0006355]; regulation of reproductive fruiting body development [GO:0031155]	GO:0005634; GO:0006355; GO:0010150; GO:0031155; GO:0043565		The NAC domain includes a DNA binding domain and a dimerization domain. {ECO:0000255|PROSITE-ProRule:PRU00353}.	264.784	150.285	53.7226	166.591	127.201	148.044	30.1974	16.6467	18.723
NbD020477	514.836	-2.83918	Down	0.18876	-15.0412	3.95e-51	9.41e-49	Q9LJB7	BBX32_ARATH	B-box zinc finger protein 32 (EIP6, EMF1-INTERACTING PROTEIN 6)	BBX32 At3g21150 MSA6.19	Repressor of light-mediated regulation of seedling development. Functions by suppressing the activities of positive cofactors like BBX21 and HY5 involved in modulating light-regulated gene expression and growth. {ECO:0000269|PubMed:21632973}.		cytoplasm [GO:0005737]; nucleus [GO:0005634]; DNA-binding transcription factor activity [GO:0003700]; zinc ion binding [GO:0008270]; blue light signaling pathway [GO:0009785]; negative regulation of DNA-templated transcription [GO:0045892]; photomorphogenesis [GO:0009640]; red or far-red light signaling pathway [GO:0010017]; regulation of DNA-templated transcription [GO:0006355]; regulation of fl…	GO:0003700; GO:0005634; GO:0005737; GO:0006355; GO:0008270; GO:0009640; GO:0009785; GO:0009909; GO:0010017; GO:0045892			65.2779	62.6338	29.6725	90.9248	81.0231	74.1053	16.1057	12.0455	14.0453
NbD044089	337.982	-3.22221	Down	0.215108	-14.9795	9.99e-51	2.35e-48	Q850K7	EXLB1_ORYSJ	Expansin-like B1 (Expansin-related 1) (OsEXLB1) (OsEXPR1) (OsaEXPb3.1)	EXLB1 EXPR1 Os07g0496250 LOC_Os07g31390 OJ1457_D07.118 OsJ_023376			extracellular region [GO:0005576]; anatomical structure morphogenesis [GO:0009653]	GO:0005576; GO:0009653	Expansin family, Expansin-like B subfamily		92.6649	66.1977	35.8998	50.1837	51.3371	42.1602	6.47748	6.24754	6.00474
NbD001569	384.286	-4.10278	Down	0.274627	-14.9395	1.82e-50	4.24e-48	P17407	21KD_DAUCA	21 kDa protein (1.2 protein)				enzyme inhibitor activity [GO:0004857]	GO:0004857			59.365	51.9128	56.1047	68.6276	72.1711	71.9465	2.68179	7.62981	4.16824
NbD009993	2374.99	-2.60286	Down	0.174334	-14.9303	2.09e-50	4.8e-48	O49814	BCH2_CAPAN	Beta-carotene hydroxylase 2, chloroplastic (EC 1.14.15.24)	CA2 LOC107873401 T459_16578	Nonheme diiron monooxygenase involved in the biosynthesis of xanthophylls. Specific for beta-ring hydroxylations of beta-carotene. Produces beta-cryptoxanthin and zeaxanthin. Uses ferredoxin as an electron donor. {ECO:0000269|PubMed:9555077}.		chloroplast membrane [GO:0031969]; beta-carotene 3-hydroxylase activity [GO:0052611]; beta-cryptoxanthin hydroxylase activity [GO:0052610]; hydrolase activity [GO:0016787]; iron ion binding [GO:0005506]; carotenoid biosynthetic process [GO:0016117]	GO:0005506; GO:0016117; GO:0016787; GO:0031969; GO:0052610; GO:0052611	Sterol desaturase family	The histidine box domains may contain the active site and/or be involved in iron binding.	122.829	193.438	217.229	289.122	238.481	264.748	45.5394	56.4215	57.0372
NbD003683	300.375	-3.87665	Down	0.259649	-14.9304	2.09e-50	4.8e-48	Q7Z6M1	RABEK_HUMAN	Rab9 effector protein with kelch motifs (40 kDa Rab9 effector protein) (p40)	RABEPK RAB9P40	Rab9 effector required for endosome to trans-Golgi network (TGN) transport. {ECO:0000269|PubMed:9230071}.		cytosol [GO:0005829]; endosome [GO:0005768]; endosome membrane [GO:0010008]; intracellular membrane-bounded organelle [GO:0043231]; trans-Golgi network membrane [GO:0032588]; transport vesicle [GO:0030133]; receptor-mediated endocytosis [GO:0006898]; vesicle docking involved in exocytosis [GO:0006904]	GO:0005768; GO:0005829; GO:0006898; GO:0006904; GO:0010008; GO:0030133; GO:0032588; GO:0043231			161.849	55.7706	37.5165	150.99	182.719	137.705	11.0742	16.3294	11.2517
NbD035133	337.672	4.42653	Up	0.296749	14.9167	2.57e-50	5.84e-48	Q1G2Y5	LTG21_ARATH	Non-specific lipid transfer protein GPI-anchored 21 (AtLTPG-21) (Protein LTP-GPI-ANCHORED 21)	LTPG21 At1g05450 T25N20.10	Probable lipid transfer protein. {ECO:0000250|UniProtKB:Q9C7F7}.		plasma membrane [GO:0005886]; side of membrane [GO:0098552]	GO:0005886; GO:0098552	Plant LTP family		12.3748	1.17709	30.2944	2.43435	7.22417	6.14017	149.393	161.699	109.135
NbD048028	3505.08	-2.70088	Down	0.181135	-14.9109	2.8e-50	6.34e-48	P48627	FAD6C_BRANA	Omega-6 fatty acid desaturase, chloroplastic (EC 1.14.19.23)		Chloroplast omega-6 fatty acid desaturase introduces the second double bond in the biosynthesis of 16:3 and 18:3 fatty acids, important constituents of plant membranes. It is thought to use ferredoxin as an electron donor and to act on fatty acids esterified to galactolipids, sulfolipids and phosphatidylglycerol. {ECO:0000269|PubMed:8066133}.	Lipid metabolism; polyunsaturated fatty acid biosynthesis.	chloroplast membrane [GO:0031969]; 1-18:1-2-16:0-digalactosyldiacylglycerol desaturase activity [GO:0102873]; 1-18:1-2-16:0-monogalactosyldiacylglycerol acyl-lipid omega-6 desaturase activity [GO:0102834]; 1-18:1-2-16:0-phosphatidylglycerol omega-6 desaturase activity [GO:0102850]; 1-18:1-2-16:1-monogalactosyldiacylglyceroldesaturase activity [GO:0102836]; 1-18:1-2-16:2-monogalactosyldiacylglycer…	GO:0006636; GO:0031969; GO:0102655; GO:0102834; GO:0102836; GO:0102838; GO:0102841; GO:0102844; GO:0102850; GO:0102873	Fatty acid desaturase type 1 family	The histidine box domains may contain the active site and/or be involved in metal ion binding.	157.811	204.055	201.101	294.917	237.224	292.295	43.4542	53.7488	57.1785
NbD053169	526.756	-3.22201	Down	0.216444	-14.8861	4.06e-50	9.12e-48	P50694	TLP_PRUAV	Glucan endo-1,3-beta-glucosidase (EC 3.2.1.39) ((1->3)-beta-glucan endohydrolase) ((1->3)-beta-glucanase) (Allergen Pru a 2) (Beta-1,3-endoglucanase) (Thaumatin-like protein) (TLP) (allergen Pru av 2)				extracellular region [GO:0005576]; glucan endo-1,3-beta-D-glucosidase activity [GO:0042973]; IgE binding [GO:0019863]; metabolic process [GO:0008152]	GO:0005576; GO:0008152; GO:0019863; GO:0042973	Thaumatin family		117.823	104.92	40.8749	86.1676	71.8154	82.9759	8.36757	9.96868	12.7605
NbD026753	11018.3	-1.7832	Down	0.120305	-14.8223	1.05e-49	2.35e-47	P37222	MAOC_SOLLC	NADP-dependent malic enzyme, chloroplastic (NADP-ME) (EC 1.1.1.40)		The chloroplastic ME isoform decarboxylates malate shuttled from neighboring mesophyll cells. The CO(2) released is then refixed by ribulose-bisphosphate carboxylase. This pathway eliminates the photorespiratory loss of CO(2) that occurs in most plants.	Photosynthesis; C4 acid pathway.	chloroplast [GO:0009507]; malate dehydrogenase (decarboxylating) (NAD+) activity [GO:0004471]; malate dehydrogenase (decarboxylating) (NADP+) activity [GO:0004473]; metal ion binding [GO:0046872]; NAD binding [GO:0051287]; oxaloacetate decarboxylase activity [GO:0008948]; malate metabolic process [GO:0006108]; pyruvate metabolic process [GO:0006090]	GO:0004471; GO:0004473; GO:0006090; GO:0006108; GO:0008948; GO:0009507; GO:0046872; GO:0051287	Malic enzymes family		423.432	528.982	395.044	569.922	514.722	512.783	198.573	192.266	180.346
NbD036305	443.686	4.09774	Up	0.278966	14.689	7.58e-49	1.62e-46	P40619	HMGL_IPONI	HMG1/2-like protein				chromatin [GO:0000785]; nucleus [GO:0005634]; chromatin binding [GO:0003682]; DNA binding [GO:0003677]; structural constituent of chromatin [GO:0030527]; chromatin organization [GO:0006325]	GO:0000785; GO:0003677; GO:0003682; GO:0005634; GO:0006325; GO:0030527	HMGB family		22.1974	10.1376	19.6337	7.43336	9.42488	4.57994	205.926	104.369	149.091
NbD008196	1388.18	-2.35795	Down	0.160802	-14.6637	1.1e-48	2.34e-46	Q9FE06	EXOL2_ARATH	Protein EXORDIUM-like 2	EXL2 At5g64260 MSJ1.10	May play a role in a brassinosteroid-dependent regulation of growth and development. {ECO:0000250}.		apoplast [GO:0048046]; Golgi apparatus [GO:0005794]; plant-type cell wall [GO:0009505]; plasmodesma [GO:0009506]; plastid [GO:0009536]; cellular response to hypoxia [GO:0071456]	GO:0005794; GO:0009505; GO:0009506; GO:0009536; GO:0048046; GO:0071456	EXORDIUM family		201.076	154.41	135.317	149.805	190.146	156.11	38.3905	44.5598	35.394
NbD030141	4304.85	-2.24503	Down	0.153278	-14.6467	1.41e-48	2.99e-46	P53800	FDFT_NICBE	Squalene synthase (SQS) (SS) (EC 2.5.1.21) (FPP:FPP farnesyltransferase) (Farnesyl-diphosphate farnesyltransferase)			Terpene metabolism; lanosterol biosynthesis; lanosterol from farnesyl diphosphate: step 1/3.	endoplasmic reticulum membrane [GO:0005789]; farnesyl-diphosphate farnesyltransferase activity [GO:0004310]; squalene synthase activity [GO:0051996]; isoprenoid biosynthetic process [GO:0008299]	GO:0004310; GO:0005789; GO:0008299; GO:0051996	Phytoene/squalene synthase family		617.232	532.543	357.402	334.489	399.663	307.675	84.0019	91.4024	93.1117
NbD024211	304.502	-5.55782	Down	0.380141	-14.6204	2.08e-48	4.35e-46	Q8RXU4	THA1_ARATH	Low-specificity L-threonine aldolase 1 (EC 4.1.2.48) (Threonine aldolase 1)	THA1 At1g08630 F22O13.11	Threonine aldolase involved in threonine degradation to glycine. May play a role in the removal of L-allo-threonine. {ECO:0000269|PubMed:15255874, ECO:0000269|PubMed:17172352}.	Amino-acid degradation; L-threonine degradation via aldolase pathway; acetaldehyde and glycine from L-threonine: step 1/1. {ECO:0000269|PubMed:15255874}.	L-allo-threonine aldolase activity [GO:0008732]; threonine aldolase activity [GO:0004793]; threonine catabolic process [GO:0006567]	GO:0004793; GO:0006567; GO:0008732	Threonine aldolase family		85.2407	38.0257	14.8531	37.0698	26.5534	36.0409	0.456571	1.6494	0.352313
NbD011280	1758.48	-2.14252	Down	0.146629	-14.6118	2.36e-48	4.9e-46	Q9FHH2	SMAX1_ARATH	Protein SUPPRESSOR OF MAX2 1 (AtSMXL1)	SMAX1 At5g57710 MRI1.7	Probable component of a transcriptional corepressor complex that acts downstream of MAX2 to negatively regulate karrikins/strigolactone responses (PubMed:23893171, PubMed:26546447). Probable target of MAX2 during germination and seedling photomorphogenesis (PubMed:26546447). Acts probably specifically in the karrikin pathway (PubMed:26754282). {ECO:0000269|PubMed:26546447, ECO:0000269|PubMed:2675…		hydrolase activity [GO:0016787]; response to karrikin [GO:0080167]; response to strigolactone [GO:1902347]; seed germination [GO:0009845]; seedling development [GO:0090351]	GO:0009845; GO:0016787; GO:0080167; GO:0090351; GO:1902347	ClpA/ClpB family	Contains 1 EAR motif required for the interaction with TPR2. {ECO:0000269|PubMed:26546447}.	60.7036	59.5768	44.7642	57.349	52.9275	57.0393	19.656	14.5661	12.8905
NbD011714	15835.5	-2.32974	Down	0.159967	-14.5639	4.77e-48	9.67e-46	Q9LV93	AB5F_ARATH	ABC transporter F family member 5 (ABC transporter ABCF.5) (AtABCF5) (GCN20-type ATP-binding cassette protein GCN5)	ABCF5 GCN5 At5g64840 MXK3.6			ATP binding [GO:0005524]; ATP hydrolysis activity [GO:0016887]; mRNA binding [GO:0003729]; response to nematode [GO:0009624]	GO:0003729; GO:0005524; GO:0009624; GO:0016887	ABC transporter superfamily, ABCF family, EF3 (TC 3.A.1.121) subfamily		997.833	1394.51	717.936	863.618	705.417	721.517	211.578	150.695	200.828
NbD024028	2379.81	-1.61123	Down	0.110859	-14.5341	7.37e-48	1.49e-45	P37116	NCPR_VIGRR	NADPH--cytochrome P450 reductase (CPR) (P450R) (EC 1.6.2.4)		This enzyme is required for electron transfer from NADP to cytochrome P450 in microsomes. It can also provide electron transfer to heme oxygenase and cytochrome B5. {ECO:0000255|HAMAP-Rule:MF_03212}.		endoplasmic reticulum membrane [GO:0005789]; flavin adenine dinucleotide binding [GO:0050660]; FMN binding [GO:0010181]; NADP binding [GO:0050661]; NADPH-hemoprotein reductase activity [GO:0003958]	GO:0003958; GO:0005789; GO:0010181; GO:0050660; GO:0050661	NADPH--cytochrome P450 reductase family; Flavodoxin family; Flavoprotein pyridine nucleotide cytochrome reductase family		113.295	111.943	89.9393	100.941	108.106	106.022	48.6576	39.5296	39.0163
NbD041756	716.698	3.01674	Up	0.208042	14.5006	1.2e-47	2.39e-45	O23482	OPT3_ARATH	Oligopeptide transporter 3 (AtOPT3)	OPT3 At4g16370 dl4215c FCAALL.72	May be involved in the translocation of tetra- and pentapeptides across the cellular membrane in an energy-dependent manner. Acts also as a metal transporter that could be a component of the copper transport machinery. Essential for early embryo development. {ECO:0000269|PubMed:11788749, ECO:0000269|PubMed:12417702, ECO:0000269|PubMed:13129917}.		cytosol [GO:0005829]; membrane [GO:0016020]; plasma membrane [GO:0005886]; plasmodesma [GO:0009506]; oligopeptide transmembrane transporter activity [GO:0035673]; transition metal ion transmembrane transporter activity [GO:0046915]; protein transport [GO:0015031]; xylem-to-phloem iron transport [GO:1990388]	GO:0005829; GO:0005886; GO:0009506; GO:0015031; GO:0016020; GO:0035673; GO:0046915; GO:1990388	Oligopeptide OPT transporter (TC 2.A.67.1) family		4.35767	6.16229	7.33584	3.72475	3.98452	4.91551	51.0411	29.4283	46.1205
NbD031028	11541.5	-1.88403	Down	0.130025	-14.4898	1.41e-47	2.79e-45	P27322	HSP72_SOLLC	Heat shock cognate 70 kDa protein 2	HSC-2			cytoplasm [GO:0005737]; ATP binding [GO:0005524]; ATP hydrolysis activity [GO:0016887]; ATP-dependent protein folding chaperone [GO:0140662]; heat shock protein binding [GO:0031072]; protein folding chaperone [GO:0044183]; chaperone cofactor-dependent protein refolding [GO:0051085]; protein refolding [GO:0042026]	GO:0005524; GO:0005737; GO:0016887; GO:0031072; GO:0042026; GO:0044183; GO:0051085; GO:0140662	Heat shock protein 70 family		464.295	424.315	413.014	512.996	546.724	628.904	198.074	164.873	198.386
NbD035088	914.656	-3.15422	Down	0.218557	-14.4321	3.25e-47	6.41e-45	Q9LMI0	TPS7_ARATH	Probable alpha,alpha-trehalose-phosphate synthase [UDP-forming] 7 (EC 2.4.1.15) (Trehalose-6-phosphate synthase 7) (AtTPS7)	TPS7 TPSA At1g06410 T2D23.11			glycosyltransferase activity [GO:0016757]; trehalose biosynthetic process [GO:0005992]	GO:0005992; GO:0016757	Glycosyltransferase 20 family; Trehalose phosphatase family		28.4856	24.4108	37.7465	37.4419	36.2195	42.2382	6.33592	6.50633	3.23027
NbD021044	708.516	-2.21778	Down	0.153761	-14.4235	3.68e-47	7.22e-45	Q94BR1	MRF1_ARATH	MA3 DOMAIN-CONTAINING TRANSLATION REGULATORY FACTOR 1 (MA3 domain-containing protein 6)	MRF1 MAT6 At5g63190 MDC12.16	Involved in target of rapamycin (TOR)-regulated translation control, especially under energy-deficient conditions. {ECO:0000269|PubMed:29084871}.		cytosol [GO:0005829]; nucleus [GO:0005634]; mRNA binding [GO:0003729]; ribosome binding [GO:0043022]; negative regulation of DNA-templated transcription [GO:0045892]; regulation of translation [GO:0006417]; response to absence of light [GO:0009646]; response to carbon starvation [GO:0090549]	GO:0003729; GO:0005634; GO:0005829; GO:0006417; GO:0009646; GO:0043022; GO:0045892; GO:0090549	PDCD4 family		26.3197	25.5522	18.1017	32.5351	31.1567	36.1019	10.0815	8.8354	7.56259
NbD021216	4795.23	3.39568	Up	0.236811	14.3392	1.24e-46	2.39e-44	Q43515	MT2Z_SOLLC	Metallothionein-like protein type 2		Metallothioneins have a high content of cysteine residues that bind various heavy metals.		metal ion binding [GO:0046872]	GO:0046872	Metallothionein superfamily, Type 15 family		408.391	435.045	516.769	187.215	326.535	157.292	3235.67	3157.98	2299.91
NbD028670	423.137	2.5935	Up	0.181726	14.2715	3.29e-46	6.28e-44	P21568	CYPH_SOLLC	Peptidyl-prolyl cis-trans isomerase (PPIase) (EC 5.2.1.8) (Cyclophilin) (Cyclosporin A-binding protein) (Rotamase)	CYP ROT1	PPIases accelerate the folding of proteins (PubMed:1702215). It catalyzes the cis-trans isomerization of proline imidic peptide bonds in oligopeptides (PubMed:1702215). {ECO:0000269|PubMed:1702215}.		cytoplasm [GO:0005737]; cyclosporin A binding [GO:0016018]; peptidyl-prolyl cis-trans isomerase activity [GO:0003755]; protein folding [GO:0006457]	GO:0003755; GO:0005737; GO:0006457; GO:0016018	Cyclophilin-type PPIase family		36.9581	20.1574	30.1512	15.1492	14.0971	12.5581	127.852	98.2638	87.2861
NbD039084	594.232	-2.42535	Down	0.170967	-14.1861	1.12e-45	2.1e-43	Q8LFV3	CDF3_ARATH	Cyclic dof factor 3 (Dof zinc finger protein DOF3.3) (AtDOF3.3) (H-protein promoter-binding factor 2a)	CDF3 DOF3.3 HPPBF-2A At3g47500 F1P2.50	Transcription factor that binds specifically to a 5'-AA[AG]G-3' consensus core sequence (By similarity). Regulates a photoperiodic flowering response. Transcriptional repressor of 'CONSTANS' expression. {ECO:0000250, ECO:0000269|PubMed:19619493}.		nucleus [GO:0005634]; DNA binding [GO:0003677]; DNA-binding transcription factor activity [GO:0003700]; metal ion binding [GO:0046872]; flower development [GO:0009908]; regulation of DNA-templated transcription [GO:0006355]	GO:0003677; GO:0003700; GO:0005634; GO:0006355; GO:0009908; GO:0046872			25.4576	32.1005	22.6596	41.276	34.599	41.1044	9.84077	8.06733	8.7982
NbD017795	1894.59	-2.2426	Down	0.158377	-14.1598	1.62e-45	3.03e-43	Q6IEQ7	WRK24_ORYSJ	WRKY transcription factor WRKY24 (OsWRKY24)	WRKY24 Os01g0826400 OsJ_03928 OSNPB_010826400	Transcription activator (PubMed:26025535). Interacts specifically with the W box (5'-(T)TGAC[CT]-3'), a frequently occurring elicitor-responsive cis-acting element (PubMed:19199048, PubMed:26025535). Negative regulator of both gibberellic acid (GA) and abscisic acid (ABA) signaling in aleurone cells, probably by interfering with GAM1, via the specific repression of GA- and ABA-induced promoters (…		nucleus [GO:0005634]; DNA-binding transcription factor activity [GO:0003700]; sequence-specific DNA binding [GO:0043565]; abscisic acid-activated signaling pathway [GO:0009738]; gibberellic acid mediated signaling pathway [GO:0009740]; negative regulation of abscisic acid-activated signaling pathway [GO:0009788]; negative regulation of gibberellic acid mediated signaling pathway [GO:0009938]; pos…	GO:0003700; GO:0005634; GO:0009737; GO:0009738; GO:0009739; GO:0009740; GO:0009788; GO:0009938; GO:0043565; GO:0045893	WRKY group II-a family	The WRKY domain is required to bind DNA. {ECO:0000250|UniProtKB:Q6QHD1}.	101.844	82.5977	94.7602	130.794	108.021	113.16	28.5766	31.6809	30.8008
NbD043577	640.863	-2.51546	Down	0.17797	-14.1342	2.34e-45	4.32e-43	Q8LBB2	KING1_ARATH	SNF1-related protein kinase regulatory subunit gamma-1 (AKIN subunit gamma-1) (AKING1) (AKINgamma1) (CBS domain-containing protein CBSCBS1)	KING1 CBSCBS1 At3g48530 T8P19.40	Regulatory subunit of the probable trimeric SNF1-related protein kinase (SnRK) complex, which may play a role in a signal transduction cascade regulating gene expression and carbohydrate metabolism in higher plants. The SnRK complex may also be involved in the regulation of fatty acid synthesis by phosphorylation of acetyl-CoA carboxylase and in assimilation of nitrogen by phosphorylating nitrate…		mitochondrion [GO:0005739]; ATP binding [GO:0005524]; protein kinase regulator activity [GO:0019887]; carbohydrate metabolic process [GO:0005975]; fatty acid biosynthetic process [GO:0006633]; nitrate assimilation [GO:0042128]	GO:0005524; GO:0005739; GO:0005975; GO:0006633; GO:0019887; GO:0042128	5'-AMP-activated protein kinase gamma subunit family		75.9002	51.2153	36.3239	48.5062	51.7533	53.9082	14.1727	11.1523	8.10403
NbD039387	791.371	-1.99717	Down	0.142105	-14.0542	7.26e-45	1.31e-42	Q8RWL6	STY17_ARATH	Serine/threonine-protein kinase STY17 (EC 2.7.11.1) (Serine/threonine/tyrosine-protein kinase 17)	STY17 At4g35780 F8D20.290	Serine/threonine protein kinase that specifically phosphorylates chloroplast precursor proteins in the cytosol within the cleavable presequences (transit peptides). May be part of a cytosolic regulatory network involved in chloroplast protein import. Does not phosphorylate mitochondrion precursor proteins. Specific for ATP and does not utilize other NTPs (PubMed:17090544, PubMed:16429265). Plays …		cytosol [GO:0005829]; ATP binding [GO:0005524]; protein serine kinase activity [GO:0106310]; protein serine/threonine kinase activity [GO:0004674]; protein serine/threonine/tyrosine kinase activity [GO:0004712]; chloroplast organization [GO:0009658]; phosphorylation [GO:0016310]	GO:0004674; GO:0004712; GO:0005524; GO:0005829; GO:0009658; GO:0016310; GO:0106310	Protein kinase superfamily, Ser/Thr protein kinase family		30.127	36.6013	21.5262	47.8308	45.4145	46.2366	16.5089	13.1086	13.432
NbD021244	4579.35	-1.89153	Down	0.134693	-14.0432	8.48e-45	1.52e-42	P09342	ILVB1_TOBAC	Acetolactate synthase 1, chloroplastic (EC 2.2.1.6) (ALS I) (Acetohydroxy-acid synthase I) (Acetolactate synthase I)	ALS SURA		Amino-acid biosynthesis; L-isoleucine biosynthesis; L-isoleucine from 2-oxobutanoate: step 1/4.; Amino-acid biosynthesis; L-valine biosynthesis; L-valine from pyruvate: step 1/4.	acetolactate synthase complex [GO:0005948]; chloroplast [GO:0009507]; acetolactate synthase activity [GO:0003984]; flavin adenine dinucleotide binding [GO:0050660]; magnesium ion binding [GO:0000287]; thiamine pyrophosphate binding [GO:0030976]; isoleucine biosynthetic process [GO:0009097]; response to herbicide [GO:0009635]; valine biosynthetic process [GO:0009099]	GO:0000287; GO:0003984; GO:0005948; GO:0009097; GO:0009099; GO:0009507; GO:0009635; GO:0030976; GO:0050660	TPP enzyme family		171.08	198.706	159.888	233.276	207.778	220.673	71.8359	69.8248	77.0197
NbD021145	2961.53	-1.61691	Down	0.115151	-14.0416	8.67e-45	1.55e-42	Q940T9	COL4_ARATH	Zinc finger protein CONSTANS-LIKE 4	COL4 At5g24930 F6A4.140			nucleus [GO:0005634]; zinc ion binding [GO:0008270]; regulation of flower development [GO:0009909]	GO:0005634; GO:0008270; GO:0009909	CONSTANS family		342.648	266.719	201.939	268.63	267.781	248.787	112.98	101.87	100.3
NbD041804	2805.27	-2.54219	Down	0.181386	-14.0154	1.26e-44	2.2e-42	O82199	C3H20_ARATH	Zinc finger CCCH domain-containing protein 20 (AtC3H20)	At2g19810 F6F22.16			plasma membrane [GO:0005886]; DNA binding [GO:0003677]; DNA-binding transcription factor activity [GO:0003700]; metal ion binding [GO:0046872]; defense response to virus [GO:0051607]; regulation of DNA-templated transcription [GO:0006355]; response to oxidative stress [GO:0006979]	GO:0003677; GO:0003700; GO:0005886; GO:0006355; GO:0006979; GO:0046872; GO:0051607			201.728	184.427	102.567	264.994	268.63	287.672	45.8706	58.2608	66.755
NbD040371	244.912	-3.38501	Down	0.242032	-13.9858	1.9e-44	3.29e-42	Q5HZ05	TPPJ_ARATH	Probable trehalose-phosphate phosphatase J (AtTPPJ) (EC 3.1.3.12) (Trehalose 6-phosphate phosphatase)	TPPJ At5g65140 MQN23.7	Removes the phosphate from trehalose 6-phosphate to produce free trehalose. Trehalose accumulation in plant may improve abiotic stress tolerance (By similarity). {ECO:0000250}.	Glycan biosynthesis; trehalose biosynthesis.	nucleolus [GO:0005730]; nucleus [GO:0005634]; trehalose-phosphatase activity [GO:0004805]; response to cadmium ion [GO:0046686]; trehalose biosynthetic process [GO:0005992]	GO:0004805; GO:0005634; GO:0005730; GO:0005992; GO:0046686	Trehalose phosphatase family		21.3374	17.7937	17.1176	22.632	23.7514	24.2323	2.2418	3.41777	2.42543
NbD002795	1921.34	-1.84571	Down	0.132207	-13.9608	2.7e-44	4.66e-42	Q8L7W1	MSL3_ARATH	Mechanosensitive ion channel protein 3, chloroplastic (Mechanosensitive channel of small conductance-like 3) (MscS-Like protein 3)	MSL3 At1g58200 F16M22.2 T18I24.11	Mechanosensitive channel that opens in response to stretch forces in the membrane lipid bilayer. Controls plastid size, shape, and perhaps division during normal plant development by altering ion flux in response to changes in membrane tension. Acts as a component of the chloroplast division machinery. {ECO:0000269|PubMed:16401419, ECO:0000269|PubMed:21810996}.		chloroplast membrane [GO:0031969]; plastid envelope [GO:0009526]; chloroplast fission [GO:0010020]; monoatomic ion transmembrane transport [GO:0034220]	GO:0009526; GO:0010020; GO:0031969; GO:0034220	MscS (TC 1.A.23) family		150.082	91.3692	70.9806	80.8267	95.7912	78.7131	30.3632	28.5971	28.219
NbD044641	1758.74	-2.43644	Down	0.174985	-13.9237	4.55e-44	7.72e-42	O24457	ODPA3_ARATH	Pyruvate dehydrogenase E1 component subunit alpha-3, chloroplastic (EC 1.2.4.1)	PDH-E1 ALPHA At1g01090 T25K16.8	The pyruvate dehydrogenase complex catalyzes the overall conversion of pyruvate to acetyl-CoA and CO(2). It contains multiple copies of three enzymatic components: pyruvate dehydrogenase (E1), dihydrolipoamide acetyltransferase (E2) and lipoamide dehydrogenase (E3) (By similarity). {ECO:0000250}.		chloroplast [GO:0009507]; chloroplast envelope [GO:0009941]; chloroplast stroma [GO:0009570]; plastid [GO:0009536]; pyruvate dehydrogenase (acetyl-transferring) activity [GO:0004739]; acetyl-CoA biosynthetic process from pyruvate [GO:0006086]; glycolytic process [GO:0006096]	GO:0004739; GO:0006086; GO:0006096; GO:0009507; GO:0009536; GO:0009570; GO:0009941			166.58	182.799	140.452	148.303	136.186	126.645	26.2409	33.5334	32.735
NbD037085	947.295	-2.17987	Down	0.156593	-13.9206	4.75e-44	8.02e-42	Q8RWL6	STY17_ARATH	Serine/threonine-protein kinase STY17 (EC 2.7.11.1) (Serine/threonine/tyrosine-protein kinase 17)	STY17 At4g35780 F8D20.290	Serine/threonine protein kinase that specifically phosphorylates chloroplast precursor proteins in the cytosol within the cleavable presequences (transit peptides). May be part of a cytosolic regulatory network involved in chloroplast protein import. Does not phosphorylate mitochondrion precursor proteins. Specific for ATP and does not utilize other NTPs (PubMed:17090544, PubMed:16429265). Plays …		cytosol [GO:0005829]; ATP binding [GO:0005524]; protein serine kinase activity [GO:0106310]; protein serine/threonine kinase activity [GO:0004674]; protein serine/threonine/tyrosine kinase activity [GO:0004712]; chloroplast organization [GO:0009658]; phosphorylation [GO:0016310]	GO:0004674; GO:0004712; GO:0005524; GO:0005829; GO:0009658; GO:0016310; GO:0106310	Protein kinase superfamily, Ser/Thr protein kinase family		50.9278	62.0887	39.9378	58.3944	49.0393	59.0096	15.7196	13.9104	15.4099
NbD028423	973.06	-1.9261	Down	0.138748	-13.882	8.15e-44	1.36e-41	Q8N9H8	MUT7_HUMAN	Exonuclease mut-7 homolog (EC 3.1.-.-) (Exonuclease 3'-5' domain-containing protein 3)	EXD3 HBE269	Possesses 3'-5' exoribonuclease activity. Required for 3'-end trimming of AGO1-bound miRNAs (By similarity). {ECO:0000250}.		3'-5' exonuclease activity [GO:0008408]; metal ion binding [GO:0046872]; nucleic acid binding [GO:0003676]; nucleobase-containing compound metabolic process [GO:0006139]	GO:0003676; GO:0006139; GO:0008408; GO:0046872	Mut-7 family		71.0601	74.7429	45.3691	49.7407	47.0841	46.4378	17.1099	15.5965	13.7578
NbD045527	973.698	2.04124	Up	0.147332	13.8547	1.19e-43	1.98e-41	Q9Y2M2	SSUH2_HUMAN	Protein SSUH2 homolog (Protein ssu-2 homolog)	SSUH2 C3orf32 FLS485	Plays a role in odontogenesis. {ECO:0000269|PubMed:27680507}.		cytoplasm [GO:0005737]; nucleus [GO:0005634]; heat shock protein binding [GO:0031072]; unfolded protein binding [GO:0051082]; odontogenesis [GO:0042476]	GO:0005634; GO:0005737; GO:0031072; GO:0042476; GO:0051082			30.8475	31.8184	33.7415	16.0791	19.3639	17.6205	109.902	76.5235	83.8121
NbD018853	1971.59	-2.03367	Down	0.146878	-13.846	1.35e-43	2.23e-41	Q66GR3	BH130_ARATH	Transcription factor bHLH130 (Basic helix-loop-helix protein 130) (AtbHLH130) (bHLH 130) (Transcription factor EN 69) (bHLH transcription factor bHLH130)	BHLH130 EN69 At2g42280 T24P15.19			cytoplasm [GO:0005737]; nucleus [GO:0005634]; cis-regulatory region sequence-specific DNA binding [GO:0000987]; DNA-binding transcription factor activity [GO:0003700]; protein dimerization activity [GO:0046983]; cellular response to nitrogen levels [GO:0043562]; photoperiodism, flowering [GO:0048573]; regulation of DNA-templated transcription [GO:0006355]; regulation of gene expression [GO:001046…	GO:0000987; GO:0003700; GO:0005634; GO:0005737; GO:0006355; GO:0006808; GO:0010468; GO:0043562; GO:0046983; GO:0048573; GO:2000028			150.413	141.265	110.078	167.007	158.04	165.024	45.0554	48.3131	52.7306
NbD046303	862.893	-2.28945	Down	0.165425	-13.8398	1.47e-43	2.42e-41	P54873	HMCS_ARATH	Hydroxymethylglutaryl-CoA synthase (HMG-CoA synthase) (EC 2.3.3.10) (3-hydroxy-3-methylglutaryl coenzyme A synthase) (Protein EMBRYO DEFECTIVE 2778) (Protein FLAKY POLLEN 1)	HMGS EMB2778 FKP1 MVA1 At4g11820 T26M18.30	This enzyme condenses acetyl-CoA with acetoacetyl-CoA to form HMG-CoA, which is the substrate for HMG-CoA reductase. Devoided of acetoacetyl-CoA thiolase (AACT) activity. Required for the development of both tapetosomes and elaioplasts in tapetal cells and for pollen viability during pollen tube elongation. {ECO:0000269|PubMed:20484369}.	Metabolic intermediate biosynthesis; (R)-mevalonate biosynthesis; (R)-mevalonate from acetyl-CoA: step 2/3.	plasmodesma [GO:0009506]; hydroxymethylglutaryl-CoA synthase activity [GO:0004421]; farnesyl diphosphate biosynthetic process, mevalonate pathway [GO:0010142]; isopentenyl diphosphate biosynthetic process, mevalonate pathway [GO:0019287]; sterol biosynthetic process [GO:0016126]	GO:0004421; GO:0009506; GO:0010142; GO:0016126; GO:0019287	Thiolase-like superfamily, HMG-CoA synthase family		49.2018	52.4642	35.9056	63.1083	66.5926	56.9634	14.1827	15.7971	16.5458
NbD026534	812.099	-2.56154	Down	0.185363	-13.819	1.96e-43	3.21e-41	Q9C5U1	AHK3_ARATH	Histidine kinase 3 (EC 2.7.13.3) (Arabidopsis histidine kinase 3) (AtHK3) (Protein AUTHENTIC HIS-KINASE 3) (Protein ORESARA 12)	AHK3 ORE12 At1g27320 F17L21.11	Cytokinins (CK) receptor related to bacterial two-component regulators. Functions as a histidine kinase and transmits the stress signal to a downstream MAPK cascade. This protein undergoes an ATP-dependent autophosphorylation at a conserved histidine residue in the kinase core, and a phosphoryl group is then transferred to a conserved aspartate residue in the receiver domain. In the presence of c…		endoplasmic reticulum membrane [GO:0005789]; nucleus [GO:0005634]; plasma membrane [GO:0005886]; cytokinin receptor activity [GO:0009884]; phosphorelay sensor kinase activity [GO:0000155]; protein histidine kinase activity [GO:0004673]; protein histidine kinase binding [GO:0043424]; cellular response to abscisic acid stimulus [GO:0071215]; cellular response to cold [GO:0070417]; cellular response…	GO:0000155; GO:0004673; GO:0005634; GO:0005789; GO:0005886; GO:0006970; GO:0009409; GO:0009414; GO:0009651; GO:0009736; GO:0009884; GO:0009909; GO:0010029; GO:0010087; GO:0010150; GO:0010271; GO:0016036; GO:0034757; GO:0042742; GO:0043424; GO:0048509; GO:0048831; GO:0070417; GO:0071215; GO:0071329; GO:0080117			50.627	41.535	16.4456	30.3341	26.0784	24.6102	7.2986	5.33037	4.45903
NbD001165	285.256	-3.04311	Down	0.22058	-13.7959	2.7e-43	4.41e-41	B0JFY2	PROB_MICAN	Glutamate 5-kinase (EC 2.7.2.11) (Gamma-glutamyl kinase) (GK)	proB MAE_21650	Catalyzes the transfer of a phosphate group to glutamate to form L-glutamate 5-phosphate. {ECO:0000255|HAMAP-Rule:MF_00456}.	Amino-acid biosynthesis; L-proline biosynthesis; L-glutamate 5-semialdehyde from L-glutamate: step 1/2. {ECO:0000255|HAMAP-Rule:MF_00456}.	cytoplasm [GO:0005737]; ATP binding [GO:0005524]; glutamate 5-kinase activity [GO:0004349]; RNA binding [GO:0003723]; L-proline biosynthetic process [GO:0055129]; phosphorylation [GO:0016310]	GO:0003723; GO:0004349; GO:0005524; GO:0005737; GO:0016310; GO:0055129	Glutamate 5-kinase family		55.8859	62.804	30.6979	68.9303	60.9206	61.5881	8.98655	9.20494	9.88348
NbD013871	5911.62	-2.00263	Down	0.146754	-13.6461	2.13e-42	3.34e-40	Q9FY06	PPF1_PEA	Inner membrane protein PPF-1, chloroplastic (Post-floral-specific protein 1)	PPF-1	May be required for the insertion of some integral membrane proteins into the chloroplast thylakoid membrane. May play a role in inhibiting senescence.		chloroplast thylakoid membrane [GO:0009535]; membrane insertase activity [GO:0032977]	GO:0009535; GO:0032977	OXA1/ALB3/YidC (TC 2.A.9.2) family		393.219	417.895	323.24	433.332	430.605	412.719	130.686	111.728	148.074
NbD011274	1011.85	-2.8456	Down	0.208562	-13.6439	2.2e-42	3.43e-40	Q5XF57	Y5576_ARATH	Probable receptor-like serine/threonine-protein kinase At5g57670 (EC 2.7.11.1)	At5g57670 MRI1.2			ATP binding [GO:0005524]; protein serine kinase activity [GO:0106310]; protein serine/threonine kinase activity [GO:0004674]; phosphorylation [GO:0016310]	GO:0004674; GO:0005524; GO:0016310; GO:0106310	Protein kinase superfamily, Ser/Thr protein kinase family		27.5648	47.9318	44.0987	62.236	63.694	65.1845	7.97945	13.7479	10.4437
NbD033117	265.531	3.06944	Up	0.225022	13.6406	2.3e-42	3.57e-40	Q9LZR3	CSLA9_ARATH	Glucomannan 4-beta-mannosyltransferase 9 (EC 2.4.1.32) (Cellulose synthase-like protein A9) (AtCslA9) (Glucomannan synthase) (Mannan synthase 9) (Protein RESISTANT TO AGROBACTERIUM TRANSFORMATION 4)	CSLA9 RAT4 At5g03760 F17C15.180	Possesses glucomannan synthase and mannan synthase activities in vitro. Mannan synthase consists of a 4-beta-mannosyltransferase activity on mannan using GDP-mannose. The beta-1,4-mannan product is the backbone for galactomannan synthesis by galactomannan galactosyltransferase. Galactomannan is a noncellulosic polysaccharides of plant cell wall (PubMed:15647349, PubMed:17307900). Required for lat…		Golgi membrane [GO:0000139]; glucomannan 4-beta-mannosyltransferase activity [GO:0047259]; mannan synthase activity [GO:0051753]; cell wall organization [GO:0071555]; DNA-mediated transformation [GO:0009294]; response to bacterium [GO:0009617]	GO:0000139; GO:0009294; GO:0009617; GO:0047259; GO:0051753; GO:0071555	Glycosyltransferase 2 family, Plant cellulose synthase-like A subfamily		3.83212	3.23856	10.8398	1.58819	2.36229	2.42594	20.1962	24.017	21.292
NbD018291	509.81	4.29737	Up	0.315063	13.6397	2.32e-42	3.6e-40	P20144	WUN1_SOLTU	Wound-induced protein 1	WUN1							29.2108	9.60121	13.7747	2.58062	9.33696	5.55403	179.18	137.756	110.33
NbD012946	866.291	2.4142	Up	0.177342	13.6133	3.34e-42	5.13e-40	Q949R4	DIOXL_ARATH	Extradiol ring-cleavage dioxygenase (AtLigB) (EC 1.13.11.-)	LIGB At4g15093 dl3590w	Opens the cyclic ring of caffealdehyde between carbons 2 and 3 or between carbons 4 and 5. Involved in the biosynthesis of arabidopyrones. {ECO:0000269|PubMed:22923580}.		dioxygenase activity [GO:0051213]; ferrous iron binding [GO:0008198]; oxidoreductase activity, acting on single donors with incorporation of molecular oxygen [GO:0016701]; zinc ion binding [GO:0008270]; cellular aromatic compound metabolic process [GO:0006725]	GO:0006725; GO:0008198; GO:0008270; GO:0016701; GO:0051213	DODA-type extradiol aromatic ring-opening dioxygenase family		28.7777	18.0841	32.6923	16.7541	22.7901	14.7621	132.035	115.249	109.479
NbD013513	4514.87	-2.51007	Down	0.18445	-13.6084	3.57e-42	5.46e-40	P08509	NIA2_TOBAC	Nitrate reductase [NADH] 2 (NR2) (EC 1.7.1.1)	NIA2	Nitrate reductase is a key enzyme involved in the first step of nitrate assimilation in plants, fungi and bacteria.		FAD binding [GO:0071949]; heme binding [GO:0020037]; molybdenum ion binding [GO:0030151]; molybdopterin cofactor binding [GO:0043546]; nitrate reductase (NADH) activity [GO:0009703]; nitrate reductase (NADPH) activity [GO:0050464]; nitrate assimilation [GO:0042128]; nitric oxide biosynthetic process [GO:0006809]	GO:0006809; GO:0009703; GO:0020037; GO:0030151; GO:0042128; GO:0043546; GO:0050464; GO:0071949	Nitrate reductase family		225.288	361.689	227.245	198.911	132.809	201.506	44.0939	39.0034	32.7609
NbD013204	1496.46	-2.00333	Down	0.147526	-13.5795	5.3e-42	8.03e-40	B4LQT7	FICD_DROVI	Protein adenylyltransferase Fic (EC 2.7.7.108) (De-AMPylase Fic) (EC 3.1.4.-)	GJ12914	Protein that can both mediate the addition of adenosine 5'-monophosphate (AMP) to specific residues of target proteins (AMPylation), and the removal of the same modification from target proteins (de-AMPylation), depending on the context (By similarity). The side chain of Glu-236 determines which of the two opposing activities (AMPylase or de-AMPylase) will take place (By similarity). Acts as a ke…		plasma membrane [GO:0005886]; AMPylase activity [GO:0070733]; ATP binding [GO:0005524]; Hsp70 protein binding [GO:0030544]; protein adenylylhydrolase activity [GO:0044603]; protein homodimerization activity [GO:0042803]; detection of light stimulus involved in visual perception [GO:0050908]; histamine transport [GO:0051608]; protein adenylylation [GO:0018117]; protein deadenylylation [GO:0044602]…	GO:0005524; GO:0005886; GO:0007632; GO:0018117; GO:0030544; GO:0034976; GO:0042803; GO:0044602; GO:0044603; GO:0050908; GO:0051608; GO:0070733	Fic family	The fido domain mediates the adenylyltransferase activity. {ECO:0000250|UniProtKB:Q9BVA6}.	132.145	83.5336	64.8502	75.6386	104.949	89.8428	30.2653	25.7694	26.6855
NbD024867	499.561	-2.45567	Down	0.18097	-13.5695	6.07e-42	9.16e-40	Q93YU2	RUS6_ARATH	Protein root UVB sensitive 6	RUS6 EMB1879 At5g49820 K21G20.3	Required for normal embryo development. {ECO:0000269|PubMed:15266054}.				RUS1 family		22.747	29.9679	18.8784	32.6037	28.1601	36.3058	8.06115	6.7542	6.91484
NbD001075	386.164	2.36185	Up	0.174259	13.5537	7.53e-42	1.13e-39	Q8LE43	DOF21_ARATH	Dof zinc finger protein DOF2.1 (AtDOF2.1)	DOF2.1 At2g28510 T17D12.7	Transcription factor that binds specifically to a 5'-AA[AG]G-3' consensus core sequence. {ECO:0000250}.		nucleolus [GO:0005730]; DNA-binding transcription factor activity [GO:0003700]; transcription cis-regulatory region binding [GO:0000976]; zinc ion binding [GO:0008270]; regulation of DNA-templated transcription [GO:0006355]	GO:0000976; GO:0003700; GO:0005730; GO:0006355; GO:0008270			11.6604	4.96906	8.80948	9.44647	7.98518	10.0159	66.3617	52.2544	55.5077
NbD048871	12313.6	-1.86356	Down	0.137607	-13.5426	8.76e-42	1.31e-39	Q43155	GLTB_SPIOL	Ferredoxin-dependent glutamate synthase, chloroplastic (EC 1.4.7.1) (Fd-GOGAT) (SoFdGOGAT)	FdGOGAT SOVF_067910	Catalyzes the reductive conversion of 2-oxoglutarate plus glutamine to two molecules of glutamate, using reduced ferredoxin as the electron donor (PubMed:9507092). Contains one FMN but no FAD (PubMed:8651698). The FMN-binding domain is also involved in the delivery of sulfite to the reaction center of SQD1 (PubMed:15752726). {ECO:0000269|PubMed:15752726, ECO:0000269|PubMed:8651698, ECO:0000269|Pu…	Amino-acid biosynthesis; L-glutamate biosynthesis via GLT pathway; L-glutamate from 2-oxoglutarate and L-glutamine (ferredoxin route): step 1/1. {ECO:0000305}.; Energy metabolism; nitrogen metabolism. {ECO:0000305}.	chloroplast stroma [GO:0009570]; 3 iron, 4 sulfur cluster binding [GO:0051538]; enzyme binding [GO:0019899]; glutamate synthase (ferredoxin) activity [GO:0016041]; metal ion binding [GO:0046872]; glutamine metabolic process [GO:0006541]; L-glutamate biosynthetic process [GO:0097054]	GO:0006541; GO:0009570; GO:0016041; GO:0019899; GO:0046872; GO:0051538; GO:0097054	Glutamate synthase family		197.621	279.028	153.223	252.829	205.684	257.444	86.0595	74.4377	81.7378
NbD003612	4366.88	-2.30982	Down	0.170711	-13.5306	1.03e-41	1.54e-39	Q8LD26	DRMH3_ARATH	Dormancy-associated protein homolog 3 (DRM1 homolog 3)	At1g56220 F14G9.17					DRM1/ARP family		1092.26	1169.15	740.044	1135.53	1174.12	1116.54	244.425	260.309	336.38
NbD052075	1401.75	2.09875	Up	0.155267	13.517	1.24e-41	1.84e-39	Q8H0X6	CYT6_ARATH	Cysteine proteinase inhibitor 6 (AtCYS-6) (PIP-M) (PRLI-interacting factor M)	CYS6 At3g12490 MQC3.31 T2E22.19	Specific inhibitor of cysteine proteinases. Probably involved in the regulation of endogenous processes and in defense against pests and pathogens (By similarity). {ECO:0000250}.		cytosol [GO:0005829]; endoplasmic reticulum [GO:0005783]; extracellular region [GO:0005576]; cobalt ion binding [GO:0050897]; cysteine-type endopeptidase inhibitor activity [GO:0004869]; defense response [GO:0006952]; hyperosmotic response [GO:0006972]; response to cold [GO:0009409]; response to oxidative stress [GO:0006979]; response to water deprivation [GO:0009414]	GO:0004869; GO:0005576; GO:0005783; GO:0005829; GO:0006952; GO:0006972; GO:0006979; GO:0009409; GO:0009414; GO:0050897	Cystatin family, Phytocystatin subfamily		109.651	85.5316	99.801	40.3654	50.0378	37.6545	271.041	214.983	192.78
NbD016138	1394.32	-1.98569	Down	0.147373	-13.4739	2.23e-41	3.26e-39	Q9SKK0	EBF1_ARATH	EIN3-binding F-box protein 1 (F-box/LRR-repeat protein 6)	EBF1 FBL6 At2g25490 F13B15.15	Component of SCF(EBF1) E3 ubiquitin ligase complexes, which may mediate the ubiquitination and subsequent proteasomal degradation of target proteins (probably including EIN3 and EIL1). Regulator of the ethylene signaling cascade by modulating the stability of EIN3 and EIL1 proteins. Confers insensitivity to ethylene. {ECO:0000269|PubMed:14675533}.	Protein modification; protein ubiquitination.	cytoplasm [GO:0005737]; nucleus [GO:0005634]; ethylene-activated signaling pathway [GO:0009873]; negative regulation of ethylene-activated signaling pathway [GO:0010105]; protein ubiquitination [GO:0016567]; response to ethylene [GO:0009723]; ubiquitin-dependent protein catabolic process [GO:0006511]	GO:0005634; GO:0005737; GO:0006511; GO:0009723; GO:0009873; GO:0010105; GO:0016567		The F-box is necessary for the interaction with ASK proteins. {ECO:0000250}.	58.9434	50.6029	38.609	72.7179	66.5024	71.1003	27.365	18.509	20.0136
NbD020200	2024.85	-2.86059	Down	0.212994	-13.4304	4.01e-41	5.83e-39	Q96502	COL2_ARATH	Zinc finger protein CONSTANS-LIKE 2	COL2 At3g02380 F11A12.106 F11A12.7 F16B3.2	Putative transcription factor. Does not affect flowering time.		nucleus [GO:0005634]; DNA binding [GO:0003677]; DNA-binding transcription factor activity [GO:0003700]; zinc ion binding [GO:0008270]; chloroplast organization [GO:0009658]; regulation of flower development [GO:0009909]	GO:0003677; GO:0003700; GO:0005634; GO:0008270; GO:0009658; GO:0009909	CONSTANS family		294.312	396.724	264.638	200.82	138.012	221.07	36.8857	23.5146	34.7399
NbD001687	520.7	-2.24128	Down	0.167037	-13.4179	4.75e-41	6.84e-39	Q8W4I4	POT6_ARATH	Potassium transporter 6 (AtHAK6) (AtPOT6)	POT6 HAK6 KUP6 At1g70300 F17O7.17	Probable potassium transporter.		plasma membrane [GO:0005886]; potassium ion transmembrane transporter activity [GO:0015079]	GO:0005886; GO:0015079	HAK/KUP transporter (TC 2.A.72.3) family		25.9776	15.4288	11.9064	23.0104	21.361	21.7061	6.42987	4.89892	5.8266
NbD051717	798.912	-2.4678	Down	0.184327	-13.3881	7.09e-41	1.02e-38	Q9ZV48	TPS11_ARATH	Probable alpha,alpha-trehalose-phosphate synthase [UDP-forming] 11 (EC 2.4.1.15) (Trehalose-6-phosphate synthase 11) (AtTPS11)	TPS11 TPSB At2g18700 MSF3.8			mitochondrion [GO:0005739]; glycosyltransferase activity [GO:0016757]; trehalose biosynthetic process [GO:0005992]	GO:0005739; GO:0005992; GO:0016757	Glycosyltransferase 20 family; Trehalose phosphatase family		44.3339	14.9205	26.3577	33.4095	32.4086	29.8407	7.96558	8.21701	5.20853
NbD025685	483.33	2.18398	Up	0.163171	13.3846	7.44e-41	1.06e-38	O65351	SBT17_ARATH	Subtilisin-like protease SBT1.7 (EC 3.4.21.-) (Cucumisin-like serine protease) (Subtilase subfamily 1 member 7) (AtSBT1.7) (Subtilisin-like serine protease 1) (At-SLP1)	SBT1.7 ARA12 ASP48 SLP1 At5g67360 K8K14.8	Serine protease. Has a substrate preference for the hydrophobic residues Phe and Ala and the basic residue Asp in the P1 position, and for Asp, Leu or Ala in the P1' position (PubMed:12413398). Essential for mucilage release from seed coats. Triggers the accumulation and/or activation of cell wall modifying enzymes necessary either for the loosening of the outer primary cell wall, or to facilitat…		apoplast [GO:0048046]; extracellular region [GO:0005576]; secretory vesicle [GO:0099503]; serine-type endopeptidase activity [GO:0004252]; mucilage extrusion from seed coat [GO:0080001]; mucilage metabolic process involved in seed coat development [GO:0048359]; proteolysis [GO:0006508]; seed coat development [GO:0010214]	GO:0004252; GO:0005576; GO:0006508; GO:0010214; GO:0048046; GO:0048359; GO:0080001; GO:0099503	Peptidase S8 family		12.5162	6.16336	8.9261	4.41606	4.33228	4.92166	31.1709	22.0254	23.7902
NbD027869	380.637	-2.43817	Down	0.182578	-13.3541	1.12e-40	1.58e-38	Q8LJW3	ACR4_ARATH	ACT domain-containing protein ACR4 (Protein ACT DOMAIN REPEATS 4)	ACR4 At1g69040 F4N2.2	May bind amino acids. {ECO:0000303|PubMed:12481063}.		plasmodesma [GO:0009506]	GO:0009506			26.2808	28.6452	22.8796	28.8278	26.7124	30.5623	7.09544	6.70837	5.7521
NbD015627	131.237	5.0964	Up	0.383098	13.3031	2.22e-40	3.12e-38	Q38879	TRXH2_ARATH	Thioredoxin H2 (AtTrxh2) (Thioredoxin 2) (AtTRX2)	TRX2 At5g39950 MYH19.14	Thiol-disulfide oxidoreductase probably involved in the redox regulation of a number of cytosolic enzymes. Possesses insulin disulfide bonds reducing activity. {ECO:0000269|PubMed:14749482}.		cytosol [GO:0005829]; mitochondrion [GO:0005739]; oxidoreductase activity, acting on a sulfur group of donors, disulfide as acceptor [GO:0016671]; oxidoreductase activity, acting on paired donors, with incorporation or reduction of molecular oxygen, reduced flavin or flavoprotein as one donor, and incorporation of one atom of oxygen [GO:0016712]; protein-disulfide reductase activity [GO:0015035]	GO:0005739; GO:0005829; GO:0015035; GO:0016671; GO:0016712	Thioredoxin family, Plant H-type subfamily		0	1.90195	1.90515	0.40381	2.09839	0.838132	51.4202	47.9112	45.9801
NbD017388	851.707	-2.00568	Down	0.150989	-13.2836	2.88e-40	4.04e-38	Q9C8G5	CSCLD_ARATH	CSC1-like protein ERD4 (Hyperosmolality-gated Ca2+ permeable channel 3.1) (AtOSCA3.1) (Protein EARLY-RESPONSIVE TO DEHYDRATION STRESS 4)	ERD4 OSCA3.1 At1g30360 T4K22.4	Acts as a hyperosmolarity-gated non-selective cation channel that permeates Ca(2+) ions (PubMed:30190597). Mechanosensitive ion channel that converts mechanical stimuli into a flow of ions (PubMed:30190597). {ECO:0000269|PubMed:30190597}.		chloroplast envelope [GO:0009941]; nucleus [GO:0005634]; plant-type vacuole [GO:0000325]; plasma membrane [GO:0005886]; plasmodesma [GO:0009506]; calcium activated cation channel activity [GO:0005227]; mRNA binding [GO:0003729]	GO:0000325; GO:0003729; GO:0005227; GO:0005634; GO:0005886; GO:0009506; GO:0009941	CSC1 (TC 1.A.17) family		48.5862	24.285	18.6294	37.8066	41.4959	34.3155	13.4952	10.4289	10.9571
NbD039877	928.715	-2.92106	Down	0.220999	-13.2175	6.95e-40	9.63e-38	C0LGH2	Y1561_ARATH	Probable LRR receptor-like serine/threonine-protein kinase At1g56130 (EC 2.7.11.1)	At1g56130 F14G9.25 T6H22.8			plasma membrane [GO:0005886]; ATP binding [GO:0005524]; protein serine kinase activity [GO:0106310]; protein serine/threonine kinase activity [GO:0004674]; phosphorylation [GO:0016310]	GO:0004674; GO:0005524; GO:0005886; GO:0016310; GO:0106310	Protein kinase superfamily, Ser/Thr protein kinase family		84.9603	66.4874	32.3068	56.9239	36.5911	58.3938	9.94203	6.53887	8.31893
NbD052323	119.03	3.81637	Up	0.289233	13.1948	9.4e-40	1.28e-37	Q56XJ7	Y4276_ARATH	Uncharacterized protein At4g22758	At4g22758 T12H17.150							6.48714	1.78869	6.87073	2.53698	2.00507	2.32444	48.2408	35.2614	36.4567
NbD031809	361.131	2.25643	Up	0.17205	13.1149	2.7e-39	3.6e-37	O48711	PME12_ARATH	Probable pectinesterase/pectinesterase inhibitor 12 [Includes: Pectinesterase inhibitor 12 (Pectin methylesterase inhibitor 12); Pectinesterase 12 (PE 12) (EC 3.1.1.11) (Pectin methylesterase 12) (AtPME12)]	PME12 ARATH12 At2g26440 T9J22.11	Acts in the modification of cell walls via demethylesterification of cell wall pectin. {ECO:0000250}.	Glycan metabolism; pectin degradation; 2-dehydro-3-deoxy-D-gluconate from pectin: step 1/5.	extracellular region [GO:0005576]; aspartyl esterase activity [GO:0045330]; enzyme inhibitor activity [GO:0004857]; pectinesterase activity [GO:0030599]; cell wall modification [GO:0042545]; pectin catabolic process [GO:0045490]; response to bacterium [GO:0009617]	GO:0004857; GO:0005576; GO:0009617; GO:0030599; GO:0042545; GO:0045330; GO:0045490	PMEI family; Pectinesterase family		3.21236	4.97898	7.93368	3.93306	5.20477	4.58465	28.4171	27.1419	25.0188
NbD021934	307.772	4.47779	Up	0.341684	13.1051	3.08e-39	4.09e-37	P24792	ASO_CUCMA	L-ascorbate oxidase (ASO) (Ascorbase) (EC 1.10.3.3)	AAO	May be involved in a redox system involving ascorbic acid.		extracellular region [GO:0005576]; copper ion binding [GO:0005507]; L-ascorbate oxidase activity [GO:0008447]	GO:0005507; GO:0005576; GO:0008447	Multicopper oxidase family		0.37446	0.649381	2.94593	0.739404	1.55557	0.444625	21.912	25.2121	28.2427
NbD024800	114.964	4.88462	Up	0.374733	13.0349	7.74e-39	1.02e-36	O48818	EXPA4_ARATH	Expansin-A4 (AtEXPA4) (Alpha-expansin-4) (At-EXP4) (AtEx4) (Ath-ExpAlpha-1.6)	EXPA4 EXP4 At2g39700 F17A14.7	Causes loosening and extension of plant cell walls by disrupting non-covalent bonding between cellulose microfibrils and matrix glucans. No enzymatic activity has been found (By similarity). {ECO:0000250}.		extracellular region [GO:0005576]; membrane [GO:0016020]; plant-type cell wall [GO:0009505]; plasmodesma [GO:0009506]; plant-type cell wall organization [GO:0009664]; syncytium formation [GO:0006949]	GO:0005576; GO:0006949; GO:0009505; GO:0009506; GO:0009664; GO:0016020	Expansin family, Expansin A subfamily		1.19087	0.93317	2.41345	0.477632	0.667479	0.567219	24.3706	24.6783	14.2424
NbD007705	1175.78	1.67439	Up	0.128499	13.0304	8.22e-39	1.07e-36	Q54I39	IST1L_DICDI	IST1-like protein	DDB_G0289029			protein localization [GO:0008104]; protein transport [GO:0015031]	GO:0008104; GO:0015031	IST1 family		42.9989	39.2079	33.9844	19.6589	22.8783	21.829	99.9233	78.0517	76.0028
NbD027873	5800.75	-2.77683	Down	0.213902	-12.9818	1.55e-38	1.99e-36	O80402	DCAM_NICSY	S-adenosylmethionine decarboxylase proenzyme (AdoMetDC) (SAMDC) (EC 4.1.1.50) [Cleaved into: S-adenosylmethionine decarboxylase alpha chain; S-adenosylmethionine decarboxylase beta chain]	SAMDC1 SAMDC-1		Amine and polyamine biosynthesis; S-adenosylmethioninamine biosynthesis; S-adenosylmethioninamine from S-adenosyl-L-methionine: step 1/1.	adenosylmethionine decarboxylase activity [GO:0004014]; spermidine biosynthetic process [GO:0008295]; spermine biosynthetic process [GO:0006597]	GO:0004014; GO:0006597; GO:0008295	Eukaryotic AdoMetDC family		186.71	563.786	556.62	545.495	391.791	524.062	67.6116	105.317	86.6745
NbD005521	208.609	-3.9417	Down	0.304291	-12.9537	2.24e-38	2.86e-36	O23547	EXLB1_ARATH	Expansin-like B1 (At-EXPR1) (AtEXLB1) (AtEXPR1) (Ath-ExpBeta-3.1)	EXLB1 EXPR1 At4g17030 dl4545c			extracellular region [GO:0005576]; anatomical structure morphogenesis [GO:0009653]; sexual reproduction [GO:0019953]	GO:0005576; GO:0009653; GO:0019953	Expansin family, Expansin-like B subfamily		29.9387	23.2405	38.9985	23.9382	32.9782	36.8635	2.43883	1.87091	2.97781
NbD048429	427.069	4.03444	Up	0.313115	12.8849	5.48e-38	6.88e-36	P86809	NLTP2_APIGA	Non-specific lipid-transfer protein 2 (Allergen Api g 6.0101) (allergen Api g 6)		Plant non-specific lipid-transfer proteins transfer phospholipids as well as galactolipids across membranes. May play a role in wax or cutin deposition in the cell walls of expanding epidermal cells and certain secretory tissues (By similarity). {ECO:0000250|UniProtKB:Q43748}.		lipid binding [GO:0008289]; lipid transport [GO:0006869]	GO:0006869; GO:0008289	Plant LTP family		10.1068	4.74963	19.1175	8.29991	15.9856	7.21336	291.896	223.467	128.983
NbD038594	784.393	-2.03631	Down	0.158178	-12.8735	6.34e-38	7.94e-36	Q9LEC8	DHEB_NICPL	Glutamate dehydrogenase B (GDH B) (EC 1.4.1.3)	GDHB			glutamate dehydrogenase (NAD+) activity [GO:0004352]; glutamate dehydrogenase (NADP+) activity [GO:0004354]; amino acid metabolic process [GO:0006520]	GO:0004352; GO:0004354; GO:0006520	Glu/Leu/Phe/Val dehydrogenases family		53.6374	60.8305	44.7854	57.6281	71.0947	55.6638	20.7683	17.3762	17.0927
NbD032841	99.6807	4.85179	Up	0.377094	12.8662	6.97e-38	8.7e-36	Q9LYM3	LOR14_ARATH	Protein LURP-one-related 14	At3g56180 F18O21.140	Might be related to the phospholipid scramblase and tubby-like superfamily of membrane tethered transcription factors. {ECO:0000250}.				LOR family		0	0	1.1682	0.659942	0.405976	0.839689	27.7948	18.6956	24.2908
NbD037412	1882.56	-1.99717	Down	0.155451	-12.8476	8.88e-38	1.1e-35	Q9FLW9	PKP2_ARATH	Plastidial pyruvate kinase 2 (PKp2) (EC 2.7.1.40) (Plastidial pyruvate kinase 1) (PKP1) (Pyruvate kinase III) (Pyruvate kinase isozyme B1, chloroplastic) (PKP-BETA1) (Plastidic pyruvate kinase beta subunit 1)	PKP2 PKP1 At5g52920 MXC20.15	Required for plastidial pyruvate kinase activity. Involved in seed oil accumulation, embryo development and seed storage compounds mobilization upon germination. {ECO:0000269|PubMed:17557808, ECO:0000269|PubMed:17892448, ECO:0000269|PubMed:17965177}.	Carbohydrate degradation; glycolysis; pyruvate from D-glyceraldehyde 3-phosphate: step 5/5.	chloroplast [GO:0009507]; chloroplast stroma [GO:0009570]; mitochondrion [GO:0005739]; ATP binding [GO:0005524]; kinase activity [GO:0016301]; magnesium ion binding [GO:0000287]; potassium ion binding [GO:0030955]; pyruvate kinase activity [GO:0004743]; fatty acid biosynthetic process [GO:0006633]; lipid metabolic process [GO:0006629]; phosphorylation [GO:0016310]; seed development [GO:0048316]; …	GO:0000287; GO:0004743; GO:0005524; GO:0005739; GO:0006629; GO:0006633; GO:0009507; GO:0009570; GO:0010431; GO:0016301; GO:0016310; GO:0030955; GO:0048316	Pyruvate kinase family		91.7063	108.689	78.2905	108.79	106.469	97.6339	29.6155	36.1787	30.1056
NbD021229	1730.32	-1.81374	Down	0.141214	-12.8439	9.3e-38	1.14e-35	O24606	EIN3_ARATH	Protein ETHYLENE INSENSITIVE 3	EIN3 At3g20770 MOE17.8	Transcription factor acting as a positive regulator in the ethylene response pathway, by promoting histone acetylation in an ENAP1-dependent manner, thus accelerating the expression of ethylene-responsive genes (PubMed:28874528). Binds DNA (PubMed:26352699). Is required for ethylene responsiveness in adult plant tissues. Binds a primary ethylene response element present in the ETHYLENE-RESPONSE-F…		nucleus [GO:0005634]; chromatin binding [GO:0003682]; DNA binding [GO:0003677]; DNA-binding transcription factor activity [GO:0003700]; histone binding [GO:0042393]; kinase binding [GO:0019900]; transcription cis-regulatory region binding [GO:0000976]; defense response to bacterium [GO:0042742]; epigenetic regulation of gene expression [GO:0040029]; ethylene-activated signaling pathway [GO:000987…	GO:0000976; GO:0001666; GO:0003677; GO:0003682; GO:0003700; GO:0005634; GO:0006355; GO:0009723; GO:0009873; GO:0010182; GO:0019900; GO:0040029; GO:0042393; GO:0042742; GO:2000082	EIN3 family		79.0727	62.5722	48.9197	91.798	78.5506	95.9622	32.0203	29.9739	31.0096
NbD014817	1658.55	2.14923	Up	0.167646	12.8201	1.27e-37	1.54e-35	Q9XEE2	ANXD2_ARATH	Annexin D2 (AnnAt2)	ANN2 ANNAT2 At5g65020 MXK3.27	May mediate regulated, targeted secretion of Golgi-derived vesicles during seedling development.		cytosol [GO:0005829]; membrane [GO:0016020]; plastid [GO:0009536]; thylakoid [GO:0009579]; calcium ion binding [GO:0005509]; calcium-dependent phospholipid binding [GO:0005544]; phloem sucrose unloading [GO:0110128]; polysaccharide transport [GO:0015774]; primary root development [GO:0080022]; response to cold [GO:0009409]; response to heat [GO:0009408]; response to salt stress [GO:0009651]; resp…	GO:0005509; GO:0005544; GO:0005829; GO:0009408; GO:0009409; GO:0009414; GO:0009536; GO:0009579; GO:0009651; GO:0015774; GO:0016020; GO:0080022; GO:0110128	Annexin (TC 1.A.31.1) family	A pair of annexin repeats may form one binding site for calcium and phospholipid.	38.7751	25.0887	77.6552	38.1886	46.5524	31.3884	249.746	201.8	185.386
NbD039376	2846.71	-2.22165	Down	0.174223	-12.7518	3.05e-37	3.65e-35	Q9FS29	CAS2_SOLTU	Bifunctional L-3-cyanoalanine synthase/cysteine synthase 2, mitochondrial (EC 2.5.1.47) (EC 4.4.1.9)	PCAS-2	Has very low cyanoalanine synthase and cysteine synthase activities.		cytoplasm [GO:0005737]; mitochondrion [GO:0005739]; cysteine synthase activity [GO:0004124]; L-3-cyanoalanine synthase activity [GO:0050017]; cysteine biosynthetic process from serine [GO:0006535]	GO:0004124; GO:0005737; GO:0005739; GO:0006535; GO:0050017	Cysteine synthase/cystathionine beta-synthase family		172.142	236.504	220.063	265.483	241.302	272.116	56.107	72.6503	74.2554
NbD018828	204.19	4.01614	Up	0.316364	12.6947	6.33e-37	7.35e-35	Q9FJ57	TRN1_ARATH	Protein TORNADO 1 (Protein LOPPED 1)	TRN1 LOP1 At5g55540 MTE17.26	Involved in the basipetal transport of auxin (IAA) that modulates growth and organs organization. Required for initial divisions in the epidermal/lateral root cap leading to the formation of epidermal cells and a clone of lateral root cap cells, as well as for the maintenance of the radial pattern of cell specification in the root, thus regulating the distinction between the lateral root cap and …		membrane [GO:0016020]; GTP binding [GO:0005525]; hydrolase activity [GO:0016787]; auxin polar transport [GO:0009926]; auxin-activated signaling pathway [GO:0009734]; basipetal auxin transport [GO:0010540]; leaf morphogenesis [GO:0009965]; leaf vascular tissue pattern formation [GO:0010305]; meristem structural organization [GO:0009933]; multidimensional cell growth [GO:0009825]; radial pattern fo…	GO:0005525; GO:0009734; GO:0009825; GO:0009926; GO:0009933; GO:0009956; GO:0009965; GO:0010305; GO:0010540; GO:0016020; GO:0016787			0.730096	0.253223	0.30329	0.324503	0.381031	0.2687	10.2437	4.85429	4.68715
NbD031640	3267.17	-1.9284	Down	0.152141	-12.6751	8.13e-37	9.37e-35	P09342	ILVB1_TOBAC	Acetolactate synthase 1, chloroplastic (EC 2.2.1.6) (ALS I) (Acetohydroxy-acid synthase I) (Acetolactate synthase I)	ALS SURA		Amino-acid biosynthesis; L-isoleucine biosynthesis; L-isoleucine from 2-oxobutanoate: step 1/4.; Amino-acid biosynthesis; L-valine biosynthesis; L-valine from pyruvate: step 1/4.	acetolactate synthase complex [GO:0005948]; chloroplast [GO:0009507]; acetolactate synthase activity [GO:0003984]; flavin adenine dinucleotide binding [GO:0050660]; magnesium ion binding [GO:0000287]; thiamine pyrophosphate binding [GO:0030976]; isoleucine biosynthetic process [GO:0009097]; response to herbicide [GO:0009635]; valine biosynthetic process [GO:0009099]	GO:0000287; GO:0003984; GO:0005948; GO:0009097; GO:0009099; GO:0009507; GO:0009635; GO:0030976; GO:0050660	TPP enzyme family		93.287	136.316	115.988	152.29	137.433	178.565	47.7293	50.1915	52.4429
NbD010469	409.612	2.45977	Up	0.194343	12.6568	1.03e-36	1.18e-34	Q9SCU1	PATL6_ARATH	Patellin-6	PATL6 At3g51670 T18N14.50	Carrier protein that may be involved in membrane-trafficking events associated with cell-plate formation during cytokinesis. Binds to some hydrophobic molecules such as phosphoinositides and promotes their transfer between the different cellular sites (By similarity). {ECO:0000250}.		cytoplasm [GO:0005737]; plasma membrane [GO:0005886]; lipid binding [GO:0008289]; cell cycle [GO:0007049]; cell division [GO:0051301]; cellular response to auxin stimulus [GO:0071365]; protein localization involved in auxin polar transport [GO:1901703]	GO:0005737; GO:0005886; GO:0007049; GO:0008289; GO:0051301; GO:0071365; GO:1901703	Patellin family		14.8542	7.45688	10.4772	5.42894	7.72455	5.04373	45.5993	38.8031	39.1306
NbD012773	565.607	-2.41287	Down	0.190694	-12.6531	1.08e-36	1.23e-34	Q5XF57	Y5576_ARATH	Probable receptor-like serine/threonine-protein kinase At5g57670 (EC 2.7.11.1)	At5g57670 MRI1.2			ATP binding [GO:0005524]; protein serine kinase activity [GO:0106310]; protein serine/threonine kinase activity [GO:0004674]; phosphorylation [GO:0016310]	GO:0004674; GO:0005524; GO:0016310; GO:0106310	Protein kinase superfamily, Ser/Thr protein kinase family		27.8088	23.4317	19.5366	33.6754	36.1344	32.5796	7.28481	9.6548	6.51846
NbD009876	560.429	4.10504	Up	0.324748	12.6407	1.26e-36	1.43e-34	Q9SHL8	PILS5_ARATH	Protein PIN-LIKES 5 (Auxin efflux carrier-like protein 5)	PILS5 At2g17500 MJB20.6	Involved in cellular auxin homeostasis by regulating auxin metabolism. Regulates intracellular auxin accumulation at the endoplasmic reticulum and thus auxin availability for nuclear auxin signaling. {ECO:0000269|PubMed:22504182}.		endoplasmic reticulum membrane [GO:0005789]; auxin efflux transmembrane transporter activity [GO:0010329]; auxin-activated signaling pathway [GO:0009734]; endoplasmic reticulum to cytosol auxin transport [GO:0080162]; intracellular auxin homeostasis [GO:0140964]; lateral root formation [GO:0010311]; regulation of growth rate [GO:0040009]; response to auxin [GO:0009733]	GO:0005789; GO:0009733; GO:0009734; GO:0010311; GO:0010329; GO:0040009; GO:0080162; GO:0140964	Auxin efflux carrier (TC 2.A.69.2) family		19.165	1.26325	7.91967	1.60407	3.29743	5.77462	90.8644	81.361	55.2036
NbD037086	705.569	2.57117	Up	0.203824	12.6147	1.75e-36	1.98e-34	O65660	PLAT1_ARATH	PLAT domain-containing protein 1 (AtPLAT1) (PLAT domain protein 1)	PLAT1 At4g39730	Positive regulator of abiotic stress tolerance involved in the regulation of plant growth. May be a downstream target of the abscisic acid (ABA) signaling pathway. {ECO:0000269|PubMed:25396746}.		chloroplast thylakoid membrane [GO:0009535]; endoplasmic reticulum [GO:0005783]; plant-type vacuole [GO:0000325]; plasma membrane [GO:0005886]; plastoglobule [GO:0010287]; secretory vesicle [GO:0099503]; thylakoid [GO:0009579]; response to cold [GO:0009409]; response to salt stress [GO:0009651]; response to water deprivation [GO:0009414]	GO:0000325; GO:0005783; GO:0005886; GO:0009409; GO:0009414; GO:0009535; GO:0009579; GO:0009651; GO:0010287; GO:0099503			52.1694	58.6571	35.0377	20.1192	27.5557	15.8007	173.218	155.431	136.69
NbD043979	878.056	1.99044	Up	0.157818	12.6122	1.81e-36	2.03e-34	Q93VM8	COPT5_ARATH	Copper transporter 5 (AtCOPT5)	COPT5 At5g20650 T1M15.50	Involved in the transport of copper. {ECO:0000269|PubMed:12650623}.		Golgi apparatus [GO:0005794]; late endosome [GO:0005770]; membrane [GO:0016020]; plant-type vacuole [GO:0000325]; plasmodesma [GO:0009506]; plastid [GO:0009536]; copper ion transmembrane transporter activity [GO:0005375]; protein maturation by copper ion transfer [GO:0015680]	GO:0000325; GO:0005375; GO:0005770; GO:0005794; GO:0009506; GO:0009536; GO:0015680; GO:0016020	Copper transporter (Ctr) (TC 1.A.56) family, SLC31A subfamily		69.9528	64.4719	61.5659	50.3112	50.0895	40.3768	273.022	217.697	202.356
NbD050436	2124.95	-1.84279	Down	0.146735	-12.5586	3.57e-36	3.96e-34	P57108	GSTZ_EUPES	Glutathione S-transferase zeta class (EC 2.5.1.18)				cytoplasm [GO:0005737]; glutathione transferase activity [GO:0004364]; aromatic amino acid metabolic process [GO:0009072]; response to chemical [GO:0042221]	GO:0004364; GO:0005737; GO:0009072; GO:0042221	GST superfamily, Zeta family		446.274	264.152	312.919	304.44	318.046	260.096	118.603	85.9048	99.4761
NbD007213	788.39	-1.83983	Down	0.146839	-12.5296	5.14e-36	5.67e-34	Q9FNA3	NAGLU_ARATH	Alpha-N-acetylglucosaminidase (EC 3.2.1.50) (N-acetyl-glucosaminidase) (AtNAGLU) (Protein CYCLOPS 1)	NAGLU CYL1 At5g13690	Involved in the remodeling of the N-acetyl-glucosamine residues of proteoglycan complexes during reproductive development. Is essential to promote the first divisions of the zygote. {ECO:0000305|PubMed:18782908}.		plant-type vacuole [GO:0000325]; alpha-N-acetylglucosaminidase activity [GO:0004561]; embryo development ending in seed dormancy [GO:0009793]; metabolic process [GO:0008152]; positive regulation of cell division [GO:0051781]; seed development [GO:0048316]	GO:0000325; GO:0004561; GO:0008152; GO:0009793; GO:0048316; GO:0051781	Glycosyl hydrolase 89 family		33.4469	34.1473	21.539	31.9997	30.9292	28.7662	11.0836	10.7419	9.61239
NbD014687	634.817	-2.11341	Down	0.16871	-12.5269	5.32e-36	5.85e-34	P50896	PSP1_YEAST	Protein PSP1 (Growth inhibitory protein 5) (Polymerase suppressor protein 1)	PSP1 GIN5 YDR505C D9719.11	DNA polymerase alpha mutation suppressor.		cytoplasm [GO:0005737]; mitochondrion [GO:0005739]; P-body [GO:0000932]; mRNA binding [GO:0003729]	GO:0000932; GO:0003729; GO:0005737; GO:0005739	PSP1 family		179.971	149.568	133.36	208.483	192.927	247.085	61.3359	63.0154	58.7042
NbD021652	1222.83	-2.5961	Down	0.207308	-12.5229	5.6e-36	6.14e-34	Q9LVE0	PTR33_ARATH	Protein NRT1/ PTR FAMILY 6.4 (AtNPF6.4) (Nitrate transporter 1.3)	NPF6.4 NRT1.3 NTP3 At3g21670 MIL23.23	Low-affinity nitrate transporter. {ECO:0000250}.		cytosol [GO:0005829]; membrane [GO:0016020]; symporter activity [GO:0015293]; nitrate assimilation [GO:0042128]	GO:0005829; GO:0015293; GO:0016020; GO:0042128	Major facilitator superfamily, Proton-dependent oligopeptide transporter (POT/PTR) (TC 2.A.17) family		125.389	108.167	40.8159	106.027	78.2834	87.6799	21.5429	13.0913	20.9629
NbD043991	175.568	-3.82632	Down	0.306769	-12.473	1.05e-35	1.13e-33	Q93Z79	C14A1_ARATH	Cytochrome P450 714A1 (EC 1.14.-.-) (EUI-like P450 A1)	CYP714A1 ELA1 At5g24910 F6A4.120	Involved in the inactivation of early gibberellin (GA) intermediates. {ECO:0000269|PubMed:21457373}.		endoplasmic reticulum membrane [GO:0005789]; heme binding [GO:0020037]; iron ion binding [GO:0005506]; monooxygenase activity [GO:0004497]; oxidoreductase activity, acting on paired donors, with incorporation or reduction of molecular oxygen [GO:0016705]	GO:0004497; GO:0005506; GO:0005789; GO:0016705; GO:0020037	Cytochrome P450 family		24.7889	37.5682	7.10562	13.9572	18.6284	13.5932	1.31797	1.21854	1.27085
NbD009220	201.904	5.62295	Up	0.451296	12.4596	1.24e-35	1.33e-33	Q94AW5	ERF03_ARATH	Ethylene-responsive transcription factor ERF003	ERF003 At5g25190 F21J6.103	Probably acts as a transcriptional activator. Binds to the GCC-box pathogenesis-related promoter element. May be involved in the regulation of gene expression by stress factors and by components of stress signal transduction pathways (By similarity). {ECO:0000250}.		nucleus [GO:0005634]; DNA binding [GO:0003677]; DNA-binding transcription factor activity [GO:0003700]; ethylene-activated signaling pathway [GO:0009873]	GO:0003677; GO:0003700; GO:0005634; GO:0009873	AP2/ERF transcription factor family, ERF subfamily		5.44714	2.73346	2.74126	0.26329	1.11611	1.2143	98.7595	36.045	33.3899
NbD033886	419.76	-2.90635	Down	0.233288	-12.4582	1.26e-35	1.35e-33	Q9FN03	UVR8_ARATH	Ultraviolet-B receptor UVR8 (Protein UV-B RESISTANCE 8) (RCC1 domain-containing protein UVR8)	UVR8 At5g63860 MGI19.7	UV-B specific signaling component that acts as a UV-B photoreceptor and plays a key role in establishing UV-protective responses in plants. Upon UV-B irradiation, UVR8 undergoes an immediate switch from homodimer to monomer, accumulates in the nucleus, interacts with the photomorphogenic repressor COP1 and regulates the expression of the transcription factor HY5 by associating with chromatin (thr…		chromatin [GO:0000785]; cytosol [GO:0005829]; nucleus [GO:0005634]; plastid [GO:0009536]; chromatin binding [GO:0003682]; guanyl-nucleotide exchange factor activity [GO:0005085]; identical protein binding [GO:0042802]; photoreceptor activity [GO:0009881]; protein homodimerization activity [GO:0042803]; entrainment of circadian clock [GO:0009649]; response to UV [GO:0009411]; response to UV-B [GO:…	GO:0000785; GO:0003682; GO:0005085; GO:0005634; GO:0005829; GO:0009411; GO:0009536; GO:0009649; GO:0009881; GO:0010224; GO:0042802; GO:0042803			42.3958	35.9516	17.3037	30.8733	30.7926	28.4711	7.02989	5.0214	2.97995
NbD043500	857.115	-1.72787	Down	0.139279	-12.4058	2.43e-35	2.59e-33	Q84M24	AB1A_ARATH	ABC transporter A family member 1 (ABC transporter ABCA.1) (AtABCA1) (ABC one homolog protein 1) (AtAOH1)	ABCA1 ABC1 AOH1 At2g41700 T32G6.22			membrane [GO:0016020]; plant-type vacuole [GO:0000325]; ABC-type transporter activity [GO:0140359]; ATP binding [GO:0005524]; ATP hydrolysis activity [GO:0016887]	GO:0000325; GO:0005524; GO:0016020; GO:0016887; GO:0140359	ABC transporter superfamily, ABCA family, CPR flippase (TC 3.A.1.211) subfamily		26.8571	22.2337	23.4367	12.6678	14.9678	15.1656	5.91753	5.02004	4.91167
NbD048152	751.233	-1.71987	Down	0.138994	-12.3737	3.63e-35	3.82e-33	O48782	HMOX1_ARATH	Heme oxygenase 1, chloroplastic (AtHO1) (EC 1.14.14.18) (Protein GENOMES UNCOUPLED 2) (Protein REVERSAL OF THE DET PHENOTYPE 4)	HO1 GUN2 HY1 HY6 TED4 At2g26670 F18A8.4	Key enzyme in the synthesis of the chromophore of the phytochrome family of plant photoreceptors. Catalyzes the opening of the heme ring to form the open-chain tetrapyrrole biliverdin IX with the release of iron and carbon monoxide (CO). Produces specifically the biliverdin IX-alpha isomer. Can form complex with heme, is ferredoxin-dependent and its activity is increased in the presence of ascorb…		chloroplast [GO:0009507]; heme binding [GO:0020037]; heme oxygenase (decyclizing) activity [GO:0004392]; metal ion binding [GO:0046872]; carotenoid biosynthetic process [GO:0016117]; cellular response to UV-C [GO:0071494]; chloroplast-nucleus signaling pathway [GO:0010019]; flavonoid biosynthetic process [GO:0009813]; heme oxidation [GO:0006788]; photosynthesis [GO:0015979]; phytochromobilin bios…	GO:0004392; GO:0006788; GO:0009507; GO:0009813; GO:0010019; GO:0010024; GO:0010075; GO:0010119; GO:0015979; GO:0016117; GO:0020037; GO:0046872; GO:0071494	Heme oxygenase family		85.4008	98.303	66.4354	82.7686	85.2123	81.2315	32.5225	28.9677	31.2081
NbD008897	465.586	2.05819	Up	0.166595	12.3545	4.61e-35	4.84e-33	F1B282	C4H1_PETHY	Trans-cinnamate 4-monooxygenase C4H1 (EC 1.14.14.91) (Cinnamate-4-hydroxylase 1) (PhC4H1) (Cytochrome P450 C4H1)	C4H1	Component of the floral volatile benzenoid/phenylpropanoid (FVBP) biosynthetic pathway that controls carbon flux to pigments essential for pollination or UV protection, to numerous pytoalexins synthesized by plants when challenged by pathogens, and to lignins. {ECO:0000250|UniProtKB:Q04468}.	Phenylpropanoid metabolism; trans-4-coumarate biosynthesis; trans-4-coumarate from trans-cinnamate: step 1/1. {ECO:0000250|UniProtKB:Q04468}.	nucleus [GO:0005634]; heme binding [GO:0020037]; iron ion binding [GO:0005506]; trans-cinnamate 4-monooxygenase activity [GO:0016710]	GO:0005506; GO:0005634; GO:0016710; GO:0020037	Cytochrome P450 family		12.918	9.44399	23.4406	6.64487	7.12638	7.67998	45.3275	30.9952	34.318
NbD020316	1291.21	-2.01449	Down	0.163686	-12.307	8.3e-35	8.52e-33	Q8VZK0	MIEL1_ARATH	E3 ubiquitin-protein ligase MIEL1 (EC 2.3.2.27) (MYB30-interacting E3 ligase 1) (Pirh2-like protein 1) (AtPILP1) (RING-type E3 ubiquitin transferase MIEL1)	MIEL1 PILP1 At5g18650 T1A4.30	E3 ubiquitin-protein ligase that acts as a regulator of cell death and defense. E3 ubiquitin ligases accept ubiquitin from an E2 ubiquitin-conjugating enzyme in the form of a thioester and then directly transfers the ubiquitin to targeted substrates. Attenuates the activation of defense and related cell death responses in the absence of pathogens by mediating ubiquitination and subsequent proteas…	Protein modification; protein ubiquitination. {ECO:0000305}.	cytoplasm [GO:0005737]; nucleus [GO:0005634]; ubiquitin-protein transferase activity [GO:0004842]; zinc ion binding [GO:0008270]; defense response [GO:0006952]; negative regulation of defense response to bacterium [GO:1900425]; protein ubiquitination [GO:0016567]	GO:0004842; GO:0005634; GO:0005737; GO:0006952; GO:0008270; GO:0016567; GO:1900425			133.878	133.111	99.6034	160.965	144.902	159.878	41.7658	47.1526	51.4895
NbD015333	275.907	2.59744	Up	0.211079	12.3055	8.46e-35	8.63e-33	Q9M427	UBP1_NICPL	Oligouridylate-binding protein 1 (NpUBP1) (Polyuridylate-binding protein UBP1) (Poly(U)-binding protein UBP1)	UBP1	Heterogeneous nuclear ribonucleoprotein (hnRNP)-like protein that acts as a component of the pre-mRNA processing machinery. Functions to facilitate the nuclear maturation of plant pre-mRNAs. Binds with high affinity to RNA molecules that contain AU-rich regions. May bind to the 3'-UTR and protects the mRNA against exonucleolytic degradation. Associates with nuclear poly(A)+ RNA in nucleus in vivo…		nucleus [GO:0005634]; RNA binding [GO:0003723]; mRNA processing [GO:0006397]	GO:0003723; GO:0005634; GO:0006397			3.82606	3.88427	4.55783	1.8864	2.84635	2.12119	18.168	18.2591	14.7428
NbD020353	215.82	2.42394	Up	0.198261	12.226	2.26e-34	2.25e-32	Q2HIV9	BH035_ARATH	Transcription factor bHLH35 (Basic helix-loop-helix protein 35) (AtbHLH35) (bHLH 35) (Transcription factor EN 41) (bHLH transcription factor bHLH035)	BHLH35 EN41 At5g57150 MUL3.10			nucleus [GO:0005634]; DNA-binding transcription factor activity [GO:0003700]; protein dimerization activity [GO:0046983]; sequence-specific DNA binding [GO:0043565]; regulation of DNA-templated transcription [GO:0006355]	GO:0003700; GO:0005634; GO:0006355; GO:0043565; GO:0046983			4.93282	5.21809	8.19492	5.05803	5.71264	5.41214	40.8113	35.7935	30.7276
NbD006413	746.984	3.19931	Up	0.261986	12.2118	2.69e-34	2.66e-32	Q9SZB9	PER47_ARATH	Peroxidase 47 (Atperox P47) (EC 1.11.1.7) (ATP32)	PER47 P47 At4g33420 F17M5.180	Removal of H(2)O(2), oxidation of toxic reductants, biosynthesis and degradation of lignin, suberization, auxin catabolism, response to environmental stresses such as wounding, pathogen attack and oxidative stress. These functions might be dependent on each isozyme/isoform in each plant tissue.		extracellular region [GO:0005576]; heme binding [GO:0020037]; lactoperoxidase activity [GO:0140825]; metal ion binding [GO:0046872]; hydrogen peroxide catabolic process [GO:0042744]; response to oxidative stress [GO:0006979]	GO:0005576; GO:0006979; GO:0020037; GO:0042744; GO:0046872; GO:0140825	Peroxidase family, Classical plant (class III) peroxidase subfamily		3.11957	1.79226	7.78385	7.75246	11.6724	7.45674	157.82	72.1748	80.266
NbD020840	1728.58	-2.77602	Down	0.227965	-12.1774	4.1e-34	4.03e-32	Q42777	MCCA_SOYBN	Methylcrotonoyl-CoA carboxylase subunit alpha, mitochondrial (MCCase subunit alpha) (EC 6.4.1.4) (3-methylcrotonyl-CoA carboxylase 1) (3-methylcrotonyl-CoA:carbon dioxide ligase subunit alpha)	MCCA	Biotin-attachment subunit of the 3-methylcrotonyl-CoA carboxylase, an enzyme that catalyzes the conversion of 3-methylcrotonyl-CoA to 3-methylglutaconyl-CoA, a critical step for leucine and isovaleric acid catabolism. {ECO:0000250}.	Amino-acid degradation; L-leucine degradation; (S)-3-hydroxy-3-methylglutaryl-CoA from 3-isovaleryl-CoA: step 2/3.	mitochondrial matrix [GO:0005759]; mitochondrion [GO:0005739]; ATP binding [GO:0005524]; metal ion binding [GO:0046872]; methylcrotonoyl-CoA carboxylase activity [GO:0004485]; leucine catabolic process [GO:0006552]	GO:0004485; GO:0005524; GO:0005739; GO:0005759; GO:0006552; GO:0046872			147.646	128.209	42.536	98.2674	83.5747	63.4109	21.4364	12.245	11.2819
NbD001607	2344.88	-1.56	Down	0.128269	-12.162	4.95e-34	4.83e-32	P28752	TBA1_ORYSJ	Tubulin alpha-1 chain (EC 3.6.5.-)	TUBA1 Os07g0574800 LOC_Os07g38730 OJ1562_B11.119 OJ1699_E05.40	Tubulin is the major constituent of microtubules, a cylinder consisting of laterally associated linear protofilaments composed of alpha- and beta-tubulin heterodimers. Microtubules grow by the addition of GTP-tubulin dimers to the microtubule end, where a stabilizing cap forms. Below the cap, tubulin dimers are in GDP-bound state, owing to GTPase activity of alpha-tubulin.		cytoplasm [GO:0005737]; microtubule [GO:0005874]; GTP binding [GO:0005525]; hydrolase activity [GO:0016787]; metal ion binding [GO:0046872]; structural constituent of cytoskeleton [GO:0005200]; microtubule cytoskeleton organization [GO:0000226]; mitotic cell cycle [GO:0000278]	GO:0000226; GO:0000278; GO:0005200; GO:0005525; GO:0005737; GO:0005874; GO:0016787; GO:0046872	Tubulin family		218.931	143.542	180.356	137.518	165.031	168.044	66.7668	68.0382	60.7103
NbD018378	1393.75	-1.60013	Down	0.131812	-12.1395	6.52e-34	6.34e-32	O42832	SPB1_SCHPO	AdoMet-dependent rRNA methyltransferase spb1 (EC 2.1.1.-) (2'-O-ribose RNA methyltransferase) (S-adenosyl-L-methionine-dependent methyltransferase)	spb1 pmt2 SPAC1687.11	Required for proper assembly of pre-ribosomal particles during the biogenesis of the 60S ribosomal subunit. {ECO:0000255|HAMAP-Rule:MF_03163}.		nucleolus [GO:0005730]; nucleus [GO:0005634]; preribosome, large subunit precursor [GO:0030687]; rRNA (guanine) methyltransferase activity [GO:0016435]; rRNA (guanosine-2'-O-)-methyltransferase activity [GO:0070039]; rRNA (uridine-2'-O-)-methyltransferase activity [GO:0008650]; maturation of 5.8S rRNA from tricistronic rRNA transcript (SSU-rRNA, 5.8S rRNA, LSU-rRNA) [GO:0000466]; maturation of LS…	GO:0000463; GO:0000466; GO:0005634; GO:0005730; GO:0008650; GO:0016435; GO:0030687; GO:0031167; GO:0070039	Class I-like SAM-binding methyltransferase superfamily, RNA methyltransferase RlmE family, SPB1 subfamily		54.6384	54.9368	52.0761	48.6196	47.2826	55.4666	22.0594	18.7841	20.4775
NbD011631	1732.6	-2.0169	Down	0.166324	-12.1263	7.66e-34	7.39e-32	Q9ASS7	CAAT2_ARATH	Cationic amino acid transporter 2, vacuolar	CAT2 At1g58030 T15M6	Permease involved in the transport of the cationic amino acids. {ECO:0000250}.		plant-type vacuole [GO:0000325]; plant-type vacuole membrane [GO:0009705]; transmembrane transporter activity [GO:0022857]; amino acid transport [GO:0006865]; intracellular amino acid homeostasis [GO:0080144]	GO:0000325; GO:0006865; GO:0009705; GO:0022857; GO:0080144	Amino acid-polyamine-organocation (APC) superfamily, Cationic amino acid transporter (CAT) (TC 2.A.3.3) family		67.1996	64.5536	44.2918	85.1695	76.4626	96.3271	29.8432	20.431	28.2097
NbD039589	456.812	-2.11309	Down	0.174276	-12.1249	7.79e-34	7.5e-32	Q9SUC0	3HIDH_ARATH	Probable 3-hydroxyisobutyrate dehydrogenase, mitochondrial (HIBADH) (EC 1.1.1.31)	At4g20930 T13K14.90		Amino-acid degradation; L-valine degradation.	mitochondrion [GO:0005739]; 3-hydroxyisobutyrate dehydrogenase activity [GO:0008442]; NAD binding [GO:0051287]; NADP binding [GO:0050661]; protein self-association [GO:0043621]; leucine metabolic process [GO:0006551]; valine catabolic process [GO:0006574]; valine metabolic process [GO:0006573]	GO:0005739; GO:0006551; GO:0006573; GO:0006574; GO:0008442; GO:0043621; GO:0050661; GO:0051287	HIBADH-related family, 3-hydroxyisobutyrate dehydrogenase subfamily		44.4229	58.3185	31.4611	43.0952	41.0186	40.4134	11.7586	13.0027	10.391
NbD043152	2506.11	-1.55219	Down	0.128337	-12.0947	1.13e-33	1.08e-31	Q9FIH8	SPP_ARATH	Stromal processing peptidase, chloroplastic (EC 3.4.24.-) (Chloroplast processing enzyme)	SPP CPE At5g42390 MDH9.8	Cleaves presequences (transit peptides) from chloroplastic protein precursors (PubMed:12795700). Initially recognizes a precursor by binding to the C-terminus of its transit peptide and then removes the transit peptide in a single endoproteolytic step. In a next step, pursues the cleavage of transit peptide to a subfragment form (By similarity). {ECO:0000250|UniProtKB:Q40983, ECO:0000269|PubMed:1…		chloroplast [GO:0009507]; chloroplast stroma [GO:0009570]; mitochondrion [GO:0005739]; plastid [GO:0009536]; metal ion binding [GO:0046872]; metallopeptidase activity [GO:0008237]; mRNA binding [GO:0003729]; embryo development ending in seed dormancy [GO:0009793]; proteolysis [GO:0006508]	GO:0003729; GO:0005739; GO:0006508; GO:0008237; GO:0009507; GO:0009536; GO:0009570; GO:0009793; GO:0046872	Peptidase M16 family		59.6242	64.315	52.1752	59.5776	59.0065	61.988	29.1312	21.2611	25.5524
NbD008466	1650.06	-2.37044	Down	0.196015	-12.0932	1.15e-33	1.09e-31	Q9LVE0	PTR33_ARATH	Protein NRT1/ PTR FAMILY 6.4 (AtNPF6.4) (Nitrate transporter 1.3)	NPF6.4 NRT1.3 NTP3 At3g21670 MIL23.23	Low-affinity nitrate transporter. {ECO:0000250}.		cytosol [GO:0005829]; membrane [GO:0016020]; symporter activity [GO:0015293]; nitrate assimilation [GO:0042128]	GO:0005829; GO:0015293; GO:0016020; GO:0042128	Major facilitator superfamily, Proton-dependent oligopeptide transporter (POT/PTR) (TC 2.A.17) family		98.4576	112.496	68.0922	106.104	90.9677	84.0078	27.3663	15.6708	24.2901
NbD005599	1174.82	-1.5666	Down	0.129663	-12.0821	1.31e-33	1.25e-31	Q2KI54	ARMC8_BOVIN	Armadillo repeat-containing protein 8	ARMC8	Component of the CTLH E3 ubiquitin-protein ligase complex that selectively accepts ubiquitin from UBE2H and mediates ubiquitination and subsequent proteasomal degradation of the transcription factor HBP1. {ECO:0000250|UniProtKB:Q8IUR7}.		cytoplasm [GO:0005737]; cytosol [GO:0005829]; GID complex [GO:0034657]; nucleoplasm [GO:0005654]; nucleus [GO:0005634]; ubiquitin ligase complex [GO:0000151]; proteasome-mediated ubiquitin-dependent protein catabolic process [GO:0043161]	GO:0000151; GO:0005634; GO:0005654; GO:0005737; GO:0005829; GO:0034657; GO:0043161			57.216	65.6533	47.7076	52.058	49.1927	55.7245	24.1043	21.2364	19.9638
NbD052668	1331.02	-1.98349	Down	0.164627	-12.0485	1.98e-33	1.86e-31	Q9FGP9	RER1_ARATH	Protein RETICULATA-RELATED 1, chloroplastic	RER1 At5g22790	May play a role in leaf development. {ECO:0000305|PubMed:23596191}.		chloroplast envelope [GO:0009941]; chloroplast inner membrane [GO:0009706]; plastid [GO:0009536]	GO:0009536; GO:0009706; GO:0009941	RETICULATA family		69.536	68.2566	51.8598	81.4829	76.3545	84.4441	21.5037	26.7758	26.2443
NbD000997	189.546	-4.53685	Down	0.376739	-12.0424	2.13e-33	1.99e-31	O23421	GRXS3_ARATH	Monothiol glutaredoxin-S3 (AtGrxS3) (Protein ROXY 11)	GRXS3 ROXY11 At4g15700 dl3890w FCAALL.358	May only reduce GSH-thiol disulfides, but not protein disulfides. {ECO:0000305}.		cytoplasm [GO:0005737]; nucleus [GO:0005634]; 2 iron, 2 sulfur cluster binding [GO:0051537]; metal ion binding [GO:0046872]; response to nitrate [GO:0010167]	GO:0005634; GO:0005737; GO:0010167; GO:0046872; GO:0051537	Glutaredoxin family, CC-type subfamily		52.247	63.482	58.6816	70.8397	64.295	75.3891	1.08804	6.84556	2.38218
NbD048036	1972.39	1.8674	Up	0.155593	12.0018	3.48e-33	3.2e-31	Q94F20	DGR2_ARATH	Protein DUF642 L-GALACTONO-1,4-LACTONE-RESPONSIVE GENE 2 (DUF642 L-GalL-RESPONSIVE GENE 2)	DGR2 At5g25460 F18G18.200	Involved in the regulation of testa rupture during seed germination (PubMed:31284602). Required during roots and rosettes development (PubMed:22323769). {ECO:0000269|PubMed:22323769, ECO:0000303|PubMed:31284602}.		extracellular region [GO:0005576]; plant-type cell wall [GO:0009505]; plasmodesma [GO:0009506]; plastid [GO:0009536]; root morphogenesis [GO:0010015]	GO:0005576; GO:0009505; GO:0009506; GO:0009536; GO:0010015			95.9895	64.0165	76.2617	36.967	51.586	51.0067	202.802	205.178	213.886
NbD008089	175.971	3.8652	Up	0.323726	11.9397	7.35e-33	6.7e-31	O22193	PUB4_ARATH	U-box domain-containing protein 4 (EC 2.3.2.27) (Plant U-box protein 4) (RING-type E3 ubiquitin transferase PUB4)	PUB4 At2g23140 T20D16.23	Functions as an E3 ubiquitin ligase. {ECO:0000250}.	Protein modification; protein ubiquitination.	cytoplasm [GO:0005737]; nucleus [GO:0005634]; ubiquitin-protein transferase activity [GO:0004842]; protein ubiquitination [GO:0016567]	GO:0004842; GO:0005634; GO:0005737; GO:0016567			0.107255	0.248001	1.92436	0.547194	1.4189	0.722354	22.0346	13.8593	13.4446
NbD029443	3393.91	-1.41014	Down	0.118242	-11.9259	8.68e-33	7.87e-31	Q6CIY7	SYM1_KLULA	Protein SYM1	SYM1 KLLA0F22924g	May be involved in cellular response to stress. Required to maintain mitochondrial DNA (mtDNA) integrity and stability (By similarity). {ECO:0000250}.		mitochondrial inner membrane [GO:0005743]	GO:0005743	Peroxisomal membrane protein PXMP2/4 family		373.495	387.061	211.706	256.626	272.82	264.448	143.188	106.046	119.446
NbD048144	6122.17	-1.84325	Down	0.154713	-11.914	1e-32	8.98e-31	Q9LHJ8	SAP5_ARATH	Zinc finger A20 and AN1 domain-containing stress-associated protein 5 (AtSAP5)	SAP5 At3g12630 T2E22.105 T2E22.6	May be involved in environmental stress response. {ECO:0000250}.		nucleus [GO:0005634]; DNA binding [GO:0003677]; ubiquitin-protein transferase activity [GO:0004842]; zinc ion binding [GO:0008270]; protein autoubiquitination [GO:0051865]; protein ubiquitination [GO:0016567]; response to osmotic stress [GO:0006970]; response to water deprivation [GO:0009414]	GO:0003677; GO:0004842; GO:0005634; GO:0006970; GO:0008270; GO:0009414; GO:0016567; GO:0051865			1464.96	1538.65	725.641	991.721	950.959	1035.29	301.351	330.332	380.596
NbD012268	3312.75	-1.89416	Down	0.159012	-11.9121	1.02e-32	9.17e-31	Q40412	ABA2_NICPL	Zeaxanthin epoxidase, chloroplastic (EC 1.14.15.21)	ABA2	Converts zeaxanthin into antheraxanthin and subsequently violaxanthin. Involved in the epoxidation of zeaxanthin. Plays an important role in resistance to stresses, seed development and dormancy. {ECO:0000269|PubMed:8665840, ECO:0000269|PubMed:9808747}.	Plant hormone biosynthesis; abscisate biosynthesis.	chloroplast membrane [GO:0031969]; chloroplast thylakoid membrane [GO:0009535]; FAD binding [GO:0071949]; zeaxanthin epoxidase activity [GO:0052662]; abscisic acid biosynthetic process [GO:0009688]	GO:0009535; GO:0009688; GO:0031969; GO:0052662; GO:0071949			243.757	334.882	151.678	157.264	184.079	132.254	62.9847	50.2826	44.4716
NbD019085	2374.06	-1.71764	Down	0.144481	-11.8883	1.36e-32	1.21e-30	Q43125	CRY1_ARATH	Cryptochrome-1 (AtCry) (Atcry1) (Blue light photoreceptor) (Protein BLUE LIGHT UNINHIBITED 1) (Protein ELONGATED HYPOCOTYL 4) (Protein OUT OF PHASE 2) (OOP2)	CRY1 BLU1 HY4 At4g08920 T3H13.14 T3H13.5	Photoreceptor that mediates primarily blue light inhibition of hypocotyl elongation and photoperiodic control of floral initiation, and regulates other light responses, including circadian rhythms, tropic growth, stomata opening, guard cell development, root development, bacterial and viral pathogen responses, abiotic stress responses, cell cycles, programmed cell death, apical dominance, fruit a…		cytoplasm [GO:0005737]; cytosol [GO:0005829]; nuclear body [GO:0016604]; nucleus [GO:0005634]; PML body [GO:0016605]; ATP binding [GO:0005524]; blue light photoreceptor activity [GO:0009882]; FAD binding [GO:0071949]; identical protein binding [GO:0042802]; kinase activity [GO:0016301]; metal ion binding [GO:0046872]; protein homodimerization activity [GO:0042803]; protein kinase activity [GO:000…	GO:0004672; GO:0005524; GO:0005634; GO:0005737; GO:0005829; GO:0006952; GO:0007623; GO:0009266; GO:0009414; GO:0009416; GO:0009583; GO:0009637; GO:0009638; GO:0009640; GO:0009644; GO:0009646; GO:0009785; GO:0009882; GO:0010075; GO:0010114; GO:0010117; GO:0010118; GO:0010218; GO:0010244; GO:0010310; GO:0010343; GO:0010468; GO:0010617; GO:0016301; GO:0016604; GO:0016605; GO:0042752; GO:0042802; GO:…	DNA photolyase class-1 family	The N-terminal domain CNT1 (1-489) is sufficient for autophosphorylation and is required for dimerization. The C-terminal domain CCT1 (490-681) of the homodimer binds to COP1.	92.7152	87.8397	73.1925	113.393	93.0704	115.245	46.4152	35.7473	38.7001
NbD047700	421.792	-2.0754	Down	0.174882	-11.8674	1.75e-32	1.55e-30	Q6R567	RMA1_CAPAN	E3 ubiquitin-protein ligase RMA1H1 (EC 2.3.2.27) (Protein RING membrane-anchor 1 homolog 1) (RING-type E3 ubiquitin transferase RMA1H1)	RMA1H1	E3 ubiquitin-protein ligase required for aquaporin levels regulation. {ECO:0000269|PubMed:19234086}.	Protein modification; protein ubiquitination.	endoplasmic reticulum membrane [GO:0005789]; metal ion binding [GO:0046872]; ubiquitin protein ligase activity [GO:0061630]; ubiquitin-protein transferase activity [GO:0004842]; proteasome-mediated ubiquitin-dependent protein catabolic process [GO:0043161]; protein ubiquitination [GO:0016567]; response to cold [GO:0009409]; response to ethylene [GO:0009723]; response to osmotic stress [GO:0006970…	GO:0004842; GO:0005789; GO:0006970; GO:0009409; GO:0009414; GO:0009611; GO:0009723; GO:0016567; GO:0043161; GO:0046872; GO:0061630		The RING-type zinc finger domain is required for E3 ligase activity.	93.5308	74.569	52.1916	48.0989	51.1003	50.9361	18.2239	11.7425	13.9819
NbD006889	154.667	3.10642	Down	0.262218	11.8467	2.24e-32	1.97e-30	Q9LYM3	LOR14_ARATH	Protein LURP-one-related 14	At3g56180 F18O21.140	Might be related to the phospholipid scramblase and tubby-like superfamily of membrane tethered transcription factors. {ECO:0000250}.				LOR family		5.8009	3.54907	6.90714	3.18724	3.69774	2.65738	44.5913	28.1549	29.8486
NbD001270	1750.86	-1.66342	Down	0.140645	-11.8271	2.83e-32	2.47e-30	F4JCX9	LNK2_ARATH	Protein LNK2 (Night light-inducible and clock-regulated 2)	LNK2 At3g54500 T14E10.70	Transcriptional coactivator necessary for expression of the clock genes PRR5 and TOC1 (PubMed:25012192, PubMed:25848708). Antagonizes REV8 function in the regulation of anthocyanin accumulation (PubMed:25848001). Involved in red light input to the clock (PubMed:25012192). Activates clock-controlled genes with afternoon peak (PubMed:23818596). Mediates light inhibition of hypocotyl elongation (Pub…		nucleus [GO:0005634]; transcription coregulator activity [GO:0003712]; circadian regulation of gene expression [GO:0032922]; entrainment of circadian clock [GO:0009649]	GO:0003712; GO:0005634; GO:0009649; GO:0032922			68.3304	72.7123	60.3278	80.7185	81.6578	76.4217	36.1462	32.0137	25.1006
NbD032188	900.873	-2.06781	Down	0.175117	-11.8081	3.54e-32	3.08e-30	Q9SCV3	BGAL9_ARATH	Beta-galactosidase 9 (Lactase 9) (EC 3.2.1.23)	BGAL9 At2g32810 F24L7.5			apoplast [GO:0048046]; plant-type vacuole [GO:0000325]; vacuole [GO:0005773]; beta-galactosidase activity [GO:0004565]; carbohydrate binding [GO:0030246]; carbohydrate metabolic process [GO:0005975]	GO:0000325; GO:0004565; GO:0005773; GO:0005975; GO:0030246; GO:0048046	Glycosyl hydrolase 35 family		29.9746	27.1182	20.7267	34.375	32.8677	31.1107	9.68248	11.4146	7.6981
NbD005269	303.348	2.15884	Up	0.183418	11.7701	5.57e-32	4.81e-30	B9SZB6	ARGJ_RICCO	Arginine biosynthesis bifunctional protein ArgJ, chloroplastic [Cleaved into: Arginine biosynthesis bifunctional protein ArgJ alpha chain; Arginine biosynthesis bifunctional protein ArgJ beta chain] [Includes: Glutamate N-acetyltransferase (GAT) (EC 2.3.1.35) (Ornithine acetyltransferase) (OATase) (Ornithine transacetylase); Amino-acid acetyltransferase (EC 2.3.1.1) (N-acetylglutamate synthase) (…	RCOM_1202350	Catalyzes two activities which are involved in the cyclic version of arginine biosynthesis: the synthesis of acetylglutamate from glutamate and acetyl-CoA, and of ornithine by transacetylation between acetylornithine and glutamate. {ECO:0000255|HAMAP-Rule:MF_03124}.	Amino-acid biosynthesis; L-arginine biosynthesis; L-ornithine and N-acetyl-L-glutamate from L-glutamate and N(2)-acetyl-L-ornithine (cyclic): step 1/1. {ECO:0000255|HAMAP-Rule:MF_03124}.; Amino-acid biosynthesis; L-arginine biosynthesis; N(2)-acetyl-L-ornithine from L-glutamate: step 1/4. {ECO:0000255|HAMAP-Rule:MF_03124}.	chloroplast [GO:0009507]; acetyl-CoA:L-glutamate N-acetyltransferase activity [GO:0004042]; glutamate N-acetyltransferase activity [GO:0004358]; methione N-acyltransferase activity [GO:0103045]; arginine biosynthetic process [GO:0006526]; ornithine biosynthetic process [GO:0006592]	GO:0004042; GO:0004358; GO:0006526; GO:0006592; GO:0009507; GO:0103045	ArgJ family		8.85072	4.64518	7.66007	3.8122	5.32998	5.01935	28.6208	25.0822	24.2326
NbD009464	3295.87	-1.87797	Down	0.159894	-11.7451	7.48e-32	6.41e-30	Q43125	CRY1_ARATH	Cryptochrome-1 (AtCry) (Atcry1) (Blue light photoreceptor) (Protein BLUE LIGHT UNINHIBITED 1) (Protein ELONGATED HYPOCOTYL 4) (Protein OUT OF PHASE 2) (OOP2)	CRY1 BLU1 HY4 At4g08920 T3H13.14 T3H13.5	Photoreceptor that mediates primarily blue light inhibition of hypocotyl elongation and photoperiodic control of floral initiation, and regulates other light responses, including circadian rhythms, tropic growth, stomata opening, guard cell development, root development, bacterial and viral pathogen responses, abiotic stress responses, cell cycles, programmed cell death, apical dominance, fruit a…		cytoplasm [GO:0005737]; cytosol [GO:0005829]; nuclear body [GO:0016604]; nucleus [GO:0005634]; PML body [GO:0016605]; ATP binding [GO:0005524]; blue light photoreceptor activity [GO:0009882]; FAD binding [GO:0071949]; identical protein binding [GO:0042802]; kinase activity [GO:0016301]; metal ion binding [GO:0046872]; protein homodimerization activity [GO:0042803]; protein kinase activity [GO:000…	GO:0004672; GO:0005524; GO:0005634; GO:0005737; GO:0005829; GO:0006952; GO:0007623; GO:0009266; GO:0009414; GO:0009416; GO:0009583; GO:0009637; GO:0009638; GO:0009640; GO:0009644; GO:0009646; GO:0009785; GO:0009882; GO:0010075; GO:0010114; GO:0010117; GO:0010118; GO:0010218; GO:0010244; GO:0010310; GO:0010343; GO:0010468; GO:0010617; GO:0016301; GO:0016604; GO:0016605; GO:0042752; GO:0042802; GO:…	DNA photolyase class-1 family	The N-terminal domain CNT1 (1-489) is sufficient for autophosphorylation and is required for dimerization. The C-terminal domain CCT1 (490-681) of the homodimer binds to COP1.	118.506	141.502	86.7462	167.252	134.921	155.306	65.2329	42.8045	46.7246
NbD024150	2482.61	-1.73771	Down	0.148094	-11.7338	8.55e-32	7.31e-30	Q03411	SUT_SPIOL	Sucrose transport protein (Sucrose permease) (Sucrose-proton symporter)		Responsible for the transport of sucrose into the cell, with the concomitant uptake of protons (symport system). Can also transport maltose at a lesser rate.	Glycan biosynthesis; sucrose metabolism.	plasma membrane [GO:0005886]; sucrose transmembrane transporter activity [GO:0008515]; symporter activity [GO:0015293]; sucrose metabolic process [GO:0005985]	GO:0005886; GO:0005985; GO:0008515; GO:0015293	Glycoside-pentoside-hexuronide (GPH) cation symporter transporter (TC 2.A.2.4) family		139.795	130.729	113.285	144.609	131.817	174.81	65.7916	52.9648	48.4832
NbD007305	114.629	4.17178	Up	0.356015	11.718	1.03e-31	8.77e-30	Q9LNJ3	APF2_ARATH	Aspartyl protease family protein 2 (EC 3.4.23.-)	APF2 At1g01300 F6F3.10	Aspartyl protease. Not able to cleave BAG6. {ECO:0000269|PubMed:26739014}.		plant-type cell wall [GO:0009505]; aspartic-type endopeptidase activity [GO:0004190]; proteolysis [GO:0006508]	GO:0004190; GO:0006508; GO:0009505	Peptidase A1 family		4.69965	1.18069	1.25541	0.453196	0.427991	0.548348	12.2716	13.4306	6.89312
NbD049171	624.021	-2.32414	Down	0.198382	-11.7155	1.06e-31	9.01e-30	Q9LVJ0	UVB31_ARATH	UV-B-induced protein At3g17800, chloroplastic	At3g17800 MEB5.2			chloroplast [GO:0009507]; response to ozone [GO:0010193]; response to UV-B [GO:0010224]; response to wounding [GO:0009611]	GO:0009507; GO:0009611; GO:0010193; GO:0010224			35.8026	37.287	27.5122	58.5564	54.0411	45.1786	12.0846	11.3937	14.8941
NbD017825	225.757	-2.82602	Down	0.241284	-11.7124	1.1e-31	9.32e-30	Q9M9F0	VQ9_ARATH	VQ motif-containing protein 9 (AtVQ9)	VQ9 At1g78310 F3F9.15	Functions as a negative regulator of salt stress response. Functions as a repressor of WRKY8 transcription factor by decreasing the DNA-binding activity of WRKY8 and acts antagonistically with WRKY8 to regulate sodium and potassium homeostasis under salt stress. {ECO:0000269|PubMed:23451802}.		nucleus [GO:0005634]; intracellular potassium ion homeostasis [GO:0030007]; intracellular sodium ion homeostasis [GO:0006883]; negative regulation of DNA-binding transcription factor activity [GO:0043433]; negative regulation of response to salt stress [GO:1901001]	GO:0005634; GO:0006883; GO:0030007; GO:0043433; GO:1901001			22.3232	15.5021	7.12232	22.9967	23.8672	31.02	4.47003	4.60918	4.3037
NbD023525	994.698	1.77124	Up	0.151236	11.7118	1.11e-31	9.37e-30	P86472	CYT1_ACTCC	Cysteine proteinase inhibitor 1 (KCPI1) (Phytocystatin)	CYT1 CEY00_Acc20523	Specific inhibitor of papain family cysteine proteinases. {ECO:0000250|UniProtKB:Q6TPK4}.		extracellular region [GO:0005576]; cysteine-type endopeptidase inhibitor activity [GO:0004869]; defense response [GO:0006952]	GO:0004869; GO:0005576; GO:0006952	Cystatin family, Phytocystatin subfamily		89.1113	56.7058	143.681	72.5752	82.3881	69.7001	297.25	317.323	323.809
NbD011273	478.384	-2.00804	Down	0.171504	-11.7084	1.15e-31	9.72e-30	Q9FHH8	COL5_ARATH	Zinc finger protein CONSTANS-LIKE 5	COL5 At5g57660 MRI1.1			nucleus [GO:0005634]; DNA-binding transcription factor activity [GO:0003700]; transcription cis-regulatory region binding [GO:0000976]; zinc ion binding [GO:0008270]; regulation of DNA-templated transcription [GO:0006355]; regulation of flower development [GO:0009909]	GO:0000976; GO:0003700; GO:0005634; GO:0006355; GO:0008270; GO:0009909	CONSTANS family		44.4635	38.4598	34.9633	40.9712	39.1855	40.1622	11.3759	13.3555	11.6898
NbD047912	2065.89	-2.27145	Down	0.194896	-11.6547	2.17e-31	1.82e-29	Q96262	PCAP1_ARATH	Plasma membrane-associated cation-binding protein 1 (AtPCAP1) (Microtubule-destabilizing protein 25)	PCAP1 MDP25 At4g20260 F1C12.180	May be involved in intracellular signaling through interaction with PtdInsPs and calmodulin (CaM); may keep PtdInsPs attached to the plasma membrane until Ca(2+)-CaM reaches a competitive concentration subsequent to an increase triggered by a stimulus, thus leading to PtdInsPs release and subsequent activation of InsPs-dependent signaling cascade. Interacts competitively at the N-terminus with ca…		cytoplasmic microtubule [GO:0005881]; cytosol [GO:0005829]; host cell [GO:0043657]; plant-type vacuole [GO:0000325]; plasma membrane [GO:0005886]; plasmodesma [GO:0009506]; calcium ion binding [GO:0005509]; calmodulin binding [GO:0005516]; copper ion binding [GO:0005507]; microtubule binding [GO:0008017]; phosphatidylinositol-3,4,5-trisphosphate binding [GO:0005547]; phosphatidylinositol-3,4-bisp…	GO:0000325; GO:0005507; GO:0005509; GO:0005516; GO:0005546; GO:0005547; GO:0005829; GO:0005881; GO:0005886; GO:0006499; GO:0008017; GO:0009409; GO:0009414; GO:0009506; GO:0010350; GO:0031115; GO:0031117; GO:0035865; GO:0043325; GO:0043622; GO:0043657; GO:0051511; GO:0051592; GO:0071219; GO:0071280; GO:0071281; GO:0071286; GO:0071325; GO:0071472; GO:0072709; GO:0075733; GO:0080025; GO:0090332	DREPP family		239.28	199.989	200.415	311.864	388.761	233.729	78.8171	73.7484	84.2883
NbD002179	292.289	3.54659	Up	0.304585	11.644	2.46e-31	2.05e-29	C0Z2L5	BZP44_ARATH	bZIP transcription factor 44 (AtbZIP44)	BZIP44 At1g75390 F1B16.8	Transcription factor that binds to the DNA G-box motif 5'-CACGTG-3' of MAN7 promoter. Involved in the positive regulation of seed germination through MAN7 gene activation. MAN7 is required for both, loosening of the micropylar endosperm, and rupture of the seed coat in germinating seeds. {ECO:0000269|PubMed:23461773}.		nucleus [GO:0005634]; DNA-binding transcription factor activity [GO:0003700]; protein heterodimerization activity [GO:0046982]; sequence-specific DNA binding [GO:0043565]; transcription cis-regulatory region binding [GO:0000976]; seed germination [GO:0009845]	GO:0000976; GO:0003700; GO:0005634; GO:0009845; GO:0043565; GO:0046982			22.9458	7.92476	11.562	2.56443	6.05605	7.57671	102.048	61.701	72.15
NbD021043	826.242	-2.07271	Down	0.178052	-11.641	2.55e-31	2.12e-29	Q94BR1	MRF1_ARATH	MA3 DOMAIN-CONTAINING TRANSLATION REGULATORY FACTOR 1 (MA3 domain-containing protein 6)	MRF1 MAT6 At5g63190 MDC12.16	Involved in target of rapamycin (TOR)-regulated translation control, especially under energy-deficient conditions. {ECO:0000269|PubMed:29084871}.		cytosol [GO:0005829]; nucleus [GO:0005634]; mRNA binding [GO:0003729]; ribosome binding [GO:0043022]; negative regulation of DNA-templated transcription [GO:0045892]; regulation of translation [GO:0006417]; response to absence of light [GO:0009646]; response to carbon starvation [GO:0090549]	GO:0003729; GO:0005634; GO:0005829; GO:0006417; GO:0009646; GO:0043022; GO:0045892; GO:0090549	PDCD4 family		33.6258	27.2744	25.3648	38.3343	32.9999	41.2356	14.506	9.40628	9.34502
NbD026189	451.147	2.49919	Up	0.215435	11.6007	4.09e-31	3.39e-29	C6TAQ0	NRPB_SOYBN	DCD domain-containing protein NRP-B (N-rich protein B)	NRP-B GLYMA_05G218500	Involved in stress signaling pathway that mediates cell death in response to endoplasmic reticulum (ER) stress and osmotic stress. {ECO:0000269|PubMed:18490446}.		cytoplasm [GO:0005737]; response to endoplasmic reticulum stress [GO:0034976]; response to water deprivation [GO:0009414]	GO:0005737; GO:0009414; GO:0034976			7.26667	6.48502	16.5058	6.34506	10.4677	10.0564	67.573	50.5375	68.4199
NbD044086	608.108	-2.74377	Down	0.236794	-11.5871	4.79e-31	3.95e-29	Q9LZF1	HIP6_ARATH	Heavy metal-associated isoprenylated plant protein 6 (AtHIP06) (Cadmium induced protein CdI19)	HIPP06 CDI19 At5g03380 F12E4_120	Heavy-metal-binding protein. Involved in the maintenance of heavy metal homeostasis and/or in detoxification. {ECO:0000269|PubMed:12383082}.		plasma membrane [GO:0005886]; metal ion binding [GO:0046872]; cellular response to hypoxia [GO:0071456]	GO:0005886; GO:0046872; GO:0071456	HIPP family		43.3586	34.1206	70.576	84.9438	51.4707	60.7208	11.0315	12.9685	12.0973
NbD043857	222.539	3.96045	Up	0.342387	11.5672	6.05e-31	4.96e-29	P00303	BABL_CUCSA	Basic blue protein (CBP) (Cusacyanin) (Plantacyanin)				electron transfer activity [GO:0009055]; metal ion binding [GO:0046872]	GO:0009055; GO:0046872			8.88191	6.17625	13.7696	1.5506	5.18454	6.04336	98.9631	83.7825	64.9347
NbD048658	3057.52	-1.36357	Down	0.117911	-11.5644	6.24e-31	5.11e-29	Q9LEB3	RBP47_NICPL	Polyadenylate-binding protein RBP47 (Poly(A)-binding protein RBP47) (RNA-binding protein 47) (NplRBP47)	RBP47	Heterogeneous nuclear ribonucleoprotein (hnRNP)-protein binding the poly(A) tail of mRNA and probably involved in some steps of pre-mRNA maturation. {ECO:0000269|PubMed:11105760, ECO:0000269|PubMed:18643965}.		cytoplasmic stress granule [GO:0010494]; nucleus [GO:0005634]; poly(A) binding [GO:0008143]; cellular response to heat [GO:0034605]; mRNA processing [GO:0006397]	GO:0005634; GO:0006397; GO:0008143; GO:0010494; GO:0034605	Polyadenylate-binding RBP47 family		217.089	194.961	203.175	203.657	210.847	218.474	105.715	91.3861	104.857
NbD038608	697.891	2.5904	Up	0.224283	11.5497	7.41e-31	6.01e-29	Q6DBP4	PAE8_ARATH	Pectin acetylesterase 8 (EC 3.1.1.-)	PAE8 At4g19420	Hydrolyzes acetyl esters in homogalacturonan regions of pectin. In type I primary cell wall, galacturonic acid residues of pectin can be acetylated at the O-2 and O-3 positions. Decreasing the degree of acetylation of pectin gels in vitro alters their physical properties. {ECO:0000269|PubMed:25115560}.		extracellular region [GO:0005576]; hydrolase activity [GO:0016787]; cell wall organization [GO:0071555]	GO:0005576; GO:0016787; GO:0071555	Pectinacetylesterase family		0.53335	1.63712	12.3747	6.95644	13.6076	9.28547	68.867	77.0063	73.2692
NbD034918	3976.58	-1.61554	Down	0.140051	-11.5354	8.75e-31	7.07e-29	Q9FIH8	SPP_ARATH	Stromal processing peptidase, chloroplastic (EC 3.4.24.-) (Chloroplast processing enzyme)	SPP CPE At5g42390 MDH9.8	Cleaves presequences (transit peptides) from chloroplastic protein precursors (PubMed:12795700). Initially recognizes a precursor by binding to the C-terminus of its transit peptide and then removes the transit peptide in a single endoproteolytic step. In a next step, pursues the cleavage of transit peptide to a subfragment form (By similarity). {ECO:0000250|UniProtKB:Q40983, ECO:0000269|PubMed:1…		chloroplast [GO:0009507]; chloroplast stroma [GO:0009570]; mitochondrion [GO:0005739]; plastid [GO:0009536]; metal ion binding [GO:0046872]; metallopeptidase activity [GO:0008237]; mRNA binding [GO:0003729]; embryo development ending in seed dormancy [GO:0009793]; proteolysis [GO:0006508]	GO:0003729; GO:0005739; GO:0006508; GO:0008237; GO:0009507; GO:0009536; GO:0009570; GO:0009793; GO:0046872	Peptidase M16 family		100.652	106.214	70.9329	101.272	94.1722	93.89	47.2879	31.9481	37.7344
NbD034443	626.204	1.82958	Up	0.158717	11.5273	9.61e-31	7.74e-29	Q07090	TRXH2_TOBAC	Thioredoxin H-type 2 (Trx-H2)		Participates in various redox reactions through the reversible oxidation of the active center dithiol to a disulfide. The H form is known to activate a number of cytosolic enzymes (By similarity). {ECO:0000250}.		cytoplasm [GO:0005737]	GO:0005737	Thioredoxin family, Plant H-type subfamily		107.292	77.6568	90.4839	42.6674	53.1413	43.5342	239.519	174.843	197.454
NbD019829	128.619	4.43254	Up	0.384608	11.5248	9.89e-31	7.95e-29	F4I1X0	HIP41_ARATH	Heavy metal-associated isoprenylated plant protein 41 (AtHIP41)	HIPP41 At1g55790 F14J16.2 F14J16.3 F20N2.17	Heavy-metal-binding protein. {ECO:0000250|UniProtKB:Q9LZF1}.		metal ion binding [GO:0046872]; rRNA (uridine-N3-)-methyltransferase activity [GO:0070042]; rRNA base methylation [GO:0070475]	GO:0046872; GO:0070042; GO:0070475	HIPP family		1.85655	0.321055	1.62932	0.445869	0.844544	0.430318	24.7148	10.4274	12.8275
NbD024925	726.702	-1.99969	Down	0.173999	-11.4925	1.44e-30	1.15e-28	Q9SAF6	CRWN2_ARATH	Protein CROWDED NUCLEI 2 (Protein LITTLE NUCLEI 2)	CRWN2 LINC2 At1g13220 F3F19.25	Component of SUN-protein-containing multivariate complexes also called LINC complexes which link the nucleoskeleton and cytoskeleton by providing versatile outer nuclear membrane attachment sites for cytoskeletal filaments (By similarity). Required for nucleus structure organization (e.g. size and shape) (PubMed:17873096, PubMed:24308514, PubMed:23396599). {ECO:0000250|UniProtKB:Q6ZWR6, ECO:00002…		cytoplasm [GO:0005737]; nuclear lamina [GO:0005652]; nuclear membrane [GO:0031965]; nuclear periphery [GO:0034399]; nucleoplasm [GO:0005654]; nucleus organization [GO:0006997]; regulation of nucleus size [GO:0097298]	GO:0005652; GO:0005654; GO:0005737; GO:0006997; GO:0031965; GO:0034399; GO:0097298	CRWN family		220.931	204.14	169.811	247.005	239.601	206.803	67.931	79.9408	64.2619
NbD009583	183.803	3.42634	Up	0.29844	11.4809	1.65e-30	1.31e-28	P86809	NLTP2_APIGA	Non-specific lipid-transfer protein 2 (Allergen Api g 6.0101) (allergen Api g 6)		Plant non-specific lipid-transfer proteins transfer phospholipids as well as galactolipids across membranes. May play a role in wax or cutin deposition in the cell walls of expanding epidermal cells and certain secretory tissues (By similarity). {ECO:0000250|UniProtKB:Q43748}.		lipid binding [GO:0008289]; lipid transport [GO:0006869]	GO:0006869; GO:0008289	Plant LTP family		7.74394	6.02295	26.8567	5.09652	8.4213	6.29975	116.975	95.0937	56.2359
NbD033450	453.499	2.51387	Up	0.219664	11.4441	2.52e-30	2e-28	Q9FMH8	RD21B_ARATH	Probable cysteine protease RD21B (EC 3.4.22.-)	RD21B At5g43060 MMG4.7	Probable thiol protease. {ECO:0000250|UniProtKB:P43297}.		endoplasmic reticulum [GO:0005783]; secretory vesicle [GO:0099503]; vacuole [GO:0005773]; cysteine-type peptidase activity [GO:0008234]; proteolysis [GO:0006508]	GO:0005773; GO:0005783; GO:0006508; GO:0008234; GO:0099503	Peptidase C1 family		3.57255	3.41785	9.18788	4.22455	5.75412	6.14266	43.2505	43.903	26.9458
NbD012406	100.39	4.92988	Up	0.431661	11.4207	3.29e-30	2.6e-28	Q93Z38	TAR4_ARATH	Tryptophan aminotransferase-related protein 4 (EC 2.6.1.-)	TAR4 At1g34060 F12G12.12 F12G12.150	Probable aminotransferase. {ECO:0000250|UniProtKB:Q9S7N2}.		membrane [GO:0016020]; carbon-sulfur lyase activity [GO:0016846]; transaminase activity [GO:0008483]	GO:0008483; GO:0016020; GO:0016846	Alliinase family		1.34543	0.25939	1.1389	0.11732	0.283508	0.347411	6.7277	10.5538	12.1881
NbD016145	1594.15	-1.43479	Down	0.125672	-11.4169	3.44e-30	2.69e-28	Q94AH8	TPS6_ARATH	Alpha,alpha-trehalose-phosphate synthase [UDP-forming] 6 (EC 2.4.1.15) (Trehalose-6-phosphate synthase 6) (AtTPS6)	TPS6 At1g68020 T23K23.13	Regulates plant architecture, shape of epidermal pavement cells and branching of trichomes. {ECO:0000269|PubMed:17981987}.		alpha,alpha-trehalose-phosphate synthase (UDP-forming) activity [GO:0003825]; trehalose-phosphatase activity [GO:0004805]; trehalose biosynthetic process [GO:0005992]	GO:0003825; GO:0004805; GO:0005992	Glycosyltransferase 20 family; Trehalose phosphatase family		64.0879	58.9734	42.131	56.0825	51.8037	55.8532	25.8364	24.9799	23.5687
NbD028521	951.314	-1.96437	Down	0.172672	-11.3763	5.49e-30	4.28e-28	Q9SIY5	RER5_ARATH	Protein RETICULATA-RELATED 5, chloroplastic	RER5 At2g40400	May play a role in leaf development. {ECO:0000305|PubMed:23596191}.		chloroplast [GO:0009507]; chloroplast membrane [GO:0031969]; chlorophyll biosynthetic process [GO:0015995]; response to brassinosteroid [GO:0009741]	GO:0009507; GO:0009741; GO:0015995; GO:0031969	RETICULATA family		35.0174	61.8439	41.6732	47.5653	35.8623	40.5274	13.0816	12.632	13.2455
NbD009967	474.093	1.89291	Up	0.166873	11.3434	8e-30	6.18e-28	A2ZW16	PLA1_ORYSJ	Phospholipase A1-II 1 (EC 3.1.1.-)	Os01g0651100 LOC_Os01g46240 OsJ_02836	Acylhydrolase that catalyzes the hydrolysis of phospholipids at the sn-1 position. {ECO:0000250}.		cytoplasm [GO:0005737]; phospholipase A1 activity [GO:0008970]; lipid catabolic process [GO:0016042]	GO:0005737; GO:0008970; GO:0016042	AB hydrolase superfamily, Lipase family		7.72425	5.78661	6.88958	9.5459	8.60581	10.1938	42.8248	46.3941	40.1132
NbD036369	2085.23	-1.64373	Down	0.145367	-11.3075	1.21e-29	9.23e-28	O48782	HMOX1_ARATH	Heme oxygenase 1, chloroplastic (AtHO1) (EC 1.14.14.18) (Protein GENOMES UNCOUPLED 2) (Protein REVERSAL OF THE DET PHENOTYPE 4)	HO1 GUN2 HY1 HY6 TED4 At2g26670 F18A8.4	Key enzyme in the synthesis of the chromophore of the phytochrome family of plant photoreceptors. Catalyzes the opening of the heme ring to form the open-chain tetrapyrrole biliverdin IX with the release of iron and carbon monoxide (CO). Produces specifically the biliverdin IX-alpha isomer. Can form complex with heme, is ferredoxin-dependent and its activity is increased in the presence of ascorb…		chloroplast [GO:0009507]; heme binding [GO:0020037]; heme oxygenase (decyclizing) activity [GO:0004392]; metal ion binding [GO:0046872]; carotenoid biosynthetic process [GO:0016117]; cellular response to UV-C [GO:0071494]; chloroplast-nucleus signaling pathway [GO:0010019]; flavonoid biosynthetic process [GO:0009813]; heme oxidation [GO:0006788]; photosynthesis [GO:0015979]; phytochromobilin bios…	GO:0004392; GO:0006788; GO:0009507; GO:0009813; GO:0010019; GO:0010024; GO:0010075; GO:0010119; GO:0015979; GO:0016117; GO:0020037; GO:0046872; GO:0071494	Heme oxygenase family		295.082	310.46	182.257	234.793	221.213	226.858	88.7628	79.3888	99.369
NbD001677	2213.78	-2.29367	Down	0.203334	-11.2803	1.64e-29	1.25e-27	Q8LPJ3	MANA2_ARATH	Probable alpha-mannosidase At5g13980 (EC 3.2.1.24)	At5g13980 MAC12.5	Liberates mannose from p-nitrophenyl-alpha-D-mannoside in vitro. {ECO:0000250|UniProtKB:P94078}.		apoplast [GO:0048046]; plant-type vacuole [GO:0000325]; secretory vesicle [GO:0099503]; vacuole [GO:0005773]; alpha-mannosidase activity [GO:0004559]; carbohydrate binding [GO:0030246]; metal ion binding [GO:0046872]; mannose metabolic process [GO:0006013]	GO:0000325; GO:0004559; GO:0005773; GO:0006013; GO:0030246; GO:0046872; GO:0048046; GO:0099503	Glycosyl hydrolase 38 family		57.6723	53.17	44.914	82.5674	65.5632	66.6358	14.1115	21.021	18.2157
NbD031018	1614.7	-1.51095	Down	0.134043	-11.2721	1.8e-29	1.37e-27	K7QHS5	BCAT2_HUMLU	Branched-chain amino acid aminotransferase 2, chloroplastic (HlBCAT2) (EC 2.6.1.42)	BCAT2	Converts 2-oxo acids to branched-chain amino acids. Shows no kinetic preferences corresponding to anabolic or catabolic functions, but likely involved in BCAA biosynthesis. {ECO:0000269|PubMed:23347725}.	Amino-acid biosynthesis; L-isoleucine biosynthesis; L-isoleucine from 2-oxobutanoate: step 4/4. {ECO:0000305}.; Amino-acid biosynthesis; L-leucine biosynthesis; L-leucine from 3-methyl-2-oxobutanoate: step 4/4. {ECO:0000305}.; Amino-acid biosynthesis; L-valine biosynthesis; L-valine from pyruvate: step 4/4. {ECO:0000305}.	chloroplast [GO:0009507]; L-isoleucine transaminase activity [GO:0052656]; L-leucine transaminase activity [GO:0052654]; L-leucine:2-oxoglutarate aminotransferase activity [GO:0050048]; L-valine transaminase activity [GO:0052655]; isoleucine biosynthetic process [GO:0009097]; leucine biosynthetic process [GO:0009098]; valine biosynthetic process [GO:0009099]	GO:0009097; GO:0009098; GO:0009099; GO:0009507; GO:0050048; GO:0052654; GO:0052655; GO:0052656	Class-IV pyridoxal-phosphate-dependent aminotransferase family		118.515	123.44	93.3473	113.964	115.336	115.002	48.6019	46.2554	52.8868
NbD049199	232.692	2.16127	Down	0.191966	11.2586	2.1e-29	1.59e-27	Q8GT74	NIP2_ARATH	NEP1-interacting protein 2 (RING-H2 finger protein ATL25)	NIP2 ATL25 At2g17730 T17A5.9	Intrinsic thylakoid membrane protein that fixes RPOT2 on the stromal side of the thylakoid membrane. {ECO:0000269|PubMed:18567673}.		chloroplast thylakoid membrane [GO:0009535]; metal ion binding [GO:0046872]	GO:0009535; GO:0046872	RING-type zinc finger family, NIP subfamily		17.3003	20.0029	11.2779	6.70485	7.19322	7.22608	47.1337	34.6269	35.4166
NbD028179	638.478	-1.99788	Down	0.177732	-11.241	2.57e-29	1.93e-27	O80668	AVT1A_ARATH	Amino acid transporter AVT1A (AtAvt1A)	AVT1A At2g41190 T3K9.4			membrane [GO:0016020]; plant-type vacuole [GO:0000325]; amino acid transport [GO:0006865]	GO:0000325; GO:0006865; GO:0016020	Amino acid/polyamine transporter 2 family, Amino acid/auxin permease (AAAP) (TC 2.A.18.5) subfamily		64.6618	76.4781	35.757	42.5321	39.1166	34.8237	11.0549	11.9104	12.596
NbD048647	389.653	2.87097	Up	0.256184	11.2067	3.78e-29	2.84e-27	Q9FXD8	PLY5_ARATH	Probable pectate lyase 5 (EC 4.2.2.2)	At1g67750 F12A21.12		Glycan metabolism; pectin degradation; 2-dehydro-3-deoxy-D-gluconate from pectin: step 2/5.	mitochondrion [GO:0005739]; metal ion binding [GO:0046872]; pectate lyase activity [GO:0030570]; pectin catabolic process [GO:0045490]	GO:0005739; GO:0030570; GO:0045490; GO:0046872	Polysaccharide lyase 1 family		9.87027	3.58826	17.9558	3.5301	6.26762	4.86966	35.1715	54.1033	41.0657
NbD019834	483.482	1.92759	Up	0.172114	11.1995	4.1e-29	3.07e-27	Q39950	NLTP_HELAN	Non-specific lipid-transfer protein (LTP) (NsLTP) (SDI-9)		Plant non-specific lipid-transfer proteins transfer phospholipids as well as galactolipids across membranes. May play a role in wax or cutin deposition in the cell walls of expanding epidermal cells and certain secretory tissues (By similarity). {ECO:0000250}.		lipid binding [GO:0008289]; lipid transport [GO:0006869]	GO:0006869; GO:0008289	Plant LTP family		14.0988	34.7702	17.2991	28.9883	34.0894	31.0647	139.508	136.519	161.63
NbD051148	101.024	4.9337	Up	0.440831	11.1918	4.47e-29	3.34e-27	O23039	ZIP5_ARATH	Zinc transporter 5 (ZRT/IRT-like protein 5)	ZIP5 At1g05300 YUP8H12.8	Probably mediates zinc uptake from the rhizosphere. {ECO:0000250}.		plasma membrane [GO:0005886]; zinc ion transmembrane transporter activity [GO:0005385]	GO:0005385; GO:0005886	ZIP transporter (TC 2.A.5) family		0.312279	0	1.58272	0.159556	0.71652	0.195113	18.4774	13.2891	10.8677
NbD020668	3073.48	-1.61432	Down	0.144257	-11.1906	4.53e-29	3.38e-27	Q84P54	GATP1_SOLLC	Gamma aminobutyrate transaminase 1, mitochondrial (Gamma-aminobutyrate transaminase isozyme 1) (LeGABA-TP1) (SlGABA-T1) (EC 2.6.1.96)	GABA-TP1 GABA-T1	Transaminase that degrades gamma-amino butyric acid (GABA) and uses pyruvate or glyoxylate as amino-group acceptor. Cannot use beta-alanine, ornithine, acetylornithine, serine, glycine, asparagine, glutamine, glutamate, valine, leucine, isoleucine, methionine, phenylalanine, histidine, lysine, arginine, aspartate, threonine, tyrosine, tryptophan, proline, or cysteine as amino donors. Acts predomi…		mitochondrion [GO:0005739]; 4-aminobutyrate transaminase activity [GO:0003867]; 4-aminobutyrate:pyruvate transaminase activity [GO:0034387]; adenosylmethionine-8-amino-7-oxononanoate transaminase activity [GO:0004015]; gamma-aminobutyrate transaminase (glyoxylate dependent) activity [GO:0102351]; pyridoxal phosphate binding [GO:0030170]; biotin biosynthetic process [GO:0009102]; gamma-aminobutyri…	GO:0003867; GO:0004015; GO:0005739; GO:0009102; GO:0009448; GO:0030170; GO:0034387; GO:0102351	Class-III pyridoxal-phosphate-dependent aminotransferase family		271.146	297.824	159.044	181.305	196.069	163.247	84.5772	59.7469	73.5989
NbD021682	147.81	-3.67723	Down	0.328832	-11.1827	4.96e-29	3.68e-27	Q9C7W2	ERF61_ARATH	Ethylene-responsive transcription factor ERF061	ERF061 At1g64380 F15H21.12	Probably acts as a transcriptional activator. Binds to the GCC-box pathogenesis-related promoter element. May be involved in the regulation of gene expression by stress factors and by components of stress signal transduction pathways (By similarity). {ECO:0000250}.		nucleus [GO:0005634]; DNA binding [GO:0003677]; DNA-binding transcription factor activity [GO:0003700]; ethylene-activated signaling pathway [GO:0009873]	GO:0003677; GO:0003700; GO:0005634; GO:0009873	AP2/ERF transcription factor family, ERF subfamily		20.9832	10.5013	13.8888	16.0125	16.1046	14.1922	0.746771	1.67347	1.8569
NbD044174	1746.43	3.15989	Up	0.282919	11.1689	5.79e-29	4.29e-27	P37219	ASR2_SOLLC	Abscisic stress-ripening protein 2	ASR2					Abscisic acid and water stress-induced protein family		179.945	80.6027	128.75	70.4495	76.7842	43.2589	840.612	889.068	386.767
NbD006810	542.959	1.73634	Up	0.156024	11.1287	9.1e-29	6.63e-27	O65351	SBT17_ARATH	Subtilisin-like protease SBT1.7 (EC 3.4.21.-) (Cucumisin-like serine protease) (Subtilase subfamily 1 member 7) (AtSBT1.7) (Subtilisin-like serine protease 1) (At-SLP1)	SBT1.7 ARA12 ASP48 SLP1 At5g67360 K8K14.8	Serine protease. Has a substrate preference for the hydrophobic residues Phe and Ala and the basic residue Asp in the P1 position, and for Asp, Leu or Ala in the P1' position (PubMed:12413398). Essential for mucilage release from seed coats. Triggers the accumulation and/or activation of cell wall modifying enzymes necessary either for the loosening of the outer primary cell wall, or to facilitat…		apoplast [GO:0048046]; extracellular region [GO:0005576]; secretory vesicle [GO:0099503]; serine-type endopeptidase activity [GO:0004252]; mucilage extrusion from seed coat [GO:0080001]; mucilage metabolic process involved in seed coat development [GO:0048359]; proteolysis [GO:0006508]; seed coat development [GO:0010214]	GO:0004252; GO:0005576; GO:0006508; GO:0010214; GO:0048046; GO:0048359; GO:0080001; GO:0099503	Peptidase S8 family		10.4211	4.47929	7.07446	6.82798	7.00928	5.80886	29.7128	24.6777	26.2372
NbD051231	1126.71	-1.48178	Down	0.133161	-11.1277	9.2e-29	6.69e-27	O24606	EIN3_ARATH	Protein ETHYLENE INSENSITIVE 3	EIN3 At3g20770 MOE17.8	Transcription factor acting as a positive regulator in the ethylene response pathway, by promoting histone acetylation in an ENAP1-dependent manner, thus accelerating the expression of ethylene-responsive genes (PubMed:28874528). Binds DNA (PubMed:26352699). Is required for ethylene responsiveness in adult plant tissues. Binds a primary ethylene response element present in the ETHYLENE-RESPONSE-F…		nucleus [GO:0005634]; chromatin binding [GO:0003682]; DNA binding [GO:0003677]; DNA-binding transcription factor activity [GO:0003700]; histone binding [GO:0042393]; kinase binding [GO:0019900]; transcription cis-regulatory region binding [GO:0000976]; defense response to bacterium [GO:0042742]; epigenetic regulation of gene expression [GO:0040029]; ethylene-activated signaling pathway [GO:000987…	GO:0000976; GO:0001666; GO:0003677; GO:0003682; GO:0003700; GO:0005634; GO:0006355; GO:0009723; GO:0009873; GO:0010182; GO:0019900; GO:0040029; GO:0042393; GO:0042742; GO:2000082	EIN3 family		66.873	49.6114	40.0999	55.0934	51.6872	57.7988	28.212	22.1068	22.4565
NbD039856	466.483	2.83327	Up	0.254782	11.1204	9.98e-29	7.24e-27	Q9SB52	PUMP4_ARATH	Mitochondrial uncoupling protein 4 (AtPUMP4) (Mitochondrial dicarboxylate carrier 2)	PUMP4 DIC2 UCP4 At4g24570 F22K18.230	PUMPS are mitochondrial transporter proteins that create proton leaks across the inner mitochondrial membrane, thus uncoupling oxidative phosphorylation. This leads to a decrease in the efficiency of oxidative phosphorylation and an increase in heat production. May be involved in protecting plant cells against oxidative stress damage (By similarity). Recombinant PUMP4, reconstituted into liposome…		mitochondrial inner membrane [GO:0005743]; dicarboxylic acid transmembrane transporter activity [GO:0005310]; cellular response to hypoxia [GO:0071456]; mitochondrial transport [GO:0006839]	GO:0005310; GO:0005743; GO:0006839; GO:0071456	Mitochondrial carrier (TC 2.A.29) family		1.32679	3.45134	6.33183	7.59401	6.76835	6.87558	97.5796	51.2841	42.547
NbD019980	3369.58	-1.41607	Down	0.127539	-11.103	1.21e-28	8.74e-27	O81644	VILI2_ARATH	Villin-2	VLN2 At2g41740 T11A7.16	Ca(2+)-regulated actin-binding protein. Involved in actin filaments bundling. Caps the barbed end of actin filaments and is able to sever them in a calcium-dependent manner. Required for the construction of actin collars in pollen tubes. Acts redundantly with VLN5 (AC Q9LVC6) to generate thick actin filament bundles and to regulate polarized pollen tube growth (PubMed:23715472). Acts redundantly …		cytoskeleton [GO:0005856]; cytosol [GO:0005829]; actin filament binding [GO:0051015]; mRNA binding [GO:0003729]; actin filament bundle assembly [GO:0051017]; actin filament capping [GO:0051693]	GO:0003729; GO:0005829; GO:0005856; GO:0051015; GO:0051017; GO:0051693	Villin/gelsolin family		107.648	109.57	77.8079	104.357	112.524	94.0144	55.7325	44.0706	44.1469
NbD026824	109.24	5.11846	Up	0.461617	11.0881	1.43e-28	1.03e-26	O65717	CNGC1_ARATH	Cyclic nucleotide-gated ion channel 1 (AtCNGC1) (Cyclic nucleotide- and calmodulin-regulated ion channel 1)	CNGC1 At5g53130 MFH8.6	Acts as a cyclic nucleotide-gated ion channel. Can be activated by cyclic AMP which leads to an opening of the cation channel. May be responsible for cAMP-induced calcium entry in cells and thus should be involved in the calcium signal transduction. Could transport K(+), Na(+) and Pb(2+). {ECO:0000269|PubMed:11115134, ECO:0000269|PubMed:11842144}.		plasma membrane [GO:0005886]; calmodulin binding [GO:0005516]; cAMP binding [GO:0030552]; cGMP binding [GO:0030553]; monoatomic ion channel activity [GO:0005216]	GO:0005216; GO:0005516; GO:0005886; GO:0030552; GO:0030553	Cyclic nucleotide-gated cation channel (TC 1.A.1.5) family	The binding of calmodulin to the C-terminus might interfere with cyclic nucleotide binding and thus channel activation. {ECO:0000250}.	0.464568	0.179032	1.46584	0.282466	0.036735	0.213765	10.0117	4.81144	8.02573
NbD019794	312.086	-2.25238	Down	0.203766	-11.0538	2.1e-28	1.49e-26	Q9SQZ0	CAAT7_ARATH	Cationic amino acid transporter 7, chloroplastic	CAT7 At3g10600 F13M14.11 F18K10.21	Permease involved in the transport of the cationic amino acids. {ECO:0000250}.		chloroplast membrane [GO:0031969]; transmembrane transporter activity [GO:0022857]; amino acid transport [GO:0006865]	GO:0006865; GO:0022857; GO:0031969	Amino acid-polyamine-organocation (APC) superfamily, Cationic amino acid transporter (CAT) (TC 2.A.3.3) family		16.2505	12.9672	7.25275	18.5834	17.7529	16.9877	3.95476	4.97859	4.64147
NbD019359	566.035	2.20622	Up	0.199771	11.0437	2.35e-28	1.66e-26	Q42551	SCE1_ARATH	SUMO-conjugating enzyme SCE1 (EC 2.3.2.-) (Protein EMBRYO DEFECTIVE 1637) (Protein hus5 homolog) (SUMO-conjugating enzyme 1) (AtSCE1)	SCE1 AHUS5 EMB1637 At3g57870 T10K17.80	SUMO-conjugating enzyme that accepts the SUMO proteins from the E1 SUMO-activating heterodimer SAE1/SAE2 and catalyzes its covalent attachment to other proteins with the E3 SUMO ligases SIZ1 and MMS21. Associates with SIZ1 for sumoylation of the transcription factor GTE3. {ECO:0000269|PubMed:17644626, ECO:0000269|PubMed:18502747, ECO:0000269|PubMed:19682286}.	Protein modification; protein sumoylation.	cytosol [GO:0005829]; nucleus [GO:0005634]; ATP binding [GO:0005524]; kinase binding [GO:0019900]; SUMO binding [GO:0032183]; SUMO transferase activity [GO:0019789]; embryo development ending in seed dormancy [GO:0009793]; protein sumoylation [GO:0016925]; response to abscisic acid [GO:0009737]	GO:0005524; GO:0005634; GO:0005829; GO:0009737; GO:0009793; GO:0016925; GO:0019789; GO:0019900; GO:0032183	Ubiquitin-conjugating enzyme family		51.2163	56.0892	67.2742	24.3535	25.0241	25.9562	202.154	112.804	120.137
NbD032839	579.397	-2.02147	Down	0.183537	-11.014	3.27e-28	2.3e-26	Q9LYM2	AVT6C_ARATH	Amino acid transporter AVT6C (AtAvt6C)	AVT6C At3g56200 F18O21_160			membrane [GO:0016020]; amino acid transport [GO:0006865]	GO:0006865; GO:0016020	Amino acid/polyamine transporter 2 family, Amino acid/auxin permease (AAAP) (TC 2.A.18.6) subfamily		37.848	35.7611	26.3586	45.9822	44.1256	35.6952	14.4049	10.761	12.9407
NbD022845	560.142	1.53751	Down	0.139694	11.0063	3.56e-28	2.49e-26	Q9STT5	AB7A_ARATH	ABC transporter A family member 7 (ABC transporter ABCA.7) (AtABCA7) (Probable ABC2 homolog 6)	ABCA7 ATH6 At3g47780 T23J7.110			membrane [GO:0016020]; plasmodesma [GO:0009506]; ABC-type transporter activity [GO:0140359]; ATP binding [GO:0005524]; ATP hydrolysis activity [GO:0016887]	GO:0005524; GO:0009506; GO:0016020; GO:0016887; GO:0140359	ABC transporter superfamily, ABCA family, CPR flippase (TC 3.A.1.211) subfamily		8.21579	6.10625	10.9848	6.18199	6.2363	5.95696	24.4243	20.4529	20.8816
NbD012244	47675.2	-2.18175	Down	0.198296	-11.0025	3.72e-28	2.59e-26	P27494	CB23_TOBAC	Chlorophyll a-b binding protein 36, chloroplastic (LHCII type I CAB-36) (LHCP)	CAB36	The light-harvesting complex (LHC) functions as a light receptor, it captures and delivers excitation energy to photosystems with which it is closely associated.		chloroplast thylakoid membrane [GO:0009535]; photosystem I [GO:0009522]; photosystem II [GO:0009523]; chlorophyll binding [GO:0016168]; metal ion binding [GO:0046872]; photosynthesis, light harvesting in photosystem I [GO:0009768]; response to light stimulus [GO:0009416]	GO:0009416; GO:0009522; GO:0009523; GO:0009535; GO:0009768; GO:0016168; GO:0046872	Light-harvesting chlorophyll a/b-binding (LHC) protein family	The N-terminus of the protein extends into the stroma where it is involved with adhesion of granal membranes and post-translational modifications; both are believed to mediate the distribution of excitation energy between photosystems I and II.	3634.7	4205.48	4036.2	5753.87	5972.22	6002.83	1168.73	1797.34	1770.08
NbD042188	1004.94	-1.70029	Down	0.155029	-10.9675	5.48e-28	3.8e-26	Q9AXU3	SPA15_IPOBA	Senescence-associated protein SPA15, chloroplastic	SPA15	May be involved in the regulation of leaf senescence. {ECO:0000305|PubMed:12650614}.		chloroplast [GO:0009507]; leaf senescence [GO:0010150]	GO:0009507; GO:0010150	ATA15/OSA15 family		87.6407	106.497	64.3658	80.0686	64.0609	75.1404	31.4203	26.1122	25.7077
NbD006163	970.281	-1.47991	Down	0.13568	-10.9074	1.06e-27	7.29e-26	Q9M354	AGD6_ARATH	Probable ADP-ribosylation factor GTPase-activating protein AGD6 (ARF GAP AGD6) (Protein ARF-GAP DOMAIN 6) (AtAGD6) (Protein ZIGA2)	AGD6 ZIG2 ZIGA2 At3g53710 F5K20.10	GTPase-activating protein (GAP) for ADP ribosylation factor (ARF). {ECO:0000250}.		cytosol [GO:0005829]; GTPase activator activity [GO:0005096]; metal ion binding [GO:0046872]; vesicle-mediated transport [GO:0016192]	GO:0005096; GO:0005829; GO:0016192; GO:0046872			67.6937	62.428	50.9096	65.3325	61.6648	63.9877	29.2336	26.1938	28.5449
NbD001123	176.751	2.52057	Up	0.231106	10.9065	1.07e-27	7.34e-26	Q6NKZ9	Y4345_ARATH	Probable receptor-like serine/threonine-protein kinase At4g34500 (EC 2.7.11.1)	At4g34500 T4L20.80			plasma membrane [GO:0005886]; ATP binding [GO:0005524]; protein serine kinase activity [GO:0106310]; protein serine/threonine kinase activity [GO:0004674]; phosphorylation [GO:0016310]	GO:0004674; GO:0005524; GO:0005886; GO:0016310; GO:0106310	Protein kinase superfamily, Ser/Thr protein kinase family		7.29974	2.99927	3.39581	1.9732	2.0655	2.38439	18.2169	15.7667	11.9347
NbD009361	4234.11	-1.6552	Down	0.152203	-10.875	1.52e-27	1.03e-25	O48963	PHOT1_ARATH	Phototropin-1 (EC 2.7.11.1) (Non-phototropic hypocotyl protein 1) (Root phototropism protein 1)	PHOT1 JK224 NPH1 RPT1 At3g45780 T6D9_110	Protein kinase that acts as a blue light photoreceptor in a signal-transduction pathway for photo-induced movements. Phosphorylates BLUS1, a kinase involved in stomatal opening. Required for blue light mediated mRNA destabilization. Mediates calcium spiking of extracellular origin in response to a low rate of blue light. Also mediates rapid membrane depolarization and growth inhibition in respons…		cell surface [GO:0009986]; cytoplasm [GO:0005737]; cytoplasmic side of plasma membrane [GO:0009898]; plant-type vacuole [GO:0000325]; ATP binding [GO:0005524]; blue light photoreceptor activity [GO:0009882]; FMN binding [GO:0010181]; identical protein binding [GO:0042802]; kinase activity [GO:0016301]; mRNA binding [GO:0003729]; protein kinase activity [GO:0004672]; protein serine kinase activity…	GO:0000325; GO:0003729; GO:0004672; GO:0004674; GO:0005524; GO:0005737; GO:0007623; GO:0009637; GO:0009638; GO:0009882; GO:0009898; GO:0009903; GO:0009904; GO:0009986; GO:0010119; GO:0010155; GO:0010181; GO:0010362; GO:0016301; GO:0042802; GO:0046777; GO:0071483; GO:0106310	Protein kinase superfamily, AGC Ser/Thr protein kinase family	The activation loop within the kinase domain is the target of phosphorylation (By similarity). The PAS (PER-ARNT-SIM) domains are required for the binding of FMN chromophores. {ECO:0000250}.	152.54	142.619	75.3041	134.133	133.779	108.756	61.3821	44.0985	42.983
NbD039306	361.356	-2.08587	Down	0.191885	-10.8704	1.59e-27	1.08e-25	F4I9E1	NFD4_ARATH	Protein NUCLEAR FUSION DEFECTIVE 4	NFD4 At1g31470 T8E3.15	Required for karyogamy during female gametophyte development, when the two polar nuclei fuse to form the diploid central cell nucleus (PubMed:16698901). {ECO:0000269|PubMed:16698901}.		membrane [GO:0016020]; mitochondrion [GO:0005739]; karyogamy [GO:0000741]; polar nucleus fusion [GO:0010197]; response to salt stress [GO:0009651]	GO:0000741; GO:0005739; GO:0009651; GO:0010197; GO:0016020			16.0505	19.1212	12.2922	21.9768	22.2938	18.9369	6.46586	5.17287	6.50984
NbD010110	2644.16	2.98417	Up	0.274566	10.8687	1.62e-27	1.1e-25	O65740	DEF2_CAPAN	Defensin J1-2		Plant defense peptide with antifungal activity against F.oxysporum and B.cinerea.		extracellular region [GO:0005576]; defense response to fungus [GO:0050832]; killing of cells of another organism [GO:0031640]	GO:0005576; GO:0031640; GO:0050832	DEFL family		151.482	111.712	333.222	118.302	241.962	100.371	1703.56	1654.97	1127.6
NbD052364	970.267	1.46795	Up	0.13545	10.8376	2.28e-27	1.53e-25	Q69XV0	BZP50_ORYSJ	bZIP transcription factor 50 (OsbZIP50) (OsBZIP74)	BZIP50 BZIP60 BZIP74 Os06g0622700 LOC_Os06g41770 OsJ_22012 P0040H10.41	Transcription factor involved in endoplasmic reticulum (ER) stress response (PubMed:21223397, PubMed:22050533, PubMed:22199238). Acts downstream of the ER stress sensors IRE1, BZIP39 and BZIP60 to activate BiP chaperone genes (PubMed:22050533, PubMed:22199238). {ECO:0000269|PubMed:21223397, ECO:0000269|PubMed:22050533, ECO:0000269|PubMed:22199238}.		endoplasmic reticulum membrane [GO:0005789]; nucleus [GO:0005634]; DNA binding [GO:0003677]; DNA-binding transcription factor activity [GO:0003700]; response to endoplasmic reticulum stress [GO:0034976]; response to unfolded protein [GO:0006986]	GO:0003677; GO:0003700; GO:0005634; GO:0005789; GO:0006986; GO:0034976	BZIP family		63.0706	46.4329	52.3834	32.1574	38.651	32.8473	131.478	116.989	104.994
NbD023166	342.759	-2.23623	Down	0.206473	-10.8306	2.46e-27	1.65e-25	Q9FGL5	CEPR1_ARATH	Receptor protein-tyrosine kinase CEPR1 (EC 2.7.10.1) (Protein C-TERMINALLY ENCODED PEPTIDE RECEPTOR 1) (Protein XYLEM INTERMIXED WITH PHLOEM 1)	CEPR1 XIP1 At5g49660 MNI5.4	Receptor kinase involved in the perception of C-terminally encoded plant signaling peptide (CEP) and subsequent regulation of root and shoot development (PubMed:25324386). Required for xylem and phloem cell files morphology and organization, probably by preventing ectopic lignification in phloem cells (PubMed:21853254). Together with CEPR2, mediates systemic nitrogen (N)-demand signaling upon the…		plasma membrane [GO:0005886]; ATP binding [GO:0005524]; peptide binding [GO:0042277]; peptide hormone binding [GO:0017046]; peptide hormone receptor binding [GO:0051428]; peptide receptor activity [GO:0001653]; protein serine/threonine kinase activity [GO:0004674]; transmembrane receptor protein tyrosine kinase activity [GO:0004714]; floral organ development [GO:0048437]; lateral root formation […	GO:0001653; GO:0004674; GO:0004714; GO:0005524; GO:0005886; GO:0010051; GO:0010311; GO:0016310; GO:0017046; GO:0031540; GO:0042277; GO:0048437; GO:0048831; GO:0051428; GO:0080113; GO:0090548; GO:1901141; GO:1901333; GO:1902025; GO:2000023; GO:2000280; GO:2000652	Protein kinase superfamily, Ser/Thr protein kinase family		20.2304	19.4629	13.9349	9.67769	12.8684	13.4915	2.95128	2.93475	3.34683
NbD019300	458.066	-2.00518	Down	0.185173	-10.8287	2.52e-27	1.68e-25	Q6PC62	SPG21_DANRE	Maspardin (Spastic paraplegia 21 autosomal recessive Mast syndrome protein homolog)	spg21			cytosol [GO:0005829]; trans-Golgi network transport vesicle [GO:0030140]; CD4 receptor binding [GO:0042609]	GO:0005829; GO:0030140; GO:0042609	AB hydrolase superfamily		39.4035	26.3915	27.7551	37.485	42.0329	31.8615	11.3091	11.1563	11.3669
NbD011426	1262.73	-1.30938	Down	0.120997	-10.8216	2.72e-27	1.81e-25	O81122	ETR1_MALDO	Ethylene receptor (EC 2.7.13.3)	ETR1	May act early in the ethylene signal transduction pathway, possibly as an ethylene receptor, or as a regulator of the pathway. {ECO:0000250}.		endoplasmic reticulum membrane [GO:0005789]; ATP binding [GO:0005524]; ethylene binding [GO:0051740]; ethylene receptor activity [GO:0038199]; metal ion binding [GO:0046872]; phosphorelay sensor kinase activity [GO:0000155]; anatomical structure development [GO:0048856]; negative regulation of ethylene-activated signaling pathway [GO:0010105]	GO:0000155; GO:0005524; GO:0005789; GO:0010105; GO:0038199; GO:0046872; GO:0048856; GO:0051740	Ethylene receptor family		134.284	99.8563	90.9213	56.3372	56.1804	57.6257	30.4805	28.2576	25.782
NbD047508	383.78	1.82855	Up	0.16946	10.7904	3.82e-27	2.54e-25	Q8GT75	NIP1_ARATH	NEP1-interacting protein 1 (RING-H2 finger protein ATL26)	NIP1 ATL26 At4g35840 F4B14.110	Intrinsic thylakoid membrane protein that fixes RPOT2 on the stromal side of the thylakoid membrane. {ECO:0000250}.		chloroplast thylakoid membrane [GO:0009535]; metal ion binding [GO:0046872]	GO:0009535; GO:0046872	RING-type zinc finger family, NIP subfamily		41.9311	23.8758	22.9002	13.2309	14.3608	14.4198	74.2996	51.3021	59.0122
NbD000819	892.739	-2.20779	Down	0.204655	-10.7879	3.93e-27	2.61e-25	Q8LFV3	CDF3_ARATH	Cyclic dof factor 3 (Dof zinc finger protein DOF3.3) (AtDOF3.3) (H-protein promoter-binding factor 2a)	CDF3 DOF3.3 HPPBF-2A At3g47500 F1P2.50	Transcription factor that binds specifically to a 5'-AA[AG]G-3' consensus core sequence (By similarity). Regulates a photoperiodic flowering response. Transcriptional repressor of 'CONSTANS' expression. {ECO:0000250, ECO:0000269|PubMed:19619493}.		nucleus [GO:0005634]; DNA binding [GO:0003677]; DNA-binding transcription factor activity [GO:0003700]; metal ion binding [GO:0046872]; flower development [GO:0009908]; regulation of DNA-templated transcription [GO:0006355]	GO:0003677; GO:0003700; GO:0005634; GO:0006355; GO:0009908; GO:0046872			59.0708	65.7249	52.7495	61.9797	43.75	73.3322	17.4655	15.6836	14.5276
NbD035640	951.371	-2.37996	Down	0.22076	-10.7807	4.24e-27	2.8e-25	Q8LDI5	CXXS1_ARATH	Thioredoxin-like protein CXXS1 (AtCXXS1) (Mono-cysteine thioredoxin 1)	CXXS1 At1g11530 T23J18.19	Possesses low disulfide reductase activity, but efficient protein disulfide isomerase activity. Does not possess deglutathionylation activity. {ECO:0000269|PubMed:18384502}.		cytosol [GO:0005829]; extracellular region [GO:0005576]; protein disulfide isomerase activity [GO:0003756]	GO:0003756; GO:0005576; GO:0005829	Thioredoxin family		286.437	283.338	198.742	274.962	268.027	213.72	48.6849	77.3543	50.8912
NbD037404	94.2069	7.17073	Up	0.665792	10.7702	4.76e-27	3.13e-25	P51819	HSP83_IPONI	Heat shock protein 83	HSP83A	Molecular chaperone that promotes the maturation, structural maintenance and proper regulation of specific target proteins involved for instance in cell cycle control and signal transduction. Undergoes a functional cycle that is linked to its ATPase activity. This cycle probably induces conformational changes in the client proteins, thereby causing their activation. Interacts dynamically with var…		cytoplasm [GO:0005737]; ATP binding [GO:0005524]; ATP hydrolysis activity [GO:0016887]; ATP-dependent protein folding chaperone [GO:0140662]; unfolded protein binding [GO:0051082]	GO:0005524; GO:0005737; GO:0016887; GO:0051082; GO:0140662	Heat shock protein 90 family	The TPR repeat-binding motif mediates interaction with TPR repeat-containing proteins. {ECO:0000250}.	0	0.529466	0.303318	0.069979	0	0.035121	5.3736	6.43115	7.58744
NbD023298	1392.44	-2.49595	Down	0.23203	-10.757	5.49e-27	3.6e-25	Q9SZY4	PTR27_ARATH	Protein NRT1/ PTR FAMILY 6.2 (AtNPF6.2) (Nitrate transporter 1.4)	NPF6.2 NRT1.4 NTP2 At2g26690 F18A8.6	Low-affinity proton-dependent nitrate transporter. Not involved in dipeptides transport. {ECO:0000269|PubMed:15509836}.		membrane [GO:0016020]; symporter activity [GO:0015293]; nitrate assimilation [GO:0042128]; oligopeptide transport [GO:0006857]; response to jasmonic acid [GO:0009753]; response to wounding [GO:0009611]	GO:0006857; GO:0009611; GO:0009753; GO:0015293; GO:0016020; GO:0042128	Major facilitator superfamily, Proton-dependent oligopeptide transporter (POT/PTR) (TC 2.A.17) family		214.14	238.055	109.758	58.0701	112.582	73.3986	16.4286	15.7681	20.2256
NbD018279	102.442	3.24643	Up	0.301879	10.7541	5.67e-27	3.71e-25	Q9SCU1	PATL6_ARATH	Patellin-6	PATL6 At3g51670 T18N14.50	Carrier protein that may be involved in membrane-trafficking events associated with cell-plate formation during cytokinesis. Binds to some hydrophobic molecules such as phosphoinositides and promotes their transfer between the different cellular sites (By similarity). {ECO:0000250}.		cytoplasm [GO:0005737]; plasma membrane [GO:0005886]; lipid binding [GO:0008289]; cell cycle [GO:0007049]; cell division [GO:0051301]; cellular response to auxin stimulus [GO:0071365]; protein localization involved in auxin polar transport [GO:1901703]	GO:0005737; GO:0005886; GO:0007049; GO:0008289; GO:0051301; GO:0071365; GO:1901703	Patellin family		0.773165	1.19009	3.6727	0.751979	1.02202	0.997322	14.0338	10.6819	8.51026
NbD010148	625.352	-1.70684	Down	0.158927	-10.7398	6.62e-27	4.31e-25	Q9FX43	M2K9_ARATH	Mitogen-activated protein kinase kinase 9 (AtMKK9) (MAP kinase kinase 9) (EC 2.7.12.2)	MKK9 MAP2K9 At1g73500 T9L24.32	MKK9-MPK3/MPK6 module phosphorylates and activates EIN3, leading to the promotion of EIN3-mediated transcription in ethylene signaling. Autophosphorylates and also phosphorylates MPK3 and MPK6. Plays an important role in ethylene and camalexin biosynthesis and in salt stress response. MKK9-MPK6 module positively regulates leaf senescence. {ECO:0000269|PubMed:18273012, ECO:0000269|PubMed:18693252,…		cytoplasm [GO:0005737]; nucleus [GO:0005634]; ATP binding [GO:0005524]; MAP kinase kinase activity [GO:0004708]; protein kinase activator activity [GO:0030295]; protein serine kinase activity [GO:0106310]; protein serine/threonine kinase activity [GO:0004674]; protein tyrosine kinase activity [GO:0004713]; camalexin biosynthetic process [GO:0010120]; cellular response to hypoxia [GO:0071456]; eth…	GO:0004674; GO:0004708; GO:0004713; GO:0005524; GO:0005634; GO:0005737; GO:0009611; GO:0009620; GO:0009651; GO:0009693; GO:0009873; GO:0009875; GO:0010120; GO:0010150; GO:0030295; GO:0045893; GO:0046777; GO:0071456; GO:0106310	Protein kinase superfamily, STE Ser/Thr protein kinase family, MAP kinase kinase subfamily		105.696	77.18	66.9962	63.0585	53.7972	60.0416	22.9325	22.3212	21.2879
NbD028175	20515.1	-1.60536	Down	0.149586	-10.7321	7.2e-27	4.66e-25	Q43155	GLTB_SPIOL	Ferredoxin-dependent glutamate synthase, chloroplastic (EC 1.4.7.1) (Fd-GOGAT) (SoFdGOGAT)	FdGOGAT SOVF_067910	Catalyzes the reductive conversion of 2-oxoglutarate plus glutamine to two molecules of glutamate, using reduced ferredoxin as the electron donor (PubMed:9507092). Contains one FMN but no FAD (PubMed:8651698). The FMN-binding domain is also involved in the delivery of sulfite to the reaction center of SQD1 (PubMed:15752726). {ECO:0000269|PubMed:15752726, ECO:0000269|PubMed:8651698, ECO:0000269|Pu…	Amino-acid biosynthesis; L-glutamate biosynthesis via GLT pathway; L-glutamate from 2-oxoglutarate and L-glutamine (ferredoxin route): step 1/1. {ECO:0000305}.; Energy metabolism; nitrogen metabolism. {ECO:0000305}.	chloroplast stroma [GO:0009570]; 3 iron, 4 sulfur cluster binding [GO:0051538]; enzyme binding [GO:0019899]; glutamate synthase (ferredoxin) activity [GO:0016041]; metal ion binding [GO:0046872]; glutamine metabolic process [GO:0006541]; L-glutamate biosynthetic process [GO:0097054]	GO:0006541; GO:0009570; GO:0016041; GO:0019899; GO:0046872; GO:0051538; GO:0097054	Glutamate synthase family		343.004	443.84	245.289	406.548	345.854	391.936	152.504	136.733	172.194
NbD012183	1561.78	-1.66432	Down	0.155166	-10.7261	7.68e-27	4.96e-25	O64511	TLOV1_ARATH	Protein TWIN LOV 1	TLP1 FBX4 PLP At2g02710 T20F6.15			photoreceptor activity [GO:0009881]; response to blue light [GO:0009637]	GO:0009637; GO:0009881			176.866	107.261	58.6909	122.908	130.339	104.601	56.9222	39.3632	43.5818
NbD029315	238.033	3.14372	Up	0.294046	10.6913	1.12e-26	7.18e-25	Q9VR19	ELBA3_DROME	Early boundary activity protein 3	Elba3 CG15634	The heterotrimeric Elba complex is required for chromatin domain boundary function during early embryogenesis. It binds to a 8-bp sequence 5'-CCAATAAG-3' in the Fab-7 insulator or boundary element in the bithorax complex and contributes to its insulator or boundary activity. Elba3 lacks DNA-binding activity and plays the role of an adapter protein, bringing Elba1 and 2 together, thereby establish…		chromatin silencing complex [GO:0005677]; nucleus [GO:0005634]; protein-macromolecule adaptor activity [GO:0030674]; heterochromatin boundary formation [GO:0033696]	GO:0005634; GO:0005677; GO:0030674; GO:0033696			6.02389	0.603147	6.33442	3.40769	5.55638	5.19436	55.7784	66.4085	32.0807
NbD029820	516.204	-1.81132	Down	0.169721	-10.6723	1.37e-26	8.75e-25	Q9FJW6	PP451_ARATH	Pentatricopeptide repeat-containing protein At5g67570, chloroplastic (Protein DELAYED GREENING 1) (Protein EMBRYO DEFECTIVE 1408)	DG1 EMB1408 At5g67570 K9I9.14	Involved in the regulation of early chloroplast development and chloroplast gene expression in a SIGF-dependent manner. {ECO:0000269|PubMed:18400937, ECO:0000269|PubMed:20626654}.		chloroplast [GO:0009507]; chloroplast organization [GO:0009658]; plastid transcription [GO:0042793]	GO:0009507; GO:0009658; GO:0042793	PPR family, P subfamily		13.5743	14.0397	10.7037	19.2618	19.0499	16.8415	6.26579	6.21662	6.69543
NbD015480	242.504	2.42199	Up	0.227042	10.6676	1.44e-26	9.18e-25	Q9LX15	DFC_ARATH	Protein DOWNSTREAM OF FLC (AtDFC) (Pollen allergen-like protein)	DFC At5g10130 T31P16.120	Part of a three-gene cluster containing FLC, UFC and DFC, which is coordinately regulated in response to vernalization. Not regulated by FLX. {ECO:0000269|PubMed:15186749, ECO:0000269|PubMed:18156133}.		extracellular space [GO:0005615]	GO:0005615	Ole e I family		5.8025	4.70149	24.1515	8.83703	10.7192	8.71956	82.0509	60.2547	46.6391
NbD052443	1168.46	-1.83777	Down	0.172434	-10.6578	1.6e-26	1.01e-24	Q8S9D1	PP395_ARATH	Pentatricopeptide repeat-containing protein At5g21222 (SNF1-like protein kinase AtC401)	ATC401 At5g21222 F13M11			plastid [GO:0009536]; ATP binding [GO:0005524]; mRNA binding [GO:0003729]; protein kinase activity [GO:0004672]	GO:0003729; GO:0004672; GO:0005524; GO:0009536	Protein kinase superfamily, Ser/Thr protein kinase family; PPR family, P subfamily	The protein kinase domain is predicted to be catalytically inactive.	58.3975	83.4165	49.8108	66.0937	49.1917	59.993	20.1663	18.7454	21.2576
NbD032416	6690.26	-2.06751	Down	0.194079	-10.6529	1.69e-26	1.07e-24	P21616	AVP_VIGRR	Pyrophosphate-energized vacuolar membrane proton pump (EC 7.1.3.1) (Pyrophosphate-energized inorganic pyrophosphatase) (H(+)-PPase) (Vacuolar H(+)-pyrophosphatase)		Proton-translocating inorganic pyrophosphatase that contributes to the transtonoplast (from cytosol to vacuole lumen) H(+)-electrochemical potential difference. It establishes a proton gradient of similar and often greater magnitude than the H(+)-ATPase on the same membrane. {ECO:0000269|PubMed:10477275, ECO:0000269|PubMed:22456709, ECO:0000269|PubMed:2555340, ECO:0000269|PubMed:9489011}.		vacuolar membrane [GO:0005774]; diphosphate hydrolysis-driven proton transmembrane transporter activity [GO:0009678]; inorganic diphosphate phosphatase activity [GO:0004427]; metal ion binding [GO:0046872]	GO:0004427; GO:0005774; GO:0009678; GO:0046872	H(+)-translocating pyrophosphatase (TC 3.A.10) family, K(+)-stimulated subfamily	Has 16 transmembrane helices and a large cytoplasmic domain that contains the active site. {ECO:0000269|PubMed:22456709}.	303.934	381.541	356.849	301.644	248.305	298.715	64.5142	91.1215	90.6073
NbD001767	548.717	-1.65988	Down	0.156083	-10.6346	2.06e-26	1.29e-24	Q6Z1G7	ODPB1_ORYSJ	Pyruvate dehydrogenase E1 component subunit beta-1, mitochondrial (PDHE1-B) (EC 1.2.4.1)	Os08g0536000 LOC_Os08g42410 OsJ_28086 OSJNBa0033D24.29 P0665C04.10	The pyruvate dehydrogenase complex catalyzes the overall conversion of pyruvate to acetyl-CoA and CO(2). It contains multiple copies of three enzymatic components: pyruvate dehydrogenase (E1), dihydrolipoamide acetyltransferase (E2) and lipoamide dehydrogenase (E3) (By similarity). {ECO:0000250}.		mitochondrial pyruvate dehydrogenase complex [GO:0005967]; pyruvate dehydrogenase (acetyl-transferring) activity [GO:0004739]; acetyl-CoA biosynthetic process from pyruvate [GO:0006086]; glycolytic process [GO:0006096]	GO:0004739; GO:0005967; GO:0006086; GO:0006096			49.8332	44.4649	47.7542	45.0856	45.6758	41.778	20.3508	16.3426	15.2071
NbD050914	74.8875	4.31245	Up	0.405832	10.6262	2.25e-26	1.41e-24	D0PX88	RHL1_LOTJA	bHLH transcription factor RHL1 (Basic helix-loop-helix protein RHL1) (Protein ROOT HAIRLESS 1) (LjRHL1)	RHL1	Transcription factor that regulates the development of root hairs. {ECO:0000269|PubMed:19675148}.		nucleus [GO:0005634]; DNA binding [GO:0003677]; protein dimerization activity [GO:0046983]	GO:0003677; GO:0005634; GO:0046983			1.1725	0.680231	3.55271	0.395748	0.342145	0.232164	10.0426	9.02609	5.85409
NbD003333	751.213	-1.64986	Down	0.155269	-10.6258	2.26e-26	1.42e-24	P0DH79	Y5064_ARATH	CBS domain-containing protein CBSCBSPB5	CBSCBSPB5 At5g50640 MFB16.3			membrane [GO:0016020]; plastid [GO:0009536]	GO:0009536; GO:0016020			62.8454	53.8977	40.3273	42.7229	38.0919	43.1587	18.4522	13.7298	16.4736
NbD007427	1049.4	3.00907	Up	0.283264	10.6229	2.33e-26	1.46e-24	Q00081	GLGL1_SOLTU	Glucose-1-phosphate adenylyltransferase large subunit 1 (EC 2.7.7.27) (ADP-glucose pyrophosphorylase) (ADP-glucose synthase) (AGPase S) (Alpha-D-glucose-1-phosphate adenyl transferase)	AGPS1	This protein plays a role in synthesis of starch. It catalyzes the synthesis of the activated glycosyl donor, ADP-glucose from Glc-1-P and ATP.	Glycan biosynthesis; starch biosynthesis.	amyloplast [GO:0009501]; chloroplast [GO:0009507]; ATP binding [GO:0005524]; glucose-1-phosphate adenylyltransferase activity [GO:0008878]; glycogen biosynthetic process [GO:0005978]; starch biosynthetic process [GO:0019252]	GO:0005524; GO:0005978; GO:0008878; GO:0009501; GO:0009507; GO:0019252	Bacterial/plant glucose-1-phosphate adenylyltransferase family		9.82718	8.02336	21.5469	6.85565	10.7121	7.04409	130.506	47.2944	71.137
NbD030665	1011.55	-1.73815	Down	0.163697	-10.6181	2.45e-26	1.53e-24	P24043	LAMA2_HUMAN	Laminin subunit alpha-2 (Laminin M chain) (Laminin-12 subunit alpha) (Laminin-2 subunit alpha) (Laminin-4 subunit alpha) (Merosin heavy chain)	LAMA2 LAMM	Binding to cells via a high affinity receptor, laminin is thought to mediate the attachment, migration and organization of cells into tissues during embryonic development by interacting with other extracellular matrix components.		basement membrane [GO:0005604]; collagen-containing extracellular matrix [GO:0062023]; dendritic spine [GO:0043197]; extracellular region [GO:0005576]; neuromuscular junction [GO:0031594]; protein complex involved in cell-matrix adhesion [GO:0098637]; sarcolemma [GO:0042383]; synaptic cleft [GO:0043083]; signaling receptor binding [GO:0005102]; structural molecule activity [GO:0005198]; axon guid…	GO:0005102; GO:0005198; GO:0005576; GO:0005604; GO:0007155; GO:0007411; GO:0007517; GO:0014037; GO:0030334; GO:0031594; GO:0032224; GO:0035633; GO:0042383; GO:0043083; GO:0043197; GO:0045785; GO:0045995; GO:0051149; GO:0062023; GO:0098637; GO:0110011; GO:2001046		The alpha-helical domains I and II are thought to interact with other laminin chains to form a coiled coil structure.; Domains VI, IV and G are globular.	43.4378	57.7118	36.145	44.9103	40.601	36.3388	16.9579	12.589	15.4834
NbD050304	479.705	7.16427	Up	0.678246	10.5629	4.43e-26	2.72e-24	Q94B38	GPT2_ARATH	Glucose-6-phosphate/phosphate translocator 2, chloroplastic (AtGPT2)	GPT2 At1g61800 F8K4.1	Glucose 6-phosphate (Glc6P) transporter (PubMed:15722468). Transports also inorganic phosphate, 3-phosphoglycerate, triose phosphates and, to a leser extent, phosphoenolpyruvate (PubMed:15722468). Responsible for the transport of Glc6P into plastids of heterotrophic tissues where it can be used as a carbon source for starch biosynthesis, as substrate for fatty acid biosynthesis or as substrate fo…		chloroplast [GO:0009507]; chloroplast membrane [GO:0031969]; plant-type vacuole [GO:0000325]; glucose-6-phosphate transmembrane transporter activity [GO:0015152]; inorganic phosphate transmembrane transporter activity [GO:0005315]; phosphoglycerate transmembrane transporter activity [GO:0015120]; triose-phosphate transmembrane transporter activity [GO:0071917]; carbohydrate transport [GO:0008643]…	GO:0000325; GO:0005315; GO:0008643; GO:0009507; GO:0009624; GO:0009643; GO:0009744; GO:0009749; GO:0010109; GO:0015120; GO:0015152; GO:0015713; GO:0015714; GO:0015760; GO:0015979; GO:0031969; GO:0035436; GO:0071917	TPT transporter family, GPT (TC 2.A.7.9) subfamily		0.268006	1.68969	6.38572	0.210211	0.542736	0.177474	95.8679	26.2425	58.1712
NbD027918	326.658	-2.37681	Down	0.225646	-10.5334	6.06e-26	3.71e-24	Q93Z79	C14A1_ARATH	Cytochrome P450 714A1 (EC 1.14.-.-) (EUI-like P450 A1)	CYP714A1 ELA1 At5g24910 F6A4.120	Involved in the inactivation of early gibberellin (GA) intermediates. {ECO:0000269|PubMed:21457373}.		endoplasmic reticulum membrane [GO:0005789]; heme binding [GO:0020037]; iron ion binding [GO:0005506]; monooxygenase activity [GO:0004497]; oxidoreductase activity, acting on paired donors, with incorporation or reduction of molecular oxygen [GO:0016705]	GO:0004497; GO:0005506; GO:0005789; GO:0016705; GO:0020037	Cytochrome P450 family		30.4236	24.1804	16.6055	22.1888	19.5937	19.1435	4.71251	6.06744	3.604
NbD013469	67.0072	4.929	Up	0.468507	10.5206	6.94e-26	4.21e-24	Q56XJ7	Y4276_ARATH	Uncharacterized protein At4g22758	At4g22758 T12H17.150							0	0.658347	1.77924	0.199512	0.4421	0.731133	22.4481	13.7112	19.5626
NbD016776	326.693	1.80311	Up	0.171471	10.5155	7.33e-26	4.43e-24	P51615	MAOX_VITVI	NADP-dependent malic enzyme (NADP-ME) (EC 1.1.1.40)				cytoplasm [GO:0005737]; malate dehydrogenase (decarboxylating) (NAD+) activity [GO:0004471]; malate dehydrogenase (decarboxylating) (NADP+) activity [GO:0004473]; metal ion binding [GO:0046872]; NAD binding [GO:0051287]; oxaloacetate decarboxylase activity [GO:0008948]; malate metabolic process [GO:0006108]	GO:0004471; GO:0004473; GO:0005737; GO:0006108; GO:0008948; GO:0046872; GO:0051287	Malic enzymes family		6.57437	3.75793	8.63907	4.74164	4.69512	4.57877	24.2774	18.5006	17.8124
NbD028794	388.59	2.11838	Up	0.201504	10.5128	7.54e-26	4.55e-24	Q9LNJ3	APF2_ARATH	Aspartyl protease family protein 2 (EC 3.4.23.-)	APF2 At1g01300 F6F3.10	Aspartyl protease. Not able to cleave BAG6. {ECO:0000269|PubMed:26739014}.		plant-type cell wall [GO:0009505]; aspartic-type endopeptidase activity [GO:0004190]; proteolysis [GO:0006508]	GO:0004190; GO:0006508; GO:0009505	Peptidase A1 family		5.34298	6.67025	11.1316	4.50387	6.23571	7.06516	30.51	34.6231	29.4597
NbD030574	829.69	2.02806	Up	0.193674	10.4715	1.17e-25	6.97e-24	Q940P5	TET19_ARATH	Tetraspanin-19 (TOM2A homologous protein 3)	TOM2AH3 At2g20740 F5H14.29	May be involved in the regulation of cell differentiation. {ECO:0000269|PubMed:18474569}.; Promotes intracellular multiplication of tobamoviruses, probably being a component of the replication complex. {ECO:0000269|PubMed:18474569}.		vacuolar membrane [GO:0005774]	GO:0005774	Tetraspanin (TM4SF) family		28.3768	19.9504	32.4762	26.4846	33.9491	33.131	216.471	139.971	119
NbD020784	1143.52	-1.71026	Down	0.163393	-10.4671	1.22e-25	7.29e-24	Q9SI52	P4KG7_ARATH	Phosphatidylinositol 4-kinase gamma 7 (AtPI4Kgamma7) (PI-4Kgamma7) (PI4K gamma 7) (EC 2.7.1.67) (Ubiquitin-like domain kinase gamma 7) (UbDK gamma 7)	PI4KG7 PI4KGAMMA7 UBDKGAMMA7 At2g03890 T18C20.9	The phosphorylation of phosphatidylinositol (PI) to PI4P is the first committed step in the generation of phosphatidylinositol 4,5-bisphosphate (PIP2), a precursor of the second messenger inositol 1,4,5-trisphosphate (InsP3) (By similarity). Undergoes autophosphorylation and phosphorylates serine/threonine residues of protein substrates (PubMed:17880284). {ECO:0000250|UniProtKB:Q9BTU6, ECO:000026…		1-phosphatidylinositol 4-kinase activity [GO:0004430]; ATP binding [GO:0005524]; phosphatidylinositol phosphate biosynthetic process [GO:0046854]; protein autophosphorylation [GO:0046777]	GO:0004430; GO:0005524; GO:0046777; GO:0046854	PI3/PI4-kinase family, Type II PI4K subfamily		60.0329	41.4312	41.4728	56.8421	45.357	62.5312	22.7913	19.2938	19.9351
NbD042336	210.754	-2.20998	Down	0.211362	-10.4559	1.38e-25	8.18e-24	Q56XX3	Y2215_ARATH	Uncharacterized protein At2g02148	At2g02148 F5O4.8							25.0232	28.6961	22.6175	17.7163	19.5984	18.5814	5.09671	4.87609	4.82405
NbD031862	218.968	-2.37715	Down	0.227661	-10.4416	1.6e-25	9.48e-24	Q8LJW3	ACR4_ARATH	ACT domain-containing protein ACR4 (Protein ACT DOMAIN REPEATS 4)	ACR4 At1g69040 F4N2.2	May bind amino acids. {ECO:0000303|PubMed:12481063}.		plasmodesma [GO:0009506]	GO:0009506			15.6134	19.4586	15.506	15.3672	14.9132	18.9444	4.72568	3.50822	3.44844
NbD001919	2000.04	-1.67865	Down	0.160927	-10.4312	1.79e-25	1.06e-23	O48963	PHOT1_ARATH	Phototropin-1 (EC 2.7.11.1) (Non-phototropic hypocotyl protein 1) (Root phototropism protein 1)	PHOT1 JK224 NPH1 RPT1 At3g45780 T6D9_110	Protein kinase that acts as a blue light photoreceptor in a signal-transduction pathway for photo-induced movements. Phosphorylates BLUS1, a kinase involved in stomatal opening. Required for blue light mediated mRNA destabilization. Mediates calcium spiking of extracellular origin in response to a low rate of blue light. Also mediates rapid membrane depolarization and growth inhibition in respons…		cell surface [GO:0009986]; cytoplasm [GO:0005737]; cytoplasmic side of plasma membrane [GO:0009898]; plant-type vacuole [GO:0000325]; ATP binding [GO:0005524]; blue light photoreceptor activity [GO:0009882]; FMN binding [GO:0010181]; identical protein binding [GO:0042802]; kinase activity [GO:0016301]; mRNA binding [GO:0003729]; protein kinase activity [GO:0004672]; protein serine kinase activity…	GO:0000325; GO:0003729; GO:0004672; GO:0004674; GO:0005524; GO:0005737; GO:0007623; GO:0009637; GO:0009638; GO:0009882; GO:0009898; GO:0009903; GO:0009904; GO:0009986; GO:0010119; GO:0010155; GO:0010181; GO:0010362; GO:0016301; GO:0042802; GO:0046777; GO:0071483; GO:0106310	Protein kinase superfamily, AGC Ser/Thr protein kinase family	The activation loop within the kinase domain is the target of phosphorylation (By similarity). The PAS (PER-ARNT-SIM) domains are required for the binding of FMN chromophores. {ECO:0000250}.	47.9166	62.0101	44.5223	62.218	63.0389	54.5199	20.3775	24.8399	23.3324
NbD017216	158.182	-3.04815	Down	0.292248	-10.43	1.81e-25	1.07e-23	P92961	PROT1_ARATH	Proline transporter 1 (AtPROT1)	PROT1 At2g39890 T28M21.5	Proline transporter that mediates proline and glycine betaine transport. May be involved in long-distance transport of proline and required for phloem loading, retrieval of proline leaking from the phloem, or in xylem-to-phloem transfer. When expressed in a heterologous system (yeast), imports D- and L-proline, glycine betaine and GABA across the plasma membrane. Has the same affinity for D- and …		plasma membrane [GO:0005886]; L-proline transmembrane transporter activity [GO:0015193]; proline transport [GO:0015824]	GO:0005886; GO:0015193; GO:0015824	Amino acid/polyamine transporter 2 family, Amino acid/auxin permease (AAAP) (TC 2.A.18.3) subfamily		15.6474	21.5307	7.13552	11.7775	11.9546	14.6753	2.74051	1.81331	1.18917
NbD020808	689.828	2.1561	Up	0.206783	10.4269	1.87e-25	1.1e-23	P43287	PIP22_ARATH	Aquaporin PIP2-2 (Plasma membrane intrinsic protein 2-2) (AtPIP2;2) (Plasma membrane intrinsic protein 2b) (PIP2b) (TMP2b)	PIP2-2 PIP2B At2g37170 T2N18.7	Water channel required to facilitate the transport of water across cell membrane. Plays an predominant role in root water uptake process in conditions of reduced transpiration, and in osmotic fluid transport. Its function is impaired by Hg(2+). Inhibited by cytosolic acidosis which occurs during anoxia in roots. {ECO:0000269|PubMed:12566588, ECO:0000269|PubMed:14508488, ECO:0000269|PubMed:7920711…		endoplasmic reticulum [GO:0005783]; plasma membrane [GO:0005886]; plasmodesma [GO:0009506]; mRNA binding [GO:0003729]; water channel activity [GO:0015250]; response to water deprivation [GO:0009414]; water transport [GO:0006833]	GO:0003729; GO:0005783; GO:0005886; GO:0006833; GO:0009414; GO:0009506; GO:0015250	MIP/aquaporin (TC 1.A.8) family, PIP (TC 1.A.8.11) subfamily	Aquaporins contain two tandem repeats each containing three membrane-spanning domains and a pore-forming loop with the signature motif Asn-Pro-Ala (NPA).	20.1956	11.1213	53.9928	17.366	15.4763	20.5768	97.3449	120.494	74.8869
NbD028891	139.664	2.82875	Up	0.271311	10.4262	1.88e-25	1.11e-23	Q0JHU5	ERG1_ORYSJ	Elicitor-responsive protein 1 (OsERG1) (17 kDa phloem protein) (Fungal elicitor immediate early-responsive gene 1 protein) (FIERG1) (RPP17)	ERG1 Os01g0841700 LOC_Os01g62430 OsJ_04036 P0406G08	May play a role in plant defense signaling (Probable). Isoform 2 binds to phospholipids in a Ca(2+)-dependent manner in response to pathogen elicitors (PubMed:14529272). {ECO:0000269|PubMed:14529272, ECO:0000305|PubMed:14529272}.		cytoplasm [GO:0005737]; plasma membrane [GO:0005886]; calcium-dependent phospholipid binding [GO:0005544]; metal ion binding [GO:0046872]; defense response [GO:0006952]	GO:0005544; GO:0005737; GO:0005886; GO:0006952; GO:0046872			5.63758	16.1284	19.4604	5.02824	3.52891	4.66192	41.9644	44.0318	30.41
NbD046424	1449.79	-2.0719	Down	0.198868	-10.4185	2.04e-25	1.2e-23	Q9STX3	GID2_ARATH	F-box protein GID2 (Protein SLEEPY 1)	GID2 SLY1 At4g24210 T22A6.40	Essential component of the SCF-type E3 ligase complex, SCF(GID2), a complex that positively regulates the gibberellin signaling pathway. Upon gibberellin treatment, the SCF(GID2) complex mediates the ubiquitination and subsequent degradation of DELLA proteins (GAI, RGA and RGL2), some repressors of the gibberellin pathway, leading to activate the pathway. {ECO:0000269|PubMed:12724538, ECO:0000269…	Protein modification; protein ubiquitination.	nucleus [GO:0005634]; SCF ubiquitin ligase complex [GO:0019005]; gibberellic acid mediated signaling pathway [GO:0009740]; protein ubiquitination [GO:0016567]; regulation of gibberellic acid mediated signaling pathway [GO:0009937]; seed dormancy process [GO:0010162]; seed germination [GO:0009845]	GO:0005634; GO:0009740; GO:0009845; GO:0009937; GO:0010162; GO:0016567; GO:0019005			164.083	157.747	121.832	246.032	185.731	202.677	61.0425	75.7166	48.9563
NbD046900	2684.51	-1.71882	Down	0.165086	-10.4117	2.19e-25	1.28e-23	Q38885	SCY1_ARATH	Preprotein translocase subunit SCY1, chloroplastic (CpSecY)	SCY1 SECY At2g18710 MSF3.9	Involved in protein export. Probably interacts with other proteins to allow the translocation of proteins across the chloroplast thylakoid membranes. Required for normal greening during embryogenesis. Central subunit of the protein translocation channel SecYE. Consists of two halves formed by TMs 1-5 and 6-10. These two domains form a lateral gate at the front which open onto the bilayer between …		chloroplast [GO:0009507]; chloroplast thylakoid membrane [GO:0009535]; protein transport [GO:0015031]; thylakoid membrane organization [GO:0010027]	GO:0009507; GO:0009535; GO:0010027; GO:0015031	SecY/SEC61-alpha family		128.862	157.13	111.679	153.883	129.355	167.455	53.1211	51.6034	62.7174
NbD033291	325.937	-3.81476	Down	0.367261	-10.3871	2.84e-25	1.64e-23	Q6L5F7	MPK17_ORYSJ	Mitogen-activated protein kinase 17 (MAP kinase 17) (EC 2.7.11.24)	MPK17 Os05g0576800 LOC_Os05g50120 OJ1126_B10.5			cytoplasm [GO:0005737]; nucleus [GO:0005634]; ATP binding [GO:0005524]; MAP kinase activity [GO:0004707]; protein serine kinase activity [GO:0106310]; intracellular signal transduction [GO:0035556]; phosphorylation [GO:0016310]	GO:0004707; GO:0005524; GO:0005634; GO:0005737; GO:0016310; GO:0035556; GO:0106310	Protein kinase superfamily, CMGC Ser/Thr protein kinase family, MAP kinase subfamily	The TXY motif contains the threonine and tyrosine residues whose phosphorylation activates the MAP kinases.	71.5344	149.392	44.9089	42.0012	24.333	31.7062	5.29169	1.09743	2.39611
NbD030115	89.2649	3.15253	Up	0.303643	10.3824	2.98e-25	1.72e-23	Q41495	ST14_SOLTU	STS14 protein	STS14	May protect the outer tissues of the pistil from pathogen attack.		extracellular space [GO:0005615]	GO:0005615	CRISP family		1.78127	4.80518	6.2932	1.72987	2.04801	2.07685	27.1965	18.4827	20.4118
NbD039518	950.052	-1.54897	Down	0.149237	-10.3793	3.08e-25	1.77e-23	Q8S9J0	TAUE4_ARATH	Sulfite exporter TauE/SafE family protein 4	At2g36630 F13K3.3 F1O11.26			membrane [GO:0016020]	GO:0016020	4-toluene sulfonate uptake permease (TSUP) (TC 2.A.102) family		65.7031	57.5241	46.5869	57.476	61.3061	66.6752	30.6129	26.766	20.9244
NbD014427	1477.93	-1.50404	Down	0.145028	-10.3707	3.37e-25	1.93e-23	Q9SX83	DTX33_ARATH	Protein DETOXIFICATION 33 (AtDTX33) (Multidrug and toxic compound extrusion protein 33) (MATE protein 33)	DTX33 At1g47530 F16N3.20			membrane [GO:0016020]; nucleus [GO:0005634]; plant-type vacuole [GO:0000325]; antiporter activity [GO:0015297]; xenobiotic transmembrane transporter activity [GO:0042910]; xenobiotic detoxification by transmembrane export across the plasma membrane [GO:1990961]	GO:0000325; GO:0005634; GO:0015297; GO:0016020; GO:0042910; GO:1990961	Multi antimicrobial extrusion (MATE) (TC 2.A.66.1) family		169.341	188.33	152.538	92.3108	82.6882	93.3529	36.9417	40.9005	37.9314
NbD011309	694.494	2.02713	Up	0.195572	10.3651	3.57e-25	2.05e-23	P52409	E13B_WHEAT	Glucan endo-1,3-beta-glucosidase (EC 3.2.1.39) ((1->3)-beta-glucan endohydrolase) ((1->3)-beta-glucanase) (Beta-1,3-endoglucanase)	GLC1	Is thought to be an important plant defense-related product against fungal pathogens.		glucan endo-1,3-beta-D-glucosidase activity [GO:0042973]; carbohydrate metabolic process [GO:0005975]; defense response [GO:0006952]	GO:0005975; GO:0006952; GO:0042973	Glycosyl hydrolase 17 family		25.5581	11.0101	18.337	9.51622	15.4436	10.6593	72.9293	54.3162	52.3987
NbD050095	596.619	1.52946	Up	0.147766	10.3506	4.16e-25	2.38e-23	P0A370	CR1AB_BACTK	Pesticidal crystal protein Cry1Ab (130 kDa crystal protein) (Crystaline entomocidal protoxin) (Insecticidal delta-endotoxin CryIA(b))	cry1Ab bt2 cry-1-2 cry1A(b) cryIA(b) cryIC1	Promotes colloidosmotic lysis by binding to the midgut epithelial cells of many lepidopteran larvae.		signaling receptor binding [GO:0005102]; toxin activity [GO:0090729]; killing by symbiont of host cells [GO:0001907]; sporulation resulting in formation of a cellular spore [GO:0030435]	GO:0001907; GO:0005102; GO:0030435; GO:0090729	Delta endotoxin family		4.19439	4.9477	6.00073	4.67682	4.61868	5.46656	20.3288	15.9055	16.4036
NbD004069	345.178	3.26299	Up	0.315396	10.3457	4.38e-25	2.48e-23	P86809	NLTP2_APIGA	Non-specific lipid-transfer protein 2 (Allergen Api g 6.0101) (allergen Api g 6)		Plant non-specific lipid-transfer proteins transfer phospholipids as well as galactolipids across membranes. May play a role in wax or cutin deposition in the cell walls of expanding epidermal cells and certain secretory tissues (By similarity). {ECO:0000250|UniProtKB:Q43748}.		lipid binding [GO:0008289]; lipid transport [GO:0006869]	GO:0006869; GO:0008289	Plant LTP family		9.7066	10.7373	42.2131	8.36168	20.5049	12.9572	241.545	154.702	106.092
NbD013864	88.3351	3.51791	Up	0.340159	10.3419	4.55e-25	2.58e-23	Q93VB2	AT18A_ARATH	Autophagy-related protein 18a (AtATG18a) (Protein PEROXISOME UNUSUAL POSITIONING 2)	ATG18A PEUP2 At3g62770 F26K9_200	The PI(3,5)P2 regulatory complex regulates both the synthesis and turnover of phosphatidylinositol 3,5-bisphosphate (PtdIns(3,5)P2). Required for autophagy by autophagosome formation during nutrient deprivation, senescence and under abiotic stresses, including oxidative, high salt and osmotic stress conditions. Cooperates with jasmonate- and WRKY33-mediated signaling pathways in the regulation of…		cytosol [GO:0005829]; nucleus [GO:0005634]; phagophore assembly site membrane [GO:0034045]; vacuolar membrane [GO:0005774]; autophagy [GO:0006914]; defense response to fungus [GO:0050832]; leaf senescence [GO:0010150]; positive regulation of autophagy [GO:0010508]; protein transport [GO:0015031]; response to osmotic stress [GO:0006970]; response to oxidative stress [GO:0006979]; response to salt …	GO:0005634; GO:0005774; GO:0005829; GO:0006914; GO:0006970; GO:0006979; GO:0009414; GO:0009651; GO:0010150; GO:0010508; GO:0015031; GO:0034045; GO:0042594; GO:0050832	WD repeat PROPPIN family	The first protein part may form a beta-propeller domain involved in specific binding to phosphatidylinositol 3,5-bisphosphate (PIP2), leading to the association of the protein to the membrane. {ECO:0000250}.	3.36292	0.88328	2.93146	0.63694	0.545443	0.774382	10.7102	6.93699	10.8554
NbD026548	368.524	-2.4108	Down	0.233355	-10.331	5.1e-25	2.88e-23	Q9LZT4	EXLA1_ARATH	Expansin-like A1 (At-EXPL1) (AtEXLA1) (AtEXPL1) (Ath-ExpBeta-2.1)	EXLA1 EXPL1 At3g45970 F16L2_180			extracellular region [GO:0005576]; Golgi apparatus [GO:0005794]; membrane [GO:0016020]; plant-type cell wall [GO:0009505]; plasmodesma [GO:0009506]; secretory vesicle [GO:0099503]; anatomical structure morphogenesis [GO:0009653]	GO:0005576; GO:0005794; GO:0009505; GO:0009506; GO:0009653; GO:0016020; GO:0099503	Expansin family, Expansin-like A subfamily		41.1485	21.4674	69.3252	34.9427	60.0991	46.7847	11.3026	11.9584	9.31128
NbD029042	834.198	2.04671	Up	0.19813	10.3301	5.15e-25	2.9e-23	Q9LYV6	GEML5_ARATH	GEM-like protein 5	At5g13200 T19L5.4 T31B5_20			plastid [GO:0009536]; embryo development ending in seed dormancy [GO:0009793]; maintenance of seed dormancy by absisic acid [GO:0098755]; regulation of seed germination [GO:0010029]; seed germination [GO:0009845]	GO:0009536; GO:0009793; GO:0009845; GO:0010029; GO:0098755	GEM family		18.94	30.1497	23.3562	20.4216	28.94	19.2845	132.011	91.6452	125.661
NbD028058	1017.46	-1.70117	Down	0.164929	-10.3146	6.05e-25	3.38e-23	Q94FY7	TOCC_ARATH	Tocopherol cyclase, chloroplastic (EC 5.5.1.24) (Sucrose export defective 1) (Vitamin E pathway gene 1 protein)	VTE1 SXD1 At4g32770 F4D11.30	Involved in the synthesis of both tocopherols and tocotrienols (vitamin E), which presumably protect photosynthetic complexes from oxidative stress. Catalyzes the conversion of 2-methyl-6-phytyl-1,4-hydroquinone and 2,3-dimethyl-5-phytyl-1,4-hydroquinone (DMPQ) to delta- and gamma-tocopherol respectively. Converts also 2,3-dimethyl-5-geranylgeranyl-1,4-hydroquinone (DMGQ) to gamma-tocotrienol. {E…	Cofactor biosynthesis; tocopherol biosynthesis.	chloroplast [GO:0009507]; chloroplast envelope [GO:0009941]; chloroplast inner membrane [GO:0009706]; chloroplast thylakoid [GO:0009534]; plasma membrane [GO:0005886]; plastoglobule [GO:0010287]; delta-tocopherol cyclase activity [GO:0052604]; gamma-tocopherol cyclase activity [GO:0052605]; isomerase activity [GO:0016853]; tocopherol cyclase activity [GO:0009976]; chlorophyll metabolic process [G…	GO:0005886; GO:0006631; GO:0006979; GO:0009266; GO:0009507; GO:0009534; GO:0009644; GO:0009706; GO:0009915; GO:0009941; GO:0009976; GO:0010189; GO:0010287; GO:0015994; GO:0016122; GO:0016853; GO:0031347; GO:0052604; GO:0052605			57.3571	73.1586	46.7767	64.5379	60.8517	57.0881	20.6725	22.6862	24.9923
NbD011194	2291.78	1.20449	Up	0.116956	10.2986	7.15e-25	3.99e-23	P41918	RANA1_TOBAC	GTP-binding nuclear protein Ran-A1	RAN-A1	GTP-binding protein involved in nucleocytoplasmic transport. Required for the import of protein into the nucleus and also for RNA export. Involved in chromatin condensation and control of cell cycle (By similarity). {ECO:0000250}.		cytoplasm [GO:0005737]; nucleus [GO:0005634]; GTP binding [GO:0005525]; GTPase activity [GO:0003924]; protein import into nucleus [GO:0006606]; ribosomal subunit export from nucleus [GO:0000054]	GO:0000054; GO:0003924; GO:0005525; GO:0005634; GO:0005737; GO:0006606	Small GTPase superfamily, Ran family		128.541	88.5632	163.261	114.918	136.964	125.603	387.762	327.939	353.713
NbD041150	9256.63	1.77922	Up	0.173045	10.2818	8.51e-25	4.72e-23	Q43515	MT2Z_SOLLC	Metallothionein-like protein type 2		Metallothioneins have a high content of cysteine residues that bind various heavy metals.		metal ion binding [GO:0046872]	GO:0046872	Metallothionein superfamily, Type 15 family		2880.79	1934.36	1731.09	1123.95	1360.26	921.218	4510.97	5287.95	4510.1
NbD006024	5579.77	-1.8035	Down	0.175836	-10.2567	1.1e-24	6.11e-23	Q96262	PCAP1_ARATH	Plasma membrane-associated cation-binding protein 1 (AtPCAP1) (Microtubule-destabilizing protein 25)	PCAP1 MDP25 At4g20260 F1C12.180	May be involved in intracellular signaling through interaction with PtdInsPs and calmodulin (CaM); may keep PtdInsPs attached to the plasma membrane until Ca(2+)-CaM reaches a competitive concentration subsequent to an increase triggered by a stimulus, thus leading to PtdInsPs release and subsequent activation of InsPs-dependent signaling cascade. Interacts competitively at the N-terminus with ca…		cytoplasmic microtubule [GO:0005881]; cytosol [GO:0005829]; host cell [GO:0043657]; plant-type vacuole [GO:0000325]; plasma membrane [GO:0005886]; plasmodesma [GO:0009506]; calcium ion binding [GO:0005509]; calmodulin binding [GO:0005516]; copper ion binding [GO:0005507]; microtubule binding [GO:0008017]; phosphatidylinositol-3,4,5-trisphosphate binding [GO:0005547]; phosphatidylinositol-3,4-bisp…	GO:0000325; GO:0005507; GO:0005509; GO:0005516; GO:0005546; GO:0005547; GO:0005829; GO:0005881; GO:0005886; GO:0006499; GO:0008017; GO:0009409; GO:0009414; GO:0009506; GO:0010350; GO:0031115; GO:0031117; GO:0035865; GO:0043325; GO:0043622; GO:0043657; GO:0051511; GO:0051592; GO:0071219; GO:0071280; GO:0071281; GO:0071286; GO:0071325; GO:0071472; GO:0072709; GO:0075733; GO:0080025; GO:0090332	DREPP family		866.456	798.75	473.016	750.42	898.715	557.993	285.713	241.116	252.396
NbD011097	156.278	-3.12112	Down	0.304378	-10.2541	1.13e-24	6.27e-23	Q642P2	DOP2_XENLA	Protein dopey-2	dop1b dopey2	May be involved in protein traffic between late Golgi and early endosomes. {ECO:0000250|UniProtKB:Q03921}.		cytosol [GO:0005829]; Golgi membrane [GO:0000139]; Golgi to endosome transport [GO:0006895]; protein transport [GO:0015031]	GO:0000139; GO:0005829; GO:0006895; GO:0015031	Dopey family		73.8177	91.4297	48.9577	69.0729	58.3003	76.0027	6.78092	13.0313	8.3842
NbD031136	661.399	1.89855	Up	0.18517	10.253	1.15e-24	6.33e-23	P49039	SUS2_SOLTU	Sucrose synthase (EC 2.4.1.13) (SS65) (Sucrose-UDP glucosyltransferase)		Sucrose-cleaving enzyme that provides UDP-glucose and fructose for various metabolic pathways.		sucrose synthase activity [GO:0016157]; sucrose metabolic process [GO:0005985]	GO:0005985; GO:0016157	Glycosyltransferase 1 family, Plant sucrose synthase subfamily		5.39039	7.4244	12.0616	6.35322	8.59915	6.01133	36.1196	26.5366	33.5427
NbD033804	149.288	2.56355	Up	0.250037	10.2527	1.15e-24	6.34e-23	Q93VI3	RL171_ARATH	Large ribosomal subunit protein uL22z (60S ribosomal protein L17-1)	RPL17A At1g27400 F17L21.19			cytosolic large ribosomal subunit [GO:0022625]; nucleus [GO:0005634]; plant-type vacuole [GO:0000325]; plasmodesma [GO:0009506]; vacuole [GO:0005773]; mRNA binding [GO:0003729]; structural constituent of ribosome [GO:0003735]; translation [GO:0006412]	GO:0000325; GO:0003729; GO:0003735; GO:0005634; GO:0005773; GO:0006412; GO:0009506; GO:0022625	Universal ribosomal protein uL22 family		10.5131	9.55597	22.7381	4.4443	5.91119	4.41915	33.1225	38.6288	34.916
NbD012073	693.811	-2.14277	Down	0.209202	-10.2426	1.28e-24	7.03e-23	Q9LFY0	PTST2_ARATH	Protein PTST homolog 2, chloroplastic (PROTEIN TARGETING TO STARCH homolog 2)	PTST2 At1g27070 T7N9.13	Involved in starch granule initiation in leaf chloroplasts. Binds and delivers suitable maltooligosaccharide substrates to starch synthase 4 (SS4). {ECO:0000269|PubMed:28684429}.		chloroplast [GO:0009507]; maltoheptaose binding [GO:2001071]; polysaccharide binding [GO:0030247]; regulation of starch biosynthetic process [GO:0010581]; starch biosynthetic process [GO:0019252]	GO:0009507; GO:0010581; GO:0019252; GO:0030247; GO:2001071		Contains a C-terminal (456-532) carbohydrate-binding domain (CBM). {ECO:0000305|PubMed:28684429}.	32.9943	40.2866	19.8589	47.5105	36.6685	43.1307	9.30682	12.6977	12.9334
NbD034283	71.726	3.96311	Up	0.387045	10.2394	1.32e-24	7.25e-23	M2YJJ3	HEXA_DOTSN	Fatty acid synthase alpha subunit hexA (EC 2.3.1.86) [Includes: 3-oxoacyl-[acyl-carrier-protein] reductase (EC 1.1.1.100) (Beta-ketoacyl reductase); 3-oxoacyl-[acyl-carrier-protein] synthase (EC 2.3.1.41) (Dothistromin biosynthesis protein hexA)]	hexA DOTSEDRAFT_66976	Fatty acid synthase alpha subunit; part of the fragmented gene cluster that mediates the biosynthesis of dothistromin (DOTH), a polyketide toxin very similar in structure to the aflatoxin precursor, versicolorin B (PubMed:12039746, PubMed:17683963, PubMed:22069571, PubMed:23207690, PubMed:23448391). The first step of the pathway is the conversion of acetate to norsolorinic acid (NOR) and requires…	Mycotoxin biosynthesis. {ECO:0000303|PubMed:22069571, ECO:0000305|PubMed:23207690}.	fatty acid synthase complex [GO:0005835]; 3-oxoacyl-[acyl-carrier-protein] reductase (NADPH) activity [GO:0004316]; 3-oxoacyl-[acyl-carrier-protein] synthase activity [GO:0004315]; fatty acid synthase activity [GO:0004312]; fatty-acyl-CoA synthase activity [GO:0004321]; holo-[acyl-carrier-protein] synthase activity [GO:0008897]; magnesium ion binding [GO:0000287]; long-chain fatty acid biosynthet…	GO:0000287; GO:0004312; GO:0004315; GO:0004316; GO:0004321; GO:0005835; GO:0008897; GO:0042759; GO:0044550	Thiolase-like superfamily, Fungal fatty acid synthetase subunit alpha family		2.68052	0	2.73566	0.842018	0.883394	0.681963	15.0025	19.2683	12.4468
NbD021740	2055.7	-1.53095	Down	0.150005	-10.206	1.86e-24	1.02e-22	Q9LIS3	GAE6_ARATH	UDP-glucuronate 4-epimerase 6 (EC 5.1.3.6) (UDP-glucuronic acid epimerase 6) (AtUGlcAE2)	GAE6 UGlcAE2 At3g23820 F14O13.1	Involved in the synthesis of the negatively charged monosaccharide that forms the backbone of pectic cell wall components. {ECO:0000269|PubMed:15225656}.		endosome [GO:0005768]; Golgi apparatus [GO:0005794]; Golgi cisterna membrane [GO:0032580]; Golgi trans cisterna [GO:0000138]; trans-Golgi network [GO:0005802]; UDP-glucuronate 4-epimerase activity [GO:0050378]; carbohydrate metabolic process [GO:0005975]; defense response to fungus [GO:0050832]; defense response to Gram-negative bacterium [GO:0050829]; galacturonate biosynthetic process [GO:00334…	GO:0000138; GO:0005768; GO:0005794; GO:0005802; GO:0005975; GO:0032580; GO:0033481; GO:0050378; GO:0050829; GO:0050832	NAD(P)-dependent epimerase/dehydratase family		146.504	102.533	123.429	125.446	153.252	130.436	55.4902	64.699	52.884
NbD043459	447.066	-1.71252	Down	0.167837	-10.2035	1.91e-24	1.04e-22	O49595	HMGB1_ARATH	High mobility group B protein 1 (High mobility group protein A) (AtHMGalpha) (HMG alpha) (Nucleosome/chromatin assembly factor group D 01) (Nucleosome/chromatin assembly factor group D 1)	HMGB1 HMGA HMGALPHA NFD01 NFD1 ORF13 At3g51880 ATEM1.13	Binds preferentially double-stranded DNA. Modulates general plant growth and stress tolerance. Confers sensitivity to salt and genotoxic (methyl methanesulfonate, MMS) stresses. {ECO:0000269|PubMed:17114349, ECO:0000269|PubMed:9461286}.		chromatin [GO:0000785]; nucleus [GO:0005634]; chromatin binding [GO:0003682]; DNA binding [GO:0003677]; DNA-binding transcription factor activity [GO:0003700]; structural constituent of chromatin [GO:0030527]; chromatin organization [GO:0006325]	GO:0000785; GO:0003677; GO:0003682; GO:0003700; GO:0005634; GO:0006325; GO:0030527	HMGB family		83.2226	92.5304	57.7821	81.7244	75.5891	84.2224	30.1672	32.2535	27.6741
NbD034167	294.7	2.50088	Up	0.245228	10.1982	2.02e-24	1.1e-22	C0Z2L5	BZP44_ARATH	bZIP transcription factor 44 (AtbZIP44)	BZIP44 At1g75390 F1B16.8	Transcription factor that binds to the DNA G-box motif 5'-CACGTG-3' of MAN7 promoter. Involved in the positive regulation of seed germination through MAN7 gene activation. MAN7 is required for both, loosening of the micropylar endosperm, and rupture of the seed coat in germinating seeds. {ECO:0000269|PubMed:23461773}.		nucleus [GO:0005634]; DNA-binding transcription factor activity [GO:0003700]; protein heterodimerization activity [GO:0046982]; sequence-specific DNA binding [GO:0043565]; transcription cis-regulatory region binding [GO:0000976]; seed germination [GO:0009845]	GO:0000976; GO:0003700; GO:0005634; GO:0009845; GO:0043565; GO:0046982			18.1987	6.08889	16.7513	9.09711	9.52587	12.57	105.043	60.2191	55.5029
NbD026039	1067.66	-1.52273	Down	0.149624	-10.177	2.51e-24	1.36e-22	Q9SJF1	LSG12_ARATH	GTPase LSG1-2 (AtLSG1-2) (DAR GTPase 7) (Protein YEAST LSG1 ORTHOLOG 2)	LSG1-2 DPG7 At1g08410 T27G7.9	GTPase involved in ribosome biogenesis (Probable). Binds to 23S rRNA and associates with 60S pre-ribosomes (PubMed:25319368). Involved in early cotyledon and leaf development (PubMed:25319368). {ECO:0000269|PubMed:25319368}.		cytosol [GO:0005829]; nucleolus [GO:0005730]; nucleus [GO:0005634]; GTP binding [GO:0005525]; GTPase activity [GO:0003924]; ribosome binding [GO:0043022]; cotyledon development [GO:0048825]; leaf development [GO:0048366]; positive regulation of ribosome biogenesis [GO:0090070]; regulation of auxin polar transport [GO:2000012]; ribosome biogenesis [GO:0042254]; rRNA processing [GO:0006364]	GO:0003924; GO:0005525; GO:0005634; GO:0005730; GO:0005829; GO:0006364; GO:0042254; GO:0043022; GO:0048366; GO:0048825; GO:0090070; GO:2000012	TRAFAC class YlqF/YawG GTPase family	In contrast to other GTP-binding proteins, this family is characterized by a circular permutation of the GTPase motifs described by a G4-G1-G3 pattern. {ECO:0000305}.; The DARXP motif is also sometime designated as G6 region. {ECO:0000305|PubMed:9573393}.	66.9976	64.0831	49.2849	54.2192	49.9525	57.9732	28.9656	20.4378	20.6114
NbD039870	1383.09	-1.53165	Down	0.150666	-10.1658	2.82e-24	1.52e-22	Q7A5M1	EBHB_STAAN	Extracellular matrix-binding protein EbhB (ECM-binding protein homolog B)	ebhB SA1268							71.4247	80.6189	57.7044	58.2272	52.2636	50.7181	22.4965	21.4206	24.4373
NbD023240	1138.51	-1.74465	Down	0.171768	-10.157	3.08e-24	1.65e-22	Q8W4A5	APO2_ARATH	APO protein 2, chloroplastic (Accumulation of photosystem I protein 2) (Protein EMBRYO DEFECTIVE 1629)	APO2 EMB1629 At5g57930 MTI20.19	May be involved in the stable assembly of several 4Fe-4S cluster-containing complexes of chloroplasts. {ECO:0000250}.		chloroplast [GO:0009507]; RNA binding [GO:0003723]	GO:0003723; GO:0009507	APO family	The APO repeats may provide ligands for 4Fe-4S centers. {ECO:0000305}.	81.4895	90.9364	56.5281	83.3202	72.3514	86.3263	26.8084	27.7364	33.4617
NbD013567	967.158	1.34368	Up	0.132405	10.1483	3.37e-24	1.8e-22	Q2EF88	YSL3_ARATH	Metal-nicotianamine transporter YSL3 (Protein YELLOW STRIPE LIKE 3) (AtYSL3)	YSL3 At5g53550 MNC6.9	May be involved in the lateral transport of nicotianamine-chelated metals in the vasculature. {ECO:0000269|PubMed:16815956}.		plasma membrane [GO:0005886]; oligopeptide transmembrane transporter activity [GO:0035673]; developmental process involved in reproduction [GO:0003006]; iron ion transport [GO:0006826]; response to nematode [GO:0009624]; seed development [GO:0048316]	GO:0003006; GO:0005886; GO:0006826; GO:0009624; GO:0035673; GO:0048316	YSL (TC 2.A.67.2) family		25.7987	22.2607	25.2687	17.0178	17.5902	17.9666	64.1162	54.0251	46.8349
NbD047000	450.514	8.16953	Up	0.805035	10.148	3.38e-24	1.81e-22	Q9C9G4	ENDO2_ARATH	Endonuclease 2 (AtENDO2) (EC 3.1.30.1) (Deoxyribonuclease ENDO2) (Single-stranded-nucleate endonuclease ENDO2)	ENDO2 At1g68290 T22E19.8	Endonuclease mostly active on RNA and ssDNA, and to a lower extent, on dsDNA (PubMed:22506810, PubMed:23620482). Can cleave mismatch regions in heteroduplex DNA containing single base pair mismatches or insertion/deletion bases (PubMed:22506810). In contradiction with PubMed:22506810, cannot hydrolyze single-stranded DNA and does not cleave mismatches (PubMed:17651368). {ECO:0000269|PubMed:176513…		double-stranded DNA endonuclease activity [GO:1990238]; endonuclease activity [GO:0004519]; metal ion binding [GO:0046872]; nucleic acid binding [GO:0003676]; RNA endonuclease activity [GO:0004521]; single-stranded DNA endodeoxyribonuclease activity [GO:0000014]; T/G mismatch-specific endonuclease activity [GO:0043765]; DNA catabolic process [GO:0006308]	GO:0000014; GO:0003676; GO:0004519; GO:0004521; GO:0006308; GO:0043765; GO:0046872; GO:1990238	Nuclease type I family		2.10568	2.10028	1.37137	0	0.228442	0.363386	115.923	66.2971	48.3046
NbD052444	709.769	-2.01833	Down	0.199222	-10.1311	4.02e-24	2.14e-22	Q8S9D1	PP395_ARATH	Pentatricopeptide repeat-containing protein At5g21222 (SNF1-like protein kinase AtC401)	ATC401 At5g21222 F13M11			plastid [GO:0009536]; ATP binding [GO:0005524]; mRNA binding [GO:0003729]; protein kinase activity [GO:0004672]	GO:0003729; GO:0004672; GO:0005524; GO:0009536	Protein kinase superfamily, Ser/Thr protein kinase family; PPR family, P subfamily	The protein kinase domain is predicted to be catalytically inactive.	51.2201	64.2652	40.8146	56.9133	42.2065	50.4456	17.108	11.6171	16.688
NbD029219	2622.61	-1.32341	Down	0.130641	-10.1302	4.06e-24	2.15e-22	P35135	UBC4_SOLLC	Ubiquitin-conjugating enzyme E2-17 kDa (EC 2.3.2.23) (E2 ubiquitin-conjugating enzyme) (Ubiquitin carrier protein) (Ubiquitin-protein ligase)		Catalyzes the covalent attachment of ubiquitin to other proteins. Mediates the selective degradation of short-lived and abnormal proteins. {ECO:0000255|PROSITE-ProRule:PRU00388}.	Protein modification; protein ubiquitination. {ECO:0000255|PROSITE-ProRule:PRU00388}.	nucleus [GO:0005634]; ATP binding [GO:0005524]; ubiquitin conjugating enzyme activity [GO:0061631]; protein polyubiquitination [GO:0000209]; ubiquitin-dependent protein catabolic process [GO:0006511]	GO:0000209; GO:0005524; GO:0005634; GO:0006511; GO:0061631	Ubiquitin-conjugating enzyme family		677.677	609.289	335.861	496.488	508.179	512.916	310.309	228.549	212.97
NbD039029	134.488	-2.89123	Down	0.286305	-10.0984	5.61e-24	2.96e-22	Q9LHJ9	P2C38_ARATH	Probable protein phosphatase 2C 38 (AtPP2C38) (EC 3.1.3.16)	PP2C38 PP2C-D3 At3g12620 MMF12.6 T2E22.7	May dephosphorylate and repress plasma membrane H(+)-ATPases (PM H(+)-ATPases, e.g. AHA1 and AHA2), thus influencing negatively plant growth and fitness (By similarity). Involved in pathogen-associated molecular pattern (PAMP)-triggered immunity (PTI) signaling (PubMed:27494702). Negatively regulates immune responses by controlling the phosphorylation and activation status of BIK1, a central rate…		plasma membrane [GO:0005886]; metal ion binding [GO:0046872]; myosin phosphatase activity [GO:0017018]; negative regulation of defense response to bacterium [GO:1900425]	GO:0005886; GO:0017018; GO:0046872; GO:1900425	PP2C family		27.85	23.104	18.5186	12.3309	12.4636	13.1808	1.65003	1.83495	2.48787
NbD037456	67.4872	4.60438	Up	0.456085	10.0955	5.79e-24	3.05e-22	Q9SJ52	NHL10_ARATH	NDR1/HIN1-like protein 10 (AtNHL10) (Protein YELLOW-LEAF-SPECIFIC GENE 9)	NHL10 YLS9 At2g35980 F11F19.11	May play a role in plant immunity. {ECO:0000250|UniProtKB:Q9ZVD2}.		chloroplast [GO:0009507]; plasma membrane [GO:0005886]; defense response to virus [GO:0051607]; leaf senescence [GO:0010150]; response to other organism [GO:0051707]	GO:0005886; GO:0009507; GO:0010150; GO:0051607; GO:0051707			0.396569	1.83392	3.7639	0.207366	0.564139	0.373468	14.9257	7.79489	12.8369
NbD041340	1753.76	-1.3929	Down	0.138243	-10.0758	7.07e-24	3.7e-22	B4KFW6	FICD_DROMO	Protein adenylyltransferase Fic (EC 2.7.7.108) (De-AMPylase Fic) (EC 3.1.4.-)	GI11595	Protein that can both mediate the addition of adenosine 5'-monophosphate (AMP) to specific residues of target proteins (AMPylation), and the removal of the same modification from target proteins (de-AMPylation), depending on the context (By similarity). The side chain of Glu-251 determines which of the two opposing activities (AMPylase or de-AMPylase) will take place (By similarity). Acts as a ke…		plasma membrane [GO:0005886]; AMPylase activity [GO:0070733]; ATP binding [GO:0005524]; Hsp70 protein binding [GO:0030544]; protein adenylylhydrolase activity [GO:0044603]; protein homodimerization activity [GO:0042803]; detection of light stimulus involved in visual perception [GO:0050908]; histamine transport [GO:0051608]; protein adenylylation [GO:0018117]; protein deadenylylation [GO:0044602]…	GO:0005524; GO:0005886; GO:0007632; GO:0018117; GO:0030544; GO:0034976; GO:0042803; GO:0044602; GO:0044603; GO:0050908; GO:0051608; GO:0070733	Fic family	The fido domain mediates the adenylyltransferase activity. {ECO:0000250|UniProtKB:Q9BVA6}.	195.018	165.25	102.733	77.859	104.962	91.0575	45.4459	42.1276	40.3613
NbD047997	333.625	1.93882	Up	0.192481	10.0728	7.29e-24	3.81e-22	O65709	FAO4A_ARATH	Long-chain-alcohol oxidase FAO4A (EC 1.1.3.20) (Long-chain fatty alcohol oxidase 4A)	FAO4A At4g19380 T5K18.160	Long-chain fatty alcohol oxidase involved in the omega-oxidation pathway of lipid degradation. {ECO:0000250}.		membrane [GO:0016020]; flavin adenine dinucleotide binding [GO:0050660]; long-chain-alcohol oxidase activity [GO:0046577]	GO:0016020; GO:0046577; GO:0050660	GMC oxidoreductase family		5.76548	3.65802	4.89374	3.74557	3.17896	3.78274	16.5397	18.9507	14.9575
NbD048883	722.533	-1.65283	Down	0.164227	-10.0643	7.94e-24	4.14e-22	Q60560	SMBP2_MESAU	DNA-binding protein SMUBP-2 (EC 3.6.4.12) (EC 3.6.4.13) (ATP-dependent helicase IGHMBP2) (Immunoglobulin mu-binding protein 2) (Insulin II gene enhancer-binding protein) (RIPE3B-binding complex 3B2 p110 subunit) (RIP-1)	IGHMBP2 RIP1 SMUBP2	5' to 3' helicase that unwinds RNA and DNA duplexes in an ATP-dependent reaction (By similarity). Specific to 5'-phosphorylated single-stranded guanine-rich sequences (By similarity). May play a role in RNA metabolism, ribosome biogenesis or initiation of translation (By similarity). May play a role in regulation of transcription (By similarity). Interacts with tRNA-Tyr (By similarity). {ECO:0000…		axon [GO:0030424]; cytoplasm [GO:0005737]; nuclear body [GO:0016604]; nucleus [GO:0005634]; ribonucleoprotein complex [GO:1990904]; 5'-3' DNA helicase activity [GO:0043139]; 5'-3' RNA helicase activity [GO:0032574]; ATP binding [GO:0005524]; ATP hydrolysis activity [GO:0016887]; ATP-dependent activity, acting on DNA [GO:0008094]; ATP-dependent activity, acting on RNA [GO:0008186]; double-stranded…	GO:0000049; GO:0003697; GO:0003723; GO:0003727; GO:0005524; GO:0005634; GO:0005737; GO:0008094; GO:0008186; GO:0008270; GO:0010501; GO:0016604; GO:0016887; GO:0030424; GO:0032508; GO:0032574; GO:0036121; GO:0042802; GO:0043022; GO:0043139; GO:0043621; GO:1990904	DNA2/NAM7 helicase family	The R3H domain recognizes phosphorylated 5'-ends of single-stranded nucleic acids which promotes binding of nucleic acids and stimulates ATPase activity. {ECO:0000250|UniProtKB:P38935}.	30.7434	43.7319	43.3893	21.8437	25.0568	20.5543	9.33921	7.4557	9.50082
NbD024682	2822.71	1.63488	Up	0.162626	10.053	8.91e-24	4.63e-22	P33050	PSC13_MAIZE	Pollen-specific protein C13	MGS1			extracellular space [GO:0005615]	GO:0005615	Ole e I family		83.2836	85.2363	213.769	155.059	215.137	152.536	672.91	709.541	607.087
NbD014194	70.758	5.05224	Up	0.503478	10.0347	1.07e-23	5.55e-22	Q84JR9	TTL4_ARATH	TPR repeat-containing thioredoxin TTL4 (Tetratricopeptide repeat thioredoxin-like 4)	TTL4 At3g58620 F14P22.210	Involved in osmotic and salt stress tolerance. May play a role in the control of meristematic cell size during osmotic stress. {ECO:0000269|PubMed:22232384}.		cytosol [GO:0005829]; response to osmotic stress [GO:0006970]	GO:0005829; GO:0006970			1.34314	0	1.12113	0.174629	0.180987	0.03371	8.37246	4.11456	4.38719
NbD034240	90.9951	3.76595	Up	0.375541	10.0281	1.15e-23	5.91e-22	F1B281	EBIII_PETHY	MYB-like transcription factor 4 (PhMYB4) (MYB-like protein MYB5d8) (Protein EMISSION OF BENZENOIDS III) (PhEOBIII)	MYB4 EOBIII MYB5d8	Negative regulators of floral scent production by repressing the expression of C4H1 and C4H2, components of the floral volatile benzenoid/phenylpropanoid (FVBP) biosynthetic pathway. {ECO:0000269|PubMed:21068208}.		nucleus [GO:0005634]; transcription cis-regulatory region binding [GO:0000976]; green leaf volatile biosynthetic process [GO:0010597]; negative regulation of DNA-templated transcription [GO:0045892]	GO:0000976; GO:0005634; GO:0010597; GO:0045892			2.65286	3.02065	5.39853	0.770619	1.40203	0.630345	13.1983	19.4242	15.3366
NbD004706	367.586	1.94108	Up	0.193727	10.0197	1.25e-23	6.42e-22	Q9AR73	HQGT_RAUSE	Hydroquinone glucosyltransferase (EC 2.4.1.218) (Arbutin synthase)	AS	Broad spectrum multifunctional glucosyltransferase. In addition to hydroquinone it accepts at least 45 natural and synthetic phenols as well as two cinnamyl alcohols as substrates. Hydroquinone was however the best substrate. In contrast to this broad acceptor substrate specificity, only pyrimidine nucleotide activated glucose is tolerated as a donor substrate.		hydroquinone glucosyltransferase activity [GO:0050505]	GO:0050505	UDP-glycosyltransferase family		12.6017	13.0586	11.9362	6.19801	6.95109	5.91073	36.8437	31.2147	22.8886
NbD011282	821.209	-1.90497	Down	0.190132	-10.0192	1.26e-23	6.43e-22	Q5SNN4	C3H40_ORYSJ	Zinc finger CCCH domain-containing protein 40 (OsC3H40)	Os06g0170500 LOC_Os06g07350 OsJ_019459 P0675A05.7			Prp19 complex [GO:0000974]; U2-type catalytic step 1 spliceosome [GO:0071006]; U2-type catalytic step 2 spliceosome [GO:0071007]; DNA binding [GO:0003677]; metal ion binding [GO:0046872]; pre-mRNA binding [GO:0036002]; U6 snRNA binding [GO:0017070]	GO:0000974; GO:0003677; GO:0017070; GO:0036002; GO:0046872; GO:0071006; GO:0071007			46.8932	49.7549	34.0666	59.4415	44.095	60.4754	16.7793	19.5347	17.245
NbD051794	57.2395	4.54796	Up	0.454711	10.0019	1.5e-23	7.65e-22	F4I9E1	NFD4_ARATH	Protein NUCLEAR FUSION DEFECTIVE 4	NFD4 At1g31470 T8E3.15	Required for karyogamy during female gametophyte development, when the two polar nuclei fuse to form the diploid central cell nucleus (PubMed:16698901). {ECO:0000269|PubMed:16698901}.		membrane [GO:0016020]; mitochondrion [GO:0005739]; karyogamy [GO:0000741]; polar nucleus fusion [GO:0010197]; response to salt stress [GO:0009651]	GO:0000741; GO:0005739; GO:0009651; GO:0010197; GO:0016020			0.697214	1.0354	0.744073	0.04683	0.196834	0.164837	5.26739	4.36761	3.86589
NbD024240	440.23	-1.87781	Down	0.187866	-9.99543	1.6e-23	8.14e-22	Q9SS44	TF2B2_ARATH	Transcription initiation factor IIB-2 (General transcription factor TFIIB-2) (AtTFIIB2)	TFIIB2 At3g10330 F14P13.7	General factor that plays a major role in the activation of eukaryotic genes transcribed by RNA polymerase II. {ECO:0000250|UniProtKB:Q8W0W3}.		cytoplasm [GO:0005737]; nucleus [GO:0005634]; metal ion binding [GO:0046872]; TBP-class protein binding [GO:0017025]; transcription preinitiation complex assembly [GO:0070897]	GO:0005634; GO:0005737; GO:0017025; GO:0046872; GO:0070897	TFIIB family		57.2163	39.5576	27.9116	43.7709	46.3626	43.5613	19.6017	14.4969	11.1114
NbD039805	727.449	13.5754	Up	1.3582	9.99518	1.6e-23	8.15e-22	Q08296	PPOF_SOLLC	Polyphenol oxidase F, chloroplastic (PPO) (EC 1.10.3.1) (Catechol oxidase)		Catalyzes the oxidation of mono- and o-diphenols to o-diquinones.		chloroplast thylakoid lumen [GO:0009543]; catechol oxidase activity [GO:0004097]; metal ion binding [GO:0046872]; pigment biosynthetic process [GO:0046148]	GO:0004097; GO:0009543; GO:0046148; GO:0046872	Tyrosinase family		0	0	0	0	0	0	110.136	37.8105	39.0323
NbD042798	154.785	2.63856	Up	0.264035	9.99324	1.63e-23	8.29e-22	B7IVJ8	Y1176_BACC2	UPF0223 protein BCG9842_B1176	BCG9842_B1176					UPF0223 family		8.53585	5.67644	10.9801	5.22219	5.39953	7.62717	46.806	55.2329	38.6431
NbD004259	266.862	-2.18424	Down	0.218792	-9.9832	1.81e-23	9.13e-22	Q9C942	CSE_ARATH	Caffeoylshikimate esterase (EC 3.1.1.-) (Lysophospholipase 2) (LysoPL2)	CSE At1g52760 F14G24.3	Esterase involved in the biosynthesis of lignin. Hydrolyzes caffeoylshikimate into caffeate and shikimate. Together with 4-coumarate--CoA ligase (4CL), acts on an alternative reaction for the formation of caffeoyl-CoA and bypasses the second reaction of shikimate O-hydroxycinnamoyltransferase (HST). Accepts also 4-coumaroylshikimate as substrate, but with lower activity. According to PubMed:20345…		endoplasmic reticulum [GO:0005783]; Golgi apparatus [GO:0005794]; nucleus [GO:0005634]; plasma membrane [GO:0005886]; plasmodesma [GO:0009506]; 2-acylglycerol O-acyltransferase activity [GO:0003846]; caffeoyl-CoA: alcohol caffeoyl transferase activity [GO:0090430]; hydrolase activity [GO:0016787]; lysophospholipase activity [GO:0004622]; lignin biosynthetic process [GO:0009809]; response to cadmi…	GO:0003846; GO:0004622; GO:0005634; GO:0005783; GO:0005794; GO:0005886; GO:0006979; GO:0009506; GO:0009809; GO:0010043; GO:0016787; GO:0042542; GO:0046686; GO:0090430	AB hydrolase superfamily, Monoacylglycerol lipase family		33.7559	24.0758	24.0209	25.1999	24.2903	33.3061	8.4975	6.90525	6.86646
NbD003602	225.459	-2.50405	Down	0.250867	-9.9816	1.83e-23	9.27e-22	F1QCP6	TAZ_DANRE	Tafazzin (Taz) (EC 2.3.1.-)	tafazzin taz	Acyltransferase required to remodel newly synthesized phospholipid cardiolipin (1',3'-bis-[1,2-diacyl-sn-glycero-3-phospho]-glycerol or CL), a key component of the mitochondrial inner membrane, with tissue specific acyl chains necessary for adequate mitochondrial function (By similarity). Its role in cellular physiology is to improve mitochondrial performance (By similarity). CL is critical for t…	Phospholipid metabolism. {ECO:0000250|UniProtKB:Q16635}.	mitochondrial inner membrane [GO:0005743]; mitochondrial membrane [GO:0031966]; mitochondrial outer membrane [GO:0005741]; mitochondrion [GO:0005739]; 1-acylglycerophosphocholine O-acyltransferase activity [GO:0047184]; cardiolipin acyl-chain remodeling [GO:0035965]; cardiolipin metabolic process [GO:0032048]; heart development [GO:0007507]; heart looping [GO:0001947]; inner mitochondrial membran…	GO:0000423; GO:0001947; GO:0005739; GO:0005741; GO:0005743; GO:0007007; GO:0007507; GO:0031966; GO:0032048; GO:0035965; GO:0045823; GO:0047184	Taffazin family	The HXXXXD motif is essential for acyltransferase activity. {ECO:0000250|UniProtKB:Q3TFD2}.	14.2796	9.48981	6.723	16.6585	14.2296	18.0671	2.97004	4.49576	2.96077
NbD040211	564.075	-1.99233	Down	0.199609	-9.98116	1.84e-23	9.28e-22	Q9FG33	LRKS5_ARATH	Probable L-type lectin-domain containing receptor kinase S.5 (LecRK-S.5) (EC 2.7.11.1)	LECRKS5 At5g06740 MPH15.10			plasma membrane [GO:0005886]; ATP binding [GO:0005524]; carbohydrate binding [GO:0030246]; protein serine kinase activity [GO:0106310]; protein serine/threonine kinase activity [GO:0004674]; phosphorylation [GO:0016310]; response to stimulus [GO:0050896]	GO:0004674; GO:0005524; GO:0005886; GO:0016310; GO:0030246; GO:0050896; GO:0106310	Protein kinase superfamily, Ser/Thr protein kinase family; Leguminous lectin family		15.7898	17.1099	16.3531	25.7084	28.399	26.2071	11.8134	7.4039	6.0015
NbD038134	533.004	2.46899	Up	0.247455	9.97753	1.91e-23	9.61e-22	Q9LD47	CCS_ARATH	Copper chaperone for superoxide dismutase, chloroplastic/cytosolic (AtCCS) (Superoxide dismutase copper chaperone)	CCS At1g12520 F5O11.26 T12C24.6	Copper chaperone for the superoxide dismutases CSD1, CSD2 and CSD3. Binds copper ions and delivers them specifically to CSDs. Is required for assistance in CSDs disulfide bond formation and thereby activation of CSDs. May be involved in the negative regulation of heat stress-responsive genes and thermotolerance. {ECO:0000269|PubMed:15848163, ECO:0000269|PubMed:16126858, ECO:0000269|PubMed:2218660…		chloroplast [GO:0009507]; chloroplast stroma [GO:0009570]; cytosol [GO:0005829]; copper ion binding [GO:0005507]; superoxide dismutase copper chaperone activity [GO:0016532]; intracellular copper ion homeostasis [GO:0006878]; superoxide metabolic process [GO:0006801]	GO:0005507; GO:0005829; GO:0006801; GO:0006878; GO:0009507; GO:0009570; GO:0016532	Cu-Zn superoxide dismutase family		21.4645	20.2924	36.7701	6.7598	12.3313	12.966	60.0901	76.6058	78.5605
NbD012774	630.302	-2.43737	Down	0.244327	-9.97588	1.94e-23	9.76e-22	Q9FHH8	COL5_ARATH	Zinc finger protein CONSTANS-LIKE 5	COL5 At5g57660 MRI1.1			nucleus [GO:0005634]; DNA-binding transcription factor activity [GO:0003700]; transcription cis-regulatory region binding [GO:0000976]; zinc ion binding [GO:0008270]; regulation of DNA-templated transcription [GO:0006355]; regulation of flower development [GO:0009909]	GO:0000976; GO:0003700; GO:0005634; GO:0006355; GO:0008270; GO:0009909	CONSTANS family		53.4902	64.005	40.3416	59.1449	65.623	65.3541	10.5754	20.3651	11.4631
NbD046997	110.928	-3.47831	Down	0.348884	-9.96981	2.07e-23	1.04e-21	Q8LGG8	USPAL_ARATH	Universal stress protein A-like protein	At3g01520 F4P13.7			cytosol [GO:0005829]; plasma membrane [GO:0005886]; AMP binding [GO:0016208]	GO:0005829; GO:0005886; GO:0016208	Universal stress protein A family		25.4197	18.2721	11.0271	23.716	21.4867	27.3522	3.13572	3.2447	1.52099
NbD046010	2616.92	2.15011	Up	0.215667	9.9696	2.07e-23	1.04e-21	P14009	14KD_DAUCA	14 kDa proline-rich protein DC2.15		May be connected with the initiation of embryogenesis or with the metabolic changes produced by the removal of auxins.		membrane [GO:0016020]	GO:0016020			151.075	135.281	307.974	139.999	151.439	155.553	581.027	1012.13	810.507
NbD027580	808.113	2.07637	Up	0.20853	9.95715	2.35e-23	1.17e-21	P25872	PAL1_TOBAC	Phenylalanine ammonia-lyase (EC 4.3.1.24)	TPA1 PALB	This is a key enzyme of plant metabolism catalyzing the first reaction in the biosynthesis from L-phenylalanine of a wide variety of natural products based on the phenylpropane skeleton. {ECO:0000250|UniProtKB:P24481}.	Phenylpropanoid metabolism; trans-cinnamate biosynthesis; trans-cinnamate from L-phenylalanine: step 1/1. {ECO:0000305}.	cytoplasm [GO:0005737]; ammonia-lyase activity [GO:0016841]; phenylalanine ammonia-lyase activity [GO:0045548]; cinnamic acid biosynthetic process [GO:0009800]; L-phenylalanine catabolic process [GO:0006559]	GO:0005737; GO:0006559; GO:0009800; GO:0016841; GO:0045548	PAL/histidase family		14.6918	11.8142	28.5876	7.41912	9.79175	8.84054	64.6763	33.6127	38.7925
NbD037239	649.507	-1.8885	Down	0.189701	-9.95514	2.39e-23	1.19e-21	Q9SJ41	C3H18_ARATH	Zinc finger CCCH domain-containing protein 18 (AtC3H18) (EC 3.1.-.-)	At2g05160 F5G3.6	Possesses ribonuclease activity in vitro. {ECO:0000269|PubMed:18582464}.		DNA binding [GO:0003677]; metal ion binding [GO:0046872]; nuclease activity [GO:0004518]; RNA binding [GO:0003723]	GO:0003677; GO:0003723; GO:0004518; GO:0046872			19.3576	38.2274	33.4207	36.0964	30.7271	38.2106	10.1349	13.4135	11.0198
NbD033308	2849.23	1.67359	Up	0.168142	9.95343	2.44e-23	1.21e-21	M1BJF6	JOKA2_SOLTU	Protein JOKA2 (Protein NBR1 homolog)	JOKA2	Autophagic substrate that functions as a host autophagy cargo receptor (Probable). Requires ATG8 protein expression to be recognized as an autophagic substrate (Probable). Activates ATG8CL-mediated selective autophagy, and contributes to defense against the fungal pathogen Phytophtora infestans (PubMed:26765567, PubMed:29932422). {ECO:0000269|PubMed:26765567, ECO:0000269|PubMed:29932422, ECO:0000…		autophagosome [GO:0005776]; cytoplasmic vesicle [GO:0031410]; zinc ion binding [GO:0008270]; autophagy [GO:0006914]; defense response to fungus [GO:0050832]; protein transport [GO:0015031]	GO:0005776; GO:0006914; GO:0008270; GO:0015031; GO:0031410; GO:0050832		The ATG8 interacting motif (AIM) is required for the interaction with ATG8CL (PubMed:26765567, PubMed:29932422). The AIM motif is required for JOKA2 function as host autophagy cargo receptor (PubMed:26765567, PubMed:29932422). {ECO:0000269|PubMed:26765567, ECO:0000269|PubMed:29932422}.	70.7188	54.7821	56.8989	30.0396	34.4468	32.8461	157.059	93.0247	133.885
NbD029674	236.996	2.69375	Up	0.270756	9.949	2.55e-23	1.26e-21	O64864	LTG13_ARATH	Non-specific lipid transfer protein GPI-anchored 13 (AtLTPG-13) (Protein LTP-GPI-ANCHORED 13) (Protein YELLOW-LEAF-SPECIFIC GENE 3) (Xylogen-like protein 9) (AtXYLP9) (AtXYP9)	LTPG13 XYLP9 XYP9 YLS3 At2g44290	Probable lipid transfer protein. {ECO:0000250|UniProtKB:Q9C7F7}.		cytosol [GO:0005829]; plasma membrane [GO:0005886]; side of membrane [GO:0098552]; lipid binding [GO:0008289]; lipid transport [GO:0006869]	GO:0005829; GO:0005886; GO:0006869; GO:0008289; GO:0098552	Plant LTP family		5.2957	7.94644	17.8975	5.17072	8.70116	5.38134	63.729	55.6521	35.6808
NbD046807	526.412	2.89355	Up	0.29101	9.94316	2.7e-23	1.34e-21	P46423	GSTF_HYOMU	Glutathione S-transferase (EC 2.5.1.18) (25 kDa auxin-binding protein) (GST class-phi)		Conjugation of reduced glutathione to a wide number of exogenous and endogenous hydrophobic electrophiles. {ECO:0000269|PubMed:8108497}.		glutathione transferase activity [GO:0004364]; auxin-activated signaling pathway [GO:0009734]	GO:0004364; GO:0009734	GST superfamily, Phi family		28.0862	19.2856	26.0098	7.5703	16.6572	11.0622	162.775	92.4331	72.916
NbD053073	9171.07	-2.33171	Down	0.234989	-9.92264	3.32e-23	1.63e-21	P27496	CB25_TOBAC	Chlorophyll a-b binding protein 50, chloroplastic (LHCII type I CAB-50) (LHCP)	CAB50	The light-harvesting complex (LHC) functions as a light receptor, it captures and delivers excitation energy to photosystems with which it is closely associated.		chloroplast thylakoid membrane [GO:0009535]; photosystem I [GO:0009522]; photosystem II [GO:0009523]; chlorophyll binding [GO:0016168]; metal ion binding [GO:0046872]; photosynthesis, light harvesting in photosystem I [GO:0009768]; response to light stimulus [GO:0009416]	GO:0009416; GO:0009522; GO:0009523; GO:0009535; GO:0009768; GO:0016168; GO:0046872	Light-harvesting chlorophyll a/b-binding (LHC) protein family	The N-terminus of the protein extends into the stroma where it is involved with adhesion of granal membranes and post-translational modifications; both are believed to mediate the distribution of excitation energy between photosystems I and II.	506.591	800.56	856.551	1233.16	941.485	1265.1	194.896	358.086	275.811
NbD047148	532.114	1.51541	Up	0.152752	9.92073	3.38e-23	1.66e-21	Q54DU5	Y2028_DICDI	von Willebrand factor A domain-containing protein DDB_G0292028	DDB_G0292028							11.2293	9.44072	10.9679	6.39213	8.19114	7.73021	29.5592	25.7355	23.3321
NbD044229	1118.58	-1.24612	Down	0.125908	-9.89707	4.29e-23	2.1e-21	Q84L31	RD23C_ARATH	Ubiquitin receptor RAD23c (AtRAD23c) (Putative DNA repair protein RAD23-3) (RAD23-like protein 3) (AtRAD23-3)	RAD23C RAD23 RAD23-3 At3g02540 F16B3.17	May be involved in nucleotide excision repair (By similarity). Binds and presumably selects ubiquitin-conjugates for destruction. Prefers multiubiquitin chains rather than single ubiquitins, with a binding affinity for 'Lys-48'-linked ubiquitin chains. Acts as a ubiquitin receptor that associates with the 26S proteasomal docking subunit RPN10 for the indirect recognition of ubiquitinated substrat…		cytoplasm [GO:0005737]; cytosol [GO:0005829]; nucleus [GO:0005634]; damaged DNA binding [GO:0003684]; polyubiquitin modification-dependent protein binding [GO:0031593]; proteasome binding [GO:0070628]; ubiquitin binding [GO:0043130]; nucleotide-excision repair [GO:0006289]; proteasome-mediated ubiquitin-dependent protein catabolic process [GO:0043161]; response to UV [GO:0009411]; UV protection […	GO:0003684; GO:0005634; GO:0005737; GO:0005829; GO:0006289; GO:0009411; GO:0009650; GO:0031593; GO:0043130; GO:0043161; GO:0070628	RAD23 family		84.0438	85.0059	102.876	75.793	87.8477	82.6631	44.7606	40.549	41.9912
NbD011462	1478.29	-1.40981	Down	0.142503	-9.89321	4.46e-23	2.18e-21	Q8LKS5	LACS7_ARATH	Long chain acyl-CoA synthetase 7, peroxisomal (AtLACS7) (EC 6.2.1.3)	LACS7 At5g27600 F15A18.60	Activation of long-chain fatty acids for both synthesis of cellular lipids, and degradation via beta-oxidation (Probable). Preferentially uses palmitate, palmitoleate, oleate, linoleate and eicosenoate as substrates (PubMed:12177484, PubMed:12366803). Can use myristate and linolenate as substrates (PubMed:12366803). Functions redundantly with LACS6 in lipid mobilization for beta-oxidation during …	Lipid metabolism; fatty acid metabolism. {ECO:0000305}.	peroxisome [GO:0005777]; plastid [GO:0009536]; ATP binding [GO:0005524]; decanoate-CoA ligase activity [GO:0102391]; long-chain fatty acid-CoA ligase activity [GO:0004467]; fatty acid metabolic process [GO:0006631]; response to ozone [GO:0010193]; response to salt stress [GO:0009651]	GO:0004467; GO:0005524; GO:0005777; GO:0006631; GO:0009536; GO:0009651; GO:0010193; GO:0102391	ATP-dependent AMP-binding enzyme family		55.0508	72.9101	49.3863	65.2939	60.2932	60.1715	28.3673	26.7472	30.5496
NbD039145	1515.5	-1.29617	Down	0.131147	-9.88336	4.92e-23	2.4e-21	O23144	PPI1_ARATH	Proton pump-interactor 1	PPI1 At4g27500 F27G19.100	Promotes AHA1 plasma membrane ATPase activity by binding to a site different from the 14-3-3 binding site. {ECO:0000269|PubMed:12182706, ECO:0000269|PubMed:16279950}.		cytosol [GO:0005829]; endoplasmic reticulum [GO:0005783]; endoplasmic reticulum membrane [GO:0005789]; plasma membrane [GO:0005886]; plasmodesma [GO:0009506]; mRNA binding [GO:0003729]; regulation of proton transport [GO:0010155]	GO:0003729; GO:0005783; GO:0005789; GO:0005829; GO:0005886; GO:0009506; GO:0010155	Plant Proton pump-interactor protein family		112.087	89.3305	65.8881	65.7856	77.2454	67.8014	36.1596	36.7453	32.3632
NbD046215	2136.11	-2.13891	Down	0.216462	-9.88124	5.02e-23	2.45e-21	Q9MBA1	CAO_ARATH	Chlorophyllide a oxygenase, chloroplastic (Chlorophyll a oxygenase) (EC 1.14.13.122) (Chlorophyll b synthase) (AtCAO)	CAO CHL At1g44446 T18F15.7	Catalyzes a two-step oxygenase reaction involved in the synthesis of chlorophyll b. Acts specifically on the non-esterified chlorophyllide a and not on chlorophyll a. {ECO:0000269|PubMed:10758481}.	Porphyrin-containing compound metabolism; chlorophyll biosynthesis.	chloroplast [GO:0009507]; chloroplast inner membrane [GO:0009706]; chloroplast thylakoid membrane [GO:0009535]; thylakoid membrane [GO:0042651]; 2 iron, 2 sulfur cluster binding [GO:0051537]; chlorophyllide a oxygenase [overall] activity [GO:0010277]; iron ion binding [GO:0005506]; chlorophyll biosynthetic process [GO:0015995]	GO:0005506; GO:0009507; GO:0009535; GO:0009706; GO:0010277; GO:0015995; GO:0042651; GO:0051537		Consists of three domains A, B and C. The C-terminal C domain possesses catalytic function while the N-terminal A domain confers protein instability in response to chlorophyll b accumulation.	60.842	120.48	110.758	148.94	109.534	133.116	28.2876	35.3705	44.4246
NbD052898	786.471	-1.94587	Down	0.197271	-9.86392	5.97e-23	2.9e-21	Q4V9P0	SAMC_DANRE	Mitochondrial S-adenosylmethionine carrier protein (SAM carrier) (Solute carrier family 25 member 26)	slc25a26 samc zgc:110080	Mitochondrial S-adenosyl-L-methionine/S-adenosyl-L-homocysteine antiporter. Mediates the exchange of cytosolic S-adenosyl-L-methionine, the predominant methyl-group donor for macromolecule methylation processes, for mitochondrial S-adenosylhomocysteine(SAH), a by-product of methylation reactions. {ECO:0000250|UniProtKB:Q70HW3}.		mitochondrial inner membrane [GO:0005743]; mitochondrion [GO:0005739]; S-adenosyl-L-methionine transmembrane transporter activity [GO:0000095]; S-adenosyl-L-methionine:S-adenosyl-L-homocysteine antiporter activity [GO:0180003]; mitochondrial S-adenosyl-L-methionine transmembrane transport [GO:1990543]; S-adenosyl-L-methionine transport [GO:0015805]	GO:0000095; GO:0005739; GO:0005743; GO:0015805; GO:0180003; GO:1990543	Mitochondrial carrier (TC 2.A.29) family		18.2112	38.0131	30.3576	31.6221	28.1016	34.5693	8.05075	10.0986	11.4798
NbD009485	1029.4	-1.68173	Down	0.170641	-9.85534	6.5e-23	3.15e-21	Q9SDN0	DNJ20_ARATH	Chaperone protein dnaJ 20, chloroplastic (AtDjC20) (AtJ20)	ATJ20 C20 J20 At4g13830 F18A5.220	Plays a continuous role in plant development probably in the structural organization of compartments. {ECO:0000250}.		chloroplast [GO:0009507]; nucleus [GO:0005634]; chaperone-mediated protein folding [GO:0061077]; regulation of 1-deoxy-D-xylulose-5-phosphate synthase activity [GO:1902395]; regulation of isopentenyl diphosphate biosynthetic process, methylerythritol 4-phosphate pathway [GO:0010322]	GO:0005634; GO:0009507; GO:0010322; GO:0061077; GO:1902395	DnaJ family, C/III subfamily		155.278	139.301	98.145	162.891	160.846	137.609	73.5809	46.1511	58.3936
NbD043662	381.871	-2.15537	Down	0.218827	-9.84963	6.88e-23	3.33e-21	Q8S8Q6	TET8_ARATH	Tetraspanin-8	TET8 At2g23810 F27L4.1	May be involved in the regulation of cell differentiation. {ECO:0000250}.		Golgi apparatus [GO:0005794]; plasma membrane [GO:0005886]; plasmodesma [GO:0009506]; vacuole [GO:0005773]; auxin-activated signaling pathway [GO:0009734]; defense response to Gram-negative bacterium [GO:0050829]	GO:0005773; GO:0005794; GO:0005886; GO:0009506; GO:0009734; GO:0050829	Tetraspanin (TM4SF) family		41.5684	39.4704	27.357	47.2831	56.1464	36.9074	14.5026	10.743	13.3056
NbD046200	631.261	-1.83118	Down	0.185957	-9.84736	7.04e-23	3.4e-21	Q9LUS8	P2C40_ARATH	Probable protein phosphatase 2C 40 (AtPP2C40) (EC 3.1.3.16) (Protein phosphatase 2C homolog 1)	At3g16560 MDC8.3			metal ion binding [GO:0046872]; myosin phosphatase activity [GO:0017018]	GO:0017018; GO:0046872	PP2C family		34.0153	34.3656	25.6029	44.1512	33.9158	38.433	12.4109	13.7674	13.8062
NbD032401	7570.85	-1.29792	Down	0.131832	-9.8452	7.19e-23	3.47e-21	P50218	IDHC_TOBAC	Isocitrate dehydrogenase [NADP] (IDH) (EC 1.1.1.42) (IDP) (NADP(+)-specific ICDH) (Oxalosuccinate decarboxylase)		May supply 2-oxoglutarate for amino acid biosynthesis and ammonia assimilation via the glutamine synthetase/glutamate synthase (GS/GOGAT) pathway. {ECO:0000250}.		mitochondrion [GO:0005739]; isocitrate dehydrogenase (NADP+) activity [GO:0004450]; magnesium ion binding [GO:0000287]; NAD binding [GO:0051287]; glyoxylate cycle [GO:0006097]; isocitrate metabolic process [GO:0006102]; NADP metabolic process [GO:0006739]; tricarboxylic acid cycle [GO:0006099]	GO:0000287; GO:0004450; GO:0005739; GO:0006097; GO:0006099; GO:0006102; GO:0006739; GO:0051287	Isocitrate and isopropylmalate dehydrogenases family		610.455	643.624	350.062	508.221	524.848	528.702	259.967	231.938	286.358
NbD028207	160.833	-3.8024	Down	0.386534	-9.83716	7.79e-23	3.74e-21	Q8GZM7	PIF1_ARATH	Transcription factor PIF1 (Basic helix-loop-helix protein 15) (AtbHLH15) (bHLH 15) (Phytochrome-interacting factor 1) (Protein PHYTOCHROME INTERACTING FACTOR 3-LIKE 5) (Transcription factor EN 101) (bHLH transcription factor bHLH015)	PIF1 BHLH15 EN101 PIL5 At2g20180 T2G17.2	Transcription activator. Negatively regulates chlorophyll biosynthesis and seed germination in the dark, and lightinduced degradation of PIF1 relieves this negative regulation to promote photomorphogenesis. Binds to the G-box motif (5'-CACGTG-3') found in many light-regulated promoters. Promotes the expression of SOM, and thus modulates responses to abscisic acid (ABA) and gibberellic acid (GA). …		nucleus [GO:0005634]; DNA binding [GO:0003677]; DNA-binding transcription factor activity [GO:0003700]; identical protein binding [GO:0042802]; phytochrome binding [GO:0010313]; protein dimerization activity [GO:0046983]; chlorophyll biosynthetic process [GO:0015995]; gibberellic acid mediated signaling pathway [GO:0009740]; gibberellin biosynthetic process [GO:0009686]; heme biosynthetic process…	GO:0003677; GO:0003700; GO:0005634; GO:0006355; GO:0006783; GO:0009408; GO:0009409; GO:0009686; GO:0009733; GO:0009737; GO:0009740; GO:0009959; GO:0010029; GO:0010099; GO:0010100; GO:0010161; GO:0010187; GO:0010313; GO:0015995; GO:0042802; GO:0046983			21.855	18.7142	4.49065	12.4915	15.6511	7.21992	0.690985	1.16914	1.07837
NbD019625	1715.26	-1.71919	Down	0.174856	-9.83204	8.19e-23	3.93e-21	Q2RAK2	KPYC1_ORYSJ	Pyruvate kinase 1, cytosolic (OsPK1) (EC 2.7.1.40)	Os11g0148500 LOC_Os11g05110 OsJ_32969	Key regulatory enzyme of the glycolytic pathway that catalyzes the final step of glycolysis, converting ADP and phosphoenolpyruvate (PEP) to ATP and pyruvate by essentially irreversible transphosphorylation. Is critical for plant growth and development. {ECO:0000269|PubMed:21805151}.	Carbohydrate degradation; glycolysis; pyruvate from D-glyceraldehyde 3-phosphate: step 5/5. {ECO:0000305}.	cytoplasm [GO:0005737]; cytosol [GO:0005829]; ATP binding [GO:0005524]; kinase activity [GO:0016301]; magnesium ion binding [GO:0000287]; potassium ion binding [GO:0030955]; pyruvate kinase activity [GO:0004743]; glycolytic process [GO:0006096]; phosphorylation [GO:0016310]	GO:0000287; GO:0004743; GO:0005524; GO:0005737; GO:0005829; GO:0006096; GO:0016301; GO:0016310; GO:0030955	Pyruvate kinase family		70.8149	82.3493	92.715	93.8221	98.9825	108.259	30.5922	39.1364	41.2567
NbD018879	195.285	2.91429	Up	0.29657	9.82666	8.64e-23	4.14e-21	Q9LMX4	PPA1_ARATH	Probable inactive purple acid phosphatase 1	PAP1 At1g13750 F21F23.18			extracellular region [GO:0005576]; acid phosphatase activity [GO:0003993]; metal ion binding [GO:0046872]	GO:0003993; GO:0005576; GO:0046872	Metallophosphoesterase superfamily, Purple acid phosphatase family		2.45604	4.72564	1.78967	1.22244	1.37262	1.88431	21.1647	9.49918	11.8871
NbD013897	54.2845	5.22991	Up	0.532518	9.82109	9.14e-23	4.37e-21	Q9M2D8	Y3126_ARATH	Uncharacterized protein At3g61260	At3g61260 T20K12.160			cytosol [GO:0005829]; plant-type vacuole [GO:0000325]; plasma membrane [GO:0005886]; plasmodesma [GO:0009506]; defense response to virus [GO:0051607]; membrane raft localization [GO:0051665]; response to salicylic acid [GO:0009751]	GO:0000325; GO:0005829; GO:0005886; GO:0009506; GO:0009751; GO:0051607; GO:0051665	Remorin family		0.379267	0	1.10555	0.108907	0.148059	0.047279	6.58916	4.52608	4.16016
NbD024950	1998.15	1.38561	Up	0.141233	9.81086	1.01e-22	4.83e-21	Q9SJQ9	ALFC6_ARATH	Fructose-bisphosphate aldolase 6, cytosolic (AtFBA6) (EC 4.1.2.13) (Cytosolic aldolase 2) (cAld2)	FBA6 At2g36460	Fructose-bisphosphate aldolase that plays a key role in glycolysis and gluconeogenesis (PubMed:21782461). Associates with GAPC1 to the outer mitochondrial membrane, in a redox-dependent manner, leading to binding and bundling of actin. Actin binding and bundling occurs under oxidizing conditions and is reversible under reducing conditions. May be part of a redox-dependent retrograde signal transd…	Carbohydrate degradation; glycolysis; D-glyceraldehyde 3-phosphate and glycerone phosphate from D-glucose: step 4/4. {ECO:0000305}.	cytosol [GO:0005829]; endoplasmic reticulum [GO:0005783]; mitochondrion [GO:0005739]; nucleus [GO:0005634]; plasma membrane [GO:0005886]; plasmodesma [GO:0009506]; copper ion binding [GO:0005507]; fructose-bisphosphate aldolase activity [GO:0004332]; mRNA binding [GO:0003729]; salicylic acid binding [GO:1901149]; cellular response to hypoxia [GO:0071456]; gluconeogenesis [GO:0006094]; glycolytic …	GO:0003729; GO:0004332; GO:0005507; GO:0005634; GO:0005739; GO:0005783; GO:0005829; GO:0005886; GO:0006094; GO:0006096; GO:0009506; GO:0031930; GO:0071456; GO:1901149	Class I fructose-bisphosphate aldolase family		74.8039	52.6918	91.3146	52.3553	72.8329	61.1602	208.809	199.533	188.733
NbD050924	62.2089	4.31086	Up	0.439725	9.80353	1.09e-22	5.18e-21	Q9FZ80	SOT17_ARATH	Cytosolic sulfotransferase 17 (AtSOT17) (EC 2.8.2.38) (Desulfoglucosinolate sulfotransferase C) (AtST5c)	SOT17 ST5C At1g18590 F25I16.7 F25I16_11	Sulfotransferase that utilizes 3'-phospho-5'-adenylyl sulfate (PAPS) as sulfonate donor to catalyze the sulfate conjugation of desulfo-glucosinolates (dsGSs), the final step in the biosynthesis of the glucosinolate core structure. Substrate preference is desulfo-benzyl glucosinolate > desulfo-6-methylthiohexyl glucosinolate. Increased specific activity with increasing chain length of desulfo-gluc…		cytoplasm [GO:0005737]; nucleus [GO:0005634]; desulfoglucosinolate sulfotransferase activity [GO:0047364]; glucosinolate biosynthetic process [GO:0019761]	GO:0005634; GO:0005737; GO:0019761; GO:0047364	Sulfotransferase 1 family		0.2777	0	2.28962	0.133593	0.42864	0.309229	9.8824	6.25861	6.68193
NbD037525	107.275	2.73438	Up	0.278956	9.80219	1.1e-22	5.24e-21	Q8VZ10	SOQ1_ARATH	Protein SUPPRESSOR OF QUENCHING 1, chloroplastic (EC 3.1.3.-)	SOQ1 At1g56500 F13N6.21	Required to maintain light harvesting efficiency, especially during nonphotochemical quenching (NPQ) recovery, via the regulation of chlorophyll excited-state lifetime probably by preventing the formation of a slowly reversible form of antenna quenching. {ECO:0000269|PubMed:23818601}.		chloroplast [GO:0009507]; chloroplast stroma [GO:0009570]; chloroplast thylakoid [GO:0009534]; chloroplast thylakoid membrane [GO:0009535]; nucleus [GO:0005634]; thylakoid membrane [GO:0042651]; hydrolase activity [GO:0016787]; metal ion binding [GO:0046872]; nonphotochemical quenching [GO:0010196]	GO:0005634; GO:0009507; GO:0009534; GO:0009535; GO:0009570; GO:0010196; GO:0016787; GO:0042651; GO:0046872	HAD-like hydrolase superfamily; Thioredoxin family		1.33537	1.00846	3.11243	1.16752	1.11547	1.1278	8.39528	10.2527	9.15498
NbD021282	553.823	1.69275	Up	0.172717	9.80074	1.12e-22	5.3e-21	Q9SRN0	NHL1_ARATH	NDR1/HIN1-like protein 1	NHL1 At3g11660 T19F11.6	May play a role in plant immunity. {ECO:0000250|UniProtKB:Q9ZVD2}.		plasma membrane [GO:0005886]; defense response to virus [GO:0051607]	GO:0005886; GO:0051607			21.5658	28.4306	63.7661	21.7411	29.0649	23.6499	119.692	96.8165	81.5065
NbD003242	166.882	2.50805	Up	0.256035	9.79573	1.17e-22	5.54e-21	A0A0N9HT29	C71BE_SINHE	Desmethyl-deoxy-podophyllotoxin synthase (EC 1.14.14.-) (Cytochrome P450 family 71 subfamily BE polypeptide 54)	CYP71BE54	Cytochrome P450 involved in the biosynthesis of etoposide, a chemotherapeutic compound of the topoisomerase inhibitor family (PubMed:26359402). Catalyzes the conversion of deoxypodophyllotoxin to desmethyl-deoxypodophyllotoxin (PubMed:26359402). {ECO:0000269|PubMed:26359402}.	Aromatic compound metabolism; phenylpropanoid biosynthesis. {ECO:0000269|PubMed:26359402}.	membrane [GO:0016020]; heme binding [GO:0020037]; iron ion binding [GO:0005506]; monooxygenase activity [GO:0004497]; oxidoreductase activity, acting on paired donors, with incorporation or reduction of molecular oxygen [GO:0016705]; aromatic compound biosynthetic process [GO:0019438]; phenylpropanoid biosynthetic process [GO:0009699]	GO:0004497; GO:0005506; GO:0009699; GO:0016020; GO:0016705; GO:0019438; GO:0020037	Cytochrome P450 family		13.1914	9.02959	4.99421	5.12428	5.49107	5.41978	29.7059	41.7389	39.4436
NbD001880	115.234	4.04321	Up	0.413351	9.78153	1.35e-22	6.37e-21	Q67ZU1	LIP2_ARATH	Triacylglycerol lipase 2 (EC 3.1.1.3)	LIP2 At5g14180 MUA22.18 MUA22.19	Triacylglycerol (TAG) lipase. May be involved for TAG storage breakdown during seed germination (By similarity). {ECO:0000250}.		extracellular region [GO:0005576]; lipase activity [GO:0016298]; triglyceride lipase activity [GO:0004806]; defense response to insect [GO:0002213]; lipid catabolic process [GO:0016042]	GO:0002213; GO:0004806; GO:0005576; GO:0016042; GO:0016298	AB hydrolase superfamily, Lipase family		0	1.48268	0.608348	0.367549	0.721167	0.78504	20.174	12.5172	6.52527
NbD030879	72.501	3.17711	Up	0.324939	9.77756	1.41e-22	6.6e-21	Q6BP80	AKR1_DEBHA	Palmitoyltransferase AKR1 (EC 2.3.1.225) (Ankyrin repeat-containing protein AKR1)	AKR1 DEHA2E15796g	Palmitoyltransferase specific for casein kinase 1. {ECO:0000250}.		early endosome membrane [GO:0031901]; Golgi membrane [GO:0000139]; protein-cysteine S-palmitoyltransferase activity [GO:0019706]	GO:0000139; GO:0019706; GO:0031901	DHHC palmitoyltransferase family, AKR/ZDHHC17 subfamily	The DHHC domain is required for palmitoyltransferase activity. {ECO:0000250}.	3.60197	0	2.14725	1.27566	1.4283	1.21641	16.4599	13.8887	13.6585
NbD015356	423.378	1.5487	Up	0.158678	9.76003	1.67e-22	7.79e-21	P86472	CYT1_ACTCC	Cysteine proteinase inhibitor 1 (KCPI1) (Phytocystatin)	CYT1 CEY00_Acc20523	Specific inhibitor of papain family cysteine proteinases. {ECO:0000250|UniProtKB:Q6TPK4}.		extracellular region [GO:0005576]; cysteine-type endopeptidase inhibitor activity [GO:0004869]; defense response [GO:0006952]	GO:0004869; GO:0005576; GO:0006952	Cystatin family, Phytocystatin subfamily		24.9816	19.3423	38.3211	33.775	38.8239	34.8807	146.9	130.19	110.876
NbD034421	1704.82	-1.73623	Down	0.177927	-9.75811	1.7e-22	7.93e-21	Q9FW03	MES11_ARATH	Putative methylesterase 11, chloroplastic (AtMES11) (EC 3.1.1.-)	MES11 At3g29770 T26G12.12; At1gXXXXX F13E17.2	Putative methylesterase.		chloroplast [GO:0009507]; hydrolase activity [GO:0016787]	GO:0009507; GO:0016787	AB hydrolase superfamily, Methylesterase family		119.658	88.8546	66.8267	116.158	117.441	97.0286	35.1092	46.7071	39.3198
NbD020431	467.963	-1.84981	Down	0.18992	-9.73995	2.04e-22	9.45e-21	Q9LUS8	P2C40_ARATH	Probable protein phosphatase 2C 40 (AtPP2C40) (EC 3.1.3.16) (Protein phosphatase 2C homolog 1)	At3g16560 MDC8.3			metal ion binding [GO:0046872]; myosin phosphatase activity [GO:0017018]	GO:0017018; GO:0046872	PP2C family		36.2364	40.0019	37.7507	29.8321	27.6745	31.377	9.2424	12.0868	8.77026
NbD004336	80.125	7.22017	Up	0.741308	9.73977	2.04e-22	9.45e-21	Q9SCP2	PLY12_ARATH	Probable pectate lyase 12 (EC 4.2.2.2)	At3g53190 T4D2.120		Glycan metabolism; pectin degradation; 2-dehydro-3-deoxy-D-gluconate from pectin: step 2/5.	metal ion binding [GO:0046872]; pectate lyase activity [GO:0030570]; pectin catabolic process [GO:0045490]	GO:0030570; GO:0045490; GO:0046872	Polysaccharide lyase 1 family		0.655305	0	0.66863	0	0	0.121702	7.29711	10.323	6.18524
NbD001089	68.7948	3.77754	Up	0.387901	9.7384	2.07e-22	9.55e-21	Q8LGN0	GLR27_ARATH	Glutamate receptor 2.7 (Ligand-gated ion channel 2.7)	GLR2.7 At2g29120 T9I4.20	Glutamate-gated receptor that probably acts as a non-selective cation channel. May be involved in light-signal transduction and calcium homeostasis via the regulation of calcium influx into cells.		plant-type vacuole [GO:0000325]; plasma membrane [GO:0005886]; calcium channel activity [GO:0005262]; glutamate receptor activity [GO:0008066]; ligand-gated monoatomic ion channel activity [GO:0015276]; calcium ion transport [GO:0006816]; calcium-mediated signaling [GO:0019722]; cellular response to amino acid stimulus [GO:0071230]	GO:0000325; GO:0005262; GO:0005886; GO:0006816; GO:0008066; GO:0015276; GO:0019722; GO:0071230	Glutamate-gated ion channel (TC 1.A.10.1) family		1.5269	0.135791	0.278809	0.092125	0.258368	0.241942	3.93511	2.84442	3.59752
NbD015377	245.214	1.9092	Up	0.196213	9.73026	2.24e-22	1.03e-20	Q9M015	Y5161_ARATH	Uncharacterized protein At5g01610	At5g01610 F7A7.130							29.2937	11.3188	19.6128	11.938	11.7385	11.5259	62.9011	44.4141	56.1571
NbD008990	442.537	2.39922	Up	0.247148	9.70762	2.8e-22	1.28e-20	O04496	AED3_ARATH	Aspartyl protease AED3 (EC 3.4.23.-) (Apoplastic EDS1-dependent protein 3)	AED3 At1g09750 F21M12.13			apoplast [GO:0048046]; secretory vesicle [GO:0099503]; aspartic-type endopeptidase activity [GO:0004190]; nucleotide binding [GO:0000166]; proteolysis [GO:0006508]; regulation of programmed cell death [GO:0043067]; systemic acquired resistance [GO:0009627]	GO:0000166; GO:0004190; GO:0006508; GO:0009627; GO:0043067; GO:0048046; GO:0099503	Peptidase A1 family		6.44086	3.70994	10.3424	5.62432	6.08982	7.68012	34.6037	56.0494	33.9959
NbD018570	142.418	2.91678	Up	0.30073	9.69902	3.04e-22	1.39e-20	Q3EBR6	PLA16_ARATH	Phospholipase A1-Igamma2, chloroplastic (EC 3.1.1.-) (DAD1-like lipase 3)	DALL3 At2g30550 T6B20.10	Acylhydrolase with broad specificity (PubMed:19527719). Catalyzes the hydrolysis of phosphatidylcholine at the sn-1 position (PubMed:19527719). Possesses moderate activity toward phosphatidylcholine (PC), monogalactosyldiacylglycerol (MGDG), digalactosyldiacylglycerol (DGDG) and triacylglycerol (TAG) (PubMed:19527719). {ECO:0000269|PubMed:19527719}.		chloroplast [GO:0009507]; galactolipase activity [GO:0047714]; phospholipase A1 activity [GO:0008970]; triglyceride lipase activity [GO:0004806]; lipid catabolic process [GO:0016042]	GO:0004806; GO:0008970; GO:0009507; GO:0016042; GO:0047714	AB hydrolase superfamily, Lipase family		1.77911	1.55715	4.98996	1.26722	1.68585	0.931758	15.4277	12.7597	8.59713
NbD033229	332.166	1.60066	Up	0.165381	9.67858	3.72e-22	1.69e-20	Q9SC19	RGP1_SOLTU	Probable UDP-arabinopyranose mutase 1 (EC 5.4.99.30) (Reversibly glycosylated polypeptide 1) (RGP1) (UDP-L-arabinose mutase 1) (UDP-glucose:protein transglucosylase 1) (UPTG 1)	UPTG1	Probable UDP-L-arabinose mutase involved in the biosynthesis of cell wall non-cellulosic polysaccharides (By similarity). Was initially shown to possess an autoglycosylating activity which is dependent on the presence of UDP-glucose and manganese (Probable) (PubMed:10580281). {ECO:0000250|UniProtKB:Q8H8T0, ECO:0000269|PubMed:10580281, ECO:0000305|PubMed:2941300}.		cytosol [GO:0005829]; extracellular region [GO:0005576]; Golgi apparatus [GO:0005794]; plasmodesma [GO:0009506]; UDP-arabinopyranose mutase activity [GO:0052691]; cell wall organization [GO:0071555]; cellulose biosynthetic process [GO:0030244]; plant-type cell wall biogenesis [GO:0009832]; protein glycosylation [GO:0006486]; UDP-L-arabinose metabolic process [GO:0033356]	GO:0005576; GO:0005794; GO:0005829; GO:0006486; GO:0009506; GO:0009832; GO:0030244; GO:0033356; GO:0052691; GO:0071555	RGP family	The conserved DXD motif is involved in enzyme activity. {ECO:0000250|UniProtKB:Q8H8T0}.	13.6218	9.66188	19.0273	8.63379	9.22786	9.47244	34.2276	34.929	32.5945
NbD046716	73.6535	4.41567	Up	0.456915	9.6641	4.28e-22	1.94e-20	Q9M2E2	SDR1_ARATH	(+)-neomenthol dehydrogenase (EC 1.1.1.-) (EC 1.1.1.208) (Menthone:neomenthol reductase) (Short-chain dehydrogenase/reductase 1) (AtSDR1)	SDR1 At3g61220 T20K12.120	Aldehyde reductase that catalyzes the reduction of the aldehyde carbonyl groups on saturated and alpha,beta-unsaturated aldehydes with more than 5 carbons (PubMed:21169366). Involved in basal resistance against pathogens. {ECO:0000269|PubMed:18599651, ECO:0000269|PubMed:21169366}.		cytoplasm [GO:0005737]; (+)-neomenthol dehydrogenase activity [GO:0047501]; defense response [GO:0006952]	GO:0005737; GO:0006952; GO:0047501	Short-chain dehydrogenases/reductases (SDR) family		2.87234	0	2.71924	0.247561	0.801894	0.64036	23.4816	13.0707	10.2216
NbD027025	382.878	-1.75977	Down	0.182196	-9.65863	4.52e-22	2.04e-20	O04619	ADNT1_ARATH	Mitochondrial adenine nucleotide transporter ADNT1 (Adenine nucleotide transporter 1)	ADNT1 At4g01100 A_IG002N01.16 F2N1.16	Mitochondrial adenylate carrier that catalyzes specifically the transport of ATP, ADP and AMP by a counter-exchange mechanism across the inner mitochondrial membrane. Substrate preference in reconstituted proteoliposomes is ATP > AMP > ADP. May play a role in oxidative phosphorylation and be important for the provision of energy required to support growth in heterotrophic tissues. {ECO:0000269|Pu…		mitochondrial inner membrane [GO:0005743]; antiporter activity [GO:0015297]	GO:0005743; GO:0015297	Mitochondrial carrier (TC 2.A.29) family		46.17	43.1531	31.3371	36.0583	31.8815	32.0172	13.7109	12.5276	10.2411
NbD012036	620.412	-1.5953	Down	0.165217	-9.65577	4.65e-22	2.09e-20	C0LGG8	Y5343_ARATH	Probable LRR receptor-like serine/threonine-protein kinase At1g53430 (EC 2.7.11.1)	At1g53430 T3F20.25			membrane [GO:0016020]; ATP binding [GO:0005524]; protein kinase activity [GO:0004672]; protein serine kinase activity [GO:0106310]; protein serine/threonine kinase activity [GO:0004674]; phosphorylation [GO:0016310]	GO:0004672; GO:0004674; GO:0005524; GO:0016020; GO:0016310; GO:0106310	Protein kinase superfamily, Ser/Thr protein kinase family		32.8858	27.3027	31.6977	19.612	18.1012	17.6796	7.06077	8.11009	7.19824
NbD040735	2736.66	-1.50342	Down	0.155723	-9.65445	4.71e-22	2.11e-20	O82802	SIR1_TOBAC	Sulfite reductase 1 [ferredoxin], chloroplastic (NtSiR1) (EC 1.8.7.1)	SIR1	Essential protein with sulfite reductase activity required in assimilatory sulfate reduction pathway during both primary and secondary metabolism and thus involved in development and growth. {ECO:0000250|UniProtKB:Q75NZ0}.; DNA-binding protein that binds to both double-stranded and single-stranded DNA without significant sequence specificity to reversibly repress the transcriptional activity of c…		chloroplast nucleoid [GO:0042644]; chloroplast stroma [GO:0009570]; sulfite reductase complex (NADPH) [GO:0009337]; 4 iron, 4 sulfur cluster binding [GO:0051539]; DNA binding [GO:0003677]; heme binding [GO:0020037]; metal ion binding [GO:0046872]; sulfite reductase (ferredoxin) activity [GO:0050311]; sulfite reductase activity [GO:0016002]; negative regulation of DNA-templated transcription [GO:0…	GO:0000103; GO:0003677; GO:0009337; GO:0009570; GO:0016002; GO:0019424; GO:0020037; GO:0042644; GO:0045892; GO:0046872; GO:0050311; GO:0051539	Nitrite and sulfite reductase 4Fe-4S domain family		149.529	159.495	160.118	120.964	110.561	121.066	46.8463	47.538	57.5047
NbD047118	238.273	-1.9763	Down	0.204774	-9.6511	4.86e-22	2.18e-20	F4IRM4	PHOX1_ARATH	Protein PHOX1 (Protein MADB1) (Putative myosin adapter B1)	PHOX1 MADB1 At2g25290 T22F11.12	Carboxylate clamp type tetratricopeptide repeat protein that may act as a potential Hsp90/Hsp70 co-chaperone (PubMed:20856808). Contributes to polar growth of root hairs (PubMed:28096376). {ECO:0000269|PubMed:28096376, ECO:0000305|PubMed:20856808}.		cytoplasmic vesicle membrane [GO:0030659]; myosin XI tail binding [GO:0080115]	GO:0030659; GO:0080115			7.89828	8.4201	13.6212	9.98828	11.4444	11.0368	3.32246	3.06288	3.67251
NbD033417	776.411	-1.58918	Down	0.165026	-9.62988	5.98e-22	2.67e-20	Q84K11	PPP5_SOLLC	Serine/threonine-protein phosphatase 5 (EC 3.1.3.16) (LePP5)	PP5	Isoform 2 dephosphorylates phosphorylated phytochromes, with a preference toward Pfr forms, and enhances phytochrome-mediated photoresponses (By similarity). Can use para-nitrophenylphosphate (pNPP) and phosphorylated casein as substrate at pH 7.5 and 5.0. {ECO:0000250, ECO:0000269|PubMed:12972652}.		cytosol [GO:0005829]; endoplasmic reticulum membrane [GO:0005789]; nuclear membrane [GO:0031965]; nuclear speck [GO:0016607]; nucleus [GO:0005634]; metal ion binding [GO:0046872]; myosin phosphatase activity [GO:0017018]; protein serine/threonine phosphatase activity [GO:0004722]	GO:0004722; GO:0005634; GO:0005789; GO:0005829; GO:0016607; GO:0017018; GO:0031965; GO:0046872	PPP phosphatase family, PP-5 (PP-T) subfamily	TPR repeats are required for the binding with phytochromes. {ECO:0000250}.	47.9521	47.6222	44.5867	43.0149	35.9802	47.38	17.8587	17.7951	15.944
NbD026333	76.4921	5.5687	Up	0.578444	9.62702	6.15e-22	2.74e-20	P93351	ODC1B_TOBAC	Ornithine decarboxylase 1B, chloroplastic (Nt-ODC) (EC 4.1.1.17)	ODC1B C308 ODC ODC2 LOC107815922	Involved in the biosynthesis of pyridine alkaloid natural products, leading mainly to the production of anabasine, anatabine, nicotine and nornicotine, effective deterrents against herbivores with antiparasitic and pesticide properties (neurotoxins); nornicotine serves as the precursor in the synthesis of the carcinogen compound N'-nitrosonornicotine (NNN) (PubMed:32242247, PubMed:27126795). Cata…	Alkaloid biosynthesis; nicotine biosynthesis. {ECO:0000269|PubMed:32242247}.; Amine and polyamine biosynthesis; putrescine biosynthesis via L-ornithine pathway; putrescine from L-ornithine: step 1/1. {ECO:0000250|UniProtKB:O22616}.	chloroplast [GO:0009507]; cytoplasm [GO:0005737]; ornithine decarboxylase activity [GO:0004586]; alkaloid metabolic process [GO:0009820]; nicotine biosynthetic process [GO:0042179]; putrescine biosynthetic process from ornithine [GO:0033387]; response to jasmonic acid [GO:0009753]	GO:0004586; GO:0005737; GO:0009507; GO:0009753; GO:0009820; GO:0033387; GO:0042179	Orn/Lys/Arg decarboxylase class-II family		0.695005	0	3.20995	0	0.111807	0.284856	8.374	11.7915	5.27836
NbD039917	481.152	-2.04355	Down	0.212554	-9.61425	6.96e-22	3.09e-20	Q6R567	RMA1_CAPAN	E3 ubiquitin-protein ligase RMA1H1 (EC 2.3.2.27) (Protein RING membrane-anchor 1 homolog 1) (RING-type E3 ubiquitin transferase RMA1H1)	RMA1H1	E3 ubiquitin-protein ligase required for aquaporin levels regulation. {ECO:0000269|PubMed:19234086}.	Protein modification; protein ubiquitination.	endoplasmic reticulum membrane [GO:0005789]; metal ion binding [GO:0046872]; ubiquitin protein ligase activity [GO:0061630]; ubiquitin-protein transferase activity [GO:0004842]; proteasome-mediated ubiquitin-dependent protein catabolic process [GO:0043161]; protein ubiquitination [GO:0016567]; response to cold [GO:0009409]; response to ethylene [GO:0009723]; response to osmotic stress [GO:0006970…	GO:0004842; GO:0005789; GO:0006970; GO:0009409; GO:0009414; GO:0009611; GO:0009723; GO:0016567; GO:0043161; GO:0046872; GO:0061630		The RING-type zinc finger domain is required for E3 ligase activity.	63.6328	77.2697	49.1049	60.1073	40.6578	59.9088	17.5195	16.2715	14.2101
NbD013987	1269.5	-1.3842	Down	0.144163	-9.60162	7.87e-22	3.49e-20	F4HRJ4	M3K3A_ARATH	Mitogen-activated protein kinase kinase kinase 3 (EC 2.7.11.25) (MAP3K alpha protein kinase) (AtMAP3Kalpha)	MAPKKK3 MAP3KA At1g53570 F22G10.18 T3F20.12			ATP binding [GO:0005524]; MAP kinase kinase kinase activity [GO:0004709]; protein serine kinase activity [GO:0106310]; pattern recognition receptor signaling pathway [GO:0002221]; phosphorylation [GO:0016310]; regulation of defense response to bacterium [GO:1900424]; regulation of defense response to fungus [GO:1900150]	GO:0002221; GO:0004709; GO:0005524; GO:0016310; GO:0106310; GO:1900150; GO:1900424	Protein kinase superfamily, STE Ser/Thr protein kinase family, MAP kinase kinase kinase subfamily		77.8923	61.8574	71.703	59.4288	56.7411	64.8392	32.845	23.6092	29.0233
NbD000509	392.84	1.89372	Up	0.197266	9.59981	8.01e-22	3.54e-20	Q9FIA1	GDL87_ARATH	GDSL esterase/lipase At5g55050 (EC 3.1.1.-) (Extracellular lipase At5g55050)	At5g55050 K13P22.5			extracellular region [GO:0005576]; plastid [GO:0009536]; lipase activity [GO:0016298]; lipid catabolic process [GO:0016042]	GO:0005576; GO:0009536; GO:0016042; GO:0016298	'GDSL' lipolytic enzyme family		6.32444	8.41742	4.22212	4.92092	7.69319	5.93171	32.9852	28.2798	23.839
NbD044394	2442.21	-1.47619	Down	0.153891	-9.59242	8.6e-22	3.79e-20	O22300	LET12_SOLLC	Homeobox protein knotted-1-like LET12	LET12	May have a role to play in formative events in ovule and embryo morphogenesis.		nucleus [GO:0005634]; DNA binding [GO:0003677]; DNA-binding transcription factor activity, RNA polymerase II-specific [GO:0000981]	GO:0000981; GO:0003677; GO:0005634	TALE/KNOX homeobox family		223.466	157.197	97.9133	189.253	198.986	153.122	87.204	69.5079	82.849
NbD024933	757.549	-2.0658	Down	0.215429	-9.58921	8.88e-22	3.91e-20	Q9C5D3	HIP7_ARATH	Heavy metal-associated isoprenylated plant protein 7 (AtHIP07) (Farnesylated protein 3) (AtFP3)	HIPP07 FP3 At5g63530 MLE2.16	Heavy-metal-binding protein. Binds zinc, copper and nickel in a reversible manner. {ECO:0000269|PubMed:10561075}.		transition metal ion binding [GO:0046914]	GO:0046914	HIPP family		64.4956	43.4958	41.1282	87.3013	55.3086	78.0689	26.7656	21.4793	17.3167
NbD018203	851.697	1.5246	Up	0.159012	9.58796	8.98e-22	3.95e-20	Q9S7T8	SPZX_ARATH	Serpin-ZX (ArathZx) (AtSerpin1) (Serpin-1)	At1g47710 F16N3.3 T2E6.22	Inhibits metacaspase-9 (MC9) cysteine protease. Functions through cleavage of its reactive center loop and covalent binding to MC9. Involved in the control of elicitor-stimulated programmed cell death (PCD). During infection by the necrotrophic fungal pathogen Botrytis cinerea, functions to protect cells by limiting the PCD-promoting protease RD21A activity that is released from the ER body or va…		apoplast [GO:0048046]; cytoplasm [GO:0005737]; extracellular space [GO:0005615]; cysteine-type endopeptidase inhibitor activity [GO:0004869]; serine-type endopeptidase inhibitor activity [GO:0004867]	GO:0004867; GO:0004869; GO:0005615; GO:0005737; GO:0048046	Serpin family	The reactive center loop (RCL) extends out from the body of the protein and directs binding to the target protease. The protease cleaves the serpin at the reactive site within the RCL, establishing a covalent linkage between the carboxyl group of the serpin reactive site and the serine hydroxyl of the protease. The resulting inactive serpin-protease complex is highly stable (By similarity). {ECO:…	30.0229	18.0123	28.9925	21.4861	23.7183	22.624	96.5061	62.9505	81.6546
NbD005177	129.328	-2.99669	Down	0.313542	-9.55755	1.21e-21	5.24e-20	O49561	G2OX8_ARATH	Gibberellin 2-beta-dioxygenase 8 (EC 1.14.11.13) (GA 2-oxidase 8) (Gibberellin 2-beta-hydroxylase 8) (Gibberellin 2-oxidase 8)	GA2OX8 At4g21200 F7J7.140	Catalyzes the 2-beta-hydroxylation of gibberellins (GA) precursors, rendering them unable to be converted to active GAs. Hydroxylates the C20-GA GA12 and GA53, but is not active on C19-GAs, like GA1, GA4, GA9 and GA20. {ECO:0000269|PubMed:12509528}.	Plant hormone biosynthesis; gibberellin biosynthesis.	C-20 gibberellin 2-beta-dioxygenase activity [GO:0052635]; metal ion binding [GO:0046872]; gibberellin biosynthetic process [GO:0009686]; gibberellin metabolic process [GO:0009685]	GO:0009685; GO:0009686; GO:0046872; GO:0052635	Iron/ascorbate-dependent oxidoreductase family, GA2OX subfamily		13.341	10.6363	2.94023	10.8749	17.0762	13.3702	2.55133	1.98847	1.72319
NbD008284	700.374	-3.02291	Down	0.316301	-9.55704	1.21e-21	5.25e-20	P09761	WIN1_SOLTU	Wound-induced protein WIN1	WIN1			chitin binding [GO:0008061]; RNA nuclease activity [GO:0004540]; defense response to bacterium [GO:0042742]; defense response to fungus [GO:0050832]	GO:0004540; GO:0008061; GO:0042742; GO:0050832			189.889	172.598	296.686	122.894	174.048	62.7788	16.3346	22.2321	15.3696
NbD005090	765.485	1.81836	Up	0.190333	9.55359	1.25e-21	5.43e-20	Q9TYP1	STRM1_CAEEL	Sterol 4-C-methyltransferase strm-1 (STRM-1) (EC 2.1.1.-) (Sterol A-ring methylase-1)	strm-1 H14E04.1	Catalyzes the methyl transfer from S-adenosyl-methionine to the C-4 of the A-ring sterols such as lathosterone (5alpha-cholest-7-en-3-one) thereby rendering them unsuitable as ligand precursors. May irreversibly shunt sterols away from hormone dafachronic acid production. Dafachronic acids act as ligands and bind directly to the nuclear hormone receptor (NHR) daf-12 suppressing dauer formation an…	Steroid hormone biosynthesis; dafachronic acid biosynthesis. {ECO:0000269|PubMed:19531354, ECO:0000269|PubMed:24411940}.	endoplasmic reticulum [GO:0005783]; S-adenosylmethionine-dependent methyltransferase activity [GO:0008757]; sterol 24-C-methyltransferase activity [GO:0003838]; cholesterol metabolic process [GO:0008203]; macromolecule methylation [GO:0043414]; regulation of dauer larval development [GO:0061065]; sterol biosynthetic process [GO:0016126]	GO:0003838; GO:0005783; GO:0008203; GO:0008757; GO:0016126; GO:0043414; GO:0061065	Class I-like SAM-binding methyltransferase superfamily, Erg6/SMT family		39.1037	14.8744	19.7479	20.331	28.3681	20.9447	130.418	95.2168	79.3498
NbD036763	2307.25	-1.43734	Down	0.150471	-9.5523	1.27e-21	5.49e-20	Q940T9	COL4_ARATH	Zinc finger protein CONSTANS-LIKE 4	COL4 At5g24930 F6A4.140			nucleus [GO:0005634]; zinc ion binding [GO:0008270]; regulation of flower development [GO:0009909]	GO:0005634; GO:0008270; GO:0009909	CONSTANS family		248.503	217.822	184.707	202.404	194.373	195.742	80.0897	91.6521	95.2792
NbD020758	360.048	-2.13901	Down	0.223932	-9.55207	1.27e-21	5.49e-20	Q8LPK2	AB2B_ARATH	ABC transporter B family member 2 (ABC transporter ABCB.2) (AtABCB2) (Multidrug resistance protein 2) (P-glycoprotein 2)	ABCB2 MDR2 PGP2 At4g25960 F20B18.70			cytosol [GO:0005829]; membrane [GO:0016020]; ABC-type transporter activity [GO:0140359]; ATP binding [GO:0005524]; ATP hydrolysis activity [GO:0016887]	GO:0005524; GO:0005829; GO:0016020; GO:0016887; GO:0140359	ABC transporter superfamily, ABCB family, Multidrug resistance exporter (TC 3.A.1.201) subfamily		10.5735	10.6874	8.75058	7.87028	10.5713	10.3461	2.05068	2.96445	2.86082
NbD034442	204.463	2.294	Up	0.240479	9.53932	1.44e-21	6.19e-20	Q9SCV9	BGAL3_ARATH	Beta-galactosidase 3 (Lactase 3) (EC 3.2.1.23)	BGAL3 At4g36360 C7A10.1000 F23E13.200			apoplast [GO:0048046]; plant-type cell wall [GO:0009505]; plasma membrane [GO:0005886]; beta-galactosidase activity [GO:0004565]; carbohydrate binding [GO:0030246]; carbohydrate metabolic process [GO:0005975]	GO:0004565; GO:0005886; GO:0005975; GO:0009505; GO:0030246; GO:0048046	Glycosyl hydrolase 35 family		3.47411	0.873658	2.71768	1.2785	1.90198	1.75351	13.1255	9.25104	7.73279
NbD045198	211.255	-2.61967	Down	0.274653	-9.53811	1.45e-21	6.25e-20	Q9SAG8	DNAJ8_ARATH	Chaperone protein dnaJ 8, chloroplastic (AtDjC8) (AtJ8)	ATJ8 C8 J8 At1g80920 F23A5.28	Plays a continuous role in plant development probably in the structural organization of compartments. {ECO:0000250}.		chloroplast [GO:0009507]; chloroplast stroma [GO:0009570]; nucleus [GO:0005634]; response to light stimulus [GO:0009416]	GO:0005634; GO:0009416; GO:0009507; GO:0009570	DnaJ family, C/III subfamily		77.7411	67.6612	23.3587	52.6517	40.8792	42.1301	11.5029	5.52128	10.1046
NbD024937	132.829	-2.96061	Down	0.310841	-9.52451	1.66e-21	7.1e-20	Q9LSE7	B561C_ARATH	Cytochrome b561 and DOMON domain-containing protein At3g25290 (Protein b561A.tha3)	At3g25290 MJL12_25	May act as a catecholamine-responsive trans-membrane electron transporter. {ECO:0000269|PubMed:15022831}.		plasma membrane [GO:0005886]; plasmodesma [GO:0009506]; metal ion binding [GO:0046872]	GO:0005886; GO:0009506; GO:0046872		DOMON domain could bind catecholamines and thereby could regulate the cytochrome b561 domain function (PubMed:15022831). DOMON domain could bind one heme b (PubMed:19386804). {ECO:0000269|PubMed:15022831, ECO:0000269|PubMed:19386804}.	15.145	18.4335	17.3169	14.6231	16.4258	15.2893	1.83038	1.75751	3.35811
NbD020817	57.304	6.46482	Up	0.680344	9.50227	2.05e-21	8.72e-20	P17614	ATPBM_NICPL	ATP synthase subunit beta, mitochondrial (EC 7.1.2.2)	ATPB ATP2-1	Mitochondrial membrane ATP synthase (F(1)F(0) ATP synthase or Complex V) produces ATP from ADP in the presence of a proton gradient across the membrane which is generated by electron transport complexes of the respiratory chain. F-type ATPases consist of two structural domains, F(1) - containing the extramembraneous catalytic core, and F(0) - containing the membrane proton channel, linked togethe…		mitochondrial proton-transporting ATP synthase complex, catalytic sector F(1) [GO:0000275]; ATP binding [GO:0005524]; ATP hydrolysis activity [GO:0016887]; proton-transporting ATP synthase activity, rotational mechanism [GO:0046933]; proton-transporting ATPase activity, rotational mechanism [GO:0046961]	GO:0000275; GO:0005524; GO:0016887; GO:0046933; GO:0046961	ATPase alpha/beta chains family		0.387279	0.22387	0.344744	0	0.091872	0.044253	5.5844	4.42187	5.14187
NbD052251	331.1	3.24745	Up	0.341996	9.49558	2.19e-21	9.27e-20	P14903	FSPM_SOLLC	Fruit-specific protein	2A11						The presence of a 'disulfide through disulfide knot' structurally defines this protein as a knottin. {ECO:0000250}.	6.24759	4.60546	28.4257	15.4221	11.4827	10.8075	157.526	216.651	70.9439
NbD053215	412.822	-1.60238	Down	0.168857	-9.48954	2.32e-21	9.81e-20	Q9LRW7	IDD11_ARATH	Protein indeterminate-domain 11	IDD11 At3g13810 MCP4.2	Probable transcription factor. {ECO:0000305}.		nucleus [GO:0005634]; DNA binding [GO:0003677]; DNA-binding transcription factor activity [GO:0003700]; metal ion binding [GO:0046872]; regulation of DNA-templated transcription [GO:0006355]	GO:0003677; GO:0003700; GO:0005634; GO:0006355; GO:0046872			49.7672	20.0223	22.3129	22.1127	23.2768	22.5223	8.63651	9.81557	8.77374
NbD021893	693.647	-1.68137	Down	0.177189	-9.48913	2.33e-21	9.84e-20	Q9LHJ8	SAP5_ARATH	Zinc finger A20 and AN1 domain-containing stress-associated protein 5 (AtSAP5)	SAP5 At3g12630 T2E22.105 T2E22.6	May be involved in environmental stress response. {ECO:0000250}.		nucleus [GO:0005634]; DNA binding [GO:0003677]; ubiquitin-protein transferase activity [GO:0004842]; zinc ion binding [GO:0008270]; protein autoubiquitination [GO:0051865]; protein ubiquitination [GO:0016567]; response to osmotic stress [GO:0006970]; response to water deprivation [GO:0009414]	GO:0003677; GO:0004842; GO:0005634; GO:0006970; GO:0008270; GO:0009414; GO:0016567; GO:0051865			148.381	110.06	97.9408	127.508	158.87	115.208	55.5197	44.4707	53.5768
NbD040816	69.5905	5.33241	Up	0.562418	9.48122	2.51e-21	1.06e-19	Q9SB37	PMEI7_ARATH	Pectinesterase inhibitor 7 (Pectin methylesterase inhibitor 7) (AtPMEI7)	PMEI7 At4g25260 F24A6.100	Pectin methylesterase (PME) inhibitor that can target PME3 in a pH-dependent manner, mainly in slightly acidic conditions (pH 6.0 and 5.0) but not at pH 7.0; this processus relies on changes in the protonation of amino acids involved in intermolecular and intramolecular interactions (PubMed:26183897, PubMed:29109147). Regulates homogalacturonan methylesterification during plant development (PubMe…		apoplast [GO:0048046]; plant-type cell wall [GO:0009505]; pectinesterase inhibitor activity [GO:0046910]; negative regulation of catalytic activity [GO:0043086]; shade avoidance [GO:0009641]	GO:0009505; GO:0009641; GO:0043086; GO:0046910; GO:0048046	PMEI family		0.674229	0.117556	0.55701	0	0.268675	0.584847	20.7599	14.9673	8.91614
NbD046262	967.426	-1.31357	Down	0.138627	-9.47555	2.65e-21	1.11e-19	Q7TQ20	DNJC2_RAT	DnaJ homolog subfamily C member 2 (Gliosarcoma-related antigen MIDA1) (Zuotin-related factor 1)	Dnajc2 Mida1 Zrf1	Acts both as a chaperone in the cytosol and as a chromatin regulator in the nucleus. When cytosolic, acts as a molecular chaperone: component of the ribosome-associated complex (RAC), a complex involved in folding or maintaining nascent polypeptides in a folding-competent state. In the RAC complex, stimulates the ATPase activity of the ribosome-associated pool of Hsp70-type chaperones HSPA14 that…		cytoplasm [GO:0005737]; cytosol [GO:0005829]; nucleolus [GO:0005730]; nucleus [GO:0005634]; chromatin binding [GO:0003682]; histone binding [GO:0042393]; Hsp70 protein binding [GO:0030544]; ribosome binding [GO:0043022]; ubiquitin modification-dependent histone binding [GO:0061649]; 'de novo' cotranslational protein folding [GO:0051083]; chromatin organization [GO:0006325]; DNA replication [GO:00…	GO:0003682; GO:0005634; GO:0005730; GO:0005737; GO:0005829; GO:0006260; GO:0006325; GO:0006450; GO:0030308; GO:0030544; GO:0042393; GO:0043022; GO:0045893; GO:0051083; GO:0061649; GO:2000279		The ZRF1-UBD region specifically recognizes and binds H2AK119ub. The ZRF1-UBD region is also involved in protein-protein interactions with other proteins, suggesting that it may be masked by some regulator, thereby preventing its association with H2AK119ub. {ECO:0000250|UniProtKB:Q99543}.	40.2601	42.6539	44.7529	41.8662	41.9957	44.0333	21.0481	22.6589	19.301
NbD014382	71.6637	4.94065	Up	0.522277	9.45983	3.08e-21	1.29e-19	P20346	DF322_SOLTU	Defensin-like protein P322 (Probable protease inhibitor P322)				extracellular region [GO:0005576]; defense response [GO:0006952]; defense response to fungus [GO:0050832]; killing of cells of another organism [GO:0031640]	GO:0005576; GO:0006952; GO:0031640; GO:0050832	DEFL family, Protease inhibitor I18 (RTI/MTI-2) subfamily		4.00542	0.646233	11.1556	1.17156	2.79853	0.606059	52.9552	83.9193	38.4428
NbD023508	318.06	1.73425	Up	0.183331	9.45971	3.09e-21	1.29e-19	Q8VZU9	DERL1_ARATH	Derlin-1 (AtDerlin1-1)	DER1 At4g29330 F17A13.150	May be involved in the degradation process of specific misfolded endoplasmic reticulum (ER) luminal proteins. {ECO:0000250}.		endoplasmic reticulum membrane [GO:0005789]; plasma membrane [GO:0005886]; response to stress [GO:0006950]	GO:0005789; GO:0005886; GO:0006950	Derlin family		11.3921	8.77041	27.8443	11.9314	12.9359	11.8888	63.4081	42.2865	46.1668
NbD012314	434.797	-1.63178	Down	0.172509	-9.45911	3.11e-21	1.3e-19	P36616	DSK1_SCHPO	Protein kinase dsk1 (EC 2.7.11.1) (Dis1-suppressing protein kinase)	dsk1 SPBC530.14c	May play an important role in mitotic control by altering cellular location, degree of phosphorylation and kinase activity. Abundant expression accelerates the exit when cells are in M-phase and also delays the entry into mitosis when cells are in G2. Phosphorylates prp2 in vitro and so may have a role in co-ordinating pre-mRNA splicing with the progression of the cell division cycle. {ECO:000026…		cell division site [GO:0032153]; cytoplasm [GO:0005737]; cytosol [GO:0005829]; mitotic spindle pole body [GO:0044732]; nucleus [GO:0005634]; ATP binding [GO:0005524]; protein serine kinase activity [GO:0106310]; protein serine/threonine kinase activity [GO:0004674]; cell cycle [GO:0007049]; cell division [GO:0051301]; intracellular signal transduction [GO:0035556]; peptidyl-serine phosphorylation…	GO:0000245; GO:0004674; GO:0005524; GO:0005634; GO:0005737; GO:0005829; GO:0007049; GO:0007088; GO:0018105; GO:0032153; GO:0035556; GO:0042307; GO:0044732; GO:0046827; GO:0048026; GO:0050684; GO:0051301; GO:0106310	Protein kinase superfamily, Ser/Thr protein kinase family		19.5698	22.634	17.4335	25.0262	22.6944	24.0671	9.00464	9.73756	9.59096
NbD046142	532.598	-1.64021	Down	0.173655	-9.44524	3.55e-21	1.47e-19	Q02283	HAT5_ARATH	Homeobox-leucine zipper protein HAT5 (HD-ZIP protein ATHB-1) (Homeodomain transcription factor ATHB-1) (Homeodomain-leucine zipper protein HAT5) (HD-ZIP protein 5)	HAT5 ATHB-1 At3g01470 F4P13.2	Probable transcription activator involved in leaf development. Binds to the DNA sequence 5'-CAAT[AT]ATTG-3'. {ECO:0000269|PubMed:8535134}.		nucleus [GO:0005634]; DNA-binding transcription factor activity [GO:0003700]; DNA-binding transcription factor activity, RNA polymerase II-specific [GO:0000981]; protein homodimerization activity [GO:0042803]; sequence-specific DNA binding [GO:0043565]; leaf morphogenesis [GO:0009965]; negative regulation of translation [GO:0017148]; positive regulation of DNA-templated transcription [GO:0045893]…	GO:0000981; GO:0003700; GO:0005634; GO:0009637; GO:0009651; GO:0009965; GO:0017148; GO:0042803; GO:0043565; GO:0045893	HD-ZIP homeobox family, Class I subfamily		129.824	104.957	41.8684	50.0734	62.6828	52.3219	27.5424	19.392	18.6892
NbD038384	71.2918	4.13711	Down	0.438139	9.44247	3.64e-21	1.5e-19	Q9SCP2	PLY12_ARATH	Probable pectate lyase 12 (EC 4.2.2.2)	At3g53190 T4D2.120		Glycan metabolism; pectin degradation; 2-dehydro-3-deoxy-D-gluconate from pectin: step 2/5.	metal ion binding [GO:0046872]; pectate lyase activity [GO:0030570]; pectin catabolic process [GO:0045490]	GO:0030570; GO:0045490; GO:0046872	Polysaccharide lyase 1 family		0.298938	0.50339	0.388888	0.17133	0.354258	0.387635	7.84228	8.48434	4.09371
NbD029981	3558.65	-1.34191	Down	0.142137	-9.44096	3.69e-21	1.53e-19	P46942	DB10_NICSY	ATP-dependent RNA helicase-like protein DB10 (EC 3.6.4.13)				ATP binding [GO:0005524]; ATP hydrolysis activity [GO:0016887]; RNA binding [GO:0003723]; RNA helicase activity [GO:0003724]	GO:0003723; GO:0003724; GO:0005524; GO:0016887	DEAD box helicase family		204.667	225.003	161.14	169.489	149.39	189.193	86.8966	87.5702	72.0592
NbD018655	1104.49	-2.32603	Down	0.246718	-9.4279	4.18e-21	1.73e-19	Q9LVL5	WNK4_ARATH	Probable serine/threonine-protein kinase WNK4 (AtWNK4) (EC 2.7.11.1) (Protein kinase with no lysine 4)	WNK4 At5g58350 MCK7.22	May regulate flowering time by modulating the photoperiod pathway. {ECO:0000250}.		cytoplasm [GO:0005737]; nucleus [GO:0005634]; ATP binding [GO:0005524]; protein kinase activity [GO:0004672]; protein serine kinase activity [GO:0106310]; protein serine/threonine kinase activity [GO:0004674]; protein autophosphorylation [GO:0046777]; protein phosphorylation [GO:0006468]	GO:0004672; GO:0004674; GO:0005524; GO:0005634; GO:0005737; GO:0006468; GO:0046777; GO:0106310	Protein kinase superfamily, Ser/Thr protein kinase family, WNK subfamily		81.1469	72.0176	28.9916	59.9242	69.7506	45.1538	20.8179	8.93833	13.7502
NbD045564	1165.29	-1.45652	Down	0.154493	-9.42774	4.19e-21	1.73e-19	Q9SIY5	RER5_ARATH	Protein RETICULATA-RELATED 5, chloroplastic	RER5 At2g40400	May play a role in leaf development. {ECO:0000305|PubMed:23596191}.		chloroplast [GO:0009507]; chloroplast membrane [GO:0031969]; chlorophyll biosynthetic process [GO:0015995]; response to brassinosteroid [GO:0009741]	GO:0009507; GO:0009741; GO:0015995; GO:0031969	RETICULATA family		44.752	74.3514	48.982	49.8962	46.0766	43.6896	21.1154	18.4512	22.8002
NbD002227	256.783	2.04413	Up	0.216942	9.42249	4.41e-21	1.81e-19	F4KGE8	GIL1_ARATH	Protein GRAVITROPIC IN THE LIGHT 1	GIL1 At5g58960 K19M22.15	Required for red (R) and far red (FR) light-induced and phytochrome-mediated deregulation of negative gravitropism leading to randomization of hypocotyl growth orientation. {ECO:0000269|PubMed:16640600}.		negative gravitropism [GO:0009959]; response to red or far red light [GO:0009639]	GO:0009639; GO:0009959			14.4184	6.41347	11.5902	3.25542	4.91368	4.86308	27.7508	19.3218	19.5121
NbD018905	207.049	2.54167	Up	0.26975	9.42229	4.41e-21	1.81e-19	Q8VYI9	LTG31_ARATH	Non-specific lipid transfer protein GPI-anchored 31 (AtLTPG-31) (Protein LTP-GPI-ANCHORED 31) (Xylogen protein 1) (AtXYP1)	LTPG31 XYP1 At5g64080 MHJ24.6	Probable lipid transfer protein (By similarity). Proteoglycan-like factor that exhibits xylogen activity consisting in mediating local and inductive cell-cell interactions required for xylem differentiation (PubMed:15215864, PubMed:21558309). {ECO:0000250|UniProtKB:Q9C7F7, ECO:0000269|PubMed:15215864, ECO:0000269|PubMed:21558309}.		plasma membrane [GO:0005886]; plastid [GO:0009536]; side of membrane [GO:0098552]; lipid binding [GO:0008289]; lipid transport [GO:0006869]; xylem development [GO:0010089]	GO:0005886; GO:0006869; GO:0008289; GO:0009536; GO:0010089; GO:0098552	Plant LTP family		6.72639	2.98657	11.3237	4.27757	7.20665	8.07581	49.1963	54.8514	36.0563
NbD014066	2598.39	1.27702	Up	0.135651	9.41399	4.78e-21	1.96e-19	Q42699	METE_CATRO	5-methyltetrahydropteroyltriglutamate--homocysteine methyltransferase (EC 2.1.1.14) (Cobalamin-independent methionine synthase isozyme) (Vitamin-B12-independent methionine synthase isozyme)	METE	Catalyzes the transfer of a methyl group from 5-methyltetrahydrofolate to homocysteine resulting in methionine formation.	Amino-acid biosynthesis; L-methionine biosynthesis via de novo pathway; L-methionine from L-homocysteine (MetE route): step 1/1.	cytoplasm [GO:0005737]; 5-methyltetrahydropteroyltriglutamate-homocysteine S-methyltransferase activity [GO:0003871]; zinc ion binding [GO:0008270]; methionine biosynthetic process [GO:0009086]; methylation [GO:0032259]	GO:0003871; GO:0005737; GO:0008270; GO:0009086; GO:0032259	Vitamin-B12 independent methionine synthase family		41.4835	34.3726	70.2809	34.6646	46.049	39.1018	121.277	121.57	113.003
NbD043546	657.799	1.79247	Up	0.190667	9.40103	5.4e-21	2.21e-19	Q9SJQ9	ALFC6_ARATH	Fructose-bisphosphate aldolase 6, cytosolic (AtFBA6) (EC 4.1.2.13) (Cytosolic aldolase 2) (cAld2)	FBA6 At2g36460	Fructose-bisphosphate aldolase that plays a key role in glycolysis and gluconeogenesis (PubMed:21782461). Associates with GAPC1 to the outer mitochondrial membrane, in a redox-dependent manner, leading to binding and bundling of actin. Actin binding and bundling occurs under oxidizing conditions and is reversible under reducing conditions. May be part of a redox-dependent retrograde signal transd…	Carbohydrate degradation; glycolysis; D-glyceraldehyde 3-phosphate and glycerone phosphate from D-glucose: step 4/4. {ECO:0000305}.	cytosol [GO:0005829]; endoplasmic reticulum [GO:0005783]; mitochondrion [GO:0005739]; nucleus [GO:0005634]; plasma membrane [GO:0005886]; plasmodesma [GO:0009506]; copper ion binding [GO:0005507]; fructose-bisphosphate aldolase activity [GO:0004332]; mRNA binding [GO:0003729]; salicylic acid binding [GO:1901149]; cellular response to hypoxia [GO:0071456]; gluconeogenesis [GO:0006094]; glycolytic …	GO:0003729; GO:0004332; GO:0005507; GO:0005634; GO:0005739; GO:0005783; GO:0005829; GO:0005886; GO:0006094; GO:0006096; GO:0009506; GO:0031930; GO:0071456; GO:1901149	Class I fructose-bisphosphate aldolase family		35.062	26.9781	42.3834	13.5262	20.3149	15.7506	91.0829	62.5055	59.5919
NbD045919	261.915	2.9749	Up	0.316595	9.39656	5.64e-21	2.3e-19	O49523	DSEL_ARATH	Phospholipase A1-IIgamma (EC 3.1.1.-) (DAD1-like seedling establishment-related lipase) (AtDSEL) (Phospholipase DSEL)	DSEL At4g18550 F28J12.210	Acylhydrolase that catalyzes the hydrolysis of 1,3-diacylglycerol (1,3-DAG) and 1-monoacylglycerol (1-MAG) at the sn-1 position. High activity toward 1,3-DAG and 1-MAG, but low activity toward 1,2-diacylglycerol (1,2-DAG) and 1-lysophosphatidylcholine (1-LPC), and no activity toward phosphatidylcholine (PC), monogalactosyldiacylglycerol (MGDG), digalactosyldiacylglycerol (DGDG), triacylglycerol (…		cytoplasm [GO:0005737]; acylglycerol lipase activity [GO:0047372]; phospholipase A1 activity [GO:0008970]; diacylglycerol catabolic process [GO:0046340]; lipid storage [GO:0019915]; monoacylglycerol catabolic process [GO:0052651]; negative regulation of seed germination [GO:0010187]	GO:0005737; GO:0008970; GO:0010187; GO:0019915; GO:0046340; GO:0047372; GO:0052651	AB hydrolase superfamily, Lipase family		9.38963	6.80025	6.54024	4.02391	2.15216	2.56336	37.8896	31.8901	16.751
NbD001077	251.864	2.14652	Up	0.228472	9.39511	5.72e-21	2.32e-19	Q84TE9	DOF53_ARATH	Dof zinc finger protein DOF5.3 (AtDOF5.3) (Protein PHLOEM EARLY DOF TMO6) (Protein TARGET OF MONOPTEROS 6) (Protein TARGET OF MP 6)	DOF5.3 TMO6 At5g60200 F15L12.9	Transcription factor that binds specifically to a 5'-AA[AG]G-3' consensus core sequence (By similarity). The PEAR proteins (e.g. DOF2.4, DOF5.1, DOF3.2, DOF1.1, DOF5.6 and DOF5.3) activate gene expression that promotes radial growth of protophloem sieve elements (PubMed:30626969). {ECO:0000250|UniProtKB:Q9M2U1, ECO:0000269|PubMed:30626969}.		nucleus [GO:0005634]; DNA-binding transcription factor activity [GO:0003700]; metal ion binding [GO:0046872]; transcription cis-regulatory region binding [GO:0000976]; phloem or xylem histogenesis [GO:0010087]; regulation of DNA-templated transcription [GO:0006355]; root development [GO:0048364]; root radial pattern formation [GO:0090057]	GO:0000976; GO:0003700; GO:0005634; GO:0006355; GO:0010087; GO:0046872; GO:0048364; GO:0090057			3.24568	3.06213	8.54894	8.39709	8.62169	5.39592	45.287	38.2891	38.8928
NbD035469	1543.14	-1.35093	Down	0.143894	-9.38843	6.09e-21	2.46e-19	F4J5S1	CLU_ARATH	Clustered mitochondria protein (Friendly mitochondria protein)	FMT CLU At3g52140 F4F15.250	mRNA-binding protein involved in proper cytoplasmic distribution of mitochondria (By similarity) (PubMed:14617080). Together with REC2, REC3 and FMT/CLU, contributes to the establishment of the cellular volume devoted to the chloroplast compartment (PubMed:26862170). {ECO:0000255|HAMAP-Rule:MF_03013, ECO:0000269|PubMed:14617080, ECO:0000269|PubMed:26862170}.		cytoplasm [GO:0005737]; chloroplast localization [GO:0019750]; mitochondrion organization [GO:0007005]	GO:0005737; GO:0007005; GO:0019750	CLU family		32.9538	39.2302	30.9684	32.5264	27.1915	34.4722	16.2591	14.6006	14.5834
NbD015525	148.337	4.00301	Up	0.426872	9.37752	6.75e-21	2.72e-19	Q41495	ST14_SOLTU	STS14 protein	STS14	May protect the outer tissues of the pistil from pathogen attack.		extracellular space [GO:0005615]	GO:0005615	CRISP family		0.918344	1.98614	3.41087	0.526775	3.12835	2.11009	56.6466	32.999	26.8498
NbD026839	3504.57	-1.56634	Down	0.167088	-9.37432	6.96e-21	2.81e-19	F4HS99	REC1_ARATH	Protein REDUCED CHLOROPLAST COVERAGE 1	REC1 At1g01320 F6F3.12	May act as the scaffold of a protein complex, which sequesters key factors that are required for the G2 to M transition in meristematic tissues (By similarity). Together with REC2, REC3 and FMT/CLU, contributes to the establishment of the cellular volume devoted to the chloroplast compartment (PubMed:26862170). {ECO:0000250|UniProtKB:F4JKH6, ECO:0000269|PubMed:26862170}.		cytosol [GO:0005829]; extracellular region [GO:0005576]; nucleus [GO:0005634]; mRNA binding [GO:0003729]; chloroplast localization [GO:0019750]; organelle organization [GO:0006996]; regulation of glucose metabolic process [GO:0010906]	GO:0003729; GO:0005576; GO:0005634; GO:0005829; GO:0006996; GO:0010906; GO:0019750			45.2316	56.2481	41.2438	58.5447	47.369	60.546	20.6141	24.7975	23.281
NbD045071	652.88	-1.45952	Down	0.155763	-9.37014	7.24e-21	2.92e-19	P46644	AAT3_ARATH	Aspartate aminotransferase 3, chloroplastic (EC 2.6.1.1) (Protein YELLOW-LEAF-SPECIFIC GENE 4) (Transaminase A)	ASP3 YLS4 At5g11520 F15N18.110	Amino acid aminotransferase important for the metabolism of amino acids and Krebs-cycle related organic acids. No activity with D-Asp or D-Ala as amino donors. In plants, it is involved in nitrogen metabolism and in aspects of carbon and energy metabolism. {ECO:0000269|PubMed:18318836, ECO:0000269|PubMed:7894512}.		chloroplast [GO:0009507]; cytosol [GO:0005829]; peroxisome [GO:0005777]; plasma membrane [GO:0005886]; plastid [GO:0009536]; L-aspartate:2-oxoglutarate aminotransferase activity [GO:0004069]; pyridoxal phosphate binding [GO:0030170]; 2-oxoglutarate metabolic process [GO:0006103]; aspartate metabolic process [GO:0006531]; biosynthetic process [GO:0009058]; glutamate metabolic process [GO:0006536];…	GO:0004069; GO:0005777; GO:0005829; GO:0005886; GO:0006103; GO:0006531; GO:0006536; GO:0006807; GO:0009058; GO:0009507; GO:0009536; GO:0010150; GO:0030170	Class-I pyridoxal-phosphate-dependent aminotransferase family		48.6912	43.7486	42.7956	44.2912	42.2946	41.3322	22.9376	18.8353	15.8883
NbD024820	95.1388	3.60983	Up	0.385548	9.36285	7.76e-21	3.12e-19	Q9FH54	EF114_ARATH	Ethylene-responsive transcription factor ERF114 (ERF bud enhancer)	ERF114 EBE At5g61890 K22G18.1	Transcriptional regulator of cell proliferation and axillary bud outgrowth. Involved in maintaining the structure of the shoot apical meristem as well as plastochron and phyllotaxy. Activates several genes involved in cell cycle regulation and dormancy breaking, including CYCD3-3, DPA, and BARD1. Strongly down-regulates DRM1, DRMH1, MARD1 and several genes encoding different types of cell wall-re…		nucleus [GO:0005634]; DNA-binding transcription factor activity [GO:0003700]; transcription cis-regulatory region binding [GO:0000976]; defense response to fungus [GO:0050832]; ethylene-activated signaling pathway [GO:0009873]	GO:0000976; GO:0003700; GO:0005634; GO:0009873; GO:0050832	AP2/ERF transcription factor family, ERF subfamily		1.81604	0.662225	1.78415	0.455944	1.32759	1.16738	22.1753	11.0341	12.7295
NbD019310	233.248	1.96818	Up	0.211312	9.31413	1.23e-20	4.87e-19	Q9SB00	PHR_ARATH	Deoxyribodipyrimidine photo-lyase (EC 4.1.99.3) (AtCPDII) (DNA photolyase) (Photoreactivating enzyme 1) (Protein UV RESISTANCE 2)	PHR1 UVR2 At1g12370 F5O11.9	Involved in repair of UV radiation-induced DNA damage. Catalyzes the light-dependent monomerization (300-600 nm) of cyclobutylpyrimidine dimers (CPDs), which are formed between adjacent bases on the same DNA strand upon exposure to ultraviolet radiation. Required for plant survival in the presence of UV-B light. Not involved in the repair of (6-4) photoproducts. {ECO:0000269|PubMed:11069284, ECO:…		nucleus [GO:0005634]; deoxyribodipyrimidine photo-lyase activity [GO:0003904]; DNA binding [GO:0003677]; DNA photolyase activity [GO:0003913]; nucleotide binding [GO:0000166]; photoreactive repair [GO:0000719]; UV protection [GO:0009650]	GO:0000166; GO:0000719; GO:0003677; GO:0003904; GO:0003913; GO:0005634; GO:0009650	DNA photolyase class-2 family		4.89054	8.12568	5.91911	3.90654	3.93695	3.82748	24.7867	15.2524	16.9115
NbD044315	243.323	2.77696	Up	0.298409	9.3059	1.33e-20	5.25e-19	Q8IZY2	ABCA7_HUMAN	Phospholipid-transporting ATPase ABCA7 (EC 7.6.2.1) (ABCA-SSN) (ATP-binding cassette sub-family A member 7) (Autoantigen SS-N) (Macrophage ABC transporter)	ABCA7	Catalyzes the translocation of specific phospholipids from the cytoplasmic to the extracellular/lumenal leaflet of membrane coupled to the hydrolysis of ATP (PubMed:24097981). Transports preferentially phosphatidylserine over phosphatidylcholine (PubMed:24097981). Plays a role in lipid homeostasis and macrophage-mediated phagocytosis (PubMed:14592415, PubMed:12917409, PubMed:12925201, PubMed:1457…		cell junction [GO:0030054]; cell surface [GO:0009986]; early endosome membrane [GO:0031901]; endoplasmic reticulum [GO:0005783]; glial cell projection [GO:0097386]; Golgi apparatus [GO:0005794]; Golgi membrane [GO:0000139]; intracellular membrane-bounded organelle [GO:0043231]; phagocytic cup [GO:0001891]; plasma membrane [GO:0005886]; ruffle membrane [GO:0032587]; ABC-type transporter activity […	GO:0000139; GO:0001891; GO:0005524; GO:0005548; GO:0005783; GO:0005794; GO:0005886; GO:0006909; GO:0007613; GO:0008542; GO:0009986; GO:0010875; GO:0016887; GO:0018149; GO:0019216; GO:0030054; GO:0031901; GO:0032587; GO:0033344; GO:0033700; GO:0034188; GO:0034205; GO:0034380; GO:0034504; GO:0038027; GO:0042626; GO:0042985; GO:0043231; GO:0043409; GO:0044857; GO:0045332; GO:0045806; GO:0050766; GO:…	ABC transporter superfamily, ABCA family		8.38926	9.87614	32.5385	6.92094	12.5045	6.64304	78.8382	91.355	50.4705
NbD037576	298.64	1.67566	Up	0.180187	9.29957	1.41e-20	5.56e-19	Q08451	PIP1_SOLLC	Probable aquaporin PIP-type pTOM75 (Ripening-associated membrane protein) (RAMP)		Aquaporins facilitate the transport of water and small neutral solutes across cell membranes. {ECO:0000250}.		plasma membrane [GO:0005886]; water channel activity [GO:0015250]; response to water deprivation [GO:0009414]	GO:0005886; GO:0009414; GO:0015250	MIP/aquaporin (TC 1.A.8) family, PIP (TC 1.A.8.11) subfamily	Aquaporins contain two tandem repeats each containing three membrane-spanning domains and a pore-forming loop with the signature motif Asn-Pro-Ala (NPA).	5.18385	4.64462	10.893	9.67676	10.5106	9.43933	46.2061	38.712	32.4619
NbD025689	753.714	-1.947	Down	0.209551	-9.29129	1.52e-20	5.99e-19	O80970	NPY2_ARATH	BTB/POZ domain-containing protein NPY2 (Protein NAKED PINS IN YUC MUTANTS 2)	NPY2 At2g14820 F26C24.4	May act as a substrate-specific adapter of an E3 ubiquitin-protein ligase complex (CUL3-RBX1-BTB) which mediates the ubiquitination and subsequent proteasomal degradation of target proteins (By similarity). May play an essential role in auxin-mediated organogenesis and in root gravitropic responses. {ECO:0000250, ECO:0000269|PubMed:19075219, ECO:0000269|PubMed:20833732}.	Protein modification; protein ubiquitination.	cell periphery [GO:0071944]; positive gravitropism [GO:0009958]; protein ubiquitination [GO:0016567]	GO:0009958; GO:0016567; GO:0071944	NPH3 family	The BTB/POZ domain mediates the interaction with some component of ubiquitin ligase complexes. {ECO:0000269|PubMed:15749712}.	46.7703	34.8596	23.4105	48.0989	33.0703	34.7137	15.841	11.1926	10.3957
NbD020675	55.8156	6.42597	Up	0.691702	9.29008	1.54e-20	6.05e-19	Q9SKN5	ARFJ_ARATH	Auxin response factor 10	ARF10 At2g28350 T1B3.13	Auxin response factors (ARFs) are transcriptional factors that bind specifically to the DNA sequence 5'-TGTCTC-3' found in the auxin-responsive promoter elements (AuxREs). Could act as transcriptional activator or repressor. Formation of heterodimers with Aux/IAA proteins may alter their ability to modulate early auxin response genes expression. {ECO:0000269|PubMed:12036261}.		nucleus [GO:0005634]; DNA binding [GO:0003677]; DNA-binding transcription factor activity [GO:0003700]; miRNA binding [GO:0035198]; abscisic acid-activated signaling pathway [GO:0009738]; auxin-activated signaling pathway [GO:0009734]; cell division [GO:0051301]; developmental growth [GO:0048589]; fruit development [GO:0010154]; leaf development [GO:0048366]; pattern specification process [GO:000…	GO:0003677; GO:0003700; GO:0005634; GO:0007389; GO:0009734; GO:0009738; GO:0009743; GO:0010154; GO:0031540; GO:0035198; GO:0048366; GO:0048441; GO:0048442; GO:0048589; GO:0048829; GO:0051301	ARF family	Interactions between auxin response factors (ARFs) and Aux/IAA proteins occur through their C-terminal dimerization domains III and IV.	0	0.646807	1.50322	0	0.128354	0.087679	10.521	11.1462	7.20593
NbD046663	660.965	-1.26621	Down	0.136358	-9.28594	1.6e-20	6.28e-19	Q9FK88	INVE_ARATH	Alkaline/neutral invertase E, chloroplastic (A/N-INVE) (EC 3.2.1.26)	INVE At5g22510 MQJ16.5	Chloroplastic invertase that cleaves sucrose into glucose and fructose and is associated with the development of the photosynthetic apparatus and the assimilation of nitrogen in seedlings to control the sucrose to hexose ratio (PubMed:20304912). Participates in the carbon flux between the cytosol and plastids in leaves (PubMed:18034262). {ECO:0000269|PubMed:18034262, ECO:0000269|PubMed:20304912}.		chloroplast [GO:0009507]; glycopeptide alpha-N-acetylgalactosaminidase activity [GO:0033926]; sucrose alpha-glucosidase activity [GO:0004575]; cotyledon development [GO:0048825]; starch metabolic process [GO:0005982]; sucrose catabolic process [GO:0005987]	GO:0004575; GO:0005982; GO:0005987; GO:0009507; GO:0033926; GO:0048825	Glycosyl hydrolase 100 family		50.9195	46.8668	35.9839	27.0098	30.1328	28.9327	15.9906	13.7139	14.233
NbD027188	586.554	5.06107	Up	0.54528	9.2816	1.67e-20	6.53e-19	P20346	DF322_SOLTU	Defensin-like protein P322 (Probable protease inhibitor P322)				extracellular region [GO:0005576]; defense response [GO:0006952]; defense response to fungus [GO:0050832]; killing of cells of another organism [GO:0031640]	GO:0005576; GO:0006952; GO:0031640; GO:0050832	DEFL family, Protease inhibitor I18 (RTI/MTI-2) subfamily		33.912	11.7721	49.1882	5.81821	14.7405	5.41405	338.304	492.838	234.817
NbD022768	124.287	2.67119	Up	0.288069	9.27275	1.81e-20	7.08e-19	Q8H5T6	LTI6A_ORYSJ	Hydrophobic protein LTI6A (Low temperature-induced protein 6A)	LTI6A DRR1 Os07g0635900 LOC_Os07g44180 OJ1136_D11.102 OsJ_25274	Plays a role in the regulation of membrane potential. Could mediate a proton leak (By similarity). {ECO:0000250}.		membrane [GO:0016020]; response to abscisic acid [GO:0009737]; response to cold [GO:0009409]; response to salt stress [GO:0009651]; response to water deprivation [GO:0009414]	GO:0009409; GO:0009414; GO:0009651; GO:0009737; GO:0016020	UPF0057 (PMP3) family		6.59948	1.07232	9.06954	8.48637	10.6787	8.20946	58.0185	71.3181	82.7422
NbD029283	301.916	-2.87889	Down	0.310743	-9.26455	1.96e-20	7.62e-19	Q9FN03	UVR8_ARATH	Ultraviolet-B receptor UVR8 (Protein UV-B RESISTANCE 8) (RCC1 domain-containing protein UVR8)	UVR8 At5g63860 MGI19.7	UV-B specific signaling component that acts as a UV-B photoreceptor and plays a key role in establishing UV-protective responses in plants. Upon UV-B irradiation, UVR8 undergoes an immediate switch from homodimer to monomer, accumulates in the nucleus, interacts with the photomorphogenic repressor COP1 and regulates the expression of the transcription factor HY5 by associating with chromatin (thr…		chromatin [GO:0000785]; cytosol [GO:0005829]; nucleus [GO:0005634]; plastid [GO:0009536]; chromatin binding [GO:0003682]; guanyl-nucleotide exchange factor activity [GO:0005085]; identical protein binding [GO:0042802]; photoreceptor activity [GO:0009881]; protein homodimerization activity [GO:0042803]; entrainment of circadian clock [GO:0009649]; response to UV [GO:0009411]; response to UV-B [GO:…	GO:0000785; GO:0003682; GO:0005085; GO:0005634; GO:0005829; GO:0009411; GO:0009536; GO:0009649; GO:0009881; GO:0010224; GO:0042802; GO:0042803			21.8761	16.5999	7.52104	21.0892	23.9871	19.6292	6.47374	2.76628	1.90119
NbD030512	46.1326	4.90077	Up	0.529078	9.26285	1.99e-20	7.73e-19	O81416	GUN17_ARATH	Endoglucanase 17 (EC 3.2.1.4) (Endo-1,4-beta glucanase 17)	At4g02290 T2H3.5			extracellular region [GO:0005576]; cellulase activity [GO:0008810]; cell wall organization [GO:0071555]; cellulose catabolic process [GO:0030245]	GO:0005576; GO:0008810; GO:0030245; GO:0071555	Glycosyl hydrolase 9 (cellulase E) family		1.0149	0.259933	0.266852	0.058783	0.146822	0.155181	5.27184	3.88601	4.70847
NbD020882	685.901	-1.55066	Down	0.16747	-9.2593	2.06e-20	7.97e-19	Q8H1F5	IDD7_ARATH	Protein indeterminate-domain 7	IDD7 At1g55110 T7N22.5	Probable transcription factor. {ECO:0000305}.		nucleus [GO:0005634]; DNA binding [GO:0003677]; DNA-binding transcription factor activity [GO:0003700]; metal ion binding [GO:0046872]; regulation of DNA-templated transcription [GO:0006355]	GO:0003677; GO:0003700; GO:0005634; GO:0006355; GO:0046872			40.1891	30.6165	37.9116	39.106	34.2476	42.1197	19.3633	13.3098	16.005
NbD006232	452.21	-1.45551	Down	0.157236	-9.25684	2.11e-20	8.15e-19	Q3U4B4	LIPN_MOUSE	Lipase member N (EC 3.1.1.-) (Lipase-like abhydrolase domain-containing protein 4)	Lipn Lipl4	Plays a highly specific role in the last step of keratinocyte differentiation. May have an essential function in lipid metabolism of the most differentiated epidermal layers (By similarity). {ECO:0000250}.		extracellular region [GO:0005576]; hydrolase activity, acting on ester bonds [GO:0016788]; lipid catabolic process [GO:0016042]	GO:0005576; GO:0016042; GO:0016788	AB hydrolase superfamily, Lipase family		24.6801	31.2216	20.9358	20.3277	21.8978	21.2843	9.42553	9.16061	9.70321
NbD019450	1036.14	-1.78073	Down	0.19272	-9.23998	2.47e-20	9.5e-19	Q9FRL3	ERDL6_ARATH	Sugar transporter ERD6-like 6	At1g75220 F22H5.6	Sugar transporter. {ECO:0000305}.		Golgi apparatus [GO:0005794]; mitochondrion [GO:0005739]; plant-type vacuole [GO:0000325]; plant-type vacuole membrane [GO:0009705]; sugar transmembrane transporter activity [GO:0051119]; glucose homeostasis [GO:0042593]; positive regulation of seed germination [GO:0010030]	GO:0000325; GO:0005739; GO:0005794; GO:0009705; GO:0010030; GO:0042593; GO:0051119	Major facilitator superfamily, Sugar transporter (TC 2.A.1.1) family		85.4567	59.4491	61.784	57.3407	77.2856	61.0242	19.5391	27.3255	22.2699
NbD041355	500.421	-1.50103	Down	0.162601	-9.23139	2.67e-20	1.03e-18	Q8K1J5	SDE2_MOUSE	Splicing regulator SDE2 (Replication stress response regulator SDE2)	Sde2	Inhibits translesion DNA synthesis by preventing monoubiquitination of PCNA, this is necessary to counteract damage due to ultraviolet light-induced replication stress (By similarity). SDE2 is cleaved following PCNA binding, and its complete degradation is necessary to allow S-phase progression following DNA damage (By similarity). {ECO:0000250|UniProtKB:Q6IQ49}.; Plays a role in pre-mRNA splicin…		cytoplasm [GO:0005737]; cytosol [GO:0005829]; Golgi apparatus [GO:0005794]; nuclear speck [GO:0016607]; nucleoplasm [GO:0005654]; nucleus [GO:0005634]; plasma membrane [GO:0005886]; damaged DNA binding [GO:0003684]; snoRNA binding [GO:0030515]; cell division [GO:0051301]; cellular response to UV [GO:0034644]; DNA replication [GO:0006260]; endonucleolytic cleavage of tricistronic rRNA transcript (…	GO:0000479; GO:0003684; GO:0005634; GO:0005654; GO:0005737; GO:0005794; GO:0005829; GO:0005886; GO:0006260; GO:0016485; GO:0016567; GO:0016607; GO:0030515; GO:0031571; GO:0034644; GO:0045292; GO:0051301	SDE2 family	The PIP-box (PCNA interacting peptide) motif mediates both the interaction with PCNA and cleavage of the SDE2 precursor by a deubiquitinating enzyme. {ECO:0000250|UniProtKB:Q6IQ49}.; The SAP domain is necessary for specific binding to DNA. {ECO:0000250|UniProtKB:Q6IQ49}.; The propeptide displays a ubiquitin-like fold. {ECO:0000250|UniProtKB:Q6IQ49}.	25.565	33.2516	24.5801	31.2584	29.368	35.5339	14.9495	14.2421	12.5261
NbD002501	178.727	-2.33622	Down	0.25316	-9.22824	2.75e-20	1.06e-18	Q8LFV3	CDF3_ARATH	Cyclic dof factor 3 (Dof zinc finger protein DOF3.3) (AtDOF3.3) (H-protein promoter-binding factor 2a)	CDF3 DOF3.3 HPPBF-2A At3g47500 F1P2.50	Transcription factor that binds specifically to a 5'-AA[AG]G-3' consensus core sequence (By similarity). Regulates a photoperiodic flowering response. Transcriptional repressor of 'CONSTANS' expression. {ECO:0000250, ECO:0000269|PubMed:19619493}.		nucleus [GO:0005634]; DNA binding [GO:0003677]; DNA-binding transcription factor activity [GO:0003700]; metal ion binding [GO:0046872]; flower development [GO:0009908]; regulation of DNA-templated transcription [GO:0006355]	GO:0003677; GO:0003700; GO:0005634; GO:0006355; GO:0009908; GO:0046872			23.5035	24.1263	20.6532	14.0186	10.9678	11.7021	3.71274	2.55112	2.70135
NbD036886	5427.17	-1.88321	Down	0.204141	-9.22502	2.83e-20	1.09e-18	Q682S0	RPT2_ARATH	Root phototropism protein 2 (BTB/POZ domain-containing protein RPT2)	RPT2 At2g30520/At2g30510 T6B20.13/T6B20.14	May act as a substrate-specific adapter of an E3 ubiquitin-protein ligase complex (CUL3-RBX1-BTB) which mediates the ubiquitination and subsequent proteasomal degradation of target proteins (By similarity). Signal transducer of the phototropic response and photo-induced movements. Necessary for root phototropism. Involved in hypocotyl phototropism under high rate but not under low rate light. Reg…	Protein modification; protein ubiquitination.	cytoplasm [GO:0005737]; nucleus [GO:0005634]; peroxisome [GO:0005777]; chloroplast accumulation movement [GO:0009904]; phototropism [GO:0009638]; protein ubiquitination [GO:0016567]; signal transduction [GO:0007165]	GO:0005634; GO:0005737; GO:0005777; GO:0007165; GO:0009638; GO:0009904; GO:0016567	NPH3 family	The BTB/POZ domain mediates the interaction with some component of ubiquitin ligase complexes. {ECO:0000269|PubMed:15749712}.	250.312	289.597	263.402	321.742	275.719	297.169	77.0164	94.5091	123.166
NbD008833	388.027	-1.993	Down	0.216097	-9.22269	2.9e-20	1.11e-18	Q8H0Y8	WRK41_ARATH	Probable WRKY transcription factor 41 (WRKY DNA-binding protein 41)	WRKY41 At4g11070 F2P3.16 T22B4.50	Transcription factor. Interacts specifically with the W box (5'-(T)TGAC[CT]-3'), a frequently occurring elicitor-responsive cis-acting element (By similarity). {ECO:0000250}.		nucleus [GO:0005634]; DNA-binding transcription factor activity [GO:0003700]; sequence-specific DNA binding [GO:0043565]	GO:0003700; GO:0005634; GO:0043565	WRKY group III family		30.8422	22.0355	56.1747	40.9924	30.8291	36.0214	9.38655	12.1975	11.2213
NbD012376	279.793	-2.18078	Down	0.236608	-9.21684	3.06e-20	1.17e-18	Q21733	DAF8_CAEEL	Smad protein daf-8 (Abnormal dauer formation protein 8)	daf-8 R05D11.1	Probably a receptor-regulated SMAD (R-SMAD) that is an intracellular signal transducer and transcriptional modulator activated by TGF-beta-like daf-7 signaling (PubMed:10625546, PubMed:20081192). Plays a role in TGF-beta-like daf-7 signaling in regulating entry into a developmentally arrested larval state known as dauer, in response to harsh environmental conditions; partially redundant with R-SM…		cytosol [GO:0005829]; heteromeric SMAD protein complex [GO:0071144]; nucleus [GO:0005634]; DNA-binding transcription factor activity, RNA polymerase II-specific [GO:0000981]; I-SMAD binding [GO:0070411]; metal ion binding [GO:0046872]; RNA polymerase II cis-regulatory region sequence-specific DNA binding [GO:0000978]; RNA polymerase II-specific DNA-binding transcription factor binding [GO:0061629…	GO:0000122; GO:0000978; GO:0000981; GO:0005634; GO:0005829; GO:0008340; GO:0009653; GO:0018991; GO:0030154; GO:0032924; GO:0040024; GO:0043053; GO:0043476; GO:0045944; GO:0046872; GO:0050829; GO:0060395; GO:0061065; GO:0061067; GO:0061629; GO:0070411; GO:0071144	Dwarfin/SMAD family		34.9822	29.1034	47.5867	29.074	28.9798	20.9519	7.25217	8.14144	5.90935
NbD024292	138.069	2.71534	Up	0.294762	9.21197	3.2e-20	1.22e-18	Q9M0N1	PUX10_ARATH	Plant UBX domain-containing protein 10 (PUX10)	PUX10 At4g10790 T12H20.9			chloroplast envelope [GO:0009941]; endoplasmic reticulum [GO:0005783]; lipid droplet [GO:0005811]; plasma membrane [GO:0005886]; protein-macromolecule adaptor activity [GO:0030674]; ubiquitin binding [GO:0043130]; lipid droplet disassembly [GO:1905691]	GO:0005783; GO:0005811; GO:0005886; GO:0009941; GO:0030674; GO:0043130; GO:1905691			1.14692	4.14303	3.77583	1.17823	2.18992	1.65127	18.8471	10.9393	11.5567
NbD045930	154.346	3.65348	Up	0.3976	9.18883	3.97e-20	1.5e-18	Q8L868	E1311_ARATH	Glucan endo-1,3-beta-glucosidase 11 (EC 3.2.1.39) ((1->3)-beta-glucan endohydrolase 11) ((1->3)-beta-glucanase 11) (Beta-1,3-endoglucanase 11) (Beta-1,3-glucanase 11)	At1g32860 F9L11.6			extracellular region [GO:0005576]; plasma membrane [GO:0005886]; side of membrane [GO:0098552]; glucan endo-1,3-beta-D-glucosidase activity [GO:0042973]; carbohydrate metabolic process [GO:0005975]; cell wall organization [GO:0071555]; defense response [GO:0006952]	GO:0005576; GO:0005886; GO:0005975; GO:0006952; GO:0042973; GO:0071555; GO:0098552	Glycosyl hydrolase 17 family		1.67004	0.297957	2.58119	0.90753	1.20054	1.13647	31.8333	11.0323	9.72587
NbD009409	336.704	-1.59206	Down	0.173294	-9.18707	4.04e-20	1.53e-18	Q9SGQ6	PP126_ARATH	Pentatricopeptide repeat-containing protein At1g76280	At1g76280 F15M4.22 T23E18.21					PPR family, P subfamily		16.2908	13.128	9.27427	12.9128	13.4435	14.8999	5.75372	5.40903	5.55676
NbD011968	2714.5	1.24238	Up	0.135582	9.16334	5.03e-20	1.89e-18	Q9FGT8	TIL_ARATH	Temperature-induced lipocalin-1 (AtTIL1)	TIL At5g58070 K21L19.6	Involved in basal (BT) and acquired thermotolerance (AT), probably by preventing plasma membrane lipids peroxidation induced by severe heat-shock (HS) (PubMed:19302169, PubMed:23837879). Lipocalin that confers protection against oxidative stress caused by heat, freezing, paraquat and light (PubMed:18671872, PubMed:19302169). Confers resistance to high salt (NaCl) levels, probably by protecting ch…		chloroplast envelope [GO:0009941]; chloroplast membrane [GO:0031969]; cytoplasm [GO:0005737]; cytoplasmic side of plasma membrane [GO:0009898]; cytosol [GO:0005829]; endoplasmic reticulum [GO:0005783]; Golgi apparatus [GO:0005794]; mitochondrion [GO:0005739]; plant-type vacuole [GO:0000325]; plasma membrane [GO:0005886]; plasmodesma [GO:0009506]; plastid [GO:0009536]; nutrient reservoir activity …	GO:0000325; GO:0005737; GO:0005739; GO:0005783; GO:0005794; GO:0005829; GO:0005886; GO:0006629; GO:0006883; GO:0009408; GO:0009409; GO:0009414; GO:0009416; GO:0009506; GO:0009536; GO:0009644; GO:0009898; GO:0009941; GO:0010286; GO:0010431; GO:0030644; GO:0031969; GO:0042538; GO:0045735; GO:0050826; GO:0071456; GO:1901002; GO:1901562; GO:1902884	Calycin superfamily, Lipocalin family	The HPR motif (90-97) is required for intracellular targeting at membranes. {ECO:0000269|PubMed:25957952}.	138.966	214.831	146.34	182.771	169.535	173.192	624.526	435.123	481.121
NbD051154	928.981	-1.51918	Down	0.165821	-9.16157	5.11e-20	1.92e-18	A8MQL1	TRF1B_ARATH	TNF receptor-associated factor homolog 1b (Protein MUTANT SNC1-ENHANCING 13)	TRAF1B MUSE13 At1g04300 F19P19.26	Functions redundantly with TRAF1A in the regulation of plant immune response. Contributes to the turnover of the nucleotide-binding domain and leucine-rich repeat-containing (NB-LRR) immune receptors SNC1 and RPS2. May associate with an E3 ubiquitin-protein ligase complex, which modulates ubiquitination and subsequent degradation of NB-LRR immune sensors to maintain their homeostasis (PubMed:2686…		cytoplasm [GO:0005737]; cytosol [GO:0005829]; plasma membrane [GO:0005886]; autophagosome organization [GO:1905037]; innate immune response [GO:0045087]	GO:0005737; GO:0005829; GO:0005886; GO:0045087; GO:1905037			28.2546	24.456	13.6631	23.8693	20.4552	26.2571	11.7501	8.31395	10.2771
NbD009586	902.928	-1.58925	Down	0.173516	-9.1591	5.23e-20	1.97e-18	Q9LVI9	DPYD_ARATH	Dihydropyrimidine dehydrogenase (NADP(+)), chloroplastic (DHPDH) (DPD) (EC 1.3.1.2) (Dihydroorotate dehydrogenase-like protein) (Dihydrothymine dehydrogenase) (Dihydrouracil dehydrogenase) (Protein PYRIMIDINE 1)	PYD1 PYD1A At3g17810 MEB5.3	Involved in pyrimidine base degradation. Catalyzes the reduction of uracil to 5,6-dihydrouracil (DHU) by using NADH as a specific cosubstrate and the reduction of thymine to 5,6-dihydrothymine (DHT). Involved in the recycling of nitrogen from nucleobases to general nitrogen metabolism. {ECO:0000269|PubMed:19413687, ECO:0000269|PubMed:21865177}.	Amino-acid biosynthesis; beta-alanine biosynthesis. {ECO:0000305}.	chloroplast [GO:0009507]; chloroplast stroma [GO:0009570]; plastid [GO:0009536]; dihydropyrimidine dehydrogenase (NADP+) activity [GO:0017113]; beta-alanine biosynthetic process [GO:0019483]; cellular response to nitrogen levels [GO:0043562]; uracil catabolic process [GO:0006212]	GO:0006212; GO:0009507; GO:0009536; GO:0009570; GO:0017113; GO:0019483; GO:0043562	Dihydropyrimidine dehydrogenase family		77.9054	51.1893	35.0805	67.5109	70.927	51.4325	30.1541	23.8671	24.0331
NbD045554	1727.59	-1.42491	Down	0.155643	-9.15497	5.44e-20	2.04e-18	O24457	ODPA3_ARATH	Pyruvate dehydrogenase E1 component subunit alpha-3, chloroplastic (EC 1.2.4.1)	PDH-E1 ALPHA At1g01090 T25K16.8	The pyruvate dehydrogenase complex catalyzes the overall conversion of pyruvate to acetyl-CoA and CO(2). It contains multiple copies of three enzymatic components: pyruvate dehydrogenase (E1), dihydrolipoamide acetyltransferase (E2) and lipoamide dehydrogenase (E3) (By similarity). {ECO:0000250}.		chloroplast [GO:0009507]; chloroplast envelope [GO:0009941]; chloroplast stroma [GO:0009570]; plastid [GO:0009536]; pyruvate dehydrogenase (acetyl-transferring) activity [GO:0004739]; acetyl-CoA biosynthetic process from pyruvate [GO:0006086]; glycolytic process [GO:0006096]	GO:0004739; GO:0006086; GO:0006096; GO:0009507; GO:0009536; GO:0009570; GO:0009941			130.116	132.121	82.0933	116.545	129.347	103.301	54.4145	46.5395	58.4325
NbD031747	674.333	-1.44337	Down	0.158041	-9.13289	6.67e-20	2.5e-18	Q94BR1	MRF1_ARATH	MA3 DOMAIN-CONTAINING TRANSLATION REGULATORY FACTOR 1 (MA3 domain-containing protein 6)	MRF1 MAT6 At5g63190 MDC12.16	Involved in target of rapamycin (TOR)-regulated translation control, especially under energy-deficient conditions. {ECO:0000269|PubMed:29084871}.		cytosol [GO:0005829]; nucleus [GO:0005634]; mRNA binding [GO:0003729]; ribosome binding [GO:0043022]; negative regulation of DNA-templated transcription [GO:0045892]; regulation of translation [GO:0006417]; response to absence of light [GO:0009646]; response to carbon starvation [GO:0090549]	GO:0003729; GO:0005634; GO:0005829; GO:0006417; GO:0009646; GO:0043022; GO:0045892; GO:0090549	PDCD4 family		37.4494	27.4027	22.0191	26.8396	25.2252	32.3644	14.2244	11.9479	12.0497
NbD020076	669.136	2.37854	Up	0.260699	9.12372	7.26e-20	2.71e-18	Q8VYE4	PTR12_ARATH	Protein NRT1/ PTR FAMILY 4.5 (AtNPF4.5) (Protein ABA-IMPORTING TRANSPORTER 2)	NPF4.5 AIT2 At1g27040 T7N9.10	Involved in abscisic acid transport. {ECO:0000269|PubMed:22645333}.		membrane [GO:0016020]; transmembrane transporter activity [GO:0022857]	GO:0016020; GO:0022857	Major facilitator superfamily, Proton-dependent oligopeptide transporter (POT/PTR) (TC 2.A.17) family		8.59868	5.93433	31.8316	5.42124	10.9351	6.37823	39.2041	55.2825	48.7891
NbD045582	719.244	1.89338	Up	0.208155	9.09598	9.37e-20	3.48e-18	P49039	SUS2_SOLTU	Sucrose synthase (EC 2.4.1.13) (SS65) (Sucrose-UDP glucosyltransferase)		Sucrose-cleaving enzyme that provides UDP-glucose and fructose for various metabolic pathways.		sucrose synthase activity [GO:0016157]; sucrose metabolic process [GO:0005985]	GO:0005985; GO:0016157	Glycosyltransferase 1 family, Plant sucrose synthase subfamily		7.0804	3.91243	12.1067	7.60009	7.39845	7.79202	39.894	41.6181	23.3214
NbD010001	787.626	-1.56692	Down	0.172269	-9.09572	9.4e-20	3.48e-18	Q9SKK0	EBF1_ARATH	EIN3-binding F-box protein 1 (F-box/LRR-repeat protein 6)	EBF1 FBL6 At2g25490 F13B15.15	Component of SCF(EBF1) E3 ubiquitin ligase complexes, which may mediate the ubiquitination and subsequent proteasomal degradation of target proteins (probably including EIN3 and EIL1). Regulator of the ethylene signaling cascade by modulating the stability of EIN3 and EIL1 proteins. Confers insensitivity to ethylene. {ECO:0000269|PubMed:14675533}.	Protein modification; protein ubiquitination.	cytoplasm [GO:0005737]; nucleus [GO:0005634]; ethylene-activated signaling pathway [GO:0009873]; negative regulation of ethylene-activated signaling pathway [GO:0010105]; protein ubiquitination [GO:0016567]; response to ethylene [GO:0009723]; ubiquitin-dependent protein catabolic process [GO:0006511]	GO:0005634; GO:0005737; GO:0006511; GO:0009723; GO:0009873; GO:0010105; GO:0016567		The F-box is necessary for the interaction with ASK proteins. {ECO:0000250}.	57.0364	44.6528	34.0609	36.8155	40.5167	33.618	20.2335	12.8029	13.5071
NbD024033	269.399	-1.93336	Down	0.213083	-9.07327	1.15e-19	4.26e-18	Q9LSP7	UBC32_ARATH	Ubiquitin-conjugating enzyme E2 32 (EC 2.3.2.23) (E2 ubiquitin-conjugating enzyme 32) (Ubiquitin carrier protein 32)	UBC32 At3g17000 K14A17.7	Accepts the ubiquitin from the E1 complex and catalyzes its covalent attachment to other proteins. {ECO:0000250|UniProtKB:P42743}.	Protein modification; protein ubiquitination. {ECO:0000255|PROSITE-ProRule:PRU00388}.	endoplasmic reticulum [GO:0005783]; membrane [GO:0016020]; perinuclear region of cytoplasm [GO:0048471]; ATP binding [GO:0005524]; ubiquitin conjugating enzyme activity [GO:0061631]; ubiquitin-protein transferase activity [GO:0004842]; cellular response to water deprivation [GO:0042631]; negative regulation of stomatal opening [GO:1902457]; protein ubiquitination [GO:0016567]; ubiquitin-dependent…	GO:0004842; GO:0005524; GO:0005783; GO:0006511; GO:0016020; GO:0016567; GO:0042631; GO:0048471; GO:0061631; GO:1902457	Ubiquitin-conjugating enzyme family		76.9207	44.7058	23.7918	50.4979	52.0176	47.0667	21.7966	12.3968	14.2484
NbD012904	969.915	-1.28477	Down	0.141654	-9.06976	1.19e-19	4.4e-18	K4CWS6	U75C1_SOLLC	UDP-glycosyltransferase 75C1 (Abscisic acid beta-glucosyltransferase) (Indole-3-acetate beta-glucosyltransferase) (SlUGT75C1) (EC 2.4.1.121) (EC 2.4.1.263)	UGT75C1 Solyc09g092500.1.1	Glucosyltransferase acting on both abscisic acid (ABA) and auxin (IAA). Required for ABA-mediated fruit ripening, seed germination, and negative responses to drought. {ECO:0000269|PubMed:28482127}.		cytoplasm [GO:0005737]; nucleus [GO:0005634]; abscisic acid glucosyltransferase activity [GO:0010294]; indole-3-acetate beta-glucosyltransferase activity [GO:0047215]; quercetin 3-O-glucosyltransferase activity [GO:0080043]; quercetin 7-O-glucosyltransferase activity [GO:0080044]; abscisic acid-activated signaling pathway [GO:0009738]; fruit ripening [GO:0009835]; negative regulation of response …	GO:0005634; GO:0005737; GO:0009737; GO:0009738; GO:0009787; GO:0009835; GO:0009845; GO:0010294; GO:0047215; GO:0080043; GO:0080044; GO:0080148	UDP-glycosyltransferase family		100.093	98.9931	32.4843	58.3941	61.4591	55.9886	29.2736	27.9418	31.0966
NbD048575	755.178	-1.47781	Down	0.163023	-9.06504	1.25e-19	4.58e-18	Q8S4R4	CRTSO_SOLLC	Prolycopene isomerase, chloroplastic (CrtISO) (EC 5.2.1.13) (Carotenoid isomerase) (Protein tangerine)	CRTISO	Carotene cis-trans-isomerase that converts 7,9,9'-tri-cis-neurosporene to 9'-cis-neurosporene and 7,9,9',7'-tetra-cis-lycopene (also known as prolycopene) into all-trans-lycopene. Isomerization requires redox-active components, suggesting that isomerization is achieved by a reversible redox reaction acting at specific double bonds. Isomerizes adjacent cis-double bonds at C7 and C9 pairwise into t…	Carotenoid biosynthesis; lycopene biosynthesis.	chloroplast membrane [GO:0031969]; carotenoid isomerase activity [GO:0046608]; oxidoreductase activity [GO:0016491]; carotenoid biosynthetic process [GO:0016117]; etioplast organization [GO:0009662]	GO:0009662; GO:0016117; GO:0016491; GO:0031969; GO:0046608	Carotenoid/retinoid oxidoreductase family, CrtISO subfamily		55.7283	68.1318	39.1067	37.7177	35.6784	35.7523	15.1284	14.761	17.897
NbD035886	764.835	1.56167	Up	0.172308	9.06327	1.27e-19	4.64e-18	O04023	SRC2_ARATH	Protein SRC2 homolog (AtSRC2)	SRC2 At1g09070 F7G19.6	May act as an activator of the calcium-dependent activation of RBOHF that mediates reactive oxygen species (ROS) production and may play a role in cold responses. {ECO:0000269|PubMed:23872431}.		endoplasmic reticulum [GO:0005783]; endoplasmic reticulum membrane [GO:0005789]; extracellular region [GO:0005576]; plasma membrane [GO:0005886]; protein storage vacuole [GO:0000326]; protein storage vacuole membrane [GO:0032586]; cellular response to hypoxia [GO:0071456]; defense response [GO:0006952]; protein targeting to vacuole [GO:0006623]	GO:0000326; GO:0005576; GO:0005783; GO:0005789; GO:0005886; GO:0006623; GO:0006952; GO:0032586; GO:0071456			28.4796	20.7759	34.8066	21.8648	32.0058	25.4285	116.448	91.0027	81.866
NbD014633	436.357	-1.5371	Down	0.169705	-9.05744	1.34e-19	4.89e-18	P48833	ZP3_RABIT	Zona pellucida sperm-binding protein 3 (Sperm receptor) (Zona pellucida glycoprotein 3) (Zp-3) (Zona pellucida protein C) [Cleaved into: Processed zona pellucida sperm-binding protein 3]	ZP3 ZPC	Component of the zona pellucida, an extracellular matrix surrounding oocytes which mediates sperm binding, induction of the acrosome reaction and prevents post-fertilization polyspermy. The zona pellucida is composed of 3 to 4 glycoproteins, ZP1, ZP2, ZP3, and ZP4. ZP3 is essential for sperm binding and zona matrix formation.		collagen-containing extracellular matrix [GO:0062023]; egg coat [GO:0035805]; extracellular space [GO:0005615]; plasma membrane [GO:0005886]; carbohydrate binding [GO:0030246]; receptor ligand activity [GO:0048018]; structural constituent of egg coat [GO:0035804]; binding of sperm to zona pellucida [GO:0007339]; blastocyst formation [GO:0001825]; egg coat formation [GO:0035803]; humoral immune re…	GO:0001809; GO:0001825; GO:0002455; GO:0002687; GO:0002922; GO:0005615; GO:0005886; GO:0007339; GO:0030246; GO:0032729; GO:0032753; GO:0035803; GO:0035804; GO:0035805; GO:0042102; GO:0045892; GO:0045893; GO:0048018; GO:0048599; GO:0050729; GO:0062023; GO:2000344; GO:2000360; GO:2000368; GO:2000386; GO:2000388	ZP domain family, ZPC subfamily	The ZP domain is involved in the polymerization of the ZP proteins to form the zona pellucida.	100.948	84.5816	49.9128	74.7751	84.9639	77.7206	39.7724	27.343	33.8016
NbD043696	241.275	2.32703	Up	0.257009	9.05427	1.37e-19	5.02e-18	Q8GWK5	GASA9_ARATH	Gibberellin-regulated protein 9 (GAST1 protein homolog 9)	GASA9 At1g22690 T22J18.14	Gibberellin-regulated protein that may function in hormonal controlled steps of development such as seed germination, flowering and seed maturation. {ECO:0000250}.		extracellular region [GO:0005576]; gibberellic acid mediated signaling pathway [GO:0009740]	GO:0005576; GO:0009740	GASA family		4.87145	20.2183	23.5155	11.9769	9.01052	14.1916	75.4797	88.1047	53.9456
NbD007126	576.619	-1.76902	Down	0.195501	-9.04863	1.45e-19	5.28e-18	O64752	JMJ15_ARATH	Lysine-specific demethylase JMJ15 (EC 1.14.11.-) (Jumonji domain-containing protein 15) (AtJMJ15) (Protein JUMONJI 15) (Lysine-specific histone demethylase JMJ15) (Protein MATERNAL EFFECT EMBRYO ARREST 27) ([histone H3]-trimethyl-L-lysine(4) monodemethylase JMJ15)	JMJ15 MEE27 PKDM7C At2g34880 F19I3	Histone demethylase that demethylates 'Lys-4' (H3K4me) of histone H3 with a specific activity for H3K4me3 (PubMed:22555401). No activity on H3K4me2, H3K4me1, H3K9me3/2, H3K27me3/2 and H3K36me3/2 (PubMed:22555401). Involved in the control of flowering time by demethylating H3K4me3 at the FLC locus and repressing its expression (PubMed:22555401). The repression of FLC level and reduction in H3K4me3…		nucleus [GO:0005634]; histone H3K4me/H3K4me2/H3K4me3 demethylase activity [GO:0034647]; metal ion binding [GO:0046872]; embryo development ending in seed dormancy [GO:0009793]; negative regulation of DNA-templated transcription [GO:0045892]; negative regulation of gene expression, epigenetic [GO:0045814]; pollen development [GO:0009555]; positive regulation of response to salt stress [GO:1901002]…	GO:0005634; GO:0006355; GO:0009555; GO:0009793; GO:0009909; GO:0034647; GO:0045814; GO:0045892; GO:0046872; GO:1901002; GO:1902074	JARID1 histone demethylase family		196.203	126.53	83.4172	172.731	160.853	120.953	54.7027	54.5113	54.264
NbD000822	184.99	2.12867	Up	0.23553	9.03778	1.6e-19	5.82e-18	Q9SN86	MDHP_ARATH	Malate dehydrogenase, chloroplastic (EC 1.1.1.37) (Chloroplastic malate dehydrogenase) (Chloroplastic MDH) (cpNAD-MDH) (Plastidic NAD-dependent malate dehydrogenase) (pNAD-MDH)	At3g47520 F1P2.70	Catalyzes a reversible NAD-dependent dehydrogenase reaction involved in central metabolism and redox homeostasis between organelle compartments (Probable). Plays a key role in the metabolism of dark chloroplasts and non-green plastids. Essential for embryo viability (PubMed:24198233, PubMed:24453164). Plays an essential role in heterotrophic metabolism in embryos, and autotrophic metabolism in ph…		apoplast [GO:0048046]; chloroplast [GO:0009507]; chloroplast envelope [GO:0009941]; chloroplast inner membrane [GO:0009706]; chloroplast stroma [GO:0009570]; cytosol [GO:0005829]; mitochondrion [GO:0005739]; plant-type vacuole [GO:0000325]; plastid [GO:0009536]; plastid stroma [GO:0009532]; stromule [GO:0010319]; Ycf2/FtsHi complex [GO:0062091]; chloroplast protein-transporting ATPase activity [G…	GO:0000325; GO:0005739; GO:0005829; GO:0006099; GO:0006108; GO:0008746; GO:0009409; GO:0009507; GO:0009532; GO:0009536; GO:0009570; GO:0009658; GO:0009706; GO:0009793; GO:0009941; GO:0010319; GO:0016464; GO:0030060; GO:0042742; GO:0045037; GO:0048046; GO:0062091	LDH/MDH superfamily, MDH type 1 family		2.06881	2.15918	8.72326	3.07446	2.71737	3.41432	16.831	13.5816	19.0546
NbD050107	61.51	4.60594	Up	0.509962	9.03192	1.69e-19	6.13e-18	Q8VWJ2	WRK28_ARATH	WRKY transcription factor 28 (WRKY DNA-binding protein 28)	WRKY28 At4g18170 F15J5.1 T9A21.10	Transcription factor. Interacts specifically with the W box (5'-(T)TGAC[CT]-3'), a frequently occurring elicitor-responsive cis-acting element (By similarity). {ECO:0000250}.		nucleus [GO:0005634]; DNA-binding transcription factor activity [GO:0003700]; sequence-specific DNA binding [GO:0043565]; positive regulation of leaf senescence [GO:1900057]; regulation of cell fate specification [GO:0042659]	GO:0003700; GO:0005634; GO:0042659; GO:0043565; GO:1900057	WRKY group II-c family		1.34687	1.43314	1.18386	0.565553	0.116251	0.218423	13.5835	7.69216	6.99876
NbD024696	1389.84	1.50503	Up	0.166758	9.02523	1.79e-19	6.5e-18	Q681K2	ATS3A_ARATH	Embryo-specific protein ATS3A (Protein ARABIDOPSIS THALIANA SEED 3A)	ATS3A At2g41475	May play a role during embryo development. {ECO:0000305}.		extracellular region [GO:0005576]; plasmodesma [GO:0009506]	GO:0005576; GO:0009506			79.3414	72.0349	99.7368	80.1459	101.307	74.1546	324.284	323.486	245.512
NbD025835	104.649	3.25304	Up	0.360693	9.01885	1.9e-19	6.88e-18	Q8W4K5	VAB_ARATH	VAN3-binding protein (Protein FORKED 1)	VAB FKD1 At3g63300 F16M2_150			auxin-activated signaling pathway [GO:0009734]; leaf vascular tissue pattern formation [GO:0010305]; phloem or xylem histogenesis [GO:0010087]; post-Golgi vesicle-mediated transport [GO:0006892]; response to auxin [GO:0009733]	GO:0006892; GO:0009733; GO:0009734; GO:0010087; GO:0010305			1.89523	1.58089	2.70456	1.00907	1.13731	0.901306	19.5566	8.12828	9.13315
NbD020224	72.1744	4.18599	Up	0.464602	9.00985	2.06e-19	7.44e-18	Q8H0Z4	GT121_ARATH	Putative glutamine amidotransferase GAT1_2.1 (EC 2.4.2.-) (Class I glutamine amidotransferase) (GAT1_2 domain-containing protein 1)	GAT1_2.1 GAT At1g15040 T15D22.12	Putative glutamine amidotransferase that represses shoot branching. May act as a factor that links nitrogen stress response and branching control. May activate strigolactones by amidation, or represent a new pathway for repression of shoot branching. {ECO:0000269|PubMed:22885937}.		hydrolase activity, acting on carbon-nitrogen (but not peptide) bonds, in linear amides [GO:0016811]; transferase activity [GO:0016740]; glutamine metabolic process [GO:0006541]; regulation of secondary shoot formation [GO:2000032]	GO:0006541; GO:0016740; GO:0016811; GO:2000032			0	0	0.789628	0.263214	0.525969	0.23475	10.0194	9.77781	4.12726
NbD000170	58.972	5.63021	Up	0.625301	9.004	2.18e-19	7.82e-18	O64988	BEATH_CLABR	Acetyl-CoA-benzylalcohol acetyltransferase (CbBEAT-1) (EC 2.3.1.224)	BEAT	Involved in the biosynthesis of benzyl acetate, a major constituent of the floral scent. Can use benzylalcohol, cinnamylalcohol, 3-cis-hexene-1-ol or heptanol as substrates. Has some activity with 2-phenylethanol and 2-naphtalene-ethanol, but no activity with linalool, 2-hydroxybenzylalcohol, 3-hydroxybenzylalcohol or 4-hydroxybenzylalcohol. {ECO:0000269|PubMed:10588064, ECO:0000269|PubMed:962802…		2-phenylethanol acetyltransferase activity [GO:0102387]; acetyl-coenzyme A:acetyl alcohol acetyltransferase activity [GO:0102720]	GO:0102387; GO:0102720	Plant acyltransferase family		0.485192	0	1.53853	0	0.190681	0.111628	10.7167	4.13009	4.9564
NbD035393	178.959	-2.93766	Down	0.32631	-9.00267	2.2e-19	7.91e-18	Q9ZWM9	RAV1_ARATH	AP2/ERF and B3 domain-containing transcription factor RAV1 (Ethylene-responsive transcription factor RAV1) (Protein RELATED TO ABI3/VP1 1)	RAV1 At1g13260 T6J4.2	Binds specifically to bipartite recognition sequences composed of two unrelated motifs, 5'-CAACA-3' and 5'-CACCTG-3'. May function as negative regulator of plant growth and development. {ECO:0000269|PubMed:15040885, ECO:0000269|PubMed:9862967}.		nucleus [GO:0005634]; DNA binding [GO:0003677]; DNA-binding transcription factor activity [GO:0003700]; transcription cis-regulatory region binding [GO:0000976]; cellular response to hypoxia [GO:0071456]; ethylene-activated signaling pathway [GO:0009873]; lateral root development [GO:0048527]; leaf development [GO:0048366]; negative regulation of DNA-templated transcription [GO:0045892]; negative…	GO:0000976; GO:0003677; GO:0003700; GO:0005634; GO:0009741; GO:0009873; GO:0009910; GO:0045892; GO:0048366; GO:0048527; GO:0071456	AP2/ERF transcription factor family, RAV subfamily	Contains two distinct DNA-binding domains. One is located in the N-terminal region and binds to the 5'-CAACA-3' motif. The second is located in the C-terminal region and binds to the 5'-CACCTG-3' motif.	11.4599	13.1229	5.83195	15.5109	22.0269	15.1417	4.30378	1.32612	2.82637
NbD020056	786.177	1.2829	Up	0.142552	8.99953	2.27e-19	8.12e-18	Q8L9P8	RLF33_ARATH	Protein RALF-like 33	RALFL33 At4g15800 dl3940c FCAALL.206	Cell signaling peptide that may regulate plant stress, growth, and development. Mediates a rapid alkalinization of extracellular space by mediating a transient increase in the cytoplasmic Ca(2+) concentration leading to a calcium-dependent signaling events through a cell surface receptor and a concomitant activation of some intracellular mitogen-activated protein kinases (By similarity). {ECO:000…		apoplast [GO:0048046]; plant-type cell wall [GO:0009505]; plasmodesma [GO:0009506]; hormone activity [GO:0005179]; calcium-mediated signaling [GO:0019722]; cell-cell signaling [GO:0007267]	GO:0005179; GO:0007267; GO:0009505; GO:0009506; GO:0019722; GO:0048046	Plant rapid alkalinization factor (RALF) family		79.9259	89.0544	101.096	67.4861	82.7834	69.134	226.079	219.997	208.905
NbD014456	827.12	-1.48651	Down	0.165262	-8.99488	2.36e-19	8.47e-18	Q9FN89	RIBA3_ARATH	Monofunctional riboflavin biosynthesis protein RIBA 3, chloroplastic [Includes: Inactive 3,4-dihydroxy-2-butanone 4-phosphate synthase (DHBP synthase); GTP cyclohydrolase-2 (EC 3.5.4.25) (GTP cyclohydrolase II)]	RIBA3 At5g59750 MTH12.13 MTH12.150	Involved in riboflavin biosynthesis. Catalyzes the conversion of GTP to 2,5-diamino-6-ribosylamino-4(3H)-pyrimidinone 5'-phosphate (DARP), formate and pyrophosphate. RIBA2 and RIBA3 together are not able to complement the loss of function of RIBA1. {ECO:0000269|PubMed:22081402, ECO:0000269|PubMed:23203051}.	Cofactor biosynthesis; riboflavin biosynthesis; 5-amino-6-(D-ribitylamino)uracil from GTP: step 1/4.	chloroplast [GO:0009507]; cytosol [GO:0005829]; 3,4-dihydroxy-2-butanone-4-phosphate synthase activity [GO:0008686]; GTP binding [GO:0005525]; GTP cyclohydrolase II activity [GO:0003935]; metal ion binding [GO:0046872]; riboflavin biosynthetic process [GO:0009231]	GO:0003935; GO:0005525; GO:0005829; GO:0008686; GO:0009231; GO:0009507; GO:0046872	DHBP synthase family; GTP cyclohydrolase II family		45.9787	50.4488	27.2134	50.9344	44.6344	42.6539	20.973	17.7823	21.8243
NbD045069	813.311	1.55907	Up	0.17346	8.98804	2.52e-19	8.99e-18	Q9FGT8	TIL_ARATH	Temperature-induced lipocalin-1 (AtTIL1)	TIL At5g58070 K21L19.6	Involved in basal (BT) and acquired thermotolerance (AT), probably by preventing plasma membrane lipids peroxidation induced by severe heat-shock (HS) (PubMed:19302169, PubMed:23837879). Lipocalin that confers protection against oxidative stress caused by heat, freezing, paraquat and light (PubMed:18671872, PubMed:19302169). Confers resistance to high salt (NaCl) levels, probably by protecting ch…		chloroplast envelope [GO:0009941]; chloroplast membrane [GO:0031969]; cytoplasm [GO:0005737]; cytoplasmic side of plasma membrane [GO:0009898]; cytosol [GO:0005829]; endoplasmic reticulum [GO:0005783]; Golgi apparatus [GO:0005794]; mitochondrion [GO:0005739]; plant-type vacuole [GO:0000325]; plasma membrane [GO:0005886]; plasmodesma [GO:0009506]; plastid [GO:0009536]; nutrient reservoir activity …	GO:0000325; GO:0005737; GO:0005739; GO:0005783; GO:0005794; GO:0005829; GO:0005886; GO:0006629; GO:0006883; GO:0009408; GO:0009409; GO:0009414; GO:0009416; GO:0009506; GO:0009536; GO:0009644; GO:0009898; GO:0009941; GO:0010286; GO:0010431; GO:0030644; GO:0031969; GO:0042538; GO:0045735; GO:0050826; GO:0071456; GO:1901002; GO:1901562; GO:1902884	Calycin superfamily, Lipocalin family	The HPR motif (90-97) is required for intracellular targeting at membranes. {ECO:0000269|PubMed:25957952}.	80.4966	73.7718	80.3964	43.1956	51.7569	38.7061	199.756	132.142	155.652
NbD004834	288.408	12.2406	Up	1.36377	8.97552	2.82e-19	1e-17	O49697	NAC71_ARATH	NAC domain-containing protein 71 (ANAC071)	NAC071 At4g17980	Transcription factor involved in tissue reunion of wounded inflorescence stems. Required for the division of pith cells in the reunion process, which is dependent on polar-transported auxin and the wound-inducible hormones ethylene and jasmonate (PubMed:21911380). Binds to the promoters of XTH19 and XTH20 to induce their expression via auxin signaling. XTH19 and XTH20 are involved in cell prolife…		nucleus [GO:0005634]; DNA-binding transcription factor activity [GO:0003700]; sequence-specific DNA binding [GO:0043565]; cell division [GO:0051301]; cellular response to auxin stimulus [GO:0071365]; response to wounding [GO:0009611]	GO:0003700; GO:0005634; GO:0009611; GO:0043565; GO:0051301; GO:0071365		The NAC domain includes a DNA binding domain and a dimerization domain. {ECO:0000255|PROSITE-ProRule:PRU00353}.	0	0	0	0	0	0	80.4986	26.5821	28.7912
NbD027215	543.719	-2.03476	Down	0.226716	-8.97493	2.84e-19	1.01e-17	Q9SMS0	NDHT_ARATH	NAD(P)H-quinone oxidoreductase subunit T, chloroplastic (EC 7.1.1.-) (DNA J PROTEIN C75) (NAD(P)H dehydrogenase subunit T) (NDH subunit T) (NADH-plastoquinone oxidoreductase subunit T) (Protein CHLORORESPIRATORY REDUCTION J)	ndhT CRRJ DJC75 At4g09350 T30A10.110	NDH shuttles electrons from NAD(P)H:plastoquinone, via FMN and iron-sulfur (Fe-S) centers, to quinones in the photosynthetic chain and possibly in a chloroplast respiratory chain. The immediate electron acceptor for the enzyme in this species is believed to be plastoquinone. Couples the redox reaction to proton translocation, and thus conserves the redox energy in a proton gradient (Probable). Re…		chloroplast [GO:0009507]; chloroplast thylakoid membrane [GO:0009535]; NAD(P)H dehydrogenase complex (plastoquinone) [GO:0010598]; quinone binding [GO:0048038]	GO:0009507; GO:0009535; GO:0010598; GO:0048038			108.275	149.452	77.0613	78.7291	71.2342	60.5772	19.1132	16.5777	26.8319
NbD022714	412.561	1.71283	Up	0.19093	8.97097	2.94e-19	1.04e-17	D2CSU5	CM2_PETHY	Chorismate mutase 2 (PhCM2) (EC 5.4.99.5)	CM2	Mediates the conversion of chorismate to prephenate. {ECO:0000269|PubMed:19811620}.	Metabolic intermediate biosynthesis; prephenate biosynthesis; prephenate from chorismate: step 1/1. {ECO:0000269|PubMed:19811620}.	cytosol [GO:0005829]; chorismate mutase activity [GO:0004106]; amino acid biosynthetic process [GO:0008652]; aromatic amino acid family biosynthetic process [GO:0009073]; chorismate metabolic process [GO:0046417]	GO:0004106; GO:0005829; GO:0008652; GO:0009073; GO:0046417			34.0037	36.5645	44.5836	21.1831	17.709	22.6197	99.0704	65.6107	84.5316
NbD021421	322.189	-2.0917	Down	0.233161	-8.97103	2.94e-19	1.04e-17	Q93VJ4	BEE2_ARATH	Transcription factor BEE 2 (Basic helix-loop-helix protein 58) (AtbHLH58) (bHLH 58) (Protein Brassinosteroid enhanced expression 2) (Transcription factor EN 80) (bHLH transcription factor bHLH058)	BEE2 BHLH58 EN80 At4g36540 AP22.3	Positive regulator of brassinosteroid signaling. {ECO:0000269|PubMed:12454087}.		nucleus [GO:0005634]; DNA binding [GO:0003677]; DNA-binding transcription factor activity [GO:0003700]; protein dimerization activity [GO:0046983]; DNA-templated transcription [GO:0006351]; negative regulation of innate immune response [GO:0045824]; regulation of DNA-templated transcription [GO:0006355]	GO:0003677; GO:0003700; GO:0005634; GO:0006351; GO:0006355; GO:0045824; GO:0046983			29.4449	32.818	21.5226	33.2233	35.6812	26.7497	7.19002	9.27822	10.5673
NbD050660	132.005	2.20007	Up	0.245604	8.95778	3.31e-19	1.17e-17	Q9CA40	NUDT1_ARATH	Nudix hydrolase 1 (AtNUDT1) (7,8-dihydro-8-oxoguanine-triphosphatase) (8-oxo-dGTP diphosphatase) (8-oxo-dGTPase) (EC 3.6.1.55) (Dihydroneopterin triphosphate diphosphatase) (EC 3.6.1.67) (Dihydroneopterin triphosphate pyrophosphohydrolase) (DHNTP pyrophosphohydrolase) (NADH pyrophosphatase) (EC 3.6.1.22)	NUDT1 NUDX1 At1g68760 F14K14.13	Mediates the hydrolysis of some nucleoside diphosphate derivatives. Its substrate specificity is unclear. In vitro, it can use NTP, dNTP, 8-oxo-GTP, 8-oxo-dGTP, dGTP, dATP, dTTP or dihydroneopterin triphosphate (DHNTP) as substrate. Has some NADH pyrophosphatase activity in vitro; however, such activity may not be relevant in vivo due to the high concentration of manganese used during the experim…		cytosol [GO:0005829]; 8-oxo-7,8-dihydrodeoxyguanosine triphosphate pyrophosphatase activity [GO:0035539]; 8-oxo-7,8-dihydroguanosine triphosphate pyrophosphatase activity [GO:0008413]; dihydroneopterin triphosphate pyrophosphohydrolase activity [GO:0019177]; metal ion binding [GO:0046872]; NAD+ diphosphatase activity [GO:0000210]; NADH pyrophosphatase activity [GO:0035529]; DNA damage response [G…	GO:0000210; GO:0005829; GO:0006974; GO:0008413; GO:0019177; GO:0035529; GO:0035539; GO:0046872	Nudix hydrolase family		8.68716	9.57879	11.341	4.67101	6.7533	6.79714	38.2977	32.0082	32.9087
NbD008442	337.559	-1.74613	Down	0.195041	-8.95263	3.47e-19	1.23e-17	Q9SK03	RAP27_ARATH	Ethylene-responsive transcription factor RAP2-7 (Protein RELATED TO APETALA2 7) (Protein TARGET OF EAT 1)	RAP2-7 TOE1 At2g28550 T17D12.11	Probably acts as a transcriptional activator. Binds to the GCC-box pathogenesis-related promoter element. May be involved in the regulation of gene expression by stress factors and by components of stress signal transduction pathways (By similarity). Regulates negatively the transition to flowering time and confers flowering time delay. {ECO:0000250, ECO:0000269|PubMed:14555699}.		nucleus [GO:0005634]; DNA binding [GO:0003677]; DNA-binding transcription factor activity [GO:0003700]; ethylene-activated signaling pathway [GO:0009873]	GO:0003677; GO:0003700; GO:0005634; GO:0009873	AP2/ERF transcription factor family, AP2 subfamily		20.6218	19.8751	12.291	20.5197	23.9189	18.7927	9.00497	7.94616	6.32485
NbD010023	2856.64	1.21261	Up	0.135678	8.93741	3.98e-19	1.4e-17	P43281	METK2_SOLLC	S-adenosylmethionine synthase 2 (AdoMet synthase 2) (EC 2.5.1.6) (Methionine adenosyltransferase 2) (MAT 2)	SAM2	Catalyzes the formation of S-adenosylmethionine from methionine and ATP. The reaction comprises two steps that are both catalyzed by the same enzyme: formation of S-adenosylmethionine (AdoMet) and triphosphate, and subsequent hydrolysis of the triphosphate. {ECO:0000250|UniProtKB:Q96551}.	Amino-acid biosynthesis; S-adenosyl-L-methionine biosynthesis; S-adenosyl-L-methionine from L-methionine: step 1/1. {ECO:0000250|UniProtKB:Q96551}.	cytosol [GO:0005829]; ATP binding [GO:0005524]; metal ion binding [GO:0046872]; methionine adenosyltransferase activity [GO:0004478]; one-carbon metabolic process [GO:0006730]; S-adenosylmethionine biosynthetic process [GO:0006556]	GO:0004478; GO:0005524; GO:0005829; GO:0006556; GO:0006730; GO:0046872	AdoMet synthase family		111.168	88.2793	140.914	76.2814	103.001	85.0087	279.034	228.843	245.348
NbD046121	113.823	2.3571	Up	0.264012	8.92801	4.34e-19	1.52e-17	Q9LTQ0	RTL2_ARATH	Ribonuclease 3-like protein 2 (EC 3.1.26.-) (Ribonuclease III-like protein 2) (RNase III-like protein 2) (Ribonuclease three-like protein 2)	RTL2 At3g20420 MQC12.21	Ribonuclease that cleaves double-stranded RNA (dsRNA). Required for 3'-external transcribed spacer (ETS) cleavage of the pre-rRNA precursors. May promote the production of 21 nucleotide small interfering RNA (siRNA) during post-transcriptional gene silencing (PTGS). {ECO:0000269|PubMed:18158302, ECO:0000269|PubMed:20978817}.		cytoplasm [GO:0005737]; nucleus [GO:0005634]; metal ion binding [GO:0046872]; ribonuclease III activity [GO:0004525]; RNA binding [GO:0003723]; rRNA processing [GO:0006364]	GO:0003723; GO:0004525; GO:0005634; GO:0005737; GO:0006364; GO:0046872			5.05917	3.39404	6.56016	1.65907	2.21259	2.3146	12.5592	12.8556	13.6348
NbD020362	908.853	-1.42682	Down	0.15985	-8.92602	4.42e-19	1.55e-17	Q84Y18	CXIP4_ARATH	CAX-interacting protein 4	CXIP4 At2g28910 F8N16.20	May regulate CAX1 cation transporter. {ECO:0000269|PubMed:14960315}.		cytoplasm [GO:0005737]; nucleus [GO:0005634]; nucleic acid binding [GO:0003676]; zinc ion binding [GO:0008270]	GO:0003676; GO:0005634; GO:0005737; GO:0008270			137.666	131.177	84.2426	93.8364	92.1778	89.5554	37.585	42.0165	45.1654
NbD052820	370.17	-2.39216	Down	0.268222	-8.91857	4.72e-19	1.65e-17	Q99090	CPRF2_PETCR	Light-inducible protein CPRF2 (Common plant regulatory factor 2) (CPRF-2)	CPRF2 CPRF-2	Binds to the G-box-like motif (5'-ACGTGGC-3') of the chalcone synthase (CHS) gene promoter. G-box and G-box-like motifs are defined in promoters of certain plant genes which are regulated by such diverse stimuli as light-induction or hormone control.		nucleus [GO:0005634]; DNA binding [GO:0003677]; DNA-binding transcription factor activity [GO:0003700]	GO:0003677; GO:0003700; GO:0005634	BZIP family		18.8307	30.0262	14.922	31.8572	20.3744	30.7317	6.39663	4.60216	8.24647
NbD028506	300.055	1.80443	Up	0.202363	8.91682	4.8e-19	1.67e-17	Q8VZ10	SOQ1_ARATH	Protein SUPPRESSOR OF QUENCHING 1, chloroplastic (EC 3.1.3.-)	SOQ1 At1g56500 F13N6.21	Required to maintain light harvesting efficiency, especially during nonphotochemical quenching (NPQ) recovery, via the regulation of chlorophyll excited-state lifetime probably by preventing the formation of a slowly reversible form of antenna quenching. {ECO:0000269|PubMed:23818601}.		chloroplast [GO:0009507]; chloroplast stroma [GO:0009570]; chloroplast thylakoid [GO:0009534]; chloroplast thylakoid membrane [GO:0009535]; nucleus [GO:0005634]; thylakoid membrane [GO:0042651]; hydrolase activity [GO:0016787]; metal ion binding [GO:0046872]; nonphotochemical quenching [GO:0010196]	GO:0005634; GO:0009507; GO:0009534; GO:0009535; GO:0009570; GO:0010196; GO:0016787; GO:0042651; GO:0046872	HAD-like hydrolase superfamily; Thioredoxin family		2.80627	5.89707	11.5662	5.22113	5.40662	6.04623	20.5667	24.995	25.402
NbD002363	109.218	-3.82698	Down	0.430111	-8.89767	5.7e-19	1.97e-17	Q9HBA9	FOH1B_HUMAN	Putative N-acetylated-alpha-linked acidic dipeptidase (NAALADase) (EC 3.4.-.-) (Cell growth-inhibiting gene 26 protein) (Prostate-specific membrane antigen-like protein) (Putative folate hydrolase 1B)	FOLH1B PSMAL GIG26	Has both folate hydrolase and N-acetylated-alpha-linked-acidic dipeptidase (NAALADase) activity. {ECO:0000250}.; Exhibits a dipeptidyl-peptidase IV type activity. {ECO:0000250}.		cytoplasm [GO:0005737]; extracellular exosome [GO:0070062]; plasma membrane [GO:0005886]; dipeptidase activity [GO:0016805]; metal ion binding [GO:0046872]; metallocarboxypeptidase activity [GO:0004181]; C-terminal protein deglutamylation [GO:0035609]; proteolysis [GO:0006508]	GO:0004181; GO:0005737; GO:0005886; GO:0006508; GO:0016805; GO:0035609; GO:0046872; GO:0070062	Peptidase M28 family, M28B subfamily		38.994	18.2306	36.3765	36.6114	58.7883	39.0268	4.9991	5.53166	0.913195
NbD021807	90.272	3.54918	Up	0.399136	8.89216	5.99e-19	2.07e-17	Q9LVK9	ALA7_ARATH	Probable phospholipid-transporting ATPase 7 (AtALA7) (EC 7.6.2.1) (Aminophospholipid flippase 7)	ALA7 At3g13900 MDC16.2	Involved in transport of phospholipids and in regulation of pollen plasma membrane lipid asymmetry. {ECO:0000305|PubMed:25954280}.		endomembrane system [GO:0012505]; plasma membrane [GO:0005886]; ATP binding [GO:0005524]; ATP hydrolysis activity [GO:0016887]; ATPase-coupled intramembrane lipid transporter activity [GO:0140326]; magnesium ion binding [GO:0000287]; phospholipid transport [GO:0015914]; pollen tube growth [GO:0009860]; regulation of membrane lipid metabolic process [GO:1905038]	GO:0000287; GO:0005524; GO:0005886; GO:0009860; GO:0012505; GO:0015914; GO:0016887; GO:0140326; GO:1905038	Cation transport ATPase (P-type) (TC 3.A.3) family, Type IV subfamily		0.576084	0	0.784699	0.11659	0.295446	0.278307	5.17639	2.14492	3.06212
NbD021951	387.524	-1.95927	Down	0.220687	-8.87808	6.8e-19	2.34e-17	Q39013	NAC2_ARATH	NAC domain-containing protein 2 (ANAC002)	NAC002 ATAF1 At1g01720 T1N6.12			nucleus [GO:0005634]; DNA-binding transcription factor activity [GO:0003700]; kinase binding [GO:0019900]; transcription cis-regulatory region binding [GO:0000976]; cellular response to hypoxia [GO:0071456]; negative regulation of abscisic acid-activated signaling pathway [GO:0009788]; response to wounding [GO:0009611]	GO:0000976; GO:0003700; GO:0005634; GO:0009611; GO:0009788; GO:0019900; GO:0071456		The NAC domain includes a DNA-binding domain and a dimerization domain.	47.4147	31.6965	29.1888	41.4635	46.4425	37.1904	13.3917	16.5626	9.54733
NbD043345	193.955	3.75615	Up	0.423145	8.87674	6.88e-19	2.36e-17	Q9LZP9	CP122_ARATH	Calvin cycle protein CP12-2, chloroplastic (CP12 domain-containing protein 2) (Chloroplast protein 12-2)	CP12-2 At3g62410 T12C14.110	Acts as a linker essential in the assembly of a core complex of PRK/GAPDH. Coordinates the reversible inactivation of chloroplast enzymes GAPDH and PRK during darkness in photosynthetic tissues. {ECO:0000269|PubMed:16258009, ECO:0000269|PubMed:20399532}.		chloroplast [GO:0009507]; chloroplast stroma [GO:0009570]; cytosol [GO:0005829]; protein-containing complex [GO:0032991]; supramolecular complex [GO:0099080]; copper ion binding [GO:0005507]; enzyme binding [GO:0019899]; nickel cation binding [GO:0016151]; protein-containing complex binding [GO:0044877]; protein-macromolecule adaptor activity [GO:0030674]; cellular response to anoxia [GO:0071454]…	GO:0005507; GO:0005829; GO:0009416; GO:0009507; GO:0009570; GO:0009744; GO:0016151; GO:0018316; GO:0019253; GO:0019899; GO:0030674; GO:0032991; GO:0034605; GO:0044877; GO:0065003; GO:0070417; GO:0071454; GO:0080153; GO:0099080	CP12 family		0.820382	3.06352	6.09864	3.20018	1.91111	7.10875	40.3876	82.8783	76.9468
NbD017242	3542.79	-1.39668	Down	0.157487	-8.86855	7.41e-19	2.53e-17	F4HS99	REC1_ARATH	Protein REDUCED CHLOROPLAST COVERAGE 1	REC1 At1g01320 F6F3.12	May act as the scaffold of a protein complex, which sequesters key factors that are required for the G2 to M transition in meristematic tissues (By similarity). Together with REC2, REC3 and FMT/CLU, contributes to the establishment of the cellular volume devoted to the chloroplast compartment (PubMed:26862170). {ECO:0000250|UniProtKB:F4JKH6, ECO:0000269|PubMed:26862170}.		cytosol [GO:0005829]; extracellular region [GO:0005576]; nucleus [GO:0005634]; mRNA binding [GO:0003729]; chloroplast localization [GO:0019750]; organelle organization [GO:0006996]; regulation of glucose metabolic process [GO:0010906]	GO:0003729; GO:0005576; GO:0005634; GO:0005829; GO:0006996; GO:0010906; GO:0019750			84.7474	92.143	54.4925	58.9711	45.7138	58.0114	24.4807	24.9719	26.3052
NbD002322	473.542	-1.61608	Down	0.182237	-8.86802	7.45e-19	2.54e-17	Q8GUH2	Y1015_ARATH	Uncharacterized protein At1g01500	At1g01500 F22L4.17			membrane [GO:0016020]	GO:0016020			71.6946	64.0623	47.6999	47.5609	42.5733	46.9935	16.0581	19.7463	18.5678
NbD026150	604.723	1.49582	Up	0.16872	8.86572	7.6e-19	2.59e-17	P49206	RS261_ARATH	Small ribosomal subunit protein eS26y (40S ribosomal protein S26-1)	RPS26A At2g40590 T2P4.6			cytosolic small ribosomal subunit [GO:0022627]; mRNA binding [GO:0003729]; structural constituent of ribosome [GO:0003735]; translation [GO:0006412]	GO:0003729; GO:0003735; GO:0006412; GO:0022627	Eukaryotic ribosomal protein eS26 family		56.5981	54.3165	111.121	46.4428	56.4386	46.416	159.445	174.817	179.743
NbD045705	168.133	2.31853	Up	0.261676	8.8603	7.98e-19	2.71e-17	Q9ZUU0	WRK44_ARATH	WRKY transcription factor 44 (Protein TRANSPARENT TESTA GLABRA 2) (WRKY DNA-binding protein 44)	WRKY44 TTG2 At2g37260 F3G5.5	Transcription factor. Interacts specifically with the W box (5'-(T)TGAC[CT]-3'), a frequently occurring elicitor-responsive cis-acting element. Regulates trichome development, production of mucilage and tannin in seed coats, and maybe root hair development. {ECO:0000269|PubMed:12084832}.		nucleus [GO:0005634]; DNA-binding transcription factor activity [GO:0003700]; metal ion binding [GO:0046872]; sequence-specific DNA binding [GO:0043565]; epidermal cell fate specification [GO:0009957]; seed coat development [GO:0010214]	GO:0003700; GO:0005634; GO:0009957; GO:0010214; GO:0043565; GO:0046872	WRKY group I family		3.64969	1.32213	3.1027	1.92124	3.08548	2.18444	19.7549	12.9528	12.1169
NbD009624	57.2911	3.55332	Up	0.401591	8.84812	8.9e-19	3.02e-17	Q9C9H5	GUN9_ARATH	Endoglucanase 9 (EC 3.2.1.4) (Cellulase 3) (AtCEL3) (Endo-1,4-beta glucanase 9)	CEL3 At1g71380 F26A9.24			extracellular region [GO:0005576]; Golgi apparatus [GO:0005794]; plant-type cell wall [GO:0009505]; plasmodesma [GO:0009506]; cellulase activity [GO:0008810]; cell wall organization [GO:0071555]; cellulose catabolic process [GO:0030245]	GO:0005576; GO:0005794; GO:0008810; GO:0009505; GO:0009506; GO:0030245; GO:0071555	Glycosyl hydrolase 9 (cellulase E) family		0.653249	0.50405	1.54377	0.231234	0.520367	0.298244	5.95262	5.17904	4.66768
NbD014277	312.921	2.08392	Up	0.236016	8.82956	1.05e-18	3.54e-17	Q54DS3	Y2058_DICDI	Transmembrane protein DDB_G0292058	DDB_G0292058			membrane [GO:0016020]	GO:0016020			6.34993	6.97531	5.49165	3.56755	4.42325	4.7403	32.3277	17.2501	17.9197
NbD002039	273.954	1.85609	Up	0.210379	8.8226	1.12e-18	3.77e-17	Q6R6I6	RXFP1_RAT	Relaxin receptor 1 (Leucine-rich repeat-containing G-protein coupled receptor 7) (Relaxin family peptide receptor 1)	Rxfp1 Lgr7	Receptor for relaxins. The activity of this receptor is mediated by G proteins leading to stimulation of adenylate cyclase and an increase of cAMP. Binding of the ligand may also activate a tyrosine kinase pathway that inhibits the activity of a phosphodiesterase that degrades cAMP (By similarity). {ECO:0000250, ECO:0000269|PubMed:15566402}.		plasma membrane [GO:0005886]; G protein-coupled peptide receptor activity [GO:0008528]; G protein-coupled receptor activity [GO:0004930]; hormone binding [GO:0042562]; metal ion binding [GO:0046872]; adenylate cyclase-activating G protein-coupled receptor signaling pathway [GO:0007189]; adenylate cyclase-modulating G protein-coupled receptor signaling pathway [GO:0007188]; extracellular matrix or…	GO:0004930; GO:0005886; GO:0007188; GO:0007189; GO:0007567; GO:0008528; GO:0009755; GO:0030198; GO:0036446; GO:0042562; GO:0046872; GO:0060427; GO:0060658	G-protein coupled receptor 1 family		18.6046	7.33268	21.4312	10.0258	14.3196	14.738	72.2929	48.7589	54.3348
NbD031034	969.232	2.77417	Up	0.314661	8.81638	1.18e-18	3.98e-17	F4K933	ET2_ARATH	Protein EFFECTOR OF TRANSCRIPTION 2 (AtET2)	ET2 At5g56780 MIK19.25	Transcriptional regulator involved in the regulation of cell differentiation in meristems. Probably regulates the expression of various KNAT genes involved in the maintenance of the cells in an undifferentiated, merismastic state. Plays a role in the regulation of gibberellin 20 oxidase and the gibberellin-regulated protein GASA4. Localizes in the nucleus during the cellular differentiation state…		cytoplasm [GO:0005737]; nucleus [GO:0005634]; supercoiled DNA binding [GO:0097100]; DNA methylation [GO:0006306]; negative regulation of DNA-templated transcription [GO:0045892]; regulation of seed dormancy process [GO:2000033]; xylem development [GO:0010089]	GO:0005634; GO:0005737; GO:0006306; GO:0010089; GO:0045892; GO:0097100; GO:2000033		Contains a bacterial GIY-YIG-like domain which can functionally replace the bacterial GIY-YIG domain in the UVRC protein. {ECO:0000305|PubMed:17991462}.	9.723	6.67248	10.5867	11.4151	10.3369	13.3982	179.157	52.6383	73.5488
NbD032704	1740.68	-1.94134	Down	0.220356	-8.81002	1.25e-18	4.21e-17	Q9MBA1	CAO_ARATH	Chlorophyllide a oxygenase, chloroplastic (Chlorophyll a oxygenase) (EC 1.14.13.122) (Chlorophyll b synthase) (AtCAO)	CAO CHL At1g44446 T18F15.7	Catalyzes a two-step oxygenase reaction involved in the synthesis of chlorophyll b. Acts specifically on the non-esterified chlorophyllide a and not on chlorophyll a. {ECO:0000269|PubMed:10758481}.	Porphyrin-containing compound metabolism; chlorophyll biosynthesis.	chloroplast [GO:0009507]; chloroplast inner membrane [GO:0009706]; chloroplast thylakoid membrane [GO:0009535]; thylakoid membrane [GO:0042651]; 2 iron, 2 sulfur cluster binding [GO:0051537]; chlorophyllide a oxygenase [overall] activity [GO:0010277]; iron ion binding [GO:0005506]; chlorophyll biosynthetic process [GO:0015995]	GO:0005506; GO:0009507; GO:0009535; GO:0009706; GO:0010277; GO:0015995; GO:0042651; GO:0051537		Consists of three domains A, B and C. The C-terminal C domain possesses catalytic function while the N-terminal A domain confers protein instability in response to chlorophyll b accumulation.	52.6465	104.467	92.6071	121.542	91.9476	101.208	28.0316	28.3626	43.3042
NbD020794	235.646	-2.38208	Down	0.270537	-8.80501	1.31e-18	4.39e-17	Q9M160	Y4095_ARATH	Uncharacterized protein At4g00950	At4g00950 A_TM018A10.2 T18A10.4			DNA-binding transcription factor activity [GO:0003700]; embryo development ending in seed dormancy [GO:0009793]; regulation of DNA-templated transcription [GO:0006355]	GO:0003700; GO:0006355; GO:0009793			34.8663	23.4591	24.4091	41.9965	35.5202	37.5836	5.64963	9.41963	11.0882
NbD030841	322.9	1.79652	Up	0.204053	8.80422	1.32e-18	4.42e-17	Q9ZSY8	IAA27_ARATH	Auxin-responsive protein IAA27 (Auxin-induced protein 27) (Indoleacetic acid-induced protein 27) (Phytochrome-associated protein 2)	IAA27 PAP2 At4g29080 F19B15.110	Aux/IAA proteins are short-lived transcriptional factors that function as repressors of early auxin response genes at low auxin concentrations. Repression is thought to result from the interaction with auxin response factors (ARFs), proteins that bind to the auxin-responsive promoter element (AuxRE). Formation of heterodimers with ARF proteins may alter their ability to modulate early auxin respo…		nucleus [GO:0005634]; DNA-binding transcription factor activity [GO:0003700]; identical protein binding [GO:0042802]; transcription cis-regulatory region binding [GO:0000976]; auxin-activated signaling pathway [GO:0009734]; response to auxin [GO:0009733]	GO:0000976; GO:0003700; GO:0005634; GO:0009733; GO:0009734; GO:0042802	Aux/IAA family	The N-terminal half of the protein contains two conserved domains I and II. Domain I includes a slightly degenerated ERF-associated amphiphilic repression (EAR) motif which seems to be involved in the activity of transcriptional repression. Domain II is required for the correct degradation of the protein through the SCF-mediated ubiquitin-proteasome pathway. Interactions between Aux/IAA proteins …	21.051	21.6907	22.6293	9.39626	11.0962	10.7608	47.8867	34.2327	51.1407
NbD033399	81.383	-4.27408	Down	0.485761	-8.79874	1.38e-18	4.64e-17	Q7XC57	MYBS3_ORYSJ	Transcription factor MYBS3 (Myb-related protein S3) (OsMYBS3)	MYBS3 LOC_Os10g41200 Os10g0561400 OsJ_32461 OSJNBb0089A17.8	Transcription repressor that binds to 5'-TATCCA-3' elements in gene promoters. Contributes to the sugar-repressed transcription of promoters containing SRS or 5'-TATCCA-3' elements. Transcription repressor involved in a cold stress response pathway that confers cold tolerance. Suppresses the DREB1-dependent signaling pathway under prolonged cold stress. DREB1 responds quickly and transiently whil…		nucleus [GO:0005634]; DNA-binding transcription factor activity [GO:0003700]; metal ion binding [GO:0046872]; transcription cis-regulatory region binding [GO:0000976]; intracellular auxin homeostasis [GO:0140964]; lateral root development [GO:0048527]; leaf senescence [GO:0010150]; negative regulation of DNA-templated transcription [GO:0045892]; negative regulation of transcription by RNA polymer…	GO:0000122; GO:0000976; GO:0003700; GO:0005634; GO:0009646; GO:0009723; GO:0009737; GO:0009739; GO:0009744; GO:0010150; GO:0030307; GO:0045892; GO:0046872; GO:0048527; GO:0090697; GO:0140964			24.4381	32.2033	19.0572	13.0035	13.8989	10.9845	0	1.35166	0.813924
NbD030320	51.8198	6.09662	Up	0.693224	8.79458	1.44e-18	4.8e-17	O70196	PPCE_RAT	Prolyl endopeptidase (PE) (EC 3.4.21.26) (Post-proline cleaving enzyme) (rPop)	Prep	Cleaves peptide bonds on the C-terminal side of prolyl residues within peptides that are up to approximately 30 amino acids long. Has high activity on the succinyl- (suc-) peptide-4-methylcoumaryl-7-amide (MCA) substrates suc-Gly-Pro-Leu-Gly-Pro-MCA, suc-Gly-Pro-MCA and suc-Ala-Ala-Ala-MCA. {ECO:0000269|PubMed:10766975}.		cytoplasm [GO:0005737]; cytosol [GO:0005829]; nucleus [GO:0005634]; endopeptidase activity [GO:0004175]; oligopeptidase activity [GO:0070012]; peptide binding [GO:0042277]; serine-type endopeptidase activity [GO:0004252]; protein catabolic process [GO:0030163]; proteolysis [GO:0006508]	GO:0004175; GO:0004252; GO:0005634; GO:0005737; GO:0005829; GO:0006508; GO:0030163; GO:0042277; GO:0070012	Peptidase S9A family		0.115699	0.297066	1.04404	0	0.064091	0.089911	6.70447	4.65554	2.63719
NbD020605	1075.6	-1.16904	Down	0.133006	-8.78936	1.5e-18	5.02e-17	Q9SWF9	ZFNL_PEA	Zinc finger CCCH domain-containing protein ZFN-like				nucleus [GO:0005634]; DNA binding [GO:0003677]; metal ion binding [GO:0046872]	GO:0003677; GO:0005634; GO:0046872			90.5918	99.495	71.8976	77.153	71.3902	78.7259	47.6452	37.3914	39.6574
NbD044781	503.405	-1.815	Down	0.206526	-8.78824	1.52e-18	5.06e-17	Q8RXU4	THA1_ARATH	Low-specificity L-threonine aldolase 1 (EC 4.1.2.48) (Threonine aldolase 1)	THA1 At1g08630 F22O13.11	Threonine aldolase involved in threonine degradation to glycine. May play a role in the removal of L-allo-threonine. {ECO:0000269|PubMed:15255874, ECO:0000269|PubMed:17172352}.	Amino-acid degradation; L-threonine degradation via aldolase pathway; acetaldehyde and glycine from L-threonine: step 1/1. {ECO:0000269|PubMed:15255874}.	L-allo-threonine aldolase activity [GO:0008732]; threonine aldolase activity [GO:0004793]; threonine catabolic process [GO:0006567]	GO:0004793; GO:0006567; GO:0008732	Threonine aldolase family		235.296	122.279	43.2206	47.5548	45.5524	37.9749	20.9912	11.773	13.6169
NbD046353	1020.92	-1.37706	Down	0.156728	-8.78631	1.55e-18	5.13e-17	Q9LUM0	FAB1B_ARATH	1-phosphatidylinositol-3-phosphate 5-kinase FAB1B (Phosphatidylinositol 3-phosphate 5-kinase) (EC 2.7.1.150) (FYVE finger-containing phosphoinositide kinase) (PIKfyve) (Phosphatidylinositol 3-phosphate 5-kinase type III) (PIPkin-III) (Type III PIP kinase) (Protein FORMS APLOID AND BINUCLEATE CELLS 1B)	FAB1B At3g14270 MLN21.6	The PI(3,5)P2 regulatory complex regulates both the synthesis and turnover of phosphatidylinositol 3,5-bisphosphate (PtdIns(3,5)P2). Catalyzes the phosphorylation of phosphatidylinositol 3-phosphate on the fifth hydroxyl of the myo-inositol ring, to form phosphatidylinositol 3,5-bisphosphate (By similarity). Plays an important role in maintenance of endomembrane homeostasis including endocytosis,…		endosome [GO:0005768]; endosome membrane [GO:0010008]; mitochondrion [GO:0005739]; 1-phosphatidylinositol-3-phosphate 5-kinase activity [GO:0000285]; ATP binding [GO:0005524]; metal ion binding [GO:0046872]; endomembrane system organization [GO:0010256]; phosphatidylinositol metabolic process [GO:0046488]; phosphorylation [GO:0016310]; pollen development [GO:0009555]; stomatal closure [GO:0090332…	GO:0000285; GO:0005524; GO:0005739; GO:0005768; GO:0007033; GO:0009555; GO:0010008; GO:0010256; GO:0016310; GO:0046488; GO:0046872; GO:0090332			32.8003	38.6709	18.8581	17.4601	15.2066	16.3042	8.24534	6.55364	8.36775
NbD028870	803.549	-1.22589	Down	0.139599	-8.7815	1.61e-18	5.35e-17	Q6DEL2	CLPT1_DANRE	Putative lipid scramblase CLPTM1 (Cleft lip and palate transmembrane protein 1 homolog)	clptm1 zgc:100803	Involved in GABAergic but not glutamatergic transmission. Binds and traps GABAA receptors in the endoplasmic reticulum (ER). Modulates postsynaptic GABAergic transmission, and therefore inhibitory neurotransmission, by reducing the plasma membrane expression of these receptors. Altered GABAergic signaling is one among many causes of cleft palate (By similarity). Might function as a lipid scrambla…		endomembrane system [GO:0012505]; membrane [GO:0016020]; cell differentiation [GO:0030154]	GO:0012505; GO:0016020; GO:0030154	CLPTM1 family		64.984	59.3534	34.6726	36.5638	39.2606	37.8236	19.3505	20.389	19.6234
NbD016747	1489.83	1.87142	Up	0.213205	8.77757	1.67e-18	5.54e-17	Q00874	DR100_ARATH	DNA damage-repair/toleration protein DRT100	DRT100 At3g12610 MMF12.5 T2E22.8 T2E22_107	This protein is able to complement bacterial recA mutations, but its native function in the plant is not known.		chloroplast [GO:0009507]; nucleotide binding [GO:0000166]; DNA repair [GO:0006281]	GO:0000166; GO:0006281; GO:0009507			17.917	10.6077	59.2403	25.2205	46.2231	33.5918	139.839	174.968	152.39
NbD000188	316.309	-1.66946	Down	0.190354	-8.77028	1.78e-18	5.9e-17	Q03878	GRP1_DAUCA	Glycine-rich RNA-binding protein		May play a role in the biosynthesis and processing of heterogeneous nuclear RNA and in the maturation of specific mRNAs in response to wounding.		RNA binding [GO:0003723]	GO:0003723			65.9538	79.9882	46.6162	72.3597	75.7291	94.2235	33.0186	29.8093	30.1474
NbD027417	541.752	-1.84344	Down	0.210414	-8.761	1.94e-18	6.39e-17	Q0BSK9	NUOH_GRABC	NADH-quinone oxidoreductase subunit H (EC 7.1.1.-) (NADH dehydrogenase I subunit H) (NDH-1 subunit H)	nuoH GbCGDNIH1_1295	NDH-1 shuttles electrons from NADH, via FMN and iron-sulfur (Fe-S) centers, to quinones in the respiratory chain. The immediate electron acceptor for the enzyme in this species is believed to be ubiquinone. Couples the redox reaction to proton translocation (for every two electrons transferred, four hydrogen ions are translocated across the cytoplasmic membrane), and thus conserves the redox ener…		plasma membrane [GO:0005886]; oxidoreductase activity, acting on NAD(P)H, quinone or similar compound as acceptor [GO:0016655]; quinone binding [GO:0048038]	GO:0005886; GO:0016655; GO:0048038	Complex I subunit 1 family		38.1585	33.4332	70.2617	37.0427	49.2367	30.2224	15.5649	11.5913	12.8456
NbD033590	446.2	-1.40494	Down	0.160481	-8.75456	2.05e-18	6.74e-17	O80934	Y2766_ARATH	Uncharacterized protein At2g37660, chloroplastic	At2g37660 F13M22.16			apoplast [GO:0048046]; chloroplast [GO:0009507]; chloroplast stroma [GO:0009570]; endoplasmic reticulum [GO:0005783]; thylakoid [GO:0009579]; copper ion binding [GO:0005507]; oxidoreductase activity [GO:0016491]	GO:0005507; GO:0005783; GO:0009507; GO:0009570; GO:0009579; GO:0016491; GO:0048046	NAD(P)-dependent epimerase/dehydratase family		40.178	47.6658	32.3322	41.4761	40.2316	37.6238	20.6357	17.097	17.8303
NbD028120	967.516	-1.34784	Down	0.154031	-8.75047	2.12e-18	6.98e-17	Q9SI52	P4KG7_ARATH	Phosphatidylinositol 4-kinase gamma 7 (AtPI4Kgamma7) (PI-4Kgamma7) (PI4K gamma 7) (EC 2.7.1.67) (Ubiquitin-like domain kinase gamma 7) (UbDK gamma 7)	PI4KG7 PI4KGAMMA7 UBDKGAMMA7 At2g03890 T18C20.9	The phosphorylation of phosphatidylinositol (PI) to PI4P is the first committed step in the generation of phosphatidylinositol 4,5-bisphosphate (PIP2), a precursor of the second messenger inositol 1,4,5-trisphosphate (InsP3) (By similarity). Undergoes autophosphorylation and phosphorylates serine/threonine residues of protein substrates (PubMed:17880284). {ECO:0000250|UniProtKB:Q9BTU6, ECO:000026…		1-phosphatidylinositol 4-kinase activity [GO:0004430]; ATP binding [GO:0005524]; phosphatidylinositol phosphate biosynthetic process [GO:0046854]; protein autophosphorylation [GO:0046777]	GO:0004430; GO:0005524; GO:0046777; GO:0046854	PI3/PI4-kinase family, Type II PI4K subfamily		77.3298	67.5983	58.3723	45.5374	37.7979	47.2722	24.1527	18.9714	20.2187
NbD008849	138.849	2.33131	Up	0.266516	8.74735	2.18e-18	7.16e-17	Q7XJU2	BH153_ARATH	Transcription factor bHLH153 (BHLH transcription factor alpha) (bHLH alpha) (Basic helix-loop-helix protein 153) (AtbHLH153) (bHLH 153) (bHLH transcription factor bHLH153)	BHLH153 At1g05710 F3F20.16			nucleus [GO:0005634]; DNA binding [GO:0003677]; DNA-binding transcription factor activity [GO:0003700]; protein dimerization activity [GO:0046983]	GO:0003677; GO:0003700; GO:0005634; GO:0046983	BHLH protein family		6.24275	7.47316	5.1835	6.76766	7.03847	6.43106	55.1011	42.6401	29.8041
NbD017736	291.558	1.96835	Up	0.225032	8.74699	2.19e-18	7.18e-17	Q8L4B0	GAUTF_ARATH	Probable galacturonosyltransferase 15 (EC 2.4.1.-)	GAUT15 At3g58790 T20N10.140	May be involved in pectin and/or xylans biosynthesis in cell walls. {ECO:0000250}.	Glycan metabolism; pectin biosynthesis.	Golgi membrane [GO:0000139]; polygalacturonate 4-alpha-galacturonosyltransferase activity [GO:0047262]; cell wall organization [GO:0071555]; pectin biosynthetic process [GO:0045489]	GO:0000139; GO:0045489; GO:0047262; GO:0071555	Glycosyltransferase 8 family		12.6659	6.50324	8.23325	3.97133	5.43278	3.6195	26.0398	21.0959	16.1127
NbD052874	51.6155	3.68227	Up	0.421422	8.73773	2.38e-18	7.77e-17	Q0WSY2	FPP4_ARATH	Filament-like plant protein 4 (AtFPP4)	FPP4 At1g19835 F6F9.12			microtubule binding [GO:0008017]; microtubule polymerization [GO:0046785]; trichome morphogenesis [GO:0010090]	GO:0008017; GO:0010090; GO:0046785	FPP family		0.318336	0.147213	0.946629	0.099875	0.229318	0.190422	3.00528	2.8017	2.54226
NbD040165	4654.86	-1.18492	Down	0.135826	-8.72383	2.69e-18	8.75e-17	Q0J709	UP12_ORYSJ	ACT domain-containing protein DS12, chloroplastic (Uncharacterized protein DS12 from 2D-PAGE of leaf)	Os08g0242700 LOC_Os08g14440			chloroplast [GO:0009507]	GO:0009507			668.324	806.91	317.112	466.851	468.972	417.718	247.374	220.854	262.467
NbD002898	299.439	-1.55953	Down	0.1788	-8.72224	2.73e-18	8.87e-17	O65020	ETO1_ARATH	Ethylene-overproduction protein 1 (Protein ETHYLENE OVERPRODUCER 1) (Protein ETO1)	ETO1 At3g51770 ATEM1.2	Essential regulator of the ethylene pathway, which acts by regulating the stability of 1-aminocyclopropane-1-carboxylate synthase (ACS) enzymes. May act as a substrate-specific adapter that connects ACS enzymes, such as ACS5, to ubiquitin ligase complexes, leading to proteasomal degradation of ACS enzymes. {ECO:0000269|PubMed:15118728, ECO:0000269|PubMed:16091151, ECO:0000269|PubMed:18808454}.	Protein modification; protein ubiquitination.	ethylene-activated signaling pathway [GO:0009873]; negative regulation of ethylene-activated signaling pathway [GO:0010105]; protein ubiquitination [GO:0016567]	GO:0009873; GO:0010105; GO:0016567	ETO1 family	The BTB/POZ-like domain may mediate the interaction with some component of ubiquitin ligase complexes. {ECO:0000269|PubMed:15749712}.	15.1035	14.7557	8.88366	9.5509	9.30648	9.1972	4.06515	3.72809	3.864
NbD050950	453.257	-1.68563	Down	0.193275	-8.72142	2.75e-18	8.92e-17	Q9FI73	TDPC2_ARATH	Mitochondrial thiamine diphosphate carrier 2	At5g48970 K19E20.10	Mitochondrial transporter that mediates uptake of thiamine diphosphate (ThDP) into mitochondria. {ECO:0000269|PubMed:22426856}.		mitochondrial inner membrane [GO:0005743]; mitochondrion [GO:0005739]; thiamine pyrophosphate transmembrane transporter activity [GO:0090422]; thiamine pyrophosphate transmembrane transport [GO:0030974]	GO:0005739; GO:0005743; GO:0030974; GO:0090422	Mitochondrial carrier (TC 2.A.29) family		43.2637	43.7291	28.115	44.5599	35.769	45.9343	14.8792	17.456	15.487
NbD008180	1254.96	-1.18259	Down	0.135603	-8.72097	2.76e-18	8.95e-17	P47924	RIBA1_ARATH	Bifunctional riboflavin biosynthesis protein RIBA 1, chloroplastic (AtRIBA1) [Includes: 3,4-dihydroxy-2-butanone 4-phosphate synthase (DHBP synthase) (EC 4.1.99.12); GTP cyclohydrolase-2 (EC 3.5.4.25) (GTP cyclohydrolase II)]	RIBA1 RIBBA At5g64300 MSJ1.14	Involved in riboflavin biosynthesis. Catalyzes both the conversion of D-ribulose 5-phosphate to formate and 3,4-dihydroxy-2-butanone 4-phosphate and the conversion of GTP to 2,5-diamino-6-ribosylamino-4(3H)-pyrimidinone 5'-phosphate (DARP), formate and pyrophosphate. RIBA2 and RIBA3 together are not able to complement the loss of function of RIBA1. {ECO:0000269|PubMed:22081402, ECO:0000269|PubMed…	Cofactor biosynthesis; riboflavin biosynthesis; 2-hydroxy-3-oxobutyl phosphate from D-ribulose 5-phosphate: step 1/1.; Cofactor biosynthesis; riboflavin biosynthesis; 5-amino-6-(D-ribitylamino)uracil from GTP: step 1/4.	chloroplast [GO:0009507]; chloroplast stroma [GO:0009570]; 3,4-dihydroxy-2-butanone-4-phosphate synthase activity [GO:0008686]; GTP binding [GO:0005525]; GTP cyclohydrolase II activity [GO:0003935]; metal ion binding [GO:0046872]; riboflavin biosynthetic process [GO:0009231]	GO:0003935; GO:0005525; GO:0008686; GO:0009231; GO:0009507; GO:0009570; GO:0046872	DHBP synthase family; GTP cyclohydrolase II family		73.3462	80.046	81.1895	63.8271	58.6895	66.7872	40.0971	30.1693	32.7762
NbD000820	52.9871	3.99773	Up	0.458613	8.71701	2.86e-18	9.25e-17	Q09206	SRA4_CAEEL	Serpentine receptor class alpha-4 (Protein sra-4)	sra-4 AH6.8			membrane [GO:0016020]; G protein-coupled receptor activity [GO:0004930]; olfactory receptor activity [GO:0004984]; detection of chemical stimulus involved in sensory perception [GO:0050907]	GO:0004930; GO:0004984; GO:0016020; GO:0050907	Nematode receptor-like protein sra family		6.37422	0	3.13342	1.11782	1.98044	0.707421	22.5288	30.4884	26.049
NbD011101	1052.61	-1.57429	Down	0.180628	-8.71567	2.89e-18	9.35e-17	Q4V9P0	SAMC_DANRE	Mitochondrial S-adenosylmethionine carrier protein (SAM carrier) (Solute carrier family 25 member 26)	slc25a26 samc zgc:110080	Mitochondrial S-adenosyl-L-methionine/S-adenosyl-L-homocysteine antiporter. Mediates the exchange of cytosolic S-adenosyl-L-methionine, the predominant methyl-group donor for macromolecule methylation processes, for mitochondrial S-adenosylhomocysteine(SAH), a by-product of methylation reactions. {ECO:0000250|UniProtKB:Q70HW3}.		mitochondrial inner membrane [GO:0005743]; mitochondrion [GO:0005739]; S-adenosyl-L-methionine transmembrane transporter activity [GO:0000095]; S-adenosyl-L-methionine:S-adenosyl-L-homocysteine antiporter activity [GO:0180003]; mitochondrial S-adenosyl-L-methionine transmembrane transport [GO:1990543]; S-adenosyl-L-methionine transport [GO:0015805]	GO:0000095; GO:0005739; GO:0005743; GO:0015805; GO:0180003; GO:1990543	Mitochondrial carrier (TC 2.A.29) family		29.242	45.1404	31.329	41.474	36.7755	40.6603	13.5371	17.0837	17.9018
NbD022475	215.141	1.9296	Up	0.221898	8.69587	3.44e-18	1.11e-16	Q84WV9	QPCT_ARATH	Glutaminyl-peptide cyclotransferase (EC 2.3.2.5) (Glutaminyl cyclase)	QCT QC At4g25720 L73G19.100	Converts glutamine and N-terminal glutamyl residues in peptides to 5-oxoproline and 5-oxoproline residues. Not involved in the major pathway for 5-oxoproline production. {ECO:0000269|PubMed:17261077, ECO:0000269|PubMed:18768907}.		endoplasmic reticulum membrane [GO:0005789]; plasma membrane [GO:0005886]; glutaminyl-peptide cyclotransferase activity [GO:0016603]; peptidyl-pyroglutamic acid biosynthetic process, using glutaminyl-peptide cyclotransferase [GO:0017186]	GO:0005789; GO:0005886; GO:0016603; GO:0017186	Plant glutaminyl-peptide cyclotransferase family		13.1283	6.41491	15.4901	6.7551	6.31919	5.34506	30.1616	24.0259	32.1005
NbD029917	500.417	6.36927	Up	0.732532	8.69486	3.47e-18	1.12e-16	O80822	PER25_ARATH	Peroxidase 25 (Atperox P25) (EC 1.11.1.7)	PER25 P25 At2g41480 T26J13.7	Removal of H(2)O(2), oxidation of toxic reductants, biosynthesis and degradation of lignin, suberization, auxin catabolism, response to environmental stresses such as wounding, pathogen attack and oxidative stress. These functions might be dependent on each isozyme/isoform in each plant tissue.		extracellular region [GO:0005576]; plant-type cell wall [GO:0009505]; heme binding [GO:0020037]; lactoperoxidase activity [GO:0140825]; metal ion binding [GO:0046872]; peroxidase activity [GO:0004601]; hydrogen peroxide catabolic process [GO:0042744]; response to oxidative stress [GO:0006979]	GO:0004601; GO:0005576; GO:0006979; GO:0009505; GO:0020037; GO:0042744; GO:0046872; GO:0140825	Peroxidase family, Classical plant (class III) peroxidase subfamily		2.2717	0.610605	1.53953	0.169777	1.53968	0.447699	95.3884	66.9037	61.4292
NbD002985	227.881	1.74754	Up	0.201058	8.69173	3.57e-18	1.15e-16	Q9M1J1	FIS1A_ARATH	Mitochondrial fission 1 protein A (FIS1 homolog A) (AtFIS1a) (Protein BIGYIN 1)	FIS1A BGY1 At3g57090 F24I3.1700	Component of the peroxisomal and mitochondrial division machineries. Plays a role in promoting the fission of mitochondria and peroxisomes. {ECO:0000269|PubMed:16510519, ECO:0000269|PubMed:18785999, ECO:0000269|PubMed:19825601}.		chloroplast [GO:0009507]; cytosol [GO:0005829]; mitochondrial outer membrane [GO:0005741]; mitochondrion [GO:0005739]; peroxisomal membrane [GO:0005778]; peroxisome [GO:0005777]; mitochondrial fission [GO:0000266]; mitochondrion organization [GO:0007005]; peroxisome fission [GO:0016559]	GO:0000266; GO:0005739; GO:0005741; GO:0005777; GO:0005778; GO:0005829; GO:0007005; GO:0009507; GO:0016559	FIS1 family	The C-terminus is necessary for mitochondrial or peroxisomal targeting, while the N-terminus is necessary for mitochondrial or peroxisomal fission. {ECO:0000269|PubMed:19825601}.	22.2936	13.0288	23.5193	11.2928	13.4473	12.6968	49.4122	56.9263	47.824
NbD048379	1149.15	1.98499	Up	0.228994	8.66832	4.39e-18	1.4e-16	O23482	OPT3_ARATH	Oligopeptide transporter 3 (AtOPT3)	OPT3 At4g16370 dl4215c FCAALL.72	May be involved in the translocation of tetra- and pentapeptides across the cellular membrane in an energy-dependent manner. Acts also as a metal transporter that could be a component of the copper transport machinery. Essential for early embryo development. {ECO:0000269|PubMed:11788749, ECO:0000269|PubMed:12417702, ECO:0000269|PubMed:13129917}.		cytosol [GO:0005829]; membrane [GO:0016020]; plasma membrane [GO:0005886]; plasmodesma [GO:0009506]; oligopeptide transmembrane transporter activity [GO:0035673]; transition metal ion transmembrane transporter activity [GO:0046915]; protein transport [GO:0015031]; xylem-to-phloem iron transport [GO:1990388]	GO:0005829; GO:0005886; GO:0009506; GO:0015031; GO:0016020; GO:0035673; GO:0046915; GO:1990388	Oligopeptide OPT transporter (TC 2.A.67.1) family		26.998	24.0802	26.9807	11.063	9.64008	16.5363	66.4681	44.3791	70.3146
NbD016871	186.64	2.91654	Up	0.336477	8.66787	4.4e-18	1.41e-16	Q94F20	DGR2_ARATH	Protein DUF642 L-GALACTONO-1,4-LACTONE-RESPONSIVE GENE 2 (DUF642 L-GalL-RESPONSIVE GENE 2)	DGR2 At5g25460 F18G18.200	Involved in the regulation of testa rupture during seed germination (PubMed:31284602). Required during roots and rosettes development (PubMed:22323769). {ECO:0000269|PubMed:22323769, ECO:0000303|PubMed:31284602}.		extracellular region [GO:0005576]; plant-type cell wall [GO:0009505]; plasmodesma [GO:0009506]; plastid [GO:0009536]; root morphogenesis [GO:0010015]	GO:0005576; GO:0009505; GO:0009506; GO:0009536; GO:0010015			2.97261	0.633919	8.22629	1.40789	3.72314	1.5568	20.5185	23.4895	18.0494
NbD008892	8494.56	-1.66781	Down	0.192691	-8.6554	4.91e-18	1.56e-16	Q682S0	RPT2_ARATH	Root phototropism protein 2 (BTB/POZ domain-containing protein RPT2)	RPT2 At2g30520/At2g30510 T6B20.13/T6B20.14	May act as a substrate-specific adapter of an E3 ubiquitin-protein ligase complex (CUL3-RBX1-BTB) which mediates the ubiquitination and subsequent proteasomal degradation of target proteins (By similarity). Signal transducer of the phototropic response and photo-induced movements. Necessary for root phototropism. Involved in hypocotyl phototropism under high rate but not under low rate light. Reg…	Protein modification; protein ubiquitination.	cytoplasm [GO:0005737]; nucleus [GO:0005634]; peroxisome [GO:0005777]; chloroplast accumulation movement [GO:0009904]; phototropism [GO:0009638]; protein ubiquitination [GO:0016567]; signal transduction [GO:0007165]	GO:0005634; GO:0005737; GO:0005777; GO:0007165; GO:0009638; GO:0009904; GO:0016567	NPH3 family	The BTB/POZ domain mediates the interaction with some component of ubiquitin ligase complexes. {ECO:0000269|PubMed:15749712}.	296.53	382.26	423.902	508.005	394.549	449.967	146.745	163.389	209.177
NbD043260	3273.11	-1.17647	Down	0.136067	-8.64626	5.32e-18	1.69e-16	O65718	CNGC2_ARATH	Cyclic nucleotide-gated ion channel 2 (AtCNGC2) (Cyclic nucleotide- and calmodulin-regulated ion channel 2) (Protein DEFENSE NO DEATH 1)	CNGC2 DND1 At5g15410 T20K14_20	Acts as a cyclic nucleotide-gated ion channel. Permeable to potassium and calcium in a cyclic nucleotide-dependent fashion (cAMP or cGMP). Could also transport lithium, cesium and rubium and displays a strong selectivity against sodium. Seems to directly participate in pathogen-induced calcium influx. May function in homeostasis, re-establishing ionic balance after defense action and/or other sti…		plasma membrane [GO:0005886]; calcium channel activity [GO:0005262]; calmodulin binding [GO:0005516]; cAMP binding [GO:0030552]; cGMP binding [GO:0030553]; intracellular cAMP-activated cation channel activity [GO:0005222]; intracellular cyclic nucleotide activated monoatomic cation channel activity [GO:0005221]; inward rectifier potassium channel activity [GO:0005242]; calcium ion import [GO:0070…	GO:0005221; GO:0005222; GO:0005242; GO:0005262; GO:0005516; GO:0005886; GO:0006952; GO:0007263; GO:0009626; GO:0030552; GO:0030553; GO:0070509	Cyclic nucleotide-gated cation channel (TC 1.A.1.5) family	The binding of calmodulin to the C-terminus might interfere with cyclic nucleotide binding and thus channel activation. {ECO:0000250}.	277.6	237.438	141.853	124.151	146.627	115.05	82.243	65.0354	63.5933
NbD047288	763.149	1.40797	Up	0.162936	8.64124	5.56e-18	1.76e-16	Q9FZE0	BGL40_ARATH	Beta-glucosidase 40 (AtBGLU40) (EC 3.2.1.21)	BGLU40 At1g26560 T1K7.7			apoplast [GO:0048046]; beta-glucosidase activity [GO:0008422]; scopolin beta-glucosidase activity [GO:0102483]; carbohydrate metabolic process [GO:0005975]	GO:0005975; GO:0008422; GO:0048046; GO:0102483	Glycosyl hydrolase 1 family		12.9353	12.9347	12.1825	15.5669	18.0493	16.1796	65.6717	55.7818	42.2751
NbD029764	130.325	3.48706	Up	0.40354	8.64117	5.56e-18	1.76e-16	O49998	1433F_TOBAC	14-3-3-like protein F				cytoplasm [GO:0005737]; signal transduction [GO:0007165]	GO:0005737; GO:0007165	14-3-3 family		2.77458	1.033	3.0674	1.42118	2.82801	0.641285	21.5851	20.5372	25.8383
NbD041335	136.372	3.15454	Up	0.365259	8.63644	5.8e-18	1.83e-16	Q9SJQ1	PXC1_ARATH	Leucine-rich repeat receptor-like protein kinase PXC1 (Protein PXY/TDR-CORRELATED 1)	PXC1 At2g36570	Leucine-rich repeat receptor-like protein kinase involved in secondary cell wall formation in xylem fibers. May play a role in a regulatory network which also incorporates the TDR/PXY signaling pathway and regulates the maturation of interfascicular fiber cells. May promote the initiation of secondary cell wall deposition during the procedure of cell expansion. {ECO:0000269|PubMed:23815750}.		plasma membrane [GO:0005886]; ATP binding [GO:0005524]; protein kinase activity [GO:0004672]; plant-type secondary cell wall biogenesis [GO:0009834]	GO:0004672; GO:0005524; GO:0005886; GO:0009834	Protein kinase superfamily, Ser/Thr protein kinase family	The protein kinase domain is predicted to be catalytically inactive. {ECO:0000255|PROSITE-ProRule:PRU00159}.	1.36849	1.15767	3.6398	0.446723	1.41056	0.77948	12.0478	10.455	6.81819
NbD039162	453.583	1.81513	Up	0.210226	8.63418	5.91e-18	1.86e-16	C0HJB3	MANA_CANEN	Alpha-mannosidase (JBM) (Jbalpha-man) (EC 3.2.1.24) [Cleaved into: Alpha-mannosidase, heavy subunit; Alpha-mannosidase, light subunit]		Liberates mannose from p-nitrophenyl-alpha-D-mannoside (PubMed:12325362, PubMed:4973951, PubMed:1156387). Liberates mannose from further alpha-D-mannosides including methyl-, benzyl-alpha-D-mannoside, 1-6-linked di-, tri- and tetrasaccharides of alpha-D-mannose and mannosyl-rhamnose (PubMed:12325362). Liberates mannose from various glycoproteins like ovalbumin and ovomucoid (PubMed:12325362, PubM…		protein storage vacuole [GO:0000326]; alpha-mannosidase activity [GO:0004559]; carbohydrate binding [GO:0030246]; metal ion binding [GO:0046872]; mannose metabolic process [GO:0006013]	GO:0000326; GO:0004559; GO:0006013; GO:0030246; GO:0046872	Glycosyl hydrolase 38 family		11.0281	4.43811	8.98587	3.9423	4.96074	3.11054	22.1047	15.5683	14.8515
NbD010294	1762.1	-1.05146	Down	0.121993	-8.61898	6.76e-18	2.11e-16	Q8BGC4	PTGR3_MOUSE	Prostaglandin reductase-3 (PTGR-3) (EC 1.3.1.48) (15-oxoprostaglandin 13-reductase) (Zinc-binding alcohol dehydrogenase domain-containing protein 2)	Ptgr3 Zadh2	Functions as 15-oxo-prostaglandin 13-reductase and acts on 15-keto-PGE1, 15-keto-PGE2, 15-keto-PGE1-alpha and 15-keto-PGE2-alpha with highest efficiency towards 15-keto-PGE2-alpha. Overexpression represses transcriptional activity of PPARG and inhibits adipocyte differentiation. {ECO:0000269|PubMed:23821743}.		mitochondrion [GO:0005739]; peroxisome [GO:0005777]; 13-prostaglandin reductase activity [GO:0036132]; 15-oxoprostaglandin 13-oxidase activity [GO:0047522]; zinc ion binding [GO:0008270]; negative regulation of fat cell differentiation [GO:0045599]	GO:0005739; GO:0005777; GO:0008270; GO:0036132; GO:0045599; GO:0047522	Zinc-containing alcohol dehydrogenase family, Quinone oxidoreductase subfamily		93.7443	101.154	79.4164	76.027	76.8823	72.8514	52.3697	42.231	40.0149
NbD026898	482.207	2.00633	Up	0.232797	8.61839	6.79e-18	2.12e-16											64.219	39.2107	33.9188	28.6704	34.9282	41.854	254.955	145.742	128.872
NbD006986	71.8841	4.39357	Up	0.510494	8.60651	7.53e-18	2.35e-16	Q8W4K5	VAB_ARATH	VAN3-binding protein (Protein FORKED 1)	VAB FKD1 At3g63300 F16M2_150			auxin-activated signaling pathway [GO:0009734]; leaf vascular tissue pattern formation [GO:0010305]; phloem or xylem histogenesis [GO:0010087]; post-Golgi vesicle-mediated transport [GO:0006892]; response to auxin [GO:0009733]	GO:0006892; GO:0009733; GO:0009734; GO:0010087; GO:0010305			0.617866	0.46947	0.663767	0.056565	0.410809	0.328	11.7095	4.58555	5.85634
[truncated: 1,276 more rows]
